# Supplementary material for: Diversity and temporal distribution of Fusarium oxysporum f. sp. vasinfectum races and genotypes as influenced by Gossypium cultivar
Source: Front Fungal Biol. 2022 Oct 20;3:1022761. doi: 10.3389/ffunb.2022.1022761 (PMC10512365; doi:10.3389/ffunb.2022.1022761)
Supplement: Supplementary file 1 [file DataSheet_1.zip]

Archive with 20 entries (17 files):
- sequience data/
- __MACOSX/._sequience data
- sequience data/.DS_Store
- __MACOSX/sequience data/._.DS_Store
- sequience data/Copy of Sequiencing records.xlsx
- __MACOSX/sequience data/._Copy of Sequiencing records.xlsx
- sequience data/~$Copy of Sequiencing records.xlsx
- __MACOSX/sequience data/._~$Copy of Sequiencing records.xlsx
- sequience data/FOV Trial Map.pdf
- __MACOSX/sequience data/._FOV Trial Map.pdf
- sequience data/2019/
- __MACOSX/sequience data/._2019
- sequience data/2018/
- __MACOSX/sequience data/._2018
- sequience data/2019/PHO isolates.fas
- sequience data/2019/EF-1 sequiences.fas
- sequience data/2019/bt isolates.fas
- sequience data/2018/BT.fas
- sequience data/2018/Ef-1a.fas
- sequience data/2018/PHO.fas
