# Supplementary material for: Diversity and temporal distribution of Fusarium oxysporum f. sp. vasinfectum races and genotypes as influenced by Gossypium cultivar
Source: Front Fungal Biol. 2022 Oct 20;3:1022761. doi: 10.3389/ffunb.2022.1022761 (PMC10512365; doi:10.3389/ffunb.2022.1022761)
Supplement: Supplementary file 1 [file DataSheet_1.zip › sequience data/Copy of Sequiencing records.xlsx]

## Sheet: 2018
		Sample barcode		Sample ID			Sample barcode		Sample ID			Sample barcode		Sample ID		Barcode	Primer		Sample #	Sample barcode		Sample ID		Sample #	Sample barcode		Sample ID		Sample #	Sample barcode		Sample ID		Sample #	Sample barcode		Sample ID		Sample #	Sample barcode		Sample ID		Sample #	Sample barcode		Sample ID		Sample #
EF-α	1	MM2212	6/18 Rowden (1)	6/18 305	EF-α	47	MM2256	6/4 DP 1558	6/4 310	EF-α	93	MM2301	9/10 PHY 72 (2)	9/10 601-2		ASA-C56	EF-1a	EF-α	100	MW7596	7/3 M-315 (2)	7/3 902	BT	7	MW7641			BT	53	MW7687			BT	100	MY4653			PHO	7	MY4699			PHO	53	MY8401			PHO	100
EF-α	2	MM2213	6/4 PHY 800	6/4 808	EF-α	48	MM2257	6/11 Rowden (3)	6/11 804	EF-α	94	MM2302	9/10 Rowden (19)	9/10 402-2		ASA-C55	EF-2a	EF-α	101	MW7597	8/27 Rowden (15)	8/27 209-1	BT	8	MW7642			BT	54	MW7688			BT	101	MY4654			PHO	8	MY4700			PHO	54	MY8402			PHO	101
EF-α	3	MM2214	7/3 M-315 (1)	7/3 103	EF-α	49	MM2258	7/17 Rowden (1)	7/17 1003	EF-α	95	MM2303	8/27 Rowden (12)	8/27 606-1				EF-α	102	MW7598	7/17 Rowden (2)	7/17 804-3	BT	9	MW7643			BT	55	MW7689			BT	102	MY4655			PHO	9	MY4701			PHO	55	MY8403			PHO	102
EF-α	4	MM2215	6/11 Rowden (1)	6/11 301-1	EF-α	50	MM2259	9/10 DP 1558 (1)	9/10 806-2	EF-α	96	MM2304	8/27 Rowden (13)	8/27 305-1		Barcode	Primer	EF-α	103	MW7599	8/27 M-315	8/27 103	BT	10	MW7644			BT	56	MW7690			BT	103	MY4656			PHO	10	MY4702			PHO	56	MY8404			PHO	103
EF-α	5	MM2216	6/4 PHY 72 (1)	6/4 810-2	EF-α	51	MM2260	9/10 Rowden (7)	9/10 108-4	EF-α	97	MM2305	9/10 Rowden (20)	9/10 510-4		AVJ-H19	EF-1a	EF-α	104	MW7600	8/27 Rowden (16)	8/27 510-2	BT	11	MW7645			BT	57	MW7691			BT	104	MY4657			PHO	11	MY4703			PHO	57	MY8405			PHO	104
EF-α	6	MM2217	7/3 PHY 480	7/3 201-2	EF-α	52	MM2261	7/31 Rowden (3)	7/31 510-1	EF-α	98	MM2306	9/10 Rowden (21)	9/10 707-1		AVJ-H20	EF-2a	EF-α	105	MW7601	8/27 Rowden (17)	8/27 402-7	BT	12	MW7646			BT	58	MY4612			BT	105	MY4658			PHO	12	MY4704			PHO	58	MY8406			PHO	105
EF-α	7	MM2218	6/4 M-315	6/4 801-4	EF-α	53	MM2262	8/27 Rowden (3)	8/27 404-3	EF-α	99	MM2307	8/27 Rowden (14)	8/27 606-3				EF-α	106	MW7602	9/10 Rowden (22)	9/10 907-1	BT	13	MW7647			BT	59	MY4613			BT	106	MY4659			PHO	13	MY4705			PHO	59	MY8407			PHO	106
EF-α	8	MM2219	6/26 PHY 800	6/26 505	EF-α	54	MM2263	8/27 DP 1558	8/27 501									EF-α	107	MW7603	9/10 Rowden (23)	9/10 404-2	BT	14	MW7648			BT	60	MY4614			BT	107	MY4660			PHO	14	MY4706			PHO	60	MY8408			PHO	107
EF-α	9	MM2220	6/26 Rowden	6/26 804	EF-α	55	MM2264	9/10 Rowden (8)	9/10 1005-3									EF-α	109	MW7604	9/10 Rowden (24)	9/10 510-3	BT	15	MW7649			BT	61	MY4615			BT	109	MY4661			PHO	15	MY4707			PHO	61	MY8409			PHO	109
EF-α	10	MM2221	6/26 ST 4946	6/26 109	EF-α	56	MM2265	8/27 Rowden (4)	8/27 907-1									EF-α	110	MW7605	9/10 Rowden (25)	9/10 710-1	BT	16	MW7650			BT	62	MY4616			BT	110	MY4662			PHO	16	MY8364			PHO	62	MY8410			PHO	110
EF-α	11		4/4 ST 4946 (3)	802-4	EF-α	57	MM2266	7/31 Rowden (4)	7/31 108									EF-α	111	MW7606	9/10 Rowden (26)	9/10 804-1	BT	17	MW7651			BT	63	MY4617			BT	111	MY4663			PHO	17	MY8365			PHO	63	MY8411			PHO	111
EF-α	12	MM2222	6/4 ST 4946 (1)	6/4 109	EF-α	58	MM2267	7/31 Rowden (5)	7/31 402									EF-α	112	MW7607	8/27 Rowden (18)	8/27 1003-1	BT	18	MW7652			BT	64	MY4618			BT	112	MY4664			PHO	18	MY8366			PHO	64	MY8412			PHO	112
EF-α	13	MM2223	6/18 PHY 800	6/19 910	EF-α	59	MM2268	9/10 DP 1558 (2)	9/10 806-4									EF-α	113	MW7608	7/3 Rowden	7/3 804	BT	19	MW7653			BT	65	MY4619			BT	113	MY4665			PHO	19	MY8367			PHO	65	MY8413			PHO	113
EF-α	14	MM2224	6/4 ST 4946 (2)	6/4 802-4	EF-α	60	MM2269	9/10 Rowden (9)	9/10 106-1				Redo sequiencing					EF-α	114	MW7609	9/10 DP 1558 (9)	9/10 806-3	BT	20	MW7654			BT	66	MY4620			BT	114	MY4666			PHO	20	MY8368			PHO	66	MY8414			PHO	114
EF-α	15	MM2225	7/3 PHY 800	7/3 1001	EF-α	61	MM2270	7/31 Rowden (6)	7/31 305-3				Redo DNA extraction					EF-α	115	MW7610	9/10 Rowden (27)	9/10 209-1	BT	21	MW7655			BT	67	MY4621			BT	115	MY4667			PHO	21	MY8369			PHO	67	MY8415			PHO	115
EF-α	16	MM2226	6/18 PHY 800 (1)	6/18 505-1	EF-α	62	MM2271	9/10 Rowden (10)	9/10 606-1				Race 1					EF-α	116	MW7611	7/17 Rowden (3)	7/17 804	BT	22	MW7656			BT	68	MY4622			BT	116	MY4668			PHO	22	MY8370			PHO	68	MY8416			PHO	116
EF-α	17	MM2227	6/18 PHY 800 (2)	6/18 505-3	EF-α	63	MM2272	7/31 DP 1558 (2)	7/31 501-1				Race 2					EF-α	117	MW7612	8/27 Rowden (19)	8/27 106-2	BT	23	MW7657			BT	69	MY4623			BT	117	MY4669			PHO	23	MY8371			PHO	69	MY8417			PHO	117
EF-α	18	MM2228	9/10 Rowden (1)	9/10 710-1	EF-α	64	MM2273	7/31 DP 1558 (3)	7/31 310-2				Race 4					EF-α	118	MW7613	9/10 Rowden (28)	9/10 305-2	BT	24	MW7658			BT	70	MY4624			BT	118	MY4670			PHO	24	MY8372			PHO	70	MY8418			PHO	118
EF-α	19	MM2229	9/10 Rowden (2)	9/10 108-8	EF-α	65	MM2274	7/3 DP 1558	7/3 310				Race 8					EF-α	119	MW7614	9/10 Rowden (29)	9/10 606-4	BT	25	MW7659			BT	71	MY4625			BT	119	MY4671			PHO	25	MY8373			PHO	71	MY8419			PHO	119
EF-α	20	MM2230	8/27 Rowden (1)	8-27 404-2	EF-α	66	MM2275	6/31 Rowden (2)	6/31 606				LA 108					EF-α	120	MW7615	9/10 Rowden (30)	9/10 106-2	BT	26	MW7660			BT	72	MY4626			BT	120	MY4672			PHO	26	MY8374			PHO	72	MY8420			PHO	120
EF-α	21	MM2231	6/18 PHY 800 (3)	6/18 505-3	EF-α	67	MM2276	6/31 Rowden (3)	6/31 804-2				LA 110					EF-α	121	MW7616	9/10 Rowden (31)	9/10 106-4	BT	27	MW7661			BT	73	MY4627			BT	121	MY4673			PHO	27	MY8375			PHO	73	MY8421			PHO	121
EF-α	22	MM2232	6/4 PHY 72 (2)	6/4 810-1	EF-α	68	MM2277	9/10 DP 1558 (3)	9-10 609-2				LA 127/140					EF-α	122	MW7617	8/27 ST 4946	8/27 109-1	BT	28	MW7662			BT	74	MY4628			BT	122	MY4674			PHO	28	MY8376			PHO	74	MY8422			PHO	122
EF-α	23	MM2233	6/26 PHY 480 (1)	6/26 1009	EF-α	69	MM2278	9/10 Rowden (11)	9/10 108-5									EF-α	123	MW7618	8/27 Rowden (20)	8/27 510-3	BT	29	MW7663			BT	75	MY4629			BT	123	MY4675			PHO	29	MY8377			PHO	75	MY8423			PHO	123
EF-α	24	MM2234	6/26 PHY 480 (2)	6/26 906	EF-α	70	MM2279	7/31 Rowden (7)	7/31 1003-4									EF-α	124	MW7619	9/10 M-315	9/10 509-1	BT	30	MW7664			BT	76	MY4630			BT	124	MY4676			PHO	30	MY8378			PHO	76	MY8424			PHO	124
EF-α	25	MM2235	6/26 DP 1558	6/26 806	EF-α	71	MM2280	9/10 Rowden (12)	9/10 606-3									EF-α	125	MW7620	9/10 Rowden (32)	9/10 108-3	BT	31	MW7665			BT	78	MY4631			BT	125	MY4677			PHO	31	MY8379			PHO	78	MY8425			PHO	125
EF-α	26	MM2236	6/18 Rowden (2)	6/18 209-1	EF-α	72	MM2281	9/10 Rowden (13)	9/10 108-2									EF-α	126	MW7621	9/10 Rowden (33)	9/10 602-3	BT	32	MW7666			BT	79	MY4632			BT	126	MY4678			PHO	32	MY8380			PHO	79	MY8426			PHO	126
EF-α	27	MM2237	6/4 PHY 72 (3)	6/4 601	EF-α	73	MM2282	9/10 Rowden (14)	9/10 901-1									EF-α	127	MW7622	9/10 Rowden (34)	9/10 809-3	BT	33	MW7667			BT	80	MY4633			BT	127	MY4679			PHO	33	MY8381			PHO	80	MY8427			PHO	127
EF-α	28	MM2238	6/11 Pima S7	6/11 803-2	EF-α	74	MM2283	8/27 Rowden (5)	8/27 404-1									EF-α	128		9/10 Rowden (35)	9/10 901-2	BT	34	MW7668			BT	81	MY4634			BT	128	MY4680			PHO	34	MY8382			PHO	81	MY8428			PHO	128
EF-α	29	MM2239	6/18 Rowden (3)	6/18 209-1	EF-α	75	MM2284	8/27 Rowden (6)	8/27 402-2									EF-α	129	MW7623	9/10 Rowden (36)	9/10 305-1	BT	35	MW7669			BT	82	MY4635			BT	129	MY4681			PHO	35	MY8383			PHO	82	MY8429			PHO	129
EF-α	30	MM2240	6/11 M-315	6/11 902	EF-α	76	MM2285	9/10 Rowden (15)	9/10 510-2									EF-α	130	MW7624	7/31 Rowden (8)	7/31 1005-3	BT	36	MW7670			BT	83	MY4636			BT	130	MY4682			PHO	36	MY8384			PHO	83	MY8430			PHO	130
EF-α	31	MM2241	7/31 Rowden (1)	7/31 804-3	EF-α	77	MM2286	8/27 Rowden (7)	8/27 209-3									EF-α	131	MW7625	8/27 Pima S7	8/27 205-4	BT	37	MW7671			BT	84	MY4637			BT	131	MY4683			PHO	37	MY8385			PHO	84	MY8431			PHO	131
EF-α	32	MM2242	9/10 Rowden (3)	9/10 301-2	EF-α	78		9/10 DP 1558 (4)	9/10 408-1									EF-α	132	MW7626	9/10 Rowden (37)	9/10 510-1	BT	38	MW7672			BT	85	MY4638			BT	132	MY4684			PHO	38	MY8386			PHO	85	MY8432			PHO	132
EF-α	33	MM2243	9/10 Rowden (4)	9/10 503	EF-α	79	MM2287	9/10 DP 1558 (5)	9/10 408-2									EF-α	133	MW7627	8/27 Rowden (21)	8/27 804-4	BT	39	MW7673			BT	86	MY4639			BT	133	MY4685			PHO	39	MY8387			PHO	86	MY8433			PHO	133
EF-α	34	MM2244	7/31 DP 1558 (1)	7/31 501-2	EF-α	80	MM2288	8/27 Rowden (8)	8/27 707									EF-α	134	MW7628	9/10 DP 1558 (10)	9/10 903-2	BT	40	MW7674			BT	87	MY4640			BT	134	MY4686			PHO	40	MY8388			PHO	87	MY8434			PHO	134
EF-α	35	MM2245	7/31 Rowden (2)	7/31 305-1	EF-α	81	MM2289	8/27 PHY 480 (1)	8/27 610-2									EF-α	135	MW7629	9/10 Rowden (38)	9/10 1005-2	BT	41	MW7675			BT	88	MY4641			BT	135	MY4687			PHO	41	MY8389			PHO	88	MY8435			PHO	135
EF-α	36	MM2246	6/31 Rowden (1)	6/31 1003-3	EF-α	82	MM2290	9/10 Rowden (16)	9/10 209-2									EF-α	136	MW7630	9/10 Rowden (39)	9/10 602-1	BT	42	MW7676			BT	89	MY4642			BT	136	MY4688			PHO	42	MY8390			PHO	89	MY8436			PHO	136
EF-α	37	MM2247	6/18 Rowden (4)	6/18 209-2	EF-α	83	MM2291	8/27 PHY 480 (1)	8/27 610-1									EF-α	137	MW7631	9/10 PHY 480	9/10 1009-2	BT	43	MW7677			BT	90	MY4643			BT	137	MY4689			PHO	43	MY8391			PHO	90	MY8437			PHO	137
EF-α	38	MM2248	9/10 Rowden (5)	9/10 602-4	EF-α	84	MM2292	9/10 DP 1558 (6)	9/10 903-1									EF-α	138	MW7632	9/10 Rowden (40)	9/10 809-2	BT	44	MW7678			BT	91	MY4644			BT	138	MY4690			PHO	44	MY8392			PHO	91	MY8438			PHO	138
EF-α	39	MM2249	6/11 DP 1558	6/11 310-2	EF-α	85	MM2293	8/27 Rowden (9)	8/27 804-2									EF-α	139	MW7633	9/10 DP 1558 (11)	9/10 903-1	BT	45	MW7679			BT	92	MY4645			BT	139	MY4691			PHO	45	MY8393			PHO	92	MY8439			PHO	139
EF-α	40	MM2250	6/11 Rowden (2)	6/11 804	EF-α	86	MM2294	9/10 DP 1558 (7)	9/10 1007									EF-α	140	MW7634	9/10 Rowden (41)	9/10 1005-2	BT	46	MW7680			BT	93	MY4646			BT	140	MY4692			PHO	46	MY8394			PHO	93	MY8440			PHO	140
EF-α	41	MM2251	9/10 Rowden (6)	9/10 404-3	EF-α	87	MM2295	8/27 Rowden (10)	8/27 209-2									BT	1	MW7635			BT	47	MW7681			BT	94	MY4647			PHO	1	MY4693			PHO	47	MY8395			PHO	94	MY8441
EF-α	42	MM2252	8/27 Rowden (2)	8/27 804-3	EF-α	88	MM2296	9/10 Rowden (17)	9/10 209-1									BT	2	MW7636			BT	48	MW7682			BT	95	MY4648			PHO	2	MY4694			PHO	48	MY8396			PHO	95	MY8442
EF-α	43	MM2253	6/18 DP 1558	6/18 310-2	EF-α	89	MM2297	9/10 Rowden (18)	9/10 106-3									BT	3	MW7637			BT	49	MW7683			BT	96	MY4649			PHO	3	MY4695			PHO	49	MY8397			PHO	96	MY8443
EF-α	44	MM2254	6/11 ST 4946	6/11 406	EF-α	90	MM2298	8/27 Rowden (11)	8/27 209-5									BT	4	MW7638			BT	50	MW7684			BT	97	MY4650			PHO	4	MY4696			PHO	50	MY8398			PHO	97	MY8444
EF-α	45	MM2255	6/11 PHY 480	6/11 1009	EF-α	91	MM2299	9/10 DP 1558 (8)	9/10 806-1									BT	5	MW7639			BT	51	MW7685			BT	98	MY4651			PHO	5	MY4697			PHO	51	MY8399			PHO	98	MY8445
EF-α	46		6/18 M-315	6/18 110	EF-α	92	MM2300	9/10 PHY 72 (1)	9/10 601-1									BT	6	MW7640			BT	52	MW7686			BT	99	MY4652			PHO	6	MY4698			PHO	52	MY8400			PHO	99	MY8446
[truncated: 6 more columns]

## Sheet: 2019
gene	Sample #	Sample barcode	Rack number	Sample ID	Tree ID	gene	Sample #	Sample barcode	Rack number	Sample ID	Tree ID	gene	Sample #	Sample barcode	Rack number	Sample ID	Tree ID	gene	Sample #	Sample barcode	Rack number	Sample ID	Tree ID	gene	Sample #	Sample barcode	Rack number	Sample ID	Tree ID	gene	Sample #	Sample barcode	Rack number	Sample ID	Tree ID	gene	Sample #	Sample barcode	Rack number	Sample ID	Tree ID	gene	Sample #	Sample barcode	Rack number	Sample ID	Tree ID	gene	Sample #
EF-1α	1	NK7-040	AZ-372	5/8 2-505-1	5/8 PHY800	EF-1α	51	NK7-090	AZ-372	5/15 1-403-1		EF-1α	101	NL1-276	AZ-473	5/23 1-606-2		EF-1α	151	NL1-326	AZ-473	6/6 1-503		EF-1α	201	NL1-374	AZ-474	6/6 1-606-1		EF-1α	251	NL1-423	AZ-474	6/6 1-906-3		EF-1α	301	NW4-564	AZ-601	8/5 1-208-5		EF-1α	351	NW4-612	AZ-601	8-22 1-907-2		EF-1α	401
EF-1α	2	NK7-041	AZ-372	5/8 2-307-1	5/8 PHY800	EF-1α	52	NK7-091	AZ-372	5/15 2-610-1		EF-1α	102	NL1-277	AZ-473	5/23 2-104		EF-1α	152	NL1-327	AZ-473	5/29 1-207-1		EF-1α	202	NL1-375	AZ-474	8/5 1-809-1		EF-1α	252	NL1-424	AZ-474	6/12 1-509-2		EF-1α	302	NW4-565	AZ-601	8/5 1-505-5		EF-1α	352	NW4-613	AZ-601	8/22 1-804-3		EF-1α	402
EF-1α	3	NK7-042	AZ-372	5/8 2-707-1	Fusarium proliferatum	EF-1α	53	NK7-092	AZ-372	5/15 1-403-2		EF-1α	103	NL1-278	AZ-473	5/23 2-205-1		EF-1α	153	NL1-328	AZ-473	5/29 1-302-1		EF-1α	203	NL1-376	AZ-474	8/5 2-707-6		EF-1α	253	NL1-425	AZ-474	5/29 2-101-2		EF-1α	303	NW4-566	AZ-601	8/5 1-607-2		EF-1α	353	NW4-614	AZ-601	8/22 1-1003-4		EF-1α	403
EF-1α	4	NK7-043	AZ-372	5/8 2-505-3	5/8 PHY800	EF-1α	54	NK7-093	AZ-372	5/15 2-101		EF-1α	104	NL1-279	AZ-473	5/23 1-803		EF-1α	154	NL1-329	AZ-473	6/6 1-404-2		EF-1α	204	NL1-377	AZ-474	8/5 2-503-1		EF-1α	254	NL1-426	AZ-474	9/3 1-506-3		EF-1α	304	NW4-567	AZ-601	8/5 1-402-5		EF-1α	354	NW4-615	AZ-601	8/22 1-809-2		EF-1α	404
EF-1α	5	NK7-044	AZ-372	5/8 2-508-2	5/8 M-315	EF-1α	55	NK7-094	AZ-372	5-15 1-602		EF-1α	105	NL1-280	AZ-473	5/23 2-107-1		EF-1α	155	NL1-330	AZ-473	6/6 1-706-1		EF-1α	205	NL1-378	AZ-474	6/12 1-702-1		EF-1α	255	NL1-427	AZ-474	6/12 1-609-1		EF-1α	305			6/29 1-803		EF-1α	355	NW4-616	AZ-601	8/22 2-1007-1		EF-1α	405
EF-1α	6	NK7-045	AZ-372	5/8 2/405-3		EF-1α	56	NK7-095	AZ-372	5/15 2-910-1		EF-1α	106	NL1-281	AZ-473	5/23 1-908		EF-1α	156	NL1-331	AZ-473	6/6 1-301		EF-1α	206	NL1-379	AZ-474	6/12 1-903-3		EF-1α	256	NL1-428	AZ-474	8/5 2-503-3		EF-1α	306	NW4-568	AZ-601	8/5 1-809-6		EF-1α	356	NW4-617	AZ-601	8/22 2-1007-2		EF-1α	406
EF-1α	7	NK7-046	AZ-372	5/8 1-302		EF-1α	57	NK7-096	AZ-372	5/15 1-508-2		EF-1α	107	NL1-282	AZ-473	5/23 1-305-4		EF-1α	157	NL1-332	AZ-473	6/6 2-106		EF-1α	207	NL1-380	AZ-474	6/12 1-404		EF-1α	257	NL1-429	AZ-474	5/29 1-505	Fusarium fujikuroi	EF-1α	307	NW4-569	AZ-601	8/5 2-707-4		EF-1α	357	NW4-618	AZ-601	8/22 1-1003-5		EF-1α	407
EF-1α	8	NK7-047	AZ-372	5/8 2-610		EF-1α	58	NK7-097	AZ-372	5/15 2-408-2		EF-1α	108	NL1-283	AZ-473	5/23 1-410-2		EF-1α	158	NL1-333	AZ-473	5/29 1-205		EF-1α	208	NL1-381	AZ-474	8/5 1-402	8/5 Rowden	EF-1α	258	NL1-430	AZ-474	8/5 1-1003-1		EF-1α	308			8/5 1-208-2		EF-1α	358	NW4-619	AZ-601	8/22 2-106-2		EF-1α	408
EF-1α	9	NK7-048	AZ-372	5/8 2-808-2	5/8 PHY800	EF-1α	59	NK7-098	AZ-372	5/15 1-410		EF-1α	109	NL1-284	AZ-473	5/23 1-307		EF-1α	159	NL1-334	AZ-473	6/6 1-702-2		EF-1α	209	NL1-382	AZ-474	6/12 1-609-2		EF-1α	259	NL1-431	AZ-474	5/29 1-403-8		EF-1α	309	NW4-570	AZ-601	6/29 1-503		EF-1α	359	NW4-620	AZ-601	8/22 2-907-1		EF-1α	409
EF-1α	10	NK7-049	AZ-372	5/8 1-302		EF-1α	60	NK7-099	AZ-372	5/15 1-706		EF-1α	110	NL1-285	AZ-473	5/23 1-706		EF-1α	160	NL1-335	AZ-473	6/6 1-702-4		EF-1α	210	NL1-383	AZ-474	6/12 1-907-2		EF-1α	260			8/5 1-503-2		EF-1α	310	NW4-571	AZ-601	8/5 1-503-4		EF-1α	360	NW4-621	AZ-601	8/22 1-209		EF-1α	410
EF-1α	11	NK7-050	AZ-372	5/8 2-710-2	Fusarium fujikuroi	EF-1α	61	NK7-100	AZ-372	5/15 1-710-1		EF-1α	111	NL1-286	AZ-473	5/23 1-907-1		EF-1α	161	NL1-336	AZ-473	5/29 2-106-1		EF-1α	211	NL1-384	AZ-474	6/12 1-403-1		EF-1α	261			8/5 1-202-2		EF-1α	311	NW4-572	AZ-601	8/5 1-510-3		EF-1α	361	NW4-622	AZ-601	8/22 1-1003-3		EF-1α	411
EF-1α	12	NK7-051	AZ-372	5/8 1-104	5/8 DP1558	EF-1α	62	NK7-101	AZ-372	5/15 1-710-2		EF-1α	112	NL1-287	AZ-473	5/23 1-408-1		EF-1α	162	NL1-337	AZ-473	5/29 1-602		EF-1α	212	NL1-385	AZ-474	6/12 1-806-1		EF-1α	262			8/5 2-707-7		EF-1α	312	NW4-573	AZ-601	8/5 1-208-4		EF-1α	362	NW4-623	AZ-601	8/22 1-804-4		EF-1α	412
EF-1α	13	NK7-052	AZ-372	5/8 1-706-3		EF-1α	63	NK7-102	AZ-372	5/15 1-502-2		EF-1α	113	NL1-288	AZ-473	5/23 2-407		EF-1α	163	NL1-338	AZ-473	5/29 1-807-3		EF-1α	213	NL1-386	AZ-474	6/6 1-906-1		EF-1α	263	NL1-435	AZ-474	8/5 2-404-2		EF-1α	313	NW4-574	AZ-601	8/5 2-710-5		EF-1α	363	NW4-624	AZ-601	8/22 1-510-1		EF-1α	413
EF-1α	14	NK7-053	AZ-372	5/8 2-510		EF-1α	64	NK7-103	AZ-372	5/15 2-307-4		EF-1α	114	NL1-289	AZ-473	5/23 1-606-1		EF-1α	164	NL1-339	AZ-473	6/6 1-707-4		EF-1α	214	NL1-387	AZ-474	6/12 1-108		EF-1α	264	NL1-436	AZ-474	8/5 1-604		EF-1α	314	NW4-575	AZ-601	8/5 1-602-1		EF-1α	364	NW4-625	AZ-601	8/22 1-803-2		EF-1α	414
EF-1α	15	NK7-054	AZ-372	5/8 2-605		EF-1α	65	NK7-104	AZ-372	5/15 2-508		EF-1α	115	NL1-290	AZ-473	5/23 1-706-3		EF-1α	165	NL1-340	AZ-473	5/29 1-403-1		EF-1α	215	NL1-388	AZ-474	8/5 1-1003-4		EF-1α	265	NL1-437	AZ-474	6/6 1-710		EF-1α	315	NW4-576	AZ-601	8/5 2-510-1		EF-1α	365	NW4-626	AZ-601	8/22 1-606-1		EF-1α	415
EF-1α	16	NK7-055	AZ-372	5/8 2-405-2		EF-1α	66	NK7-105	AZ-372	5/15 2-610-2		EF-1α	116	NL1-291	AZ-473	5/23 1-807-1		EF-1α	166	NL1-341	AZ-473	6/6 2-401-1		EF-1α	216	NL1-389	AZ-474	6/12 1-806-3		EF-1α	266	NL1-438	AZ-474	5/29 1-202		EF-1α	316	NW4-577	AZ-601	8/5 1-804-2		EF-1α	366	NW4-627	AZ-601	8/22 2-208-2		EF-1α	416
EF-1α	17	NK7-056	AZ-372	5/8 2-808-3		EF-1α	67	NK7-106	AZ-372	5/15 2-205-5		EF-1α	117	NL1-292	AZ-473	5/23 1-909		EF-1α	167	NL1-342	AZ-473	5/29 1-402		EF-1α	217	NL1-390	AZ-474	8/5 1-503-6		EF-1α	267	NL1-439	AZ-474	8/5 1-402-1		EF-1α	317	NW4-578	AZ-601	8/5 1-607-5		EF-1α	367	NW4-628	AZ-601	9/3 1-1004		EF-1α	417
EF-1α	18	NK7-057	AZ-372	5/8 2-607		EF-1α	68	NK7-107	AZ-372	5/15 1-907-1		EF-1α	118	NL1-293	AZ-473	5/23 1-707-1		EF-1α	168	NL1-343	AZ-473	5/29 2-101-1		EF-1α	218	NL1-391	AZ-474	8/5 1-202-1		EF-1α	268	NL1-440	AZ-474	8/5 2-209-3		EF-1α	318	NW4-579	AZ-601	8/5 1-208-3		EF-1α	368	NW4-725	AZ-602	8/22 1-804-2		EF-1α	418
EF-1α	19	NK7-058	AZ-372	5/8 2-801	Fusarium fujikuroi	EF-1α	69	NK7-108	AZ-372	5/15 2-609		EF-1α	119	NL1-294	AZ-473	5/23 1-302		EF-1α	169	NL1-344	AZ-473	5/29 1-801		EF-1α	219	NL1-392	AZ-474	8/5 1-809-3		EF-1α	269	NW4-533	AZ-601	5/29 1-403-4		EF-1α	319	NW4-580	AZ-601	8/22 1-404-1		EF-1α	369	NW4-734	AZ-602	8-22 1-804-5		EF-1α	419
EF-1α	20	NK7-059	AZ-372	5/8 2-308		EF-1α	70	NK7-109	AZ-372	5/15 2-507-9		EF-1α	120	NL1-295	AZ-473	5/23 1-406-4		EF-1α	170	NL1-345	AZ-473	6/12 1-210		EF-1α	220	NL1-393	AZ-474	8/5 1-503-2		EF-1α	270	NW4-534	AZ-601	6/12 1-201-1		EF-1α	320	NW4-581	AZ-601	8/22 1-607-1		EF-1α	370	NW4-735	AZ-602	8/5 1-602-2		EF-1α	420
EF-1α	21	NK7-060	AZ-372	5/8 2-209		EF-1α	71	NK7-110	AZ-372	5/15 2-309		EF-1α	121	NL1-296	AZ-473	5/23 1-706-4		EF-1α	171	NL1-346	AZ-473	9/3 1-408-1		EF-1α	221	NL1-394	AZ-474	5/29 1-401		EF-1α	271	NW4-535	AZ-601	6/12 1-805-1		EF-1α	321	NW4-582	AZ-601	8/22 2-903-3		EF-1α	371	NW4-736	AZ-602	8/22 2-1007-4		EF-1α	421
EF-1α	22	NK7-061	AZ-372	5/8 2-208		EF-1α	72	NK7-111	AZ-372	5/15 2-605-2	5/15 M-315	EF-1α	122	NL1-297	AZ-473	5/23 1-1003-4		EF-1α	172	NL1-347	AZ-473	5/29 1-502		EF-1α	222	NL1-395	AZ-474	8/5 2-404-1		EF-1α	272	NW4-536	AZ-601	8/5 1-503-3		EF-1α	322	NW4-583	AZ-601	8/22 2-801-3		EF-1α	372	NW4-737	AZ-602	8/22 1-809-1		EF-1α	422
EF-1α	23	NK7-062	AZ-372	5/8 1-303	Fusarium commune	EF-1α	73	NK7-112	AZ-372	5/23 1-410-1		EF-1α	123	NL1-298	AZ-473	5/15 1-910		EF-1α	173	NL1-348	AZ-474	6/6 1-208		EF-1α	223	NL1-396	AZ-474	8/5 1-809-1		EF-1α	273	NW4-537	AZ-601	8/5 2-108		EF-1α	323	NW4-584	AZ-601	8/22 2-901-2		EF-1α	373	NW4-738	AZ-602	8/22 1-503-3		EF-1α	423
EF-1α	24	NK7-063	AZ-372	5/8 1-508-1		EF-1α	74	NK7-113	AZ-372	5/23 1-208-2		EF-1α	124	NL1-299	AZ-473	5/15 1-703-2		EF-1α	174	NL1-349	AZ-474	6/6 1-706-3		EF-1α	224	NL1-397	AZ-474	6/6 1-408		EF-1α	274			8/5 2-707-2		EF-1α	324	NW4-585	AZ-601	8/22 2-610-2		EF-1α	374	NW4-739	AZ-602	9/3 1-510-2		EF-1α	424
EF-1α	25	NK7-064	AZ-372	5/8 1-801		EF-1α	75	NK7-114	AZ-372	5/15 1-307-1		EF-1α	125	NL1-300	AZ-473	5/15 1-906		EF-1α	175	NL1-350	AZ-474	5/29 1-409-3		EF-1α	225	NL1-398	AZ-474	8/5 2-707-5		EF-1α	275	NW4-538	AZ-601	8/5 1-209-1		EF-1α	325	NW4-586	AZ-601	8/22 1-610-1		EF-1α	375	NW4-740	AZ-602	8/3 2-1002-3		EF-1α	425
EF-1α	26	NK7-065	AZ-372	5/8 2-608		EF-1α	76	NK7-115	AZ-372	5/15 2-610-2		EF-1α	126	NL1-301	AZ-473	5/15 1-907-4		EF-1α	176	NL1-351	AZ-474	5/29 1-409-4		EF-1α	226	NL1-399	AZ-474	8/5 1-404-1		EF-1α	276	NW4-539	AZ-601	8/5 1-510-4		EF-1α	326	NW4-587	AZ-601	8/22 2-1006-5		EF-1α	376	NW4-741	AZ-602	8/22 1-306-1		EF-1α	426
EF-1α	27	NK7-066	AZ-372	5/8 2-209		EF-1α	77	NL1-252	AZ-473	5/23 1-810-2		EF-1α	127	NL1-302	AZ-473	5/23 1-1002-1		EF-1α	177	NL1-352	AZ-474	6/6 1-610-2		EF-1α	227	NL1-400	AZ-474	6/12 1-403-2	Fusarium proliferatum	EF-1α	277	NW4-540	AZ-601	8/5 1-510-2		EF-1α	327	NW4-588	AZ-601	8/22 2-907-2		EF-1α	377	NW4-742	AZ-602	9/3 1-603-8		EF-1α	427
EF-1α	28	NK7-067	AZ-372	5/8 2-810		EF-1α	78	NL1-253	AZ-473	5/23 1-305-3		EF-1α	128	NL1-303	AZ-473	5/23 1-303		EF-1α	178	NL1-353	AZ-474	6/6 1-409-3		EF-1α	228	NL1-401	AZ-474	6/12 1-308-1		EF-1α	278	NW4-541	AZ-601	5/29 1-403-7		EF-1α	328	NW4-589	AZ-601	8/22 1-510-2		EF-1α	378	NW4-743	AZ-602	8/22 1-302-2		EF-1α	428
EF-1α	29	NK7-068	AZ-372	5/8 2-205		EF-1α	79	NL1-254	AZ-473	5/15 1-703-1		EF-1α	129	NL1-304	AZ-473	5/23 2-602		EF-1α	179	NL1-354	AZ-474	5/29 1-806-1		EF-1α	229	NL1-402	AZ-474	6/12 1-510-3		EF-1α	279	NW4-542	AZ-601	8/5 1-1003-5		EF-1α	329	NW4-590	AZ-601	8/22 2-707-3		EF-1α	379	NW4-744	AZ-602	9/3 1-903-2		EF-1α	429
EF-1α	30	NK7-069	AZ-372	5/8 1-502		EF-1α	80	NL1-255	AZ-473	5/23 1-810-1		EF-1α	130	NL1-305	AZ-473	5/23 1-406		EF-1α	180	NL1-355	AZ-474	5/29 1-307		EF-1α	230	NL1-403	AZ-474	6/12 1-408-1		EF-1α	280	NW4-543	AZ-601	6/12 1-509-1	Fusarium proliferatum	EF-1α	330	NW4-591	AZ-601	8/22 1-403-3		EF-1α	380	NW4-745	AZ-602	8/22 2-209-2		EF-1α	430
EF-1α	31	NK7-070	AZ-372	5/15 1-306		EF-1α	81	NL1-256	AZ-473	5/23 2-205-2		EF-1α	131	NL1-306	AZ-473	5/23 1-907-3		EF-1α	181	NL1-356	AZ-474	9/3 1-901-2		EF-1α	231	NL1-404	AZ-474	6/29 1-1007-1		EF-1α	281	NW4-544	AZ-601	8/5 1-402-6		EF-1α	331	NW4-592	AZ-601	8/22 1-301-1		EF-1α	381	NW4-746	AZ-602	9/3 1-610-2		EF-1α	431
EF-1α	32	NK7-071	AZ-372	5/15 1-208-2		EF-1α	82	NL1-257	AZ-473	5/23 1-809		EF-1α	132	NL1-307	AZ-473	5/23 2-102		EF-1α	182	NL1-357	AZ-474	9/3 1-901-1		EF-1α	232	NL1-405	AZ-474	6/12 1-110	Fusarium proliferatum	EF-1α	282	NW4-545	AZ-601	8/5 1-803-3		EF-1α	332	NW4-593	AZ-601	8/22 1-1003-2		EF-1α	382	NW4-747	AZ-602	9/3 1-903-1		EF-1α	432
EF-1α	33	NK7-072	AZ-372	5/8 2-609		EF-1α	83	NL1-258	AZ-473	5/23 2-709		EF-1α	133	NL1-308	AZ-473	5/23 1-201-2		EF-1α	183	NL1-358	AZ-474	6/12 1-706-1		EF-1α	233	NL1-406	AZ-474	6/12 1-207-2		EF-1α	283	NW4-546	AZ-601	8/5 1-710-3		EF-1α	333	NW4-594	AZ-601	8/22 2-106-1		EF-1α	383	NW4-748	AZ-602	9/3 1-503-4		EF-1α	433
EF-1α	34	NK7-073	AZ-372	5/15 2-605-1		EF-1α	84	NL1-259	AZ-473	5/23 1-408-3		EF-1α	134	NL1-309	AZ-473	5/23 1-402-2		EF-1α	184	NL1-359	AZ-474	8/5 1-809-5		EF-1α	234	NL1-407	AZ-474	6/6 1-906-2		EF-1α	284	NW4-547	AZ-601	8/5 1-607-1		EF-1α	334	NW4-595	AZ-601	8/22 1-804-1		EF-1α	384	NW4-749	AZ-602	9/3 1-602-1		EF-1α	434
EF-1α	35	NK7-074	AZ-372	5/15 1-205		EF-1α	85	NL1-260	AZ-473	5/23 1-406-5		EF-1α	135	NL1-310	AZ-473	5/29 1-702-1		EF-1α	185	NL1-360	AZ-474	8/5 1-710 4		EF-1α	235	NL1-408	AZ-474	6/12 1-308-2		EF-1α	285	NW4-548	AZ-601	8/5 2/1003-3		EF-1α	335	NW4-596	AZ-601	8/22 1-205		EF-1α	385	NW4-750	AZ-602	8/22 1-902-4		EF-1α	435
EF-1α	36	NK7-075	AZ-372	5/15 2-307		EF-1α	86	NL1-261	AZ-473	5/23 1-907-2		EF-1α	136	NL1-311	AZ-473	6/29 1-1003-4		EF-1α	186	NL1-361	AZ-474	6/12 1-201-3		EF-1α	236	NL1-409	AZ-474	6/12 1-610-1		EF-1α	286	NW4-549	AZ-601	8/5 2-403		EF-1α	336	NW4-597	AZ-601	8/22 1-903-3		EF-1α	386	NW4-751	AZ-602	9/3 1-903-2		EF-1α	436
EF-1α	37	NK7-076	AZ-372	5/15 1-305-2		EF-1α	87	NL1-262	AZ-473	5/23 1-410-3		EF-1α	137	NL1-312	AZ-473	6/6 1-806-4		EF-1α	187	NL1-362	AZ-474	8/5 2-809-3		EF-1α	237	NL1-410	AZ-474	6/12 1-510-2		EF-1α	287	NW4-550	AZ-601	8/5 1-602-3		EF-1α	337	NW4-598	AZ-601	8/22 2-805-2		EF-1α	387	NW4-752	AZ-602	8-22 2-506-1		EF-1α	437
EF-1α	38	NK7-077	AZ-372	5/15 1-901		EF-1α	88	NL1-263	AZ-473	5/23 1-907-4		EF-1α	138	NL1-313	AZ-473	6/6 1-202-1		EF-1α	188	NL1-363	AZ-474	6/6 1-201		EF-1α	238	NL1-411	AZ-474	6/12 1-510-1		EF-1α	288	NW4-551	AZ-601	8/5 1-404-2		EF-1α	338	NW4-599	AZ-601	8/22 1-710-1		EF-1α	388	NW4-753	AZ-602	8/22 1-710-3		EF-1α	438
EF-1α	39	NK7-078	AZ-372	5/15 1-408		EF-1α	89	NL1-264	AZ-473	5/15 2-307-6		EF-1α	139	NL1-314	AZ-473	6/6 1-603		EF-1α	189	NL1-364	AZ-474	6/12 1-707-1		EF-1α	239			6/6 1-101-1		EF-1α	289	NW4-552	AZ-601	8/5 1-1003-2		EF-1α	339	NW4-600	AZ-601	8/22 1-903-2		EF-1α	389	NW4-754	AZ-602	8/22 1-510-3		EF-1α	439
EF-1α	40	NK7-079	AZ-372	5/15 2-709-1		EF-1α	90	NL1-265	AZ-473	5/15 2-507-1		EF-1α	140	NL1-315	AZ-473	6/6 1-609-3		EF-1α	190	NL1-365	AZ-474	6/12 1-806-2		EF-1α	240	NL1-412	AZ-474	6/29 1-508		EF-1α	290	NW4-553	AZ-601	8/5 2-503-4		EF-1α	340	NW4-601	AZ-601	8/22 1-106-1		EF-1α	390	NW4-755	AZ-602	8/22 1-707-2		EF-1α	440
EF-1α	41	NK7-080	AZ-372	5/15 1-305-1		EF-1α	91	NL1-266	AZ-473	5/15 1-406		EF-1α	141	NL1-316	AZ-473	5/29 1-403-2		EF-1α	191			6/12 1-610-4		EF-1α	241	NL1-413	AZ-474	6/12 1-308-3		EF-1α	291	NW4-554	AZ-601	8/5 1-208-1		EF-1α	341	NW4-602	AZ-601	8/22 1-1007-1		EF-1α	391	NW4-756	AZ-602	8/22 809-4		EF-1α	441
EF-1α	42	NK7-081	AZ-372	5/15 2-207-1		EF-1α	92	NL1-267	AZ-473	5/15 1-208		EF-1α	142	NL1-317	AZ-473	6/6 1-806-5		EF-1α	192			6/12 2-505		EF-1α	242	NL1-414	AZ-474	6/12 2-903		EF-1α	292	NW4-555	AZ-601	8/5 1-803-1		EF-1α	342	NW4-603	AZ-601	8/22 2-1007-3		EF-1α	392	NW4-757	AZ-602	8/22 1-402		EF-1α	442
EF-1α	43	NK7-082	AZ-372	5/15 1-208-3		EF-1α	93	NL1-268	AZ-473	5/15 2-306		EF-1α	143	NL1-318	AZ-473	6/6 1-706-2		EF-1α	193	NL1-366	AZ-474	6/29 1-208		EF-1α	243	NL1-415	AZ-474	6/12 1-408-4		EF-1α	293	NW4-556	AZ-601	8/5 1-607-1		EF-1α	343	NW4-604	AZ-601	8/22 1-603-1		EF-1α	393	NW4-758	AZ-602	8/22 1-404-2		EF-1α	443
EF-1α	44	NK7-083	AZ-372	5/15 1-907-2		EF-1α	94	NL1-269	AZ-473	5/15 2-408-1		EF-1α	144	NL1-319	AZ-473	6/6 1-907		EF-1α	194	NL1-367	AZ-474	6/12 1-702-4		EF-1α	244	NL1-416	AZ-474	6/29 1-903		EF-1α	294	NW4-557	AZ-601	8/5 1-1003-3		EF-1α	344	NW4-605	AZ-601	8/22 2-1003-1		EF-1α	394	NW4-759	AZ-602	8/22 1-806-2		EF-1α	444
EF-1α	45	NK7-084	AZ-372	5/15 2-203		EF-1α	95	NL1-270	AZ-473	5/15 2-307-2		EF-1α	145	NL1-320	AZ-473	6/6 1-909		EF-1α	195	NL1-368	AZ-474	9/3 1-707		EF-1α	245	NL1-417	AZ-474	5/29 1-403-5		EF-1α	295	NW4-558	AZ-601	8/5 1-301-2		EF-1α	345	NW4-606	AZ-601	8/22 2-1001-4		EF-1α	395	NW4-760	AZ-602	8/22 2-208-1		EF-1α	445
EF-1α	46	NK7-085	AZ-372	5/15 2-108		EF-1α	96	NL1-271	AZ-473	5/23 1-208-1		EF-1α	146	NL1-321	AZ-473	6/6 1-805-1		EF-1α	196	NL1-369	AZ-474	6/12 1-201-2		EF-1α	246	NL1-418	AZ-474	6/12 1-604-3		EF-1α	296	NW4-559	AZ-601	6/6 2-710-2		EF-1α	346	NW4-607	AZ-601	8/22 2-907-3		EF-1α	396	NW4-761	AZ-602	8/22 2-208-4		EF-1α	446
EF-1α	47	NK7-086	AZ-372	5/8 2-505-2		EF-1α	97	NL1-272	AZ-473	5/15 2-102-2		EF-1α	147	NL1-322	AZ-473	6/6 1-609-1		EF-1α	197	NL1-370	AZ-474	6/6 1-409-1		EF-1α	247	NL1-419	AZ-474	6/12 1-905		EF-1α	297	NW4-560	AZ-601	8/5 1-1005-2		EF-1α	347	NW4-608	AZ-601	8/22 2-809		EF-1α	397			8/22 1-809-3		EF-1α	447
EF-1α	48	NK7-087	AZ-372	5/15 2-705-2		EF-1α	98	NL1-273	AZ-473	5/23 1-305-2		EF-1α	148	NL1-323	AZ-473	6/6 1-207-1		EF-1α	198	NL1-371	AZ-474	8/5 1-907-1		EF-1α	248	NL1-420	AZ-474	6/12 1-710		EF-1α	298	NW4-561	AZ-601	8/5 2-602-3		EF-1α	348	NW4-609	AZ-601	8/22 1-409		EF-1α	398			9/3 1-402-2		EF-1α	448
EF-1α	49	NK7-088	AZ-372	5/15 2-404		EF-1α	99	NL1-274	AZ-473	5/23 1-107-2		EF-1α	149	NL1-324	AZ-473	6/6 1-702-3		EF-1α	199	NL1-372	AZ-474	6/12 1-707-2		EF-1α	249	NL1-421	AZ-474	6/12 1-805-2		EF-1α	299	NW4-562	AZ-601	8/5 1-205		EF-1α	349	NW4-610	AZ-601	8/22 2-607-2		EF-1α	399			9/3 1-603-6	Fusarium fujikuroi	EF-1α	449
EF-1α	50	NK7-089	AZ-372	5/15 2-102-1		EF-1α	100	NL1-275	AZ-473	5/23 1/1003-1		EF-1α	150	NL1-325	AZ-473	6/6 1-308-1		EF-1α	200	NL1-373	AZ-474	8/5 1-402-1		EF-1α	250	NL1-422	AZ-474	9/3 1-806		EF-1α	300	NW4-563	AZ-601	6/29 1-1007-4		EF-1α	350	NW4-611	AZ-601	8/22 1-1005-1		EF-1α	400	NW4-762	AZ-602	9/3 1-804-2		EF-1α	450
IGS-2018	4	NK7-037	AZ-372	6/11 301-1	6/11 Rowden (1)
IGS-2018	70	NK7-038	AZ-372	7/31 1003-4	7/31 Rowden (7)				Redo sequiencing
IGS-2018	120	NK7-039	AZ-372	9/10 106-2	9/10 Rowden (30)				Redo PCR
IGS	1	NL1-432	AZ-474	5/8 2-307-1	2019 PHY 800				Redo DNA extraction
IGS	26	NL1-433	AZ-474	5/8 2-608	2019 ST 4946
IGS	27	NL1-434	AZ-474	5/8 2-209	2019 Rowden				Race 1
IGS	30	NL1-441	AZ-474	5/8 1-502	2019 Pima S7				Race 2
IGS	52	NL1-442	AZ-474	5/15 2-610-1	2019 PHY 480				MDS-12
IGS	68	NL1-443	AZ-474	5/15 1-907-1	2019 (Rowden (2)				Race 8
IGS	70	BFM-Y65		5/15 2-507-9	2019 ST 4946 (2)				LA 108
IGS	85	BFM-Y66		5/23 1-406-5	2019 ST 4946 (3)				LA 110
IGS	3	NW4-726	AZ-602	5/8 2-707-1	Fusarium proliferatum				LA 112
IGS	129	NW4-727	AZ-602	5/23 2-602	2019 Rowden (3)				LA 127/140
IGS	131	NW4-728	AZ-602	5/23 1-907-3	2019 Rowden (4)				Not FOV
IGS	242	NW4-729	AZ-602	6/12 2-903	2019 DP 1558
IGS	227	NW4-730	AZ-602	6/12 1-403-2	Fusarium proliferatum
IGS	232	NW4-731	AZ-602	6/12 1-110	Fusarium proliferatum				Look into sequiences
IGS	280	NW4-732	AZ-602	6/12 1-509-1	Fusarium proliferatum
IGS	303	NW4-733	AZ-602	8/5 1-607-2
IGS	470	NV3-855	AZ-738	8/22 2-701-2	2019 ST 4946 (4)
IGS	561	NV2-890	AZ-739	8/22 1-503-3	2019 Rowden (5)
gene	Sample #	Sample barcode	Rack number	Sample ID	Tree ID	gene	Sample #	Sample barcode	Rack number	Sample ID	Tree ID	gene	Sample #	Sample barcode	Rack number	Sample ID	Tree ID	gene	Sample #	Sample barcode	Rack number	Sample ID	Tree ID	gene	Sample #	Sample barcode	Rack number	Sample ID	Tree ID	gene	Sample #	Sample barcode	Rack number	Sample ID	Tree ID	gene	Sample #	Sample barcode	Rack number	Sample ID	Tree ID	gene	Sample #	Sample barcode	Rack number	Sample ID	Tree ID	gene	Sample #
BT	1	NV2-940	AZ-739	5/8 2-505-1	5/8 PHY800	BT	51	NV5-004	AZ-902	5/15 1-403-1		BT	101	NV5-052	AZ-902	5/23 1-606-2		BT	151	NV4-910	AZ-903	6/6 1-503		BT	201	NV4-959	AZ-903	6/6 1-606-1		BT	251	NX4-237	BA-084	6/6 1-906-3		BT	301	NX4-285	BA-084	8/5 1-208-5		BT	351	NX4-335	BA-085	8-22 1-907-2		BT	401
BT	2	NV2-941	AZ-739	5/8 2-307-1	5/8 PHY800	BT	52	NV5-005	AZ-902	5/15 2-610-1		BT	102	NV5-053	AZ-902	5/23 2-104		BT	152	NV4-911	AZ-903	5/29 1-207-1		BT	202	NV4-960	AZ-903	8/5 1-809-1		BT	252	NX4-238	BA-084	6/12 1-509-2		BT	302	NX4-286	BA-084	8/5 1-505-5		BT	352	NX4-336	BA-085	8/22 1-804-3		BT	402
BT	3	NV2-942	AZ-739	5/8 2-707-1	Fusarium proliferatum	BT	53	NV5-006	AZ-902	5/15 1-403-2		BT	103	NV5-054	AZ-902	5/23 2-205-1		BT	153	NV4-912	AZ-903	5/29 1-302-1		BT	203	NV4-961	AZ-903	8/5 2-707-6		BT	253			5/29 2-101-2		BT	303	NX4-287	BA-084	8/5 1-607-2		BT	353	NX4-337	BA-085	8/22 1-1003-4		BT	403
BT	4	NV2-943	AZ-739	5/8 2-505-3	5/8 PHY800	BT	54	NV5-007	AZ-902	5/15 2-101		BT	104	NV5-055	AZ-902	5/23 1-803		BT	154	NV4-913	AZ-903	6/6 1-404-2		BT	204	NV4-962	AZ-903	8/5 2-503-1		BT	254	NX4-239	BA-084	9/3 1-506-3		BT	304	NX4-288	BA-084	8/5 1-402-5		BT	354	NX4-338	BA-085	8/22 1-809-2		BT	404
BT	5	NV2-944	AZ-739	5/8 2-508-2	5/8 M-315	BT	55	NV5-008	AZ-902	5-15 1-602		BT	105	NV5-056	AZ-902	5/23 2-107-1		BT	155	NV4-914	AZ-903	6/6 1-706-1		BT	205	NV4-963	AZ-903	6/12 1-702-1		BT	255	NX4-240	BA-084	6/12 1-609-1		BT	305	NX4-289	BA-084	6/29 1-803		BT	355	NX4-339	BA-085	8/22 2-1007-1		BT	405
BT	6	NV2-945	AZ-739	5/8 2/405-3		BT	56	NV5-009	AZ-902	5/15 2-910-1		BT	106	NV5-057	AZ-902	5/23 1-908		BT	156	NV4-915	AZ-903	6/6 1-301		BT	206	NV4-964	AZ-903	6/12 1-903-3		BT	256	NX4-241	BA-084	8/5 2-503-3		BT	306	NX4-290	BA-084	8/5 1-809-6		BT	356	NX4-340	BA-085	8/22 2-1007-2		BT	406
BT	7	NV2-946	AZ-739	5/8 1-302		BT	57	NV5-010	AZ-902	5/15 1-508-2		BT	107	NV5-058	AZ-902	5/23 1-305-4		BT	157	NV4-916	AZ-903	6/6 2-106		BT	207	NV4-965	AZ-903	6/12 1-404		BT	257	NX4-242	BA-084	5/29 1-505	Fusarium fujikuroi	BT	307	NX4-291	BA-084	8/5 2-707-4		BT	357	NX4-341	BA-085	8/22 1-1003-5		BT	407
BT	8	NV2-947	AZ-739	5/8 2-610		BT	58	NV5-011	AZ-902	5/15 2-408-2		BT	108	NV5-059	AZ-902	5/23 1-410-2		BT	158	NV4-917	AZ-903	5/29 1-205		BT	208	NV4-966	AZ-903	8/5 1-402	8/5 Rowden	BT	258	NX4-243	BA-084	8/5 1-1003-1		BT	308	NX4-292	BA-084	8/5 1-208-2		BT	358	NX4-342	BA-085	8/22 2-106-2		BT	408
BT	9	NV2-948	AZ-739	5/8 2-808-2	5/8 PHY800	BT	59	NV5-012	AZ-902	5/15 1-410		BT	109	NV5-060	AZ-902	5/23 1-307		BT	159	NV4-918	AZ-903	6/6 1-702-2		BT	209	NV4-967	AZ-903	6/12 1-609-2		BT	259	NX4-244	BA-084	5/29 1-403-8		BT	309	NX4-293	BA-084	6/29 1-503		BT	359	NX4-343	BA-085	8/22 2-907-1		BT	409
BT	10	NV2-949	AZ-739	5/8 1-302		BT	60	NV5-013	AZ-902	5/15 1-706		BT	110	NV5-061	AZ-902	5/23 1-706		BT	160	NV4-919	AZ-903	6/6 1-702-4		BT	210	NV4-968	AZ-903	6/12 1-907-2		BT	260	NX4-245	BA-084	8/5 1-503-2		BT	310	NX4-294	BA-084	8/5 1-503-4		BT	360	NX4-344	BA-085	8/22 1-209		BT	410
BT	11	NV2-950	AZ-739	5/8 2-710-2	Fusarium fujikuroi	BT	61	NV5-014	AZ-902	5/15 1-710-1		BT	111	NV5-062	AZ-902	5/23 1-907-1		BT	161	NV4-920	AZ-903	5/29 2-106-1		BT	211	NV4-969	AZ-903	6/12 1-403-1		BT	261	NX4-246	BA-084	8/5 1-202-2		BT	311	NX4-295	BA-084	8/5 1-510-3		BT	361	NX4-345	BA-085	8/22 1-1003-3		BT	411
BT	12	NV2-951	AZ-739	5/8 1-104	5/8 DP1558	BT	62			5/15 1-710-2		BT	112	NV5-063	AZ-902	5/23 1-408-1		BT	162	NV4-921	AZ-903	5/29 1-602		BT	212	NV4-970	AZ-903	6/12 1-806-1		BT	262	NX4-247	BA-084	8/5 2-707-7		BT	312	NX4-296	BA-084	8/5 1-208-4		BT	362	NX4-346	BA-085	8/22 1-804-4		BT	412
BT	13	NV2-952	AZ-739	5/8 1-706-3		BT	63	NV5-015	AZ-902	5/15 1-502-2		BT	113	NV5-064	AZ-902	5/23 2-407		BT	163	NV4-922	AZ-903	5/29 1-807-3		BT	213	NV4-971	AZ-903	6/6 1-906-1		BT	263	NX4-248	BA-084	8/5 2-404-2		BT	313	NX4-297	BA-084	8/5 2-710-5		BT	363	NX4-347	BA-085	8/22 1-510-1		BT	413
BT	14	NV2-953	AZ-739	5/8 2-510		BT	64	NV5-016	AZ-902	5/15 2-307-4		BT	114	NV5-065	AZ-902	5/23 1-606-1		BT	164	NV4-923	AZ-903	6/6 1-707-4		BT	214	NV4-972	AZ-903	6/12 1-108		BT	264			8/5 1-604		BT	314	NX4-298	BA-084	8/5 1-602-1		BT	364	NX4-348	BA-085	8/22 1-803-2		BT	414
BT	15	NV2-954	AZ-739	5/8 2-605		BT	65	NV5-017	AZ-902	5/15 2-508		BT	115	NV5-066	AZ-902	5/23 1-706-3		BT	165	NV4-924	AZ-903	5/29 1-403-1		BT	215	NV4-973	AZ-903	8/5 1-1003-4		BT	265	NX4-249	BA-084	6/6 1-710		BT	315	NX4-299	BA-084	8/5 2-510-1		BT	365	NX4-349	BA-085	8/22 1-606-1		BT	415
BT	16	NV2-955	AZ-739	5/8 2-405-2		BT	66	NV5-018	AZ-902	5/15 2-610-2		BT	116	NV5-067	AZ-902	5/23 1-807-1		BT	166	NV4-925	AZ-903	6/6 2-401-1		BT	216	NV4-974	AZ-903	6/12 1-806-3		BT	266	NX4-250	BA-084	5/29 1-202		BT	316	NX4-300	BA-084	8/5 1-804-2		BT	366	NX4-350	BA-085	8/22 2-208-2		BT	416
BT	17	NV2-956	AZ-739	5/8 2-808-3		BT	67	NV5-019	AZ-902	5/15 2-205-5		BT	117	NV5-068	AZ-902	5/23 1-909		BT	167	NV4-926	AZ-903	5/29 1-402		BT	217	NV4-975	AZ-903	8/5 1-503-6		BT	267	NX4-251	BA-084	8/5 1-402-1		BT	317	NX4-301	BA-084	8/5 1-607-5		BT	367	NX4-351	BA-085	9/3 1-1004		BT	417
BT	18	NV2-957	AZ-739	5/8 2-607		BT	68	NV5-020	AZ-902	5/15 1-907-1		BT	118	NV5-069	AZ-902	5/23 1-707-1		BT	168	NV4-927	AZ-903	5/29 2-101-1		BT	218	NV4-976	AZ-903	8/5 1-202-1		BT	268	NX4-252	BA-084	8/5 2-209-3		BT	318	NX4-302	BA-084	8/5 1-208-3		BT	368	NX4-352	BA-085	8/22 1-804-2		BT	418
BT	19	NV2-958	AZ-739	5/8 2-801	Fusarium fujikuroi	BT	69	NV5-021	AZ-902	5/15 2-609		BT	119	NV5-070	AZ-902	5/23 1-302		BT	169	NV4-928	AZ-903	5/29 1-801		BT	219	NV4-977	AZ-903	8/5 1-809-3		BT	269	NX4-253	BA-084	5/29 1-403-4		BT	319	NX4-303	BA-084	8/22 1-404-1		BT	369	NX4-353	BA-085	8-22 1-804-5		BT	419
BT	20	NV2-959	AZ-739	5/8 2-308		BT	70	NV5-022	AZ-902	5/15 2-507-9		BT	120	NV5-071	AZ-902	5/23 1-406-4		BT	170	NV4-929	AZ-903	6/12 1-210		BT	220	NV4-978	AZ-903	8/5 1-503-2		BT	270	NX4-254	BA-084	6/12 1-201-1		BT	320	NX4-304	BA-084	8/22 1-607-1		BT	370	NX4-354	BA-085	8/5 1-602-2		BT	420
BT	21	NV2-960	AZ-739	5/8 2-209		BT	71	NV5-023	AZ-902	5/15 2-309		BT	121	NV5-072	AZ-902	5/23 1-706-4		BT	171			9/3 1-408-1		BT	221	NV4-979	AZ-903	5/29 1-401		BT	271	NX4-255	BA-084	6/12 1-805-1		BT	321	NX4-305	BA-084	8/22 2-903-3		BT	371	NX4-355	BA-085	8/22 2-1007-4		BT	421
BT	22	NV2-961	AZ-739	5/8 2-208		BT	72	NV5-024	AZ-902	5/15 2-605-2	5/15 M-315	BT	122	NV5-073	AZ-902	5/23 1-1003-4		BT	172	NV4-930	AZ-903	5/29 1-502		BT	222	NV4-980	AZ-903	8/5 2-404-1		BT	272	NX4-256	BA-084	8/5 1-503-3		BT	322	NX4-306	BA-084	8/22 2-801-3		BT	372	NX4-356	BA-085	8/22 1-809-1		BT	422
BT	23	NV2-962	AZ-739	5/8 1-303	Fusarium commune	BT	73	NV5-025	AZ-902	5/23 1-410-1		BT	123	NV5-074	AZ-902	5/15 1-910		BT	173	NV4-931	AZ-903	6/6 1-208		BT	223	NV4-981	AZ-903	8/5 1-809-1		BT	273	NX4-257	BA-084	8/5 2-108		BT	323	NX4-307	BA-084	8/22 2-901-2		BT	373	NX4-357	BA-085	8/22 1-503-3		BT	423
BT	24	NV2-963	AZ-739	5/8 1-508-1		BT	74	NV5-026	AZ-902	5/23 1-208-2		BT	124	NV5-075	AZ-902	5/15 1-703-2		BT	174	NV4-932	AZ-903	6/6 1-706-3		BT	224	NV4-982	AZ-903	6/6 1-408		BT	274	NX4-258	BA-084	8/5 2-707-2		BT	324	NX4-308	BA-084	8/22 2-610-2		BT	374	NX4-358	BA-085	9/3 1-510-2		BT	424
BT	25	NV2-964	AZ-739	5/8 1-801		BT	75	NV5-027	AZ-902	5/15 1-307-1		BT	125	NV5-076	AZ-902	5/15 1-906		BT	175	NV4-933	AZ-903	5/29 1-409-3		BT	225	NV4-983	AZ-903	8/5 2-707-5		BT	275	NX4-259	BA-084	8/5 1-209-1		BT	325	NX4-309	BA-084	8/22 1-610-1		BT	375			8/3 2-1002-3		BT	425
BT	26	NV2-965	AZ-739	5/8 2-608		BT	76	NV5-028	AZ-902	5/15 2-610-2		BT	126	NV5-077	AZ-902	5/15 1-907-4		BT	176	NV4-934	AZ-903	5/29 1-409-4		BT	226	NV4-984	AZ-903	8/5 1-404-1		BT	276	NX4-260	BA-084	8/5 1-510-4		BT	326	NX4-310	BA-084	8/22 2-1006-5		BT	376	NX4-359	BA-085	8/22 1-306-1		BT	426
BT	27	NV2-966	AZ-739	5/8 2-209		BT	77	NV5-029	AZ-902	5/23 1-810-2		BT	127	NV5-078	AZ-902	5/23 1-1002-1		BT	177	NV4-935	AZ-903	6/6 1-610-2		BT	227	NV4-985	AZ-903	6/12 1-403-2	Fusarium proliferatum	BT	277	NX4-261	BA-084	8/5 1-510-2		BT	327	NX4-311	BA-084	8/22 2-907-2		BT	377			9/3 1-603-8		BT	427
BT	28	NV2-967	AZ-739	5/8 2-810		BT	78	NV5-030	AZ-902	5/23 1-305-3		BT	128	NV5-079	AZ-902	5/23 1-303		BT	178	NV4-936	AZ-903	6/6 1-409-3		BT	228	NV4-986	AZ-903	6/12 1-308-1		BT	278	NX4-262	BA-084	5/29 1-403-7		BT	328	NX4-312	BA-084	8/22 1-510-2		BT	378	NX4-360	BA-085	8/22 1-302-2		BT	428
BT	29	NV2-968	AZ-739	5/8 2-205		BT	79	NV5-031	AZ-902	5/15 1-703-1		BT	129	NV5-080	AZ-902	5/23 2-602		BT	179	NV4-937	AZ-903	5/29 1-806-1		BT	229	NV4-987	AZ-903	6/12 1-510-3		BT	279	NX4-263	BA-084	8/5 1-1003-5		BT	329	NX4-313	BA-084	8/22 2-707-3		BT	379	NX4-361	BA-085	9/3 1-903-2		BT	429
BT	30	NV2-969	AZ-739	5/8 1-502		BT	80	NV5-032	AZ-902	5/23 1-810-1		BT	130	NV5-081	AZ-902	5/23 1-406		BT	180	NV4-938	AZ-903	5/29 1-307		BT	230	NV4-988	AZ-903	6/12 1-408-1		BT	280	NX4-264	BA-084	6/12 1-509-1	Fusarium proliferatum	BT	330	NX4-314	BA-084	8/22 1-403-3		BT	380	NX4-362	BA-085	8/22 2-209-2		BT	430
BT	31	NV2-970	AZ-739	5/15 1-306		BT	81			5/23 2-205-2		BT	131	NV5-082	AZ-902	5/23 1-907-3		BT	181	NV4-939	AZ-903	9/3 1-901-2		BT	231	NV4-989	AZ-903	6/29 1-1007-1		BT	281	NX4-265	BA-084	8/5 1-402-6		BT	331	NX4-315	BA-084	8/22 1-301-1		BT	381	NX4-363	BA-085	9/3 1-610-2		BT	431
BT	32	NV2-971	AZ-739	5/15 1-208-2		BT	82	NV5-033	AZ-902	5/23 1-809		BT	132	NV5-083	AZ-902	5/23 2-102		BT	182	NV4-940	AZ-903	9/3 1-901-1		BT	232	NV4-990	AZ-903	6/12 1-110	Fusarium proliferatum	BT	282	NX4-266	BA-084	8/5 1-803-3		BT	332	NX4-316	BA-084	8/22 1-1003-2		BT	382	NX4-364	BA-085	9/3 1-903-1		BT	432
BT	33	NV2-972	AZ-739	5/8 2-609		BT	83	NV5-034	AZ-902	5/23 2-709		BT	133	NV5-084	AZ-902	5/23 1-201-2		BT	183	NV4-941	AZ-903	6/12 1-706-1		BT	233	NV4-991	AZ-903	6/12 1-207-2		BT	283	NX4-267	BA-084	8/5 1-710-3		BT	333	NX4-317	BA-084	8/22 2-106-1		BT	383	NX4-365	BA-085	9/3 1-503-4		BT	433
BT	34	NV2-973	AZ-739	5/15 2-605-1		BT	84	NV5-035	AZ-902	5/23 1-408-3		BT	134	NV5-085	AZ-902	5/23 1-402-2		BT	184	NV4-942	AZ-903	8/5 1-809-5		BT	234	NV4-992	AZ-903	6/6 1-906-2		BT	284	NX4-268	BA-084	8/5 1-607-1		BT	334	NX4-318	BA-084	8/22 1-804-1		BT	384	NX4-366	BA-085	9/3 1-602-1		BT	434
BT	35	NV2-974	AZ-739	5/15 1-205		BT	85	NV5-036	AZ-902	5/23 1-406-5		BT	135	NV5-086	AZ-902	5/29 1-702-1		BT	185	NV4-943	AZ-903	8/5 1-710 4		BT	235	NV4-993	AZ-903	6/12 1-308-2		BT	285	NX4-269	BA-084	8/5 2/1003-3		BT	335	NX4-319	BA-084	8/22 1-205		BT	385	NX4-367	BA-085	8/22 1-902-4		BT	435
BT	36	NV2-975	AZ-739	5/15 2-307		BT	86	NV5-037	AZ-902	5/23 1-907-2		BT	136	NV5-087	AZ-902	6/29 1-1003-4		BT	186	NV4-944	AZ-903	6/12 1-201-3		BT	236	NV4-994	AZ-903	6/12 1-610-1		BT	286	NX4-270	BA-084	8/5 2-403		BT	336	NX4-320	BA-085	8/22 1-903-3		BT	386	NX4-368	BA-085	9/3 1-903-2		BT	436
BT	37	NV2-976	AZ-739	5/15 1-305-2		BT	87	NV5-038	AZ-902	5/23 1-410-3		BT	137	NV5-088	AZ-902	6/6 1-806-4		BT	187	NV4-945	AZ-903	8/5 2-809-3		BT	237	NV4-995	AZ-903	6/12 1-510-2		BT	287	NX4-271	BA-084	8/5 1-602-3		BT	337	NX4-321	BA-085	8/22 2-805-2		BT	387	NX4-369	BA-085	8-22 2-506-1		BT	437
BT	38	NV2-977	AZ-739	5/15 1-901		BT	88	NV5-039	AZ-902	5/23 1-907-4		BT	138	NV5-089	AZ-902	6/6 1-202-1		BT	188	NV4-946	AZ-903	6/6 1-201		BT	238	NX4-224	BA-084	6/12 1-510-1		BT	288	NX4-272	BA-084	8/5 1-404-2		BT	338	NX4-322	BA-085	8/22 1-710-1		BT	388	NX4-370	BA-085	8/22 1-710-3		BT	438
BT	39	NV2-978	AZ-739	5/15 1-408		BT	89	NV5-040	AZ-902	5/15 2-307-6		BT	139	NV5-090	AZ-902	6/6 1-603		BT	189	NV4-947	AZ-903	6/12 1-707-1		BT	239	NX4-225	BA-084	6/6 1-101-1		BT	289	NX4-273	BA-084	8/5 1-1003-2		BT	339	NX4-323	BA-085	8/22 1-903-2		BT	389	NX4-371	BA-085	8/22 1-510-3		BT	439
BT	40	NV2-979	AZ-739	5/15 2-709-1		BT	90	NV5-041	AZ-902	5/15 2-507-1		BT	140	NV5-091	AZ-902	6/6 1-609-3		BT	190	NV4-948	AZ-903	6/12 1-806-2		BT	240	NX4-226	BA-084	6/29 1-508		BT	290	NX4-274	BA-084	8/5 2-503-4		BT	340	NX4-324	BA-085	8/22 1-106-1		BT	390	NX4-372	BA-085	8/22 1-707-2		BT	440
BT	41	NV2-890	AZ-739	5/15 1-305-1		BT	91	NV5-042	AZ-902	5/15 1-406		BT	141	NV4-900	AZ-903	5/29 1-403-2		BT	191	NV4-949	AZ-903	6/12 1-610-4		BT	241	NX4-227	BA-084	6/12 1-308-3		BT	291	NX4-275	BA-084	8/5 1-208-1		BT	341	NX4-325	BA-085	8/22 1-1007-1		BT	391	NX4-373	BA-085	8/22 809-4		BT	441
BT	42	NV2-891	AZ-739	5/15 2-207-1		BT	92	NV5-043	AZ-902	5/15 1-208		BT	142	NV4-901	AZ-903	6/6 1-806-5		BT	192	NV4-950	AZ-903	6/12 2-505		BT	242	NX4-228	BA-084	6/12 2-903		BT	292	NX4-276	BA-084	8/5 1-803-1		BT	342	NX4-326	BA-085	8/22 2-1007-3		BT	392	NX4-374	BA-085	8/22 1-402		BT	442
BT	43	NV4-996	AZ-902	5/15 1-208-3		BT	93	NV5-044	AZ-902	5/15 2-306		BT	143	NV4-902	AZ-903	6/6 1-706-2		BT	193	NV4-951	AZ-903	6/29 1-208		BT	243	NX4-229	BA-084	6/12 1-408-4		BT	293	NX4-277	BA-084	8/5 1-607-1		BT	343	NX4-327	BA-085	8/22 1-603-1		BT	393	NX4-375	BA-085	8/22 1-404-2		BT	443
BT	44	NV4-997	AZ-902	5/15 1-907-2		BT	94	NV5-045	AZ-902	5/15 2-408-1		BT	144	NV4-903	AZ-903	6/6 1-907		BT	194	NV4-952	AZ-903	6/12 1-702-4		BT	244	NX4-230	BA-084	6/29 1-903		BT	294	NX4-278	BA-084	8/5 1-1003-3		BT	344	NX4-328	BA-085	8/22 2-1003-1		BT	394			8/22 1-806-2		BT	444
BT	45	NV4-998	AZ-902	5/15 2-203		BT	95	NV5-046	AZ-902	5/15 2-307-2		BT	145	NV4-904	AZ-903	6/6 1-909		BT	195	NV4-953	AZ-903	9/3 1-707		BT	245	NX4-231	BA-084	5/29 1-403-5		BT	295	NX4-279	BA-084	8/5 1-301-2		BT	345	NX4-329	BA-085	8/22 2-1001-4		BT	395			8/22 2-208-1		BT	445
BT	46	NV4-999	AZ-902	5/15 2-108		BT	96	NV5-047	AZ-902	5/23 1-208-1		BT	146	NV4-905	AZ-903	6/6 1-805-1		BT	196	NV4-954	AZ-903	6/12 1-201-2		BT	246	NX4-232	BA-084	6/12 1-604-3		BT	296	NX4-280	BA-084	6/6 2-710-2		BT	346	NX4-330	BA-085	8/22 2-907-3		BT	396	NX4-376	BA-085	8/22 2-208-4		BT	446
BT	47	NV5-000	AZ-902	5/8 2-505-2		BT	97	NV5-048	AZ-902	5/15 2-102-2		BT	147	NV4-906	AZ-903	6/6 1-609-1		BT	197	NV4-955	AZ-903	6/6 1-409-1		BT	247	NX4-233	BA-084	6/12 1-905		BT	297	NX4-281	BA-084	8/5 1-1005-2		BT	347	NX4-331	BA-085	8/22 2-809		BT	397	NX4-377	BA-085	8/22 1-809-3		BT	447
BT	48	NV5-001	AZ-902	5/15 2-705-2		BT	98	NV5-049	AZ-902	5/23 1-305-2		BT	148	NV4-907	AZ-903	6/6 1-207-1		BT	198	NV4-956	AZ-903	8/5 1-907-1		BT	248	NX4-234	BA-084	6/12 1-710		BT	298	NX4-282	BA-084	8/5 2-602-3		BT	348	NX4-332	BA-085	8/22 1-409		BT	398	NX4-378	BA-085	9/3 1-402-2		BT	448
BT	49	NV5-002	AZ-902	5/15 2-404		BT	99	NV5-050	AZ-902	5/23 1-107-2		BT	149	NV4-908	AZ-903	6/6 1-702-3		BT	199	NV4-957	AZ-903	6/12 1-707-2		BT	249	NX4-235	BA-084	6/12 1-805-2		BT	299	NX4-283	BA-084	8/5 1-205		BT	349	NX4-333	BA-085	8/22 2-607-2		BT	399	NX4-379	BA-085	9/3 1-603-6	Fusarium fujikuroi	BT	449
BT	50	NV5-003	AZ-902	5/15 2-102-1		BT	100	NV5-051	AZ-902	5/23 1/1003-1		BT	150	NV4-909	AZ-903	6/6 1-308-1		BT	200	NV4-958	AZ-903	8/5 1-402-1		BT	250	NX4-236	BA-084	9/3 1-806		BT	300	NX4-284	BA-084	6/29 1-1007-4		BT	350	NX4-334	BA-085	8/22 1-1005-1		BT	400	NX4-380	BA-085	9/3 1-804-2		BT	450
gene	Sample #	Sample barcode	Rack number	Sample ID	Tree ID	gene	Sample #	Sample barcode	Rack number	Sample ID	Tree ID	gene	Sample #	Sample barcode	Rack number	Sample ID	Tree ID	gene	Sample #	Sample barcode	Rack number	Sample ID	Tree ID	gene	Sample #	Sample barcode	Rack number	Sample ID	Tree ID	gene	Sample #	Sample barcode	Rack number	Sample ID	Tree ID	gene	Sample #	Sample barcode	Rack number	Sample ID	Tree ID	gene	Sample #	Sample barcode	Rack number	Sample ID	Tree ID	gene	Sample #
PHO	1	NX8-674	BA-128	5/8 2-505-1	5/8 PHY800	PHO	51	NX8-723	BA-128	5/15 1-403-1		PHO	101	NY2-523	BA-176	5/23 1-606-2		PHO	151	NY2-573	BA-176	6/6 1-503		PHO	201	NY2-622	BA-177	6/6 1-606-1		PHO	251	NY2-672	BA-177	6/6 1-906-3		PHO	301	NY2-816	BA-179	8/5 1-208-5		PHO	351	NY2-866	BA-179	8-22 1-907-2		PHO	401
PHO	2	NX8-675	BA-128	5/8 2-307-1	5/8 PHY800	PHO	52	NX8-724	BA-128	5/15 2-610-1		PHO	102	NY2-524	BA-176	5/23 2-104		PHO	152	NY2-574	BA-176	5/29 1-207-1		PHO	202	NY2-623	BA-177	8/5 1-809-1		PHO	252	NY2-673	BA-177	6/12 1-509-2		PHO	302	NY2-817	BA-179	8/5 1-505-5		PHO	352	NY2-867	BA-179	8/22 1-804-3		PHO	402
PHO	3	NX8-676	BA-128	5/8 2-707-1	Fusarium proliferatum	PHO	53	NX8-725	BA-128	5/15 1-403-2		PHO	103	NY2-525	BA-176	5/23 2-205-1		PHO	153	NY2-575	BA-176	5/29 1-302-1		PHO	203	NY2-624	BA-177	8/5 2-707-6		PHO	253			5/29 2-101-2		PHO	303	NY2-818	BA-179	8/5 1-607-2		PHO	353	NY2-868	BA-179	8/22 1-1003-4		PHO	403
PHO	4	NX8-677	BA-128	5/8 2-505-3	5/8 PHY800	PHO	54	NX8-726	BA-128	5/15 2-101		PHO	104	NY2-526	BA-176	5/23 1-803		PHO	154	NY2-576	BA-176	6/6 1-404-2		PHO	204	NY2-625	BA-177	8/5 2-503-1		PHO	254	NY2-674	BA-177	9/3 1-506-3		PHO	304	NY2-819	BA-179	8/5 1-402-5		PHO	354	NY2-869	BA-179	8/22 1-809-2		PHO	404
PHO	5	NX8-678	BA-128	5/8 2-508-2	5/8 M-315	PHO	55	NX8-727	BA-128	5-15 1-602		PHO	105	NY2-527	BA-176	5/23 2-107-1		PHO	155	NY2-577	BA-176	6/6 1-706-1		PHO	205	NY2-626	BA-177	6/12 1-702-1		PHO	255	NY2-675	BA-177	6/12 1-609-1		PHO	305	NY2-820	BA-179	6/29 1-803		PHO	355	NY2-870	BA-179	8/22 2-1007-1		PHO	405
PHO	6	NX8-679	BA-128	5/8 2/405-3		PHO	56	NX8-728	BA-128	5/15 2-910-1		PHO	106	NY2-528	BA-176	5/23 1-908		PHO	156	NY2-578	BA-176	6/6 1-301		PHO	206	NY2-627	BA-177	6/12 1-903-3		PHO	256	NY2-676	BA-177	8/5 2-503-3		PHO	306	NY2-821	BA-179	8/5 1-809-6		PHO	356	NY2-871	BA-179	8/22 2-1007-2		PHO	406
PHO	7	NX8-680	BA-128	5/8 1-302		PHO	57	NX8-729	BA-128	5/15 1-508-2		PHO	107	NY2-529	BA-176	5/23 1-305-4		PHO	157	NY2-579	BA-176	6/6 2-106		PHO	207	NY2-628	BA-177	6/12 1-404		PHO	257	NY2-677	BA-177	5/29 1-505	Fusarium fujikuroi	PHO	307	NY2-822	BA-179	8/5 2-707-4		PHO	357	NY2-872	BA-179	8/22 1-1003-5		PHO	407
PHO	8	NX8-681	BA-128	5/8 2-610		PHO	58	NX8-730	BA-128	5/15 2-408-2		PHO	108	NY2-530	BA-176	5/23 1-410-2		PHO	158	NY2-580	BA-176	5/29 1-205		PHO	208	NY2-629	BA-177	8/5 1-402	8/5 Rowden	PHO	258	NY2-678	BA-177	8/5 1-1003-1		PHO	308	NY2-823	BA-179	8/5 1-208-2		PHO	358	NY2-873	BA-179	8/22 2-106-2		PHO	408
PHO	9	NX8-682	BA-128	5/8 2-808-2	5/8 PHY800	PHO	59	NX8-731	BA-128	5/15 1-410		PHO	109	NY2-531	BA-176	5/23 1-307		PHO	159	NY2-581	BA-176	6/6 1-702-2		PHO	209	NY2-630	BA-177	6/12 1-609-2		PHO	259	NY2-679	BA-177	5/29 1-403-8		PHO	309	NY2-824	BA-179	6/29 1-503		PHO	359	NY2-874	BA-179	8/22 2-907-1		PHO	409
PHO	10	NX8-683	BA-128	5/8 1-302		PHO	60	NX8-732	BA-128	5/15 1-706		PHO	110	NY2-532	BA-176	5/23 1-706		PHO	160	NY2-582	BA-176	6/6 1-702-4		PHO	210	NY2-631	BA-177	6/12 1-907-2		PHO	260	NY2-680	BA-177	8/5 1-503-2		PHO	310	NY2-825	BA-179	8/5 1-503-4		PHO	360	NY2-875	BA-179	8/22 1-209		PHO	410
PHO	11	NX8-684	BA-128	5/8 2-710-2	Fusarium fujikuroi	PHO	61	NX8-733	BA-128	5/15 1-710-1		PHO	111	NY2-533	BA-176	5/23 1-907-1		PHO	161	NY2-583	BA-176	5/29 2-106-1		PHO	211	NY2-632	BA-177	6/12 1-403-1		PHO	261	NY2-681	BA-177	8/5 1-202-2		PHO	311	NY2-826	BA-179	8/5 1-510-3		PHO	361	NY2-876	BA-179	8/22 1-1003-3		PHO	411
PHO	12	NX8-685	BA-128	5/8 1-104	5/8 DP1558	PHO	62			5/15 1-710-2		PHO	112	NY2-534	BA-176	5/23 1-408-1		PHO	162	NY2-584	BA-176	5/29 1-602		PHO	212	NY2-633	BA-177	6/12 1-806-1		PHO	262	NY2-682	BA-177	8/5 2-707-7		PHO	312	NY2-827	BA-179	8/5 1-208-4		PHO	362	NY2-877	BA-179	8/22 1-804-4		PHO	412
PHO	13	NX8-686	BA-128	5/8 1-706-3		PHO	63	NX8-734	BA-128	5/15 1-502-2		PHO	113	NY2-535	BA-176	5/23 2-407		PHO	163	NY2-585	BA-176	5/29 1-807-3		PHO	213	NY2-634	BA-177	6/6 1-906-1		PHO	263	NY2-683	BA-177	8/5 2-404-2		PHO	313	NY2-828	BA-179	8/5 2-710-5		PHO	363	NY2-878	BA-179	8/22 1-510-1		PHO	413
PHO	14	NX8-687	BA-128	5/8 2-510		PHO	64	NX8-735	BA-128	5/15 2-307-4		PHO	114	NY2-536	BA-176	5/23 1-606-1		PHO	164	NY2-586	BA-176	6/6 1-707-4		PHO	214	NY2-635	BA-177	6/12 1-108		PHO	264			8/5 1-604		PHO	314	NY2-829	BA-179	8/5 1-602-1		PHO	364	NY2-879	BA-179	8/22 1-803-2		PHO	414
PHO	15	NX8-688	BA-128	5/8 2-605		PHO	65	NX8-736	BA-128	5/15 2-508		PHO	115	NY2-537	BA-176	5/23 1-706-3		PHO	165	NY2-587	BA-176	5/29 1-403-1		PHO	215	NY2-636	BA-177	8/5 1-1003-4		PHO	265	NY2-684	BA-177	6/6 1-710		PHO	315	NY2-830	BA-179	8/5 2-510-1		PHO	365	NY4-800	BA-180	8/22 1-606-1		PHO	415
PHO	16	NX8-689	BA-128	5/8 2-405-2		PHO	66	NX8-737	BA-128	5/15 2-610-2		PHO	116	NY2-538	BA-176	5/23 1-807-1		PHO	166	NY2-588	BA-176	6/6 2-401-1		PHO	216	NY2-637	BA-177	6/12 1-806-3		PHO	266	NY2-685	BA-177	5/29 1-202		PHO	316	NY2-831	BA-179	8/5 1-804-2		PHO	366	NY4-801	BA-180	8/22 2-208-2		PHO	416
PHO	17	NX8-690	BA-128	5/8 2-808-3		PHO	67	NX8-738	BA-128	5/15 2-205-5		PHO	117	NY2-539	BA-176	5/23 1-909		PHO	167	NY2-589	BA-176	5/29 1-402		PHO	217	NY2-638	BA-177	8/5 1-503-6		PHO	267	NY2-686	BA-177	8/5 1-402-1		PHO	317	NY2-832	BA-179	8/5 1-607-5		PHO	367	NY4-802	BA-180	9/3 1-1004		PHO	417
PHO	18	NX8-691	BA-128	5/8 2-607		PHO	68	NX8-739	BA-128	5/15 1-907-1		PHO	118	NY2-540	BA-176	5/23 1-707-1		PHO	168	NY2-590	BA-176	5/29 2-101-1		PHO	218	NY2-639	BA-177	8/5 1-202-1		PHO	268	NY2-687	BA-177	8/5 2-209-3		PHO	318	NY2-833	BA-179	8/5 1-208-3		PHO	368	NY4-803	BA-180	8/22 1-804-2		PHO	418
PHO	19	NX8-692	BA-128	5/8 2-801	Fusarium fujikuroi	PHO	69	NX8-740	BA-128	5/15 2-609		PHO	119	NY2-541	BA-176	5/23 1-302		PHO	169	NY2-591	BA-176	5/29 1-801		PHO	219	NY2-640	BA-177	8/5 1-809-3		PHO	269	NY2-784	BA-179	5/29 1-403-4		PHO	319	NY2-834	BA-179	8/22 1-404-1		PHO	369	NY4-804	BA-180	8-22 1-804-5		PHO	419
PHO	20	NX8-693	BA-128	5/8 2-308		PHO	70	NX8-741	BA-128	5/15 2-507-9		PHO	120	NY2-542	BA-176	5/23 1-406-4		PHO	170	NY2-592	BA-177	6/12 1-210		PHO	220	NY2-641	BA-177	8/5 1-503-2		PHO	270	NY2-785	BA-179	6/12 1-201-1		PHO	320	NY2-835	BA-179	8/22 1-607-1		PHO	370	NY4-805	BA-180	8/5 1-602-2		PHO	420
PHO	21	NX8-694	BA-128	5/8 2-209		PHO	71	NX8-742	BA-128	5/15 2-309		PHO	121	NY2-543	BA-176	5/23 1-706-4		PHO	171			9/3 1-408-1		PHO	221	NY2-642	BA-177	5/29 1-401		PHO	271	NY2-786	BA-179	6/12 1-805-1		PHO	321	NY2-836	BA-179	8/22 2-903-3		PHO	371	NY4-806	BA-180	8/22 2-1007-4		PHO	421
PHO	22	NX8-695	BA-128	5/8 2-208		PHO	72	NX8-743	BA-128	5/15 2-605-2	5/15 M-315	PHO	122	NY2-544	BA-176	5/23 1-1003-4		PHO	172	NY2-593	BA-177	5/29 1-502		PHO	222	NY2-643	BA-177	8/5 2-404-1		PHO	272	NY2-787	BA-179	8/5 1-503-3		PHO	322	NY2-837	BA-179	8/22 2-801-3		PHO	372	NY4-807	BA-180	8/22 1-809-1		PHO	422
PHO	23	NX8-696	BA-128	5/8 1-303	Fusarium commune	PHO	73	NY2-496	BA-176	5/23 1-410-1		PHO	123	NY2-545	BA-176	5/15 1-910		PHO	173	NY2-594	BA-177	6/6 1-208		PHO	223	NY2-644	BA-177	8/5 1-809-1		PHO	273	NY2-788	BA-179	8/5 2-108		PHO	323	NY2-838	BA-179	8/22 2-901-2		PHO	373	NY4-808	BA-180	8/22 1-503-3		PHO	423
PHO	24			5/8 1-508-1		PHO	74	NY2-497	BA-176	5/23 1-208-2		PHO	124	NY2-546	BA-176	5/15 1-703-2		PHO	174	NY2-595	BA-177	6/6 1-706-3		PHO	224	NY2-645	BA-177	6/6 1-408		PHO	274	NY2-789	BA-179	8/5 2-707-2		PHO	324	NY2-839	BA-179	8/22 2-610-2		PHO	374	NY4-809	BA-180	9/3 1-510-2		PHO	424
PHO	25	NX8-697	BA-128	5/8 1-801		PHO	75	NY2-498	BA-176	5/15 1-307-1		PHO	125	NY2-547	BA-176	5/15 1-906		PHO	175	NY2-596	BA-177	5/29 1-409-3		PHO	225	NY2-646	BA-177	8/5 2-707-5		PHO	275	NY2-790	BA-179	8/5 1-209-1		PHO	325	NY2-840	BA-179	8/22 1-610-1		PHO	375			8/3 2-1002-3		PHO	425
PHO	26	NX8-698	BA-128	5/8 2-608		PHO	76	NY2-499	BA-176	5/15 2-610-2		PHO	126	NY2-548	BA-176	5/15 1-907-4		PHO	176	NY2-597	BA-177	5/29 1-409-4		PHO	226	NY2-647	BA-177	8/5 1-404-1		PHO	276	NY2-791	BA-179	8/5 1-510-4		PHO	326	NY2-841	BA-179	8/22 2-1006-5		PHO	376	NY4-810	BA-180	8/22 1-306-1		PHO	426
PHO	27	NX8-699	BA-128	5/8 2-209		PHO	77	NY2-500	BA-176	5/23 1-810-2		PHO	127	NY2-549	BA-176	5/23 1-1002-1		PHO	177	NY2-598	BA-177	6/6 1-610-2		PHO	227	NY2-648	BA-177	6/12 1-403-2	Fusarium proliferatum	PHO	277	NY2-792	BA-179	8/5 1-510-2		PHO	327	NY2-842	BA-179	8/22 2-907-2		PHO	377			9/3 1-603-8		PHO	427
PHO	28	NX8-700	BA-128	5/8 2-810		PHO	78	NY2-501	BA-176	5/23 1-305-3		PHO	128	NY2-550	BA-176	5/23 1-303		PHO	178	NY2-599	BA-177	6/6 1-409-3		PHO	228	NY2-649	BA-177	6/12 1-308-1		PHO	278	NY2-793	BA-179	5/29 1-403-7		PHO	328	NY2-843	BA-179	8/22 1-510-2		PHO	378	NY4-811	BA-180	8/22 1-302-2		PHO	428
PHO	29	NX8-701	BA-128	5/8 2-205		PHO	79	NY2-502	BA-176	5/15 1-703-1		PHO	129	NY2-551	BA-176	5/23 2-602		PHO	179	NY2-600	BA-177	5/29 1-806-1		PHO	229	NY2-650	BA-177	6/12 1-510-3		PHO	279	NY2-794	BA-179	8/5 1-1003-5		PHO	329	NY2-844	BA-179	8/22 2-707-3		PHO	379	NY4-812	BA-180	9/3 1-903-2		PHO	429
PHO	30	NX8-702	BA-128	5/8 1-502		PHO	80	NY2-503	BA-176	5/23 1-810-1		PHO	130	NY2-552	BA-176	5/23 1-406		PHO	180	NY2-601	BA-177	5/29 1-307		PHO	230	NY2-651	BA-177	6/12 1-408-1		PHO	280	NY2-795	BA-179	6/12 1-509-1	Fusarium proliferatum	PHO	330	NY2-845	BA-179	8/22 1-403-3		PHO	380	NY4-813	BA-180	8/22 2-209-2		PHO	430
PHO	31	NX8-703	BA-128	5/15 1-306		PHO	81			5/23 2-205-2		PHO	131	NY2-553	BA-176	5/23 1-907-3		PHO	181	NY2-602	BA-177	9/3 1-901-2		PHO	231	NY2-652	BA-177	6/29 1-1007-1		PHO	281	NY2-796	BA-179	8/5 1-402-6		PHO	331	NY2-846	BA-179	8/22 1-301-1		PHO	381	NY4-814	BA-180	9/3 1-610-2		PHO	431
PHO	32	NX8-704	BA-128	5/15 1-208-2		PHO	82	NY2-504	BA-176	5/23 1-809		PHO	132	NY2-554	BA-176	5/23 2-102		PHO	182	NY2-603	BA-177	9/3 1-901-1		PHO	232	NY2-653	BA-177	6/12 1-110	Fusarium proliferatum	PHO	282	NY2-797	BA-179	8/5 1-803-3		PHO	332	NY2-847	BA-179	8/22 1-1003-2		PHO	382	NY4-815	BA-180	9/3 1-903-1		PHO	432
PHO	33	NX8-705	BA-128	5/8 2-609		PHO	83	NY2-505	BA-176	5/23 2-709		PHO	133	NY2-555	BA-176	5/23 1-201-2		PHO	183	NY2-604	BA-177	6/12 1-706-1		PHO	233	NY2-654	BA-177	6/12 1-207-2		PHO	283	NY2-798	BA-179	8/5 1-710-3		PHO	333	NY2-848	BA-179	8/22 2-106-1		PHO	383	NY4-816	BA-180	9/3 1-503-4		PHO	433
PHO	34	NX8-706	BA-128	5/15 2-605-1		PHO	84	NY2-506	BA-176	5/23 1-408-3		PHO	134	NY2-556	BA-176	5/23 1-402-2		PHO	184	NY2-605	BA-177	8/5 1-809-5		PHO	234	NY2-655	BA-177	6/6 1-906-2		PHO	284	NY2-799	BA-179	8/5 1-607-1		PHO	334	NY2-849	BA-179	8/22 1-804-1		PHO	384	NY4-817	BA-180	9/3 1-602-1		PHO	434
PHO	35	NX8-707	BA-128	5/15 1-205		PHO	85	NY2-507	BA-176	5/23 1-406-5		PHO	135	NY2-557	BA-176	5/29 1-702-1		PHO	185	NY2-606	BA-177	8/5 1-710 4		PHO	235	NY2-656	BA-177	6/12 1-308-2		PHO	285	NY2-800	BA-179	8/5 2/1003-3		PHO	335	NY2-850	BA-179	8/22 1-205		PHO	385	NY4-818	BA-180	8/22 1-902-4		PHO	435
PHO	36	NX8-708	BA-128	5/15 2-307		PHO	86	NY2-508	BA-176	5/23 1-907-2		PHO	136	NY2-558	BA-176	6/29 1-1003-4		PHO	186	NY2-607	BA-177	6/12 1-201-3		PHO	236	NY2-657	BA-177	6/12 1-610-1		PHO	286	NY2-801	BA-179	8/5 2-403		PHO	336	NY2-851	BA-179	8/22 1-903-3		PHO	386	NY4-819	BA-180	9/3 1-903-2		PHO	436
PHO	37	NX8-709	BA-128	5/15 1-305-2		PHO	87	NY2-509	BA-176	5/23 1-410-3		PHO	137	NY2-559	BA-176	6/6 1-806-4		PHO	187	NY2-608	BA-177	8/5 2-809-3		PHO	237	NY2-658	BA-177	6/12 1-510-2		PHO	287	NY2-802	BA-179	8/5 1-602-3		PHO	337	NY2-852	BA-179	8/22 2-805-2		PHO	387	NY4-820	BA-180	8-22 2-506-1		PHO	437
PHO	38	NX8-710	BA-128	5/15 1-901		PHO	88	NY2-510	BA-176	5/23 1-907-4		PHO	138	NY2-560	BA-176	6/6 1-202-1		PHO	188	NY2-609	BA-177	6/6 1-201		PHO	238	NY2-659	BA-177	6/12 1-510-1		PHO	288	NY2-803	BA-179	8/5 1-404-2		PHO	338	NY2-853	BA-179	8/22 1-710-1		PHO	388	NY4-821	BA-180	8/22 1-710-3		PHO	438
PHO	39	NX8-711	BA-128	5/15 1-408		PHO	89	NY2-511	BA-176	5/15 2-307-6		PHO	139	NY2-561	BA-176	6/6 1-603		PHO	189	NY2-610	BA-177	6/12 1-707-1		PHO	239	NY2-660	BA-177	6/6 1-101-1		PHO	289	NY2-804	BA-179	8/5 1-1003-2		PHO	339	NY2-854	BA-179	8/22 1-903-2		PHO	389	NY4-822	BA-180	8/22 1-510-3		PHO	439
PHO	40	NX8-712	BA-128	5/15 2-709-1		PHO	90	NY2-512	BA-176	5/15 2-507-1		PHO	140	NY2-562	BA-176	6/6 1-609-3		PHO	190	NY2-611	BA-177	6/12 1-806-2		PHO	240	NY2-661	BA-177	6/29 1-508		PHO	290	NY2-805	BA-179	8/5 2-503-4		PHO	340	NY2-855	BA-179	8/22 1-106-1		PHO	390	NY4-823	BA-180	8/22 1-707-2		PHO	440
PHO	41	NX8-713	BA-128	5/15 1-305-1		PHO	91	NY2-513	BA-176	5/15 1-406		PHO	141	NY2-563	BA-176	5/29 1-403-2		PHO	191	NY2-612	BA-177	6/12 1-610-4		PHO	241	NY2-662	BA-177	6/12 1-308-3		PHO	291	NY2-806	BA-179	8/5 1-208-1		PHO	341	NY2-856	BA-179	8/22 1-1007-1		PHO	391	NY4-824	BA-180	8/22 809-4		PHO	441
PHO	42	NX8-714	BA-128	5/15 2-207-1		PHO	92	NY2-514	BA-176	5/15 1-208		PHO	142	NY2-564	BA-176	6/6 1-806-5		PHO	192	NY2-613	BA-177	6/12 2-505		PHO	242	NY2-663	BA-177	6/12 2-903		PHO	292	NY2-807	BA-179	8/5 1-803-1		PHO	342	NY2-857	BA-179	8/22 2-1007-3		PHO	392	NY4-825	BA-180	8/22 1-402		PHO	442
PHO	43	NX8-715	BA-128	5/15 1-208-3		PHO	93	NY2-515	BA-176	5/15 2-306		PHO	143	NY2-565	BA-176	6/6 1-706-2		PHO	193	NY2-614	BA-177	6/29 1-208		PHO	243	NY2-664	BA-177	6/12 1-408-4		PHO	293	NY2-808	BA-179	8/5 1-607-1		PHO	343	NY2-858	BA-179	8/22 1-603-1		PHO	393	NY4-826	BA-180	8/22 1-404-2		PHO	443
PHO	44	NX8-716	BA-128	5/15 1-907-2		PHO	94	NY2-516	BA-176	5/15 2-408-1		PHO	144	NY2-566	BA-176	6/6 1-907		PHO	194	NY2-615	BA-177	6/12 1-702-4		PHO	244	NY2-665	BA-177	6/29 1-903		PHO	294	NY2-809	BA-179	8/5 1-1003-3		PHO	344	NY2-859	BA-179	8/22 2-1003-1		PHO	394			8/22 1-806-2		PHO	444
PHO	45	NX8-717	BA-128	5/15 2-203		PHO	95	NY2-517	BA-176	5/15 2-307-2		PHO	145	NY2-567	BA-176	6/6 1-909		PHO	195	NY2-616	BA-177	9/3 1-707		PHO	245	NY2-666	BA-177	5/29 1-403-5		PHO	295	NY2-810	BA-179	8/5 1-301-2		PHO	345	NY2-860	BA-179	8/22 2-1001-4		PHO	395			8/22 2-208-1		PHO	445
PHO	46	NX8-718	BA-128	5/15 2-108		PHO	96	NY2-518	BA-176	5/23 1-208-1		PHO	146	NY2-568	BA-176	6/6 1-805-1		PHO	196	NY2-617	BA-177	6/12 1-201-2		PHO	246	NY2-667	BA-177	6/12 1-604-3		PHO	296	NY2-811	BA-179	6/6 2-710-2		PHO	346	NY2-861	BA-179	8/22 2-907-3		PHO	396	NY4-827	BA-180	8/22 2-208-4		PHO	446
PHO	47	NX8-719	BA-128	5/8 2-505-2		PHO	97	NY2-519	BA-176	5/15 2-102-2		PHO	147	NY2-569	BA-176	6/6 1-609-1		PHO	197	NY2-618	BA-177	6/6 1-409-1		PHO	247	NY2-668	BA-177	6/12 1-905		PHO	297	NY2-812	BA-179	8/5 1-1005-2		PHO	347	NY2-862	BA-179	8/22 2-809		PHO	397	NY4-828	BA-180	8/22 1-809-3		PHO	447
PHO	48	NX8-720	BA-128	5/15 2-705-2		PHO	98	NY2-520	BA-176	5/23 1-305-2		PHO	148	NY2-570	BA-176	6/6 1-207-1		PHO	198	NY2-619	BA-177	8/5 1-907-1		PHO	248	NY2-669	BA-177	6/12 1-710		PHO	298	NY2-813	BA-179	8/5 2-602-3		PHO	348	NY2-863	BA-179	8/22 1-409		PHO	398	NY4-829	BA-180	9/3 1-402-2		PHO	448
PHO	49	NX8-721	BA-128	5/15 2-404		PHO	99	NY2-521	BA-176	5/23 1-107-2		PHO	149	NY2-571	BA-176	6/6 1-702-3		PHO	199	NY2-620	BA-177	6/12 1-707-2		PHO	249	NY2-670	BA-177	6/12 1-805-2		PHO	299	NY2-814	BA-179	8/5 1-205		PHO	349	NY2-864	BA-179	8/22 2-607-2		PHO	399	NY4-830	BA-180	9/3 1-603-6	Fusarium fujikuroi	PHO	449
PHO	50	NX8-722	BA-128	5/15 2-102-1		PHO	100	NY2-522	BA-176	5/23 1/1003-1		PHO	150	NY2-572	BA-176	6/6 1-308-1		PHO	200	NY2-621	BA-177	8/5 1-402-1		PHO	250	NY2-671	BA-177	9/3 1-806		PHO	300	NY2-815	BA-179	6/29 1-1007-4		PHO	350	NY2-865	BA-179	8/22 1-1005-1		PHO	400	NY4-831	BA-180	9/3 1-804-2		PHO	450
		NY1-053
		NY1-054
		NY1-055
[truncated: 28 more columns]
