# Supplementary material for: Diversity and temporal distribution of Fusarium oxysporum f. sp. vasinfectum races and genotypes as influenced by Gossypium cultivar
Source: Front Fungal Biol. 2022 Oct 20;3:1022761. doi: 10.3389/ffunb.2022.1022761 (PMC10512365; doi:10.3389/ffunb.2022.1022761)
Supplement: Supplementary file 1 [file DataSheet_1.zip › sequience data/2019/PHO isolates.fas]

>12_PHO
TACAAGAACTCGTACATGTTATTGGCATCCTTAGAAGAGTAACCGATGACCTTGAGGATAGTACCGTTATTCAAGCTGAGACCATAAAAGGCAACATCAAGACAGAACCATGAGCCAGCAGTACCGATGAGGATGGACAGGTTCTTCCACTTGCTGTAGTGCTGGA-AGAAGTCGCTCCAGCTGGCCTTGGGGACCTGGAGGTTCGACTTGGCGCTGGCGTGGACTTGAGCACGGGCGATCTCGTCGGTGTCGCCCTCACGCTTTCCAGTCATGTAGGCCTTGACGTCCTCGTCGGCTTGCTCAACGTCACGGGCGACATCGAAGGTGTAACGGGGAGTCTCGGGGATGGTGAGACGGTCTATACCA-TGTCAGTGTTT-----------------GTTGAGAGGTCGAGATGTAAGTGACTTACAGTAGAGGGCAATGCAAGCAGGGACGGCACCGAAACCAACAAGGGTACGCCACATCTTGTCAACGGCGACCTGGCAGTCTCCAGTGCAGTGCTTGGTATCAGGGGCA
>250_PHO
TACAAGAACTCGTACATGTTATTGGCATCCTTAGAAGAGTAACCGATGACCTTGAGGATAGTACCGTTGTTCAAGCTGAGACCATAAAAGGCAACATCAAGACAGAACCATGAACCAGCGGTACCGATGAGGATGGACAGGTTCTTCCACTTGCTGTAGTGCTGGC-AGAAGTCGCTCCAGCTGGCCTTGGGGACCTGGAGGTTCGACTTGGCGCTGGCGTGGACTTGAGCACGGGCGATCTCGTCGGTGTCGCCCTCACGCTTTCCGGTCATGTAGGCCTTGACGTCCTCGTCGGCTTGCTCAACGTCACGGGCGACATCGAAGGTGTAACGGGGAGTCTCGGGGATGGTGAGACGGTCTATACCA-TGTCAGTGTTT-----------------GTTGAGAGGTCGAGATGTAAGTGACTTACAGTAGAGGGCAATGCAAGCAGGGACGGCACCGAAACCAACAAGGGTACGCCACATCTTGTCAACGGCGACCTGGCAGTCTCCAGTGCAGTGCTTGGTATCAGGGGCA
>72_PHO
TACAAGAACTCGTACATGTTATTGGCATCCTTAGAAGAGTAACCGATGACCTTGAGGATAGTACCGTTATTCAAGCTGAGACCATAAAAGGCAACATCAAGACAGAACCATGAGCCAGCAGTACCGATGAGGATGGACAGGTTCTTCCACTTGCTGTAGTGCTGGC-AGAAGTCGCTCCAGCTGGCCTTGGGGACCTGGAGGTTCGACTTGGCGCTGGCGTGGACTTGAGCACGGGCGATCTCGTCGGTGTCGCCCTCACGCTTTCCAGTCATGTAGGCCTTGACGTCCTCGTCGGCTTGCTCAACGTCACGGGCGACATCGAAGGTGTAACGGGGGGTCTCGGGGATGGTGAGACGGTCTATACCA-TGTCAGTGTTT-----------------GTTGAGAGGTCGAGATGTAAGTGACTTACAGTAGAGGGCAATGCAAGCAGGGACGGCACCGAAACCAACAAGGGTACGCCACATCTTGTCAACGGCGACCTGGCAGTCTCCAGTGCAGTGCTTGGTATCAGGGGCA
>17_PHO
TACAAGAACTCGTACATGTTATTGGCATCCTTAGAAGAGTAACCGATGACCTTGAGGATAGTACCGTTGTTCAAGCTGAGACCATAAAAGGCAACATCAAGACAGAACCATGAACCAGCGGTACCGATGAGGATGGACAGGTTCTTCCACTTGCTGTAGTGCTGGCCAGAAGTCGCTCCAGCTGGCCTTGGGGACCTGGAGGTTCGACTTGGCGTTGGCGTGGACTTGAGCACGGGCGATCTAGTCGGTGTCGCCCTCACGCTTTCCGGTCACGTAGGCCTTGACGTCCTCGTCGGCTTGCTCAACGTCACGGGCGACATCGAAGGTGTAACGGGGAGTCTCGGGGATGGTGAGACGGTCTATCCCA-TGTCAGTGTTTAAY714122AY714122GTTGAGAGGTCGAGATGTAAGTGACTTACAGTAGAGGGCAATGCAAGCAGGGACGGCACCGAAACCAACAAGGGTACGCCACATCTTGTCAACGGCGACCTGGCAGTCTCCAGTGCAGTGCTTGGTATCAGGGGCA
>5_PHO
TACAAGAACTCGTACATGTTATTGGCATCCTTAGAAGAGTAACCGATGACCTTGAGGATAGTACCGTTGTTCAAGCTGAGACCATAAAAGGCAACATCAAGACAGAACCATGAACCAGCGGTACCGATGAGGATGGACAGGTTCTTCCACTTGCTGTAGTGCTGGC-AGAAGTCGCTCCAGCTGGCCTTGGGGACCTGGAGGTTCGACTTGGCGCTGGCGTGGACTTGAGCACGGGCGATCTCGTCGGTGTCGCCCTCACGCTTTCCGGTCATGTAGGCCTTGACGTCCTCGTCGGCTTGCTCAACGTCACGGGCGACATCGAAGGTGTAACGGGGAGTCTCGGGGATGGTGAGACGGTCTATACCA-TGTCAGTGTTT-----------------GTTGAGAGGTCGAGATGTAAGTGACTTACAGTAGAGGGCAATGCAAGCAGGGACGGCACCGAAACCAACAAGGGTACGCCACATCTTGTCAACGGCGACCTGGCAGTCTCCAGTGCAGTGCTTGGTATCAGGGGCA
>189_PHO
TACAAGAACTCGTACATGTTATTGGCATCCTTAGAAGAGTAACCGATGACCTTGAGGATAGTACCGTTGTTCAAGCTGAGACCATAAAAGGCAACATCAAGACAGAACCATGAACCAGCGGTACCGATGAGGATGGACAGGTTCTTCCACTTGCTGTAGTGCTGGC-AGAAGTCGCTCCAGCTGGCCTTGGGGACCTGGAGGTTCGACTTGGCGCTGGCGTGGACTTGAGCACGGGCGATCTCGTCGGTGTCGCCCTCACGCTTTCCGGTCATGTAGGCCTTGACGTCCTCGTCGGCTTGCTCAACGTCACGGGCGACATCGAAGGTGTAACGGGGAGTCTCGGGGATGGTGAGACGGTCTATACCA-TGTCAGTGTTT-----------------GTTGAGAGGTCGAGATGTGAGTGACTTACAGTAGAGGGCAATGCAAGCAGGGACGGCACCGAAACCAACAAGGGTACGCCACATCTTGTCAACGGCGACCTGGCAGTCTCCAGTGCAGTGCTTGGTATCAGGGGCA
>2_PHO
TACAAGAACTCGTACATGTTATTGGCATCCTTAGAAGAGTAACCGATGACCTTGAGGATAGTACCGTTGTTCAAGCTGAGACCATAAAAGGCAACATCAAGACAGAACCATGAACCAGCGGTACCGATGAGGATGGACAGGTTCTTCCACTTGCTGTAGTGCTGGC-AGAAGTCGCTCCAGCTGGCCTTGGGGACCTGGAGGTTCGACTTGGCGCTGGCGTGGACTTGAGCACGGGCGATCTCGTCGGTGTCGCCCTCACGCTTTCCGGTCATGTAGGCCTTGACGTCCTCGTCGGCTTGCTCAACGTCACGGGCGACATCGAAGGTGTAACGGGGAGTCTCGGGGATGGTGAGACGGTCTATACCA-TGTCAGTGTTT-----------------GTTGAGAGGTCGAGATGTAAGTGACTTACAGTAGAGGGCAATGCAAGCAGGGACGGCACCGAAACCAACAAGGGTACGCCACATCTTGTCAACGGCGACCTGGCAGTCTCCAGTGCAGTGCTTGGTATCAGGGGCA
>1_PHO
TACAAGAACTCGTACATGTTATTGGCATCCTTAGAAGAGTAACCGATGACCTTGAGGATAGTACCGTTGTTCAAGCTGAGACCATAAAAGGCAACATCAAGACAGAACCATGAACCAGCGGTACCGATGAGGATGGACAGGTTCTTCCACTTGCTGTAGTGCTGGC-AGAAGTCGCTCCAGCTGGCCTTGGGGACCTGGAGGTTCGACTTGGCGCTGGCGTGGACTTGAGCACGGGCGATCTCGTCGGTGTCGCCCTCACGCTTTCCGGTCATGTAGGCCTTGACGTCCTCGTCGGCTTGCTCAACGTCACGGGCGACATCGAAGGTGTAACGGGGAGTCTCGGGGATGGTGAGACGGTCTATACCA-TGTCAGTGTTT-----------------GTTGAGAGGTCGAGATGTAAGTGACTTACAGTAGAGGGCAATGCAAGCAGGGACGGCACCGAAACCAACAAGGGTACGCCACATCTTGTCAACGGCGACCTGGCAGTCTCCAGTGCAGTGCTTGGTATCAGGGGCA
>race_1_(ATCC_1621)
TACAAGAACTCGTACATGTTATTGGCATCCTTAGAAGAGTAACCGATGACCTTGAGGATAGTACCGTTGTTCAAGCTGAGACCATAAAAGGCAACATCAAGACAGAACCATGAACCAGCGGTACCGATGAGGATGGACAGGTTCTTCCACTTGCTGTAGTGCTGGC-AGAAGTCGCTCCAGCTGGCCTTGGGGACCTGGAGGTTCGACTTGGCGCTGGCGTGGACTTGAGCACGGGCGATCTCGTCGGTGTCGCCCTCACGCTTTCCGGTCATGTAGGCCTTGACGTCCTCGTCGGCTTGCTCAACGTCACGGGCGACATCGAAGGTGTAACGGGGAGTCTCGGGGATGGTGAGACGGTCTATACCA-TGTCAGTGTTT-----------------GTTGAGAGGTCGAGATGTAAGTGACTTACAGTAGAGGGCAATGCAAGCAGGGACGGCACCGAAACCAACAAGGGTACGCCACATCTTGTCAACGGCGACCTGGCAGTCTCCAGTGCAGTGCTTGGTATCAGGGGCA
>Race_1_(CA10)
TACAAGAACTCGTACATGTTATTGGCATCCTTAGAAGAGTAACCGATGACCTTGAGGATAGTACCGTTGTTCAAGCTGAGACCATAAAAGGCAACATCAAGACAGAACCATGAACCAGCGGTACCGATGAGGATGGACAGGTTCTTCCACTTGCTGTAGTGCTGGC-AGAAGTCGCTCCAGCTGGCCTTGGGGACCTGGAGGTTCGACTTGGCGCTGGCGTGGACTTGAGCACGGGCGATCTCGTCGGTGTCGCCCTCACGCTTTCCGGTCATGTAGGCCTTGACGTCCTCGTCGGCTTGCTCAACGTCACGGGCGACATCGAAGGTGTAACGGGGAGTCTCGGGGATGGTGAGACGGTCTATACCA-TGTCAGTGTTT-----------------GTTGAGAGGTCGAGATGTAAGTGACTTACAGTAGAGGGCAATGCAAGCAGGGACGGCACCGAAACCAACAAGGGTACGCCACATCTTGTCAACGGCGACCTGGCAGTCTCCAGTGCAGTGCTTGGTATCAGGGGCA
>Race_2_(ATCC_16611)
TACAAGAACTCGTACATGTTATTGGCATCCTTAGAAGAGTAACCGATGACCTTGAGGATAGTACCGTTGTTCAAGCTGAGACCATAAAAGGCAACATCAAGACAGAACCATGAACCAGCGGTACCGATGAGGATGGACAGGTTCTTCCACTTGCTGTAGTGCTGGC-AGAAGTCGCTCCAGCTGGCCTTGGGGACCTGGAGGTTCGACTTGGCGCTGGCGTGGACTTGAGCACGGGCGATCTCGTCGGTGTCGCCCTCACGCTTTCCGGTCATGTAGGCCTTGACGTCCTCGTCGGCTTGCTCAACGTCACGGGCGACATCGAAGGTGTAACGGGGAGTCTCGGGGATGGTGAGACGGTCTATACCA-TGTCAGTGTTT-----------------GTTGAGAGGTCGAGATGTGAGTGACTTACAGTAGAGGGCAATGCAAGCAGGGACGGCACCGAAACCAACAAGGGTACGCCACATCTTGTCAACGGCGACCTGGCAGTCTCCAGTGCAGTGCTTGGTATCAGGGGCA
>Race_3_(ATCC_16613)
TACAAGAACTCGTACATGTTATTGGCATCCTTAGAAGAGTAACCGATGACCTTGAGGATAGTACCGTTATTCAAGCTGAGACCATAAAAGGCAACATCAAGACAGAACCATGAGCCAGCAGTACCGATGAGGATGGACAGGTTCTTCCACTTGCTGTAGTGCTGGC-AGAAGTCGCTCCAGCTGGCCTTGGGGACCTGGAGGTTCGACTTGGCGCTGGCGTGGACTTGAGCACGGGCGATCTCGTCGGTGTCGCCCTCACGCTTTCCAGTCATGTAGGCCTTGACGTCCTCGTCGGCTTGCTCAACGTCACGGGCGACATCGAAGGTGTAACGGGGGGTCTCGGGGATGGTGAGACGGTCTATACCA-TGTCAGTGTTT-----------------GTTGAGAGGTCGAGATGTAAGTGACTTACAGTAGAGGGCAATGCAAGCAGGGACGGCACCGAAACCAACAAGGGTACGCCACATCTTGTCAACGGCGACCTGGCAGTCTCCAGTGCAGTGCTTGGTATCAGGGGCA
>Race_3_(CA3)
TACAAGAACTCGTACATGTTATTGGCATCCTTAGAAGAGTAACCGATGACCTTGAGGATAGTACCGTTATTCAAGCTGAGACCATAAAAGGCAACATCAAGACAGAACCATGAGCCAGCAGTACCGATGAGGATGGACAGGTTCTTCCACTTGCTGTAGTGCTGGC-AGAAGTCGCTCCAGCTGGCCTTGGGGACCTGGAGGTTCGACTTGGCGCTGGCGTGGACTTGAGCACGGGCGATCTCGTCGGTGTCGCCCTCACGCTTTCCAGTCATGTAGGCCTTGACGTCCTCGTCGGCTTGCTCAACGTCACGGGCGACATCGAAGGTGTAACGGGGGGTCTCGGGGATGGTGAGACGGTCTATACCA-TGTCAGTGTTT-----------------GTTGAGAGGTCGAGATGTAAGTGACTTACAGTAGAGGGCAATGCAAGCAGGGACGGCACCGAAACCAACAAGGGTACGCCACATCTTGTCAACGGCGACCTGGCAGTCTCCAGTGCAGTGCTTGGTATCAGGGGCA
>Race_4_(ATCC_16613)
TACAAGAACTCGTACATGTTATTGGCATCCTTAGAAGAGTAACCGATGACCTTGAGGATAGTACCGTTGTTCAAGCTGAGACCATAAAAGGCAACATCAAGACAGAACCATGAACCAGCGGTACCGATGAGGATGGACAGGTTCTTCCACTTGCTGTAGTGCTGGC-AGAAGTCGCTCCAGCTGGCCTTGGGGACCTGGAGGTTCGACTTGGCGCTGGCGTGGACTTGAGCACGGGCGATCTCGTCGGTGTCGCCCTCACGCTTTCCGGTCATGTAGGCCTTGACGTCCTCGTCGGCTTGCTCAACGTCACGGGCGACATCGAAGGTGTAACGGGGAGTCTCGGGGATGGTGAGACGGTCTATACCA-TGTCAGTGTTT-----------------GTTGAGAGGTCGAGATGTAAGTGACTTACAGTAGAGGGCAATGCAAGCAGGGACGGCACCGAAACCAACAAGGGTACGCCACATCTTGTCAACGGCGACCTGGCAGTCTCCAGTGCAGTGCTTGGTATCAGGGGCA
>Race_4_(CA14)
TACAAGAACTCGTACATGTTATTGGCATCCTTAGAAGAGTAACCGATGACCTTGAGGATAGTACCGTTGTTCAAGCTGAGACCATAAAAGGCAACATCAAGACAGAACCATGAACCAGCGGTACCGATGAGGATGGACAGGTTCTTCCACTTGCTGTAGTGCTGGC-AGAAGTCGCTCCAGCTGGCCTTGGGGACCTGGAGGTTCGACTTGGCGCTGGCGTGGACTTGAGCACGGGCGATCTCGTCGGTGTCGCCCTCACGCTTTCCGGTCATGTAGGCCTTGACGTCCTCGTCGGCTTGCTCAACGTCACGGGCGACATCGAAGGTGTAACGGGGAGTCTCGGGGATGGTGAGACGGTCTATACCA-TGTCAGTGTTT-----------------GTTGAGAGGTCGAGATGTAAGTGACTTACAGTAGAGGGCAATGCAAGCAGGGACGGCACCGAAACCAACAAGGGTACGCCACATCTTGTCAACGGCGACCTGGCAGTCTCCAGTGCAGTGCTTGGTATCAGGGGCA
>MDS-12_(AL-KL_11)
TACAAGAACTCGTACATGTTATTGGCATCCTTAGAAGAGTAACCGATGACCTTGAGGATAGTACCGTTGTTCAAGCTGAGACCATAAAAGGCAACATCAAGACAGAACCATGAACCAGCGGTACCGATGAGGATGGACAGGTTCTTCCACTTGCTGTAGTGCTGGC-AGAAGTCGCTCCAGCTGGCCTTGGGGACCTGGAGGTTCGACTTGGCGCTGGCGTGGACTTGAGCACGGGCGATCTCGTCGGTGTCGCCCTCACGCTTTCCGGTCATGTAGGCCTTGACGTCCTCGTCGGCTTGCTCAACGTCACGGGCGACATCGAAGGTGTAACGGGGAGTCTCGGGGATGGTGAGACGGTCTATACCA-TGTCAGTGTTT-----------------GTTGAGAGGTCGAGATGTAAGTGACTTACAGTAGAGGGCAATGCAAGCAGGGACGGCACCGAAACCAACAAGGGTACGCCACATCTTGTCAACGGCGACCTGGCAGTCTCCAGTGCAGTGCTTGGTATCAGGGGCA
>MDS-12_(MS-GL_10)
TACAAGAACTCGTACATGTTATTGGCATCCTTAGAAGAGTAACCGATGACCTTGAGGATAGTACCGTTGTTCAAGCTGAGACCATAAAAGGCAACATCAAGACAGAACCATGAACCAGCGGTACCGATGAGGATGGACAGGTTCTTCCACTTGCTGTAGTGCTGGC-AGAAGTCGCTCCAGCTGGCCTTGGGGACCTGGAGGTTCGACTTGGCGCTGGCGTGGACTTGAGCACGGGCGATCTCGTCGGTGTCGCCCTCACGCTTTCCGGTCATGTAGGCCTTGACGTCCTCGTCGGCTTGCTCAACGTCACGGGCGACATCGAAGGTGTAACGGGGAGTCTCGGGGATGGTGAGACGGTCTATACCA-TGTCAGTGTTT-----------------GTTGAGAGGTCGAGATGTAAGTGACTTACAGTAGAGGGCAATGCAAGCAGGGACGGCACCGAAACCAACAAGGGTACGCCACATCTTGTCAACGGCGACCTGGCAGTCTCCAGTGCAGTGCTTGGTATCAGGGGCA
>Race_8_(O31665)
TACAAGAACTCGTACATGTTATTGGCATCCTTAGAAGAGTAACCGATGACCTTGAGGATAGTACCGTTGTTCAAGCTGAGACCATAAAAGGCAACATCAAGACAGAACCATGAACCAGCGGTACCGATGAGGATGGACAGGTTCTTCCACTTGCTGTAGTGCTGGC-AGAAGTCGCTCCAGCTGGCCTTGGGGACCTGGAGGTTCGACTTGGCGCTGGCGTGGACTTGAGCACGGGCGATCTCGTCGGTGTCGCCCTCACGCTTTCCGGTCATGTAGGCCTTGACGTCCTCGTCGGCTTGCTCAACGTCACGGGCGACATCGAAGGTGTAACGGGGAGTCTCGGGGATGGTGAGACGGTCTATACCA-TGTCAGTGTTT-----------------GTTGAGAGGTCGAGATGTAAGTGACTTACAGTAGAGGGCAATGCAAGCAGGGACGGCACCGAAACCAACAAGGGTACGCCACATCTTGTCAACGGCGACCTGGCAGTCTCCAGTGCAGTGCTTGGTATCAGGGGCA
>Race_8_(CA1)
TACAAGAACTCGTACATGTTATTGGCATCCTTAGAAGAGTAACCGATGACCTTGAGGATAGTACCGTTGTTCAAGCTGAGACCATAAAAGGCAACATCAAGACAGAACCATGAACCAGCGGTACCGATGAGGATGGACAGGTTCTTCCACTTGCTGTAGTGCTGGC-AGAAGTCGCTCCAGCTGGCCTTGGGGACCTGGAGGTTCGACTTGGCGCTGGCGTGGACTTGAGCACGGGCGATCTCGTCGGTGTCGCCCTCACGCTTTCCGGTCATGTAGGCCTTGACGTCCTCGTCGGCTTGCTCAACGTCACGGGCGACATCGAAGGTGTAACGGGGAGTCTCGGGGATGGTGAGACGGTCTATACCA-TGTCAGTGTTT-----------------GTTGAGAGGTCGAGATGTAAGTGACTTACAGTAGAGGGCAATGCAAGCAGGGACGGCACCGAAACCAACAAGGGTACGCCACATCTTGTCAACGGCGACCTGGCAGTCTCCAGTGCAGTGCTTGGTATCAGGGGCA
>LA_108
TACAAGAACTCGTACATGTTATTGGCATCCTTAGAAGAGTAACCGATGACCTTGAGGATAGTACCGTTGTTCAAGCTGAGACCATAAAAGGCAACATCAAGACAGAACCATGAACCAGCGGTACCGATGAGGATGGACAGGTTCTTCCACTTGCTGTAGTGCTGGC-AGAAGTCGCTCCAGCTGGCCTTGGGGACCTGGAGGTTCGACTTGGCGCTGGCGTGGACTTGAGCACGGGCGATCTCGTCGGTGTCGCCCTCACGCTTTCCGGTCATGTAGGCCTTGACGTCCTCGTCGGCTTGCTCAACGTCACGGGCGACATCGAAGGTGTAACGGGGAGTCTCGGGGATGGTGAGACGGTCTATACCA-TGTCAGTGTTT-----------------GTTGAGAGGTCGAGATGTAAGTGACTTACAGTAGAGGGCAATGCAAGCAGGGACGGCACCGAAACCAACAAGGGTACGCCACATCTTGTCAACGGCGACCTGGCAGTCTCCAGTGCAGTGCTTGGTATCAGGGGCA
>LA_110
TACAAGAACTCGTACATGTTATTGGCATCCTTAGAAGAGTAACCGATGACCTTGAGGATAGTACCGTTGTTCAAGCTGAGACCATAAAAGGCAACATCAAGACAGAACCATGAACCAGCGGTACCGATGAGGATGGACAGGTTCTTCCACTTGCTGTAGTGCTGGC-AGAAGTCGCTCCAGCTGGCCTTGGGGACCTGGAGGTTCGACTTGGCGCTGGCGTGGACTTGAGCACGGGCGATCTCGTCGGTGTCGCCCTCACGCTTTCCGGTCATGTAGGCCTTGACGTCCTCGTCGGCTTGCTCAACGTCACGGGCGACATCGAAGGTGTAACGGGGAGTCTCGGGGATGGTGAGACGGTCTATACCA-TGTCAGTGTTT-----------------GTTGAGAGGTCGAGATGTAAGTGACTTACAGTAGAGGGCAATGCAAGCAGGGACGGCACCGAAACCAACAAGGGTACGCCACATCTTGTCAACGGCGACCTGGCAGTCTCCAGTGCAGTGCTTGGTATCAGGGGCA
>LA_112
TACAAGAACTCGTACATGTTATTGGCATCCTTAGAAGAGTAACCGATGACCTTGAGGATAGTACCGTTATTCAAGCTGAGACCATAAAAGGCAACATCAAGACAGAACCATGAGCCAGCAGTACCGATGAGGATGGACAGGTTCTTCCACTTGCTGTAGTGCTGGC-AGAAGTCGCTCCAGCTGGCCTTGGGGACCTGGAGGTTCGACTTGGCGCTGGCGTGGACTTGAGCACGGGCGATCTCGTCGGTGTCGCCCTCACGCTTTCCAGTCATGTAGGCCTTGACGTCCTCGTCGGCTTGCTCAACGTCACGGGCGACATCGAAGGTGTAACGGGGGGTCTCGGGGATGGTGAGACGGTCTATACCA-TGTCAGTGTTT-----------------GTTGAGAGGTCGAGATGTAAGTGACTTACAGTAGAGGGCAATGCAAGCAGGGACGGCACCGAAACCAACAAGGGTACGCCACATCTTGTCAACGGCGACCTGGCAGTCTCCAGTGCAGTGCTTGGTATCAGGGGCA
>LA_127
TACAAGAACTCGTACATGTTATTGGCATCCTTAGAAGAGTAACCGATGACCTTGAGGATAGTACCGTTATTCAAGCTGAGACCATAAAAGGCAACATCAAGACAGAACCATGAGCCAGCAGTACCGATGAGGATGGACAGGTTCTTCCACTTGCTGTAGTGCTGGA-AGAAGTCGCTCCAGCTGGCCTTGGGGACCTGGAGGTTCGACTTGGCGCTGGCGTGGACTTGAGCACGGGCGATCTCGTCGGTGTCGCCCTCACGCTTTCCAGTCATGTAGGCCTTGACGTCCTCGTCGGCTTGCTCAACGTCACGGGCGACATCGAAGGTGTAACGGGGAGTCTCGGGGATGGTGAGACGGTCTATACCA-TGTCAGTGTTT-----------------GTTGAGAGGTCGAGATGTAAGTGACTTACAGTAGAGGGCAATGCAAGCAGGGACGGCACCGAAACCAACAAGGGTACGCCACATCTTGTCAACGGCGACCTGGCAGTCTCCAGTGCAGTGCTTGGTATCAGGGGCA
>LA_140
TACAAGAACTCGTACATGTTATTGGCATCCTTAGAAGAGTAACCGATGACCTTGAGGATAGTACCGTTATTCAAGCTGAGACCATAAAAGGCAACATCAAGACAGAACCATGAGCCAGCAGTACCGATGAGGATGGACAGGTTCTTCCACTTGCTGTAGTGCTGGA-AGAAGTCGCTCCAGCTGGCCTTGGGGACCTGGAGGTTCGACTTGGCGCTGGCGTGGACTTGAGCACGGGCGATCTCGTCGGTGTCGCCCTCACGCTTTCCAGTCATGTAGGCCTTGACGTCCTCGTCGGCTTGCTCAACGTCACGGGCGACATCGAAGGTGTAACGGGGAGTCTCGGGGATGGTGAGACGGTCTATACCA-TGTCAGTGTTT-----------------GTTGAGAGGTCGAGATGTAAGTGACTTACAGTAGAGGGCAATGCAAGCAGGGACGGCACCGAAACCAACAAGGGTACGCCACATCTTGTCAACGGCGACCTGGCAGTCTCCAGTGCAGTGCTTGGTATCAGGGGCA
>AUST16
TACAAGAACTCGTACATGTTATTGGCATCCTTAGAAGAGTAACCGATGACCTTGAGGATAGTACCGTTGTTCAAGCTGAGACCATAAAAGGCAACATCAAGACAGAACCATGAACCAGCGGTACCGATGAGGATGGACAGGTTCTTCCACTTGCTGTAGTGCTGGC-AGAAGTCGCTCCAGCTGGCCTTGGGGACCTGGAGGTTCGACTTGGCGCTGGCGTGGACTTGAGCACGGGCGATCTCGTCGGTGTCGCCCTCACGCTTTCCGGTCATGTAGGCCTTGACGTCCTCGTCGGCTTGCTCAACGTCACGGGCGACATCGAAGGTGTAACGGGGAGTCTCGGGGATGGTGAGACGGTCTATACCA-TGTCAGTGTTT-----------------GTTGAGAGGTCGAGATGTAAGTGACTTACAGTAGAGGGCAATGCAAGCAGGGACGGCACCGAAACCAACAAGGGTACGCCACATCTTGTCAACGGCGACCTGGCAGTCTCCAGTGCAGTGCTTGGTATCAGGGGCA
>AUST19
TACAAGAACTCGTACATGTTATTGGCATCCTTAGAAGAGTAACCGATGACCTTGAGGATAGTACCGTTGTTCAAGCTGAGACCATAAAAGGCAACATCAAGACAGAACCATGAACCAGCGGTACCGATGAGGATGGACAGGTTCTTCCACTTGCTGTAGTGCTGGC-AGAAGTCGCTCCAGCTGGCCTTGGGGACCTGGAGGTTCGACTTGGCGCTGGCGTGGACTTGAGCACGGGCGATCTCGTCGGTGTCGCCCTCACGCTTTCCGGTCATGTAGGCCTTGACGTCCTCGTCGGCTTGCTCAACGTCACGGGCGACATCGAAGGTGTAACGGGGAGTCTCGGGGATGGTGAGACGGTCTATACCA-TGTCAGTGTTT-----------------GTTGAGAGGTCGAGATGTAAGTGACTTACAGTAGAGGGCAATGCAAGCAGGGACGGCACCGAAACCAACAAGGGTACGCCACATCTTGTCAACGGCGACCTGGCAGTCTCCAGTGCAGTGCTTGGTATCAGGGGCA
>Fo150
TACAAGAACTCGTACATGTTGTTGGCATCCTTGGAAGAGTAACCAATGACCTTGAGGATAGTACCGTTGTTCAAGCTGAGACCATAAAAGGCCACATCAAGACAGAACCATGAACCAGCAGTACCGATGAGGATGGACAGGTTCTTCCACTTGCTGTAGTGCTGGC-AGAAGTCGCTCCAGCTGGCCTTGGGGACCTGGAGGTTGGACTTGGCGCTGGCGTGGACTTGGGCACGGGCGATCTCGTCGGTGTCGCCTTCACGCTTGCCGGTCATGTAGGCCTTGACGTCCTCGTCGGTTTGCTCAACGTCGCGGGCGACATCGAAGGTGAAACGGGGAGTCTCACGGATGGTGAGACTATCTACACCAATATCACTATGT-----------------GTTGAGAGGTCAAGATGTAATTGACTTACAGTAGAGGGCAATGCAAGCAGGGACGGCACCGAAACCAACAAGGGTACGCCACATCTTGTCGACGGCGACCTGGCAGTCTCCAGTGCAGTGCTTGGTATCAGGGGCA
