# Supplementary material for: Diversity and temporal distribution of Fusarium oxysporum f. sp. vasinfectum races and genotypes as influenced by Gossypium cultivar
Source: Front Fungal Biol. 2022 Oct 20;3:1022761. doi: 10.3389/ffunb.2022.1022761 (PMC10512365; doi:10.3389/ffunb.2022.1022761)
Supplement: Supplementary file 1 [file DataSheet_1.zip › sequience data/2019/EF-1 sequiences.fas]

>Race_1_(ATCC_16421)
GTCGACCACTGTGAGTACTCTCCTCGACAATGAGCATATCTGCCATCGTCAATCCCGACCAAGACCTGGCGGGGTATTTCTCAAAGTCAACATACTGACATCGTTTCACAGACCGGTCACTTGATCTACCAGTGCGGTGGTATCGACAAGCGAACCATCGAGAAGTTCGAGAAGGTTAGTCACTTTCCCTTCAATCGCGCGTCCTTT-GCCCATCGATTTCCCCT------------------ACGACTCGAAACGTGCCCGCTACCCCGCTCGAGACCAAAAATTTTGCAATATGACCGTAATTTTTTT-GGTGGGGCACTTACCCCGCCACTTGAGCGAAGGGA-GCGTTTGCCCTCTTA-CCATTCTCACAACCTCAATGAGTGCG--TCGTCACGTGTGAAGCAGTCACTAACCATTCAACAATAGGAAGCCGCTGAGCTCGGTAAGGGTTCCTTCAAGTACGCCTGGGTTCTTGACAAGCTCAAGGCCGAGCGTGAGCGTGGTATCACCATCGATATTGCTCTCTGGAAGTTCGAGACTCCTCGCTACTATGTCACCGTCATTGGTATGTTGTCGCTCATGCTTCATTCTACTTCTCTTCGTACTAACATATCACTCAGACGCTCCCGGTCACC
>Race_1_(CA10)
GTCGACCACTGTGAGTACTCTCCTCGACAATGAGCATATCTGCCATCGTCAATCCCGACCAAGACCTGGCGGGGTATTTCTCAAAGTCAACATACTGACATCGTTTCACAGACCGGTCACTTGATCTACCAGTGCGGTGGTATCGACAAGCGAACCATCGAGAAGTTCGAGAAGGTTAGTCACTTTCCCTTCAATCGCGCGTCCTTT-GCCCATCGATTTCCCCT------------------ACGACTCGAAACGTGCCCGCTACCCCGCTCGAGACCAAAAATTTTGCAATATGACCGTAATTTTTTT-GGTGGGGCACTTACCCCGCCACTTGAGCGAAGGGA-GCGTTTGCCCTCTTA-CCATTCTCACAACCTCAATGAGTGCG--TCGTCACGTGTGAAGCAGTCACTAACCATTCAACAATAGGAAGCCGCTGAGCTCGGTAAGGGTTCCTTCAAGTACGCCTGGGTTCTTGACAAGCTCAAGGCCGAGCGTGAGCGTGGTATCACCATCGATATTGCTCTCTGGAAGTTCGAGACTCCTCGCTACTATGTCACCGTCATTGGTATGTTGTCGCTCATGCTTCATTCTACTTCTCTTCGTACTAACATATCACTCAGACGCTCCCGGTCACC
>Race_2_(ATCC_16611)
GTCGACCACTGTGAGTACTCTCCTCGACAATGAGCATATCTGCCATCGTCAATCCCGACCAAGACCTGGCGGGGTATTTCTCAAAGTCAACATACTGACATCGTTTCACAGACCGGTCACTTGATCTACCAGTGCGGTGGTATCGACAAGCGAACCATCGAGAAGTTCGAGAAGGTTAGTCACTTTCCCTTCAATCGCGCGTCCTTT-GCCCATCGATTTCCCCT------------------ACGACTCGAAACGTGCCCGCTACCCCGCTCGAGACCAAAAATTTTGCAATATGACCGTAATTTTTTT-GGTGGGGCACTTACCCCGCCACTTGAGCGAAGGGA-GCGTTTGCCCTCTTA-CCATTCTCACAACCTCAATGAGTGCG--TCGTCACGTGTCAAGCAGTCACTAACCATTCAACAATAGGAAGCCGCTGAGCTCGGTAAGGGTTCCTTCAAGTACGCCTGGGTTCTTGACAAGCTCAAGGCCGAGCGTGAGCGTGGTATCACCATCGATATTGCTCTCTGGAAGTTCGAGACTCCTCGCTACTATGTCACCGTCATTGGTATGTTGTCGCTCATGCTTCATTCTACTTCTCTTCGTACTAACATATCACTCAGACGCTCCCGGTCACC
>Race_3_(ATCC_16612)
GTCGACCACTGTGAGTACTCTCCTCGACAATGAGCTTATCTGCCATCGTCAATCCCGACCAAGACCTGGTGGGGTATTTCTCAAAGTCAACATACTGACATCGTTTCACAGACCGGTCACTTGATCTACCAGTGCGGTGGTATCGACAAGCGAACCATCGAGAAGTTCGAGAAGGTTAGTCACTTTCCCTTCGATCGCGCGTCCTTT-GCCCATCGATTTCCCCT------------------ACGACTCGAAATGTGCCCGCTACCCCGCTCGAGACCAAAAATTTTGCAATATGACCGTAATTTTTTTTGGTGGGGCACTTACCCCGCCACTTGAGCGACGGGA-GCGTTTGCCCTCTTAACCATTCTCACAACCTCAATGAGTGCG--TCGTCACGTGTCAAGCAGTCACTAACCATTCAACAATAGGAAGCCGCTGAGCTCGGTAAGGGTTCCTTCAAGTACGCCTGGGTTCTTGACAAGCTCAAGGCCGAGCGTGAGCGTGGTATCACCATCGATATTGCTCTCTGGAAGTTCGAGACTCCTCGCTACTATGTCACCGTCATTGGTATGTTGTCGCTCATGCTTCATTCTACTTCTCTTCGTACTAACATATCACTCAGACGCTCCCGGTCACC
>Race_3_(CA3)
GTCGACCACTGTGAGTACTCTCCTCGACAATGAGCTTATCTGCCATCGTCAATCCCGACCAAGACCTGGTGGGGTATTTCTCAAAGTCAACATACTGACATCGTTTCACAGACCGGTCACTTGATCTACCAGTGCGGTGGTATCGATAAGCGAACCATCGAGAAGTTCGAGAAGGTTAGTCACTTTCCCTTCGATCGCGCGTCCTTT-GCCCATCGATTTCCCCT------------------ACGACTCGAAACGTGCCCGCTACCCCGCTCGAGACCAAAAATTTTGCAATATGACTGTAATTTTTTTTGGTGGGGCACTTACCCCGCCACTTGAGCGACGGGA-GCGTTTGCCCTCTTAACCATTCTCACAACCTCAATGAGTGCG--TCGTCACGTGTCAAGTAGTCACTAACCATTCAACAATAGGAAGCCGCTGAGCTCGGTAAGGGTTCCTTCAAGTACGCCTGGGTTCTTGACAAGCTCAAGGCCGAGCGTGAGCGTGGTATCACCATCGATATTGCTCTCTGGAAGTTCGAGACTCCTCGCTACTATGTCACCGTCATTGGTATGTTGTCGCTCATGCTTCATTCTACTTCTCTTCGTACTAACATATCACTCAGACGCTCCCGGTCACC
>Race_4_(ATCC_16613)
GTCGACCACTGTGAGTACTCTCCTCGACAATGAGCATATCTGCCATCGTCAATCCCGACCAAGACCTGGCGGGGTATTTCTCAAAGTCAACATACTGACATCGTTTCACAGACCGGTCACTTGATCTACCAGTGCGGTGGTATCGACAAGCGAACCATCGAGAAGTTCGAGAAGGTTAGTCACTTTCCCTTCAATCGCGCGTCCTTT-GCCCATCGATTTCCCCT------------------ACGACTCGAAACGTGCCCGCTACCCCGCTCGAGACCAAAAATTTTGCAATATGACCGTAATTTTTTT-GGTGGGGCACTTACCCCGCCACTTGAGCGACGGGA-GCGTTTGCCCTCTTA-CCATTCTCAGAACCTCAATGAGTGCG--TCGTCACGTGTCAAGCAGTCACTAACCATTCAACAATAGGAAGCCGCTGAGCTCGGTAAGGGTTCCTTCAAGTACGCCTGGGTTCTTGACAAGCTCAAGGCCGAGCGTGAGCGTGGTATCACCATCGATATTGCTCTCTGGAAGTTCGAGACTCCTCGCTACTATGTCACCGTCATTGGTATGTTGTCGCTCATGCTTCATTCTACTTCTCTTCGTACTAACATATCACTCAGACGCTCCCGGTCACC
>RAce_4_(CA14)
GTCGACCACTGTGAGTACTCTCCTCGACAATGAGCATATCTGCCATCGTCAATCCCGACCAAGACCTGGCGGGGTATTTCTCAAAGTCAACATACTGACATCGTTTCACAGACCGGTCACTTGATCTACCAGTGCGGTGGTATCGACAAGCGAACCATCGAGAAGTTCGAGAAGGTTAGTCACTTTCCCTTCAATCGCGCGTCCTTT-GCCCATCGATTTCCCCT------------------ACGACTCGAAACGTGCCCGCTACCCCGCTCGAGACCAAAAATTTTGCAATATGACCGTAATTTTTTT-GGTGGGGCACTTACCCCGCCACTTGAGCGACGGGA-GCGTTTGCCCTCTTA-CCATTCTCAGAACCTCAATGAGTGCG--TCGTCACGTGTCAAGCAGTCACTAACCATTCAACAATAGGAAGCCGCTGAGCTCGGTAAGGGTTCCTTCAAGTACGCCTGGGTTCTTGACAAGCTCAAGGCCGAGCGTGAGCGTGGTATCACCATCGATATTGCTCTCTGGAAGTTCGAGACTCCTCGCTACTATGTCACCGTCATTGGTATGTTGTCGCTCATGCTTCATTCTACTTCTCTTCGTACTAACATATCACTCAGACGCTCCCGGTCACC
>MDS-12_(AL_KL11)
GTCGACCACTGTGAGTACTCTCCTCGACAATGAGCATATCTGCCATCGTCAATCCCGACCAAGACCTGGCGGGGTATTTCTCAAAGTCAACATACTGACATCGTTTCACAGACCGGTCACTTGATCTACCAGTGCGGTGGTATCGACAAGCGAACCATCGAGAAGTTCGAGAAGGTTAGTCACTTTCCCTTCAATCGCGCGTCCTTT-GCCCATCGATTTCCCCT------------------ACGACTCGAAACGTGCCCGCTACCCCGCTCGAGACCAAAAATTTTGCAATATGACCGTAATTTTTTT-GGTGGGGCACTTACCCCGCCACTTGAGCGACGGGA-GCGTTTGCCCTCTTA-CCATTCTCAGAACCTCAATGAGTGCG--TCGTCACGTGTCAAGCAGTCACTAACCATTCAACAATAGGAAGCCGCTGAGCTCGGTAAGGGTTCCTTCAAGTACGCCTGGGTTCTTGACAAGCTCAAGGCCGAGCGTGAGCGTGGTATCACCATCGATATTGCTCTCTGGAAGTTCGAGACTCCTCGCTACTATGTCACCGTCATTGGTATGTTGTCGCTCATGCTTCATTCTACTTCTCTTCGTACTAACATATCACTCAGACGCTCCCGGTCACC
>MDS-12_(AL_KL25)
GTCGACCACTGTGAGTACTCTCCTCGACAATGAGCATATCTGCCATCGTCAATCCCGACCAAGACCTGGCGGGGTATTTCTCAAAGTCAACATACTGACATCGTTTCACAGACCGGTCACTTGATCTACCAGTGCGGTGGTATCGACAAGCGAACCATCGAGAAGTTCGAGAAGGTTAGTCACTTTCCCTTCAATCGCGCGTCCTTT-GCCCATCGATTTCCCCT------------------ACGACTCGAAACGTGCCCGCTACCCCGCTCGAGACCAAAAATTTTGCAATATGACCGTAATTTTTTT-GGTGGGGCACTTACCCCGCCACTTGAGCGACGGGA-GCGTTTGCCCTCTTA-CCATTCTCAGAACCTCAATGAGTGCG--TCGTCACGTGTCAAGCAGTCACTAACCATTCAACAATAGGAAGCCGCTGAGCTCGGTAAGGGTTCCTTCAAGTACGCCTGGGTTCTTGACAAGCTCAAGGCCGAGCGTGAGCGTGGTATCACCATCGATATTGCTCTCTGGAAGTTCGAGACTCCTCGCTACTATGTCACCGTCATTGGTATGTTGTCGCTCATGCTTCATTCTACTTCTCTTCGTACTAACATATCACTCAGACGCTCCCGGTCACC
>MDS-12_(MS_GL18)
GTCGACCACTGTGAGTACTCTCCTCGACAATGAGCATATCTGCCATCGTCAATCCCGACCAAGACCTGGCGGGGTATTTCTCAAAGTCAACATACTGACATCGTTTCACAGACCGGTCACTTGATCTACCAGTGCGGTGGTATCGACAAGCGAACCATCGAGAAGTTCGAGAAGGTTAGTCACTTTCCCTTCAATCGCGCGTCCTTT-GCCCATCGATTTCCCCT------------------ACGACTCGAAACGTGCCCGCTACCCCGCTCGAGACCAAAAATTTTGCAATATGACCGTAATTTTTTT-GGTGGGGCACTTACCCCGCCACTTGAGCGACGGGA-GCGTTTGCCCTCTTA-CCATTCTCAGAACCTCAATGAGTGCG--TCGTCACGTGTCAAGCAGTCACTAACCATTCAACAATAGGAAGCCGCTGAGCTCGGTAAGGGTTCCTTCAAGTACGCCTGGGTTCTTGACAAGCTCAAGGCCGAGCGTGAGCGTGGTATCACCATCGATATTGCTCTCTGGAAGTTCGAGACTCCTCGCTACTATGTCACCGTCATTGGTATGTTGTCGCTCATGCTTCATTCTACTTCTCTTCGTACTAACATATCACTCAGACGCTCCCGGTCACC
>MDS-12_(MS_GL10)
GTCGACCACTGTGAGTACTCTCCTCGACAATGAGCATATCTGCCATCGTCAATCCCGACCAAGACCTGGCGGGGTATTTCTCAAAGTCAACATACTGACATCGTTTCACAGACCGGTCACTTGATCTACCAGTGCGGTGGTATCGACAAGCGAACCATCGAGAAGTTCGAGAAGGTTAGTCACTTTCCCTTCAATCGCGCGTCCTTT-GCCCATCGATTTCCCCT------------------ACGACTCGAAACGTGCCCGCTACCCCGCTCGAGACCAAAAATTTTGCAATATGACCGTAATTTTTTT-GGTGGGGCACTTACCCCGCCACTTGAGCGACGGGA-GCGTTTGCCCTCTTA-CCATTCTCAGAACCTCAATGAGTGCG--TCGTCACGTGTCAAGCAGTCACTAACCATTCAACAATAGGAAGCCGCTGAGCTCGGTAAGGGTTCCTTCAAGTACGCCTGGGTTCTTGACAAGCTCAAGGCCGAGCGTGAGCGTGGTATCACCATCGATATTGCTCTCTGGAAGTTCGAGACTCCTCGCTACTATGTCACCGTCATTGGTATGTTGTCGCTCATGCTTCATTCTACTTCTCTTCGTACTAACATATCACTCAGACGCTCCCGGTCACC
>Race_6_(NRRL_25437)
GTCGACCACTGTGAGTACTCTCCTCGACAATGAGCATATCTGCCATCGTCAATCCCGACCAAGACCTGGCGGGGTATTTCTCAAAGTCAACATACTGACATCGTTTCACAGACCGGTCACTTGATCTACCAGTGCGGTGGTATCGACAAGCGAACCATCGAGAAGTTCGAGAAGGTTAGTCACTTTCCCTTCAATCGCGCGTCCTTT-GCCCATCGATTTCCCCT------------------ACGACTCGAAACGTGCCCGCTACCCCGCTCGAGACCAAAAATTTTGCAATATGACCGTAATTTTTTT-GGTGGGGCACTTACCCCGCCACTTGAGCGAAGGGA-GCGTTTGCCCTCTTA-CCATTCTCACAACCTCAATGAGTGCG--TCGTCACGTGTGAAGCAGTCACTAACCATTCAACAATAGGAAGCCGCTGAGCTCGGTAAGGGTTCCTTCAAGTACGCCTGGGTTCTTGACAAGCTCAAGGCCGAGCGTGAGCGTGGTATCACCATCGATATTGCTCTCTGGAAGTTCGAGACTCCTCGCTACTATGTCACCGTCATTGGTATGTTGTCGCTCATGCTTCATTCTACTTCTCTTCGTACTAACATATCACTCAGACGCTCCCGGTCACC
>Race_8_(O31665)
GTCGACCACTGTGAGTACTCTCCTCGACAATGAGCATATCTGCCATCGTCAATCCCGACCAAGACCTGGCGGGGTATTTCTCAAAGTCAACATACTGACATCGTTTCACAGACCGGTCACTTGATCTACCAGTGCGGTGGTATCGACAAGCGAACCATCGAGAAGTTCGAGAAGGTTAGTCACTTTCCCTTCAATCGCGCGTCCTTT-GCCCATCGATTTCCCCT------------------ACGACTCGAAACGTGCCCGCTACCCCGCTCGAGACCAAAAATTTTGCAATATGACCGTAATTTTTTT-GGTGGGGCACTTACCCCGCCACTTGAGCGACGGGA-GCGTTTGCCCTCTTA-CCATTCTCACAACCTCAATGAGTGCG--TCGTCACGTGTCAAGCAGTCACTAACCACTCAACAATAGGAAGCCGCTGAGCTCGGTAAGGGTTCCTTCAAGTACGCCTGGGTTCTTGACAAGCTCAAGGCCGAGCGTGAGCGTGGTATCACCATCGATATTGCTCTCTGGAAGTTCGAGACTCCTCGCTACTATGTCACCGTCATTGGTATGTTGTCGCTCATGCTTCATTCTACTTCTCTTCGTACTAACATATCACCCAGACGCTCCCGGTCACC
>Race_8_(CA1)
GTCGACCACTGTGAGTACTCTCCTCGACAATGAGCATATCTGCCATCGTCAATCCCGACCAAGACCTGGCGGGGTATTTCTCAAAGTCAACATACTGACATCGTTTCACAGACCGGTCACTTGATCTACCAGTGCGGTGGTATCGACAAGCGAACCATCGAGAAGTTCGAGAAGGTTAGTCACTTTCCCTTCAATCGCGCGTCCTTT-GCCCATCGATTTCCCCT------------------ACGACTCGAAACGTGCCCGCTACCCCGCTCGAGACCAAAAATTTTGCAATATGACCGTAATTTTTTT-GGTGGGGCACTTACCCCGCCACTTGAGCGACGGGA-GCGTTTGCCCTCTTA-CCATTCTCACAACCTCAATGAGTGCG--TCGTCACGTGTCAAGCAGTCACTAACCACTCAACAATAGGAAGCCGCTGAGCTCGGTAAGGGTTCCTTCAAGTACGCCTGGGTTCTTGACAAGCTCAAGGCCGAGCGTGAGCGTGGTATCACCATCGATATTGCTCTCTGGAAGTTCGAGACTCCTCGCTACTATGTCACCGTCATTGGTATGTTGTCGCTCATGCTTCATTCTACTTCTCTTCGTACTAACATATCACCCAGACGCTCCCGGTCACC
>LA_108
GTCGACCACTGTGAGTACTCTCCTCGACAATGAGCATATCTGCCATCGTCAATCCCGACCAAGACCTGGCGGGGTATTTCTCAAAGTCAACATACTGACATCGTTTCACAGACCGGTCACTTGATCTACCAGTGCGGTGGTATCGACAAGCGAACCATCGAGAAGTTCGAGAAGGTTAGTCACTTTCCCTTCAATCGCGCGTCCTTT-GCCCATCGATTTCCCCT------------------ACGACTCGAAACGTGCCCGCTACCCCGCTCGAGACCAAAAATTTTGCAATATGACCGTAATTTTTTTTGGTGGGGCACTTACCCCGCCACTTGAGCGACGGGA-GCGTTTGCCCTCTTA-CCATTCTCACAACCTCAATGAGTGCG--TCGTCACGTGTCAAGCAGTCACTAACCATTCAACAATAGGAAGCCGCTGAGCTCGGTAAGGGTTCCTTCAAGTACGCCTGGGTTCTTGACAAGCTCAAGGCCGAGCGTGAGCGTGGTATCACCATCGATATTGCTCTCTGGAAGTTCGAGACTCCTCGCTACTATGTCACCGTCATTGGTATGTTGTCGCTCATGCTTCATTCTACTTCTCTTCGTACTAACATATCACTCAGACGCTCCCGGTCACC
>LA_110
GTCGACCACTGTGAGTACTCTCCTCGACAATGAGCATATCTGCCATCGTCAATCCCGACCAAGACCTGGCGGGGTATTTCTCAAAGTCAACATACTGACATCGTTTCACAGACCGGTCACTTGATCTACCAGTGCGGTGGTATCGACAAGCGAACCATCGAGAAGTTCGAGAAGGTTAGTCACTTTCCCTTCAATCGCGCGTCCTTT-GCCCATCGATTTCCCCT------------------ACGACTCGAAACGTGCCCGCAACCCCGCTCGAGACCAAAAATTTTGCAATATGACCGTAATTTTTTTTGGTGGGGCACTTACCCCGCCACTTGAGCGACGGGA-GCGTTTGCCCTCTTA-CCATTCTCACAACCTCAATGAGTGCG--TCGTCACGTGTCAAGCAGTCACTAACCATTCAACAATAGGAAGCCGCTGAGCTCGGTAAGGGTTCCTTCAAGTACGCCTGGGTTCTTGACAAGCTCAAGGCCGAGCGTGAGCGTGGTATCACCATCGATATTGCTCTCTGGAAGTTCGAGACTCCTCGCTACTATGTCACCGTCATTGGTATGTTGTCGCTCATGCTTCATTCTACTTCTCTTCGTACTAACATATCACTCAGACGCTCCCGGTCACC
>LA_112
GTCGACCACTGTGAGTACTCTCCTCGACAATGAGCTTATCTGCCATCGTCAATCCCGACCAAGACCTGGCGGGGTATTTCTCAAAGTCAACATACTGACATCGTTTCACAGACCGGTCACTTGATCTACCAGTGCGGTGGTATTGACAAGCGAACCATCGAGAAGTTCGAGAAGGTTAGTCACTTTCCCTTCGATCGCGCGTCCTTT-GCCCATCGATTTCACCT------------------ACGACTCGAAACGTGCCCGCTACCCCGCTCGAGACCAAAAATTTTGCAATATGACCGTAATTTTTTTTGGTGGGGCACTTACCCCGCCACTTGAGCGACGGGA-GCGTTTGCCCTCTTAACCATTCTCACAACCTCAATCAGTGCG--TCGTCACGTGTCAAGCAGTCACTAACCATTCAACAATAGGAAGCCGCTGAGCTCGGTAAGGGTTCCTTCAAGTACGCCTGGGTTCTTGACAAGCTCAAGGCCGAGCGTGAGCGTGGTATCACCATCGATATTGCTCTCTGGAAGTTCGAGACTCCTCGCTACTATGTCACCGTCATTGGTATGTTGTCTCTCATGCTTCATTCTACTTCTCTTCGTACTAACATATCACTCAGACGCTCCCGGTCACC
>LA_127
GTCGACCACTGTGAGTACTCTCCTCGACAATGAGCTTATCTGCCATCGTCAATCCCGACCAAGACCTGGTGGGGTATTTCTCAAAGTCAACATACTGACATCGTTTCACAGACCGGTCACTTGATCTACCAGTGCGGTGGTATCGACAAGCGAACCATCGAGAAGTTCGAGAAGGTTAGTTACTTTCCCTTCGATCGCGCGTCCTTT-GCCCATCGATTTCCCCT------------------ACGACTCGAAACGTGCCCGCTACCCCTCTCGAGACCAAAAATTTTGCAATATGACCGTAATTTTTTT-GGTGGGGCATTTACCCCGCCCCTCGGGTGCCGGGC-GCGTTTGCCCTCTTA-CCATTCTCACAACCTCAATGAGCGCA--TCGTCACGTGTCAAGCAGTCACTAACCATTCAACAATAGGAAGCCGCTGAGCTCGGTAAGGGTTCCTTCAAGTACGCCTGGGTTCTTGACAAGCTCAAGGCCGAGCGTGAGCGTGGTATCACCATCGATATTGCTCTCTGGAAGTTCGAGACTCCTCGCTACTATGTCACCGTCATTGGTATGTTGTCGCTCATGCTTCATTCTACTTCTCTTCGTACTAACACATCACTCAGACGCTCCCGGTCACC
>LA_140
GTCGACCACTGTGAGTACTCTCCTCGACAATGAGCTTATCTGCCATCGTCAATCCCGACCAAGACCTGGTGGGGTATTTCTCAAAGTCAACATACTGACATCGTTTCACAGACCGGTCACTTGATCTACCAGTGCGGTGGTATCGACAAGCGAACCATCGAGAAGTTCGAGAAGGTTAGTTACTTTCCCTTCGATCGCGCGTCCTTT-GCCCATCGATTTCCCCT------------------ACGACTCGAAACGTGCCCGCTACCCCTCTCGAGACCAAAAATTTTGCAATATGACCGTAATTTTTTT-GGTGGGGCATTTACCCCGCCCCTCGGGTGCCGGGC-GCGTTTGCCCTCTTA-CCATTCTCACAACCTCAATGAGCGCA--TCGTCACGTGTCAAGCAGTCACTAACCATTCAACAATAGGAAGCCGCTGAGCTCGGTAAGGGTTCCTTCAAGTACGCCTGGGTTCTTGACAAGCTCAAGGCCGAGCGTGAGCGTGGTATCACCATCGATATTGCTCTCTGGAAGTTCGAGACTCCTCGCTACTATGTCACCGTCATTGGTATGTTGTCGCTCATGCTTCATTCTACTTCTCTTCGTACTAACACATCACTCAGACGCTCCCGGTCACC
>AUST16
GTCGACCACTGTGAGTACTCTCCTCGACAATGAGCTTATCTGCCATCGTCAATCCCGACCAAGACCTGGCGGGGTACTTCTCAAAGGCAACATACTGACATCGTTTCACAGACCGGTCACTTGATCTACCAGTGCGGTGGTATCGACAAGCGAACCATCGAGAAGTTCGAGAAGGTTAGTCACTTTCCCTTCGATCGCGCGTCCTTT-GCCCATCGACTTCCCCT------------------ACGACTCGAAACGTGCCCGCTACCCCGCTCGAGACCAAAAATTTTGCAATATGACCGTAATTTTTTT-GGTGGGGCATTTACCCCGCCACTTGAGCGACGGGGCGCGTTTGCCCTCCTA-CCATT---ACAACCTCAATGAGTGCG--TCGTCACGTGTCAAGCAGTCACTAACCATTCAACAATAGGAAGCCGCTGAGCTCGGTAAGGGTTCCTTCAAGTACGCCTGGGTTCTTGACAAGCTCAAGGCCGAGCGTGAGCGTGGTATCACCATCGATATTGCTCTCTGGAAGTTCGAGACTCCTCGCTACTATGTCACCGTCATTGGTATGTTGTCGCTCATGCTTCATTCTACTTCTCTTCGTACTAATATATCACTCAGACGCTCCCGGTCACC
>AUST19
GTCGACCACTGTGAGTACTCTCCTCGACAATGAGCTTATCTGCCATCGTCAATCCCGACCAAGACCTGGCGGGGTACTTCTCAAAGGCAACATACTGACATCGTTTCACAGACCGGTCACTTGATCTACCAGTGCGGTGGTATCGACAAGCGAACCATCGAGAAGTTCGAGAAGGTTAGTCACTTTCCCTTCGATCGCGCGTCCTTT-GCCCATCGACTTCCCCT------------------ACGACTCGAAACGTGCCCGCTACCCCGCTCGAGACCAAAAATTTTGCAATATGACCGTAATTTTTTT-GGTGGGGCATTTACCCCGCCACTTGAGCGACGGGGCGCGTTTGCCCTCCTA-CCATT---ACAACCTCAATGAGTGCG--TCGTCACGTGTCAAGCAGTCACTAACCATTCAACAATAGGAAGCCGCTGAGCTCGGTAAGGGTTCCTTCAAGTACGCCTGGGTTCTTGACAAGCTCAAGGCCGAGCGTGAGCGTGGTATCACCATCGATATTGCTCTCTGGAAGTTCGAGACTCCTCGCTACTATGTCACCGTCATTGGTATGTTGTCGCTCATGCTTCATTCTACTTCTCTTCGTACTAATATATCACTCAGACGCTCCCGGTCACC
>Fo1502
GTCGACCACTGTAAGTACAACCCTCGACGATATGCTTATCTGCTTTCGTCAATCCCGACCAAGACCTGGTGGGGTATGCTTCAATCGCAACATGCTGACAGTATTTCACAGACCGGTCACTTGATCTACCAGTGCGGTGGTATCGACAAGCGAACCATCGAGAAGTTCGAGAAGGTTAGTCACTTTCCCTTCGATCGCGCGCCCTTTTGCCCATCGATTTCCCCTTCGACTCGCCGCTCCCATACAACTCGAAACCTGCCCGCTACCCCGCTCGAGGCCAAAAATTTTGCGGTGCGACCGTAATATTTTTTGGTGGGGCATTTACCCCGCCACTCGA--GACGGGC-GCGCTTGCCCTCTTC-CCAC----ACAATCACAATGAGCGCGGATCATCACGTGTCAAACAGTAACTAACCACTCAATAATAGGAAGCCGCTGAGCTCGGTAAGGGTTCCTTCAAGTACGCCTGGGTTCTTGACAAGCTCAAAGCCGAGCGTGAGCGTGGTATCACCATCGATATTGCTCTCTGGAAGTTCGAGACTCCTCGCTACTATGTCACCGTCATTGGTATGTTGTCGCTAATGTCTCATCACAATCATCATTGTACTAACGTTTCATCCAGACGCTCCCGGTCACC
>1_EF-1
GTCGACCACTGTGAGTACTCTCCTCGACAATGAGCATATCTGCCATCGTCAATCCCGACCAAGACCTGGCGGGGTATTTCTCAAAGTCAACATACTGACATCGTTTCACAGACCGGTCACTTGATCTACCAGTGCGGTGGTATCGACAAGCGAACCATCGAGAAGTTCGAGAAGGTTAGTCACTTTCCCTTCAATCGCGCGTCCTTT-GCCCATCGATTTCCCCT------------------ACGACTCGAAACGTGCCCGCTACCCCGCTCGAGACCAAAAATTTTGCAATATGACCGTAATTTTTTT-GGTGGGGCACTTACCCCGCCACTTGAGCGACGGGA-GCGTTTGCCCTCTTA-CCATTCTCAGAACCTCAATGAGTGCG--TCGTCACGTGTCAAGCAGTCACTAACCATTCAACAATAGGAAGCCGCTGAGCTCGGTAAGGGTTCCTTCAAGTACGCCTGGGTTCTTGACAAGCTCAAGGCCGAGCGTGAGCGTGGTATCACCATCGATATTGCTCTCTGGAAGTTCGAGACTCCTCGCTACTATGTCACCGTCATTGGTATGTTGTCGCTCATGCTTCATTCTACTTCTCTTCGTACTAACATATCACTCAGACGCTCCCGGTCACC
>2_EF-1
GTCGACCACTGTGAGTACTCTCCTCGACAATGAGCATATCTGCCATCGTCAATCCCGACCAAGACCTGGCGGGGTATTTCTCAAAGTCAACATACTGACATCGTTTCACAGACCGGTCACTTGATCTACCAGTGCGGTGGTATCGACAAGCGAACCATCGAGAAGTTCGAGAAGGTTAGTCACTTTCCCTTCAATCGCGCGTCCTTT-GCCCATCGATTTCCCCT------------------ACGACTCGAAACGTGCCCGCTACCCCGCTCGAGACCAAAAATTTTGCAATATGACCGTAATTTTTTTTGGTGGGGCACTTACCCCGCCACTTGAGCGACGGGA-GCGTTTGCCCTCTTA-CCATTCTCACAACCTCAATGAGTGCG--TCGTCACGTGTCAAGCAGTCACTAACCATTCAACAATAGGAAGCCGCTGAGCTCGGTAAGGGTTCCTTCAAGTACGCCTGGGTTCTTGACAAGCTCAAGGCCGAGCGTGAGCGTGGTATCACCATCGATATTGCTCTCTGGAAGTTCGAGACTCCTCGCTACTATGTCACCGTCATTGGTATGTTGTCGCTCATGCTTCATTCTACTTCTCTTCGTACTAACATATCACTCAGACGCTCCCGGTCACC
>4_EF-1
GTCGACCACTGTGAGTACTCTCCTCGACAATGAGCATATCTGCCATCGTCAATCCCGACCAAGACCTGGCGGGGTATTTCTCAAAGTCAACATACTGACATCGTTTCACAGACCGGTCACTTGATCTACCAGTGCGGTGGTATCGACAAGCGAACCATCGAGAAGTTCGAGAAGGTTAGTCACTTTCCCTTCAATCGCGCGTCCTTT-GCCCATCGATTTCCCCT------------------ACGACTCGAAACGTGCCCGCTACCCCGCTCGAGACCAAAAATTTTGCAATATGACCGTAATTTTTTT-GGTGGGGCACTTACCCCGCCACTTGAGCGAAGGGA-GCGTTTGCCCTCTTA-CCATTCTCACAACCTCAATGAGTGCG--TCGTCACGTGTCAAGCAGTCACTAACCATTCAACAATAGGAAGCCGCTGAGCTCGGTAAGGGTTCCTTCAAGTACGCCTGGGTTCTTGACAAGCTCAAGGCCGAGCGTGAGCGTGGTATCACCATCGATATTGCTCTCTGGAAGTTCGAGACTCCTCGCTACTATGTCACCGTCATTGGTATGTTGTCGCTCATGCTTCATTCTACTTCTCTTCGTACTAACATATCACTCAGACGCTCCCGGTCACC
>5_EF-1
GTCGACCACTGTGAGTACTCTCCTCGACAATGAGCATATCTGCCATCGTCAATCCCGACCAAGACCTGGCGGGGTATTTCTCAAAGTCAACATACTGACATCGTTTCACAGACCGGTCACTTGATCTACCAGTGCGGTGGTATCGACAAGCGAACCATCGAGAAGTTCGAGAAGGTTAGTCACTTTCCCTTCAATCGCGCGTCCTTT-GCCCATCGATTTCCCCT------------------ACGACTCGAAACGTGCCCGCTACCCCGCTCGAGACCAAAAATTTTGCAATATGACCGTAATTTTTTT-GGTGGGGCACTTACCCCGCCACTTGAGCGACGGGA-GCGTTTGCCCTCTTA-CCATTCTCACAACCTCAATGAGTGCG--TCGTCACGTGTCAAGCAGTCACTAACCACTCAACAATAGGAAGCCGCTGAGCTCGGTAAGGGTTCCTTCAAGTACGCCTGGGTTCTTGACAAGCTCAAGGCCGAGCGTGAGCGTGGTATCACCATCGATATTGCTCTCTGGAAGTTCGAGACTCCTCGCTACTATGTCACCGTCATTGGTATGTTGTCGCTCATGCTTCATTCTACTTCTCTTCGTACTAACATATCACCCAGACGCTCCCGGTCACC
>6_EF-1
GTCGACCACTGTGAGTACTCTCCTCGACAATGAGCATATCTGCCATCGTCAATCCCGACCAAGACCTGGCGGGGTATTTCTCAAAGTCAACATACTGACATCGTTTCACAGACCGGTCACTTGATCTACCAGTGCGGTGGTATCGACAAGCGAACCATCGAGAAGTTCGAGAAGGTTAGTCACTTTCCCTTCAATCGCGCGTCCTTT-GCCCATCGATTTCCCCT------------------ACGACTCGAAACGTGCCCGCTACCCCGCTCGAGACCAAAAATTTTGCAATATGACCGTAATTTTTTTTGGTGGGGCACTTACCCCGCCACTTGAGCGACGGGA-GCGTTTGCCCTCTTA-CCATTCTCACAACCTCAATGAGTGCG--TCGTCACGTGTCAAGCAGTCACTAACCATTCAACAATAGGAAGCCGCTGAGCTCGGTAAGGGTTCCTTCAAGTACGCCTGGGTTCTTGACAAGCTCAAGGCCGAGCGTGAGCGTGGTATCACCATCGATATTGCTCTCTGGAAGTTCGAGACTCCTCGCTACTATGTCACCGTCATTGGTATGTTGTCGCTCATGCTTCATTCTACTTCTCTTCGTACTAACATATCACTCAGACGCTCCCGGTCACC
>7_EF-1
GTCGACCACTGTGAGTACTCTCCTCGACAATGAGCATATCTGCCATCGTCAATCCCGACCAAGACCTGGCGGGGTATTTCTCAAAGTCAACATACTGACATCGTTTCACAGACCGGTCACTTGATCTACCAGTGCGGTGGTATCGACAAGCGAACCATCGAGAAGTTCGAGAAGGTTAGTCACTTTCCCTTCAATCGCGCGTCCTTT-GCCCATCGATTTCCCCT------------------ACGACTCGAAACGTGCCCGCTACCCCGCTCGAGACCAAAAATTTTGCAATATGACCGTAATTTTTTTTGGTGGGGCACTTACCCCGCCACTTGAGCGACGGGA-GCGTTTGCCCTCTTA-CCATTCTCACAACCTCAATGAGTGCG--TCGTCACGTGTCAAGCAGTCACTAACCATTCAACAATAGGAAGCCGCTGAGCTCGGTAAGGGTTCCTTCAAGTACGCCTGGGTTCTTGACAAGCTCAAGGCCGAGCGTGAGCGTGGTATCACCATCGATATTGCTCTCTGGAAGTTCGAGACTCCTCGCTACTATGTCACCGTCATTGGTATGTTGTCGCTCATGCTTCATTCTACTTCTCTTCGTACTAACATATCACTCAGACGCTCCCGGTCACC
>8_EF-1
GTCGACCACTGTGAGTACTCTCCTCGACAATGAGCATATCTGCCATCGTCAATCCCGACCAAGACCTGGCGGGGTATTTCTCAAAGTCAACATACTGACATCGTTTCACAGACCGGTCACTTGATCTACCAGTGCGGTGGTATCGACAAGCGAACCATCGAGAAGTTCGAGAAGGTTAGTCACTTTCCCTTCAATCGCGCGTCCTTT-GCCCATCGATTTCCCCT------------------ACGACTCGAAACGTGCCCGCTACCCCGCTCGAGACCAAAAATTTTGCAATATGACCGTAATTTTTTT-GGTGGGGCACTTACCCCGCCACTTGAGCGAAGGGA-GCGTTTGCCCTCTTA-CCATTCTCACAACCTCAATGAGTGCG--TCGTCACGTGTCAAGCAGTCACTAACCATTCAACAATAGGAAGCCGCTGAGCTCGGTAAGGGTTCCTTCAAGTACGCCTGGGTTCTTGACAAGCTCAAGGCCGAGCGTGAGCGTGGTATCACCATCGATATTGCTCTCTGGAAGTTCGAGACTCCTCGCTACTATGTCACCGTCATTGGTATGTTGTCGCTCATGCTTCATTCTACTTCTCTTCGTACTAACATATCACTCAGACGCTCCCGGTCACC
>9_EF-1
GTCGACCACTGTGAGTACTCTCCTCGACAATGAGCATATCTGCCATCGTCAATCCCGACCAAGACCTGGCGGGGTATTTCTCAAAGTCAACATACTGACATCGTTTCACAGACCGGTCACTTGATCTACCAGTGCGGTGGTATCGACAAGCGAACCATCGAGAAGTTCGAGAAGGTTAGTCACTTTCCCTTCAATCGCGCGTCCTTT-GCCCATCGATTTCCCCT------------------ACGACTCGAAACGTGCCCGCTACCCCGCTCGAGACCAAAAATTTTGCAATATGACCGTAATTTTTTT-GGTGGGGCACTTACCCCGCCACTTGAGCGAAGGGA-GCGTTTGCCCTCTTA-CCATTCTCACAACCTCAATGAGTGCG--TCGTCACGTGTGAAGCAGTCACTAACCATTCAACAATAGGAAGCCGCTGAGCTCGGTAAGGGTTCCTTCAAGTACGCCTGGGTTCTTGACAAGCTCAAGGCCGAGCGTGAGCGTGGTATCACCATCGATATTGCTCTCTGGAAGTTCGAGACTCCTCGCTACTATGTCACCGTCATTGGTATGTTGTCGCTCATGCTTCATTCTACTTCTCTTCGTACTAACATATCACTCAGACGCTCCCGGTCACC
>10_EF-1
GTCGACCACTGTGAGTACTCTCCTCGACAATGAGCATATCTGCCATCGTCAATCCCGACCAAGACCTGGCGGGGTATTTCTCAAAGTCAACATACTGACATCGTTTCACAGACCGGTCACTTGATCTACCAGTGCGGTGGTATCGACAAGCGAACCATCGAGAAGTTCGAGAAGGTTAGTCACTTTCCCTTCAATCGCGCGTCCTTT-GCCCATCGATTTCCCCT------------------ACGACTCGAAACGTGCCCGCTACCCCGCTCGAGACCAAAAATTTTGCAATATGACCGTAATTTTTTTTGGTGGGGCACTTACCCCGCCACTTGAGCGACGGGA-GCGTTTGCCCTCTTA-CCATTCTCACAACCTCAATGAGTGCG--TCGTCACGTGTCAAGCAGTCACTAACCATTCAACAATAGGAAGCCGCTGAGCTCGGTAAGGGTTCCTTCAAGTACGCCTGGGTTCTTGACAAGCTCAAGGCCGAGCGTGAGCGTGGTATCACCATCGATATTGCTCTCTGGAAGTTCGAGACTCCTCGCTACTATGTCACCGTCATTGGTATGTTGTCGCTCATGCTTCATTCTACTTCTCTTCGTACTAACATATCACTCAGACGCTCCCGGTCACC
>12_EF-1
GTCGACCACTGTGAGTACTCTCCTCGACAATGAGCTTATCTGCCATCGTCAATCCCGACCAAGACCTGGTGGGGTATTTCTCAAAGTCAACATACTGACATCGTTTCACAGACCGGTCACTTGATCTACCAGTGCGGTGGTATCGACAAGCGAACCATCGAGAAGTTCGAGAAGGTTAGTTACTTTCCCTTCGATCGCGCGTCCTTT-GCCCATCGATTTCCCCT------------------ACGACTCGAAACGTGCCCGCTACCCCTCTCGAGACCAAAAATTTTGCAATATGACCGTAATTTTTTT-GGTGGGGCATTTACCCCGCCCCTCGGGTGCCGGGC-GCGTTTGCCCTCTTA-CCATTCTCACAACCTCAATGAGCGCA--TCGTCACGTGTCAAGCAGTCACTAACCATTCAACAATAGGAAGCCGCTGAGCTCGGTAAGGGTTCCTTCAAGTACGCCTGGGTTCTTGACAAGCTCAAGGCCGAGCGTGAGCGTGGTATCACCATCGATATTGCTCTCTGGAAGTTCGAGACTCCTCGCTACTATGTCACCGTCATTGGTATGTTGTCGCTCATGCTTCATTCTACTTCTCTTCGTACTAACACATCACTCAGACGCTCCCGGTCACC
>13_EF-1
GTCGACCACTGTGAGTACTCTCCTCGACAATGAGCATATCTGCCATCGTCAATCCCGACCAAGACCTGGCGGGGTATTTCTCAAAGTCAACATACTGACATCGTTTCACAGACCGGTCACTTGATCTACCAGTGCGGTGGTATCGACAAGCGAACCATCGAGAAGTTCGAGAAGGTTAGTCACTTTCCCTTCAATCGCGCGTCCTTT-GCCCATCGATTTCCCCT------------------ACGACTCGAAACGTGCCCGCTACCCCGCTCGAGACCAAAAATTTTGCAATATGACCGTAATTTTTTT-GGTGGGGCACTTACCCCGCCACTTGAGCGAAGGGA-GCGTTTGCCCTCTTA-CCATTCTCACAACCTCAATGAGTGCG--TCGTCACGTGTGAAGCAGTCACTAACCATTCAACAATAGGAAGCCGCTGAGCTCGGTAAGGGTTCCTTCAAGTACGCCTGGGTTCTTGACAAGCTCAAGGCCGAGCGTGAGCGTGGTATCACCATCGATATTGCTCTCTGGAAGTTCGAGACTCCTCGCTACTATGTCACCGTCATTGGTATGTTGTCGCTCATGCTTCATTCTACTTCTCTTCGTACTAACATATCACTCAGACGCTCCCGGTCACC
>14_EF-1
GTCGACCACTGTGAGTACTCTCCTCGACAATGAGCATATCTGCCATCGTCAATCCCGACCAAGACCTGGCGGGGTATTTCTCAAAGTCAACATACTGACATCGTTTCACAGACCGGTCACTTGATCTACCAGTGCGGTGGTATCGACAAGCGAACCATCGAGAAGTTCGAGAAGGTTAGTCACTTTCCCTTCAATCGCGCGTCCTTT-GCCCATCGATTTCCCCT------------------ACGACTCGAAACGTGCCCGCTACCCCGCTCGAGACCAAAAATTTTGCAATATGACCGTAATTTTTTTTGGTGGGGCACTTACCCCGCCACTTGAGCGACGGGA-GCGTTTGCCCTCTTA-CCATTCTCACAACCTCAATGAGTGCG--TCGTCACGTGTCAAGCAGTCACTAACCATTCAACAATAGGAAGCCGCTGAGCTCGGTAAGGGTTCCTTCAAGTACGCCTGGGTTCTTGACAAGCTCAAGGCCGAGCGTGAGCGTGGTATCACCATCGATATTGCTCTCTGGAAGTTCGAGACTCCTCGCTACTATGTCACCGTCATTGGTATGTTGTCGCTCATGCTTCATTCTACTTCTCTTCGTACTAACATATCACTCAGACGCTCCCGGTCACC
>15_EF-1
GTCGACCACTGTGAGTACTCTCCTCGACAATGAGCATATCTGCCATCGTCAATCCCGACCAAGACCTGGCGGGGTATTTCTCAAAGTCAACATACTGACATCGTTTCACAGACCGGTCACTTGATCTACCAGTGCGGTGGTATCGACAAGCGAACCATCGAGAAGTTCGAGAAGGTTAGTCACTTTCCCTTCAATCGCGCGTCCTTT-GCCCATCGATTTCCCCT------------------ACGACTCGAAACGTGCCCGCTACCCCGCTCGAGACCAAAAATTTTGCAATATGACCGTAATTTTTTTTGGTGGGGCACTTACCCCGCCACTTGAGCGACGGGA-GCGTTTGCCCTCTTA-CCATTCTCACAACCTCAATGAGTGCG--TCGTCACGTGTCAAGCAGTCACTAACCATTCAACAATAGGAAGCCGCTGAGCTCGGTAAGGGTTCCTTCAAGTACGCCTGGGTTCTTGACAAGCTCAAGGCCGAGCGTGAGCGTGGTATCACCATCGATATTGCTCTCTGGAAGTTCGAGACTCCTCGCTACTATGTCACCGTCATTGGTATGTTGTCGCTCATGCTTCATTCTACTTCTCTTCGTACTAACATATCACTCAGACGCTCCCGGTCACC
>16_EF-1
GTCGACCACTGTGAGTACTCTCCTCGACAATGAGCATATCTGCCATCGTCAATCCCGACCAAGACCTGGCGGGGTATTTCTCAAAGTCAACATACTGACATCGTTTCACAGACCGGTCACTTGATCTACCAGTGCGGTGGTATCGACAAGCGAACCATCGAGAAGTTCGAGAAGGTTAGTCACTTTCCCTTCAATCGCGCGTCCTTT-GCCCATCGATTTCCCCT------------------ACGACTCGAAACGTGCCCGCTACCCCGCTCGAGACCAAAAATTTTGCAATATGACCGTAATTTTTTT-GGTGGGGCACTTACCCCGCCACTTGAGCGACGGGA-GCGTTTGCCCTCTTA-CCATTCTCACAACCTCAATGAGTGCG--TCGTCACGTGTCAAGCAGTCACTAACCACTCAACAATAGGAAGCCGCTGAGCTCGGTAAGGGTTCCTTCAAGTACGCCTGGGTTCTTGACAAGCTCAAGGCCGAGCGTGAGCGTGGTATCACCATCGATATTGCTCTCTGGAAGTTCGAGACTCCTCGCTACTATGTCACCGTCATTGGTATGTTGTCGCTCATGCTTCATTCTACTTCTCTTCGTACTAACATATCACCCAGACGCTCCCGGTCACC
>17_EF-1
GTCGACCACTGTGAGTACTCTCCTCGACAATGAGCATATCTGCCATCGTCAATCCCGACCAAGACCTGGCGGGGTATTTCTCAAAGTCAACATACTGACATCGTTTCACAGACCGGTCACTTGATCTACCAGTGCGGTGGTATCGACAAGCGAACCATCGAGAAGTTCGAGAAGGTTAGTCACTTTCCCTTCAATCGCGCGTCCTTT-GCCCATCGATTTCCCCT------------------ACGACTCGAAACGTGCCCGCTACCCCGCTCGAGACCAAAAATTTTGCAATATGACCGTAATTTTTTT-GGTGGGGCACTTACCCCGCCACTTGAGCGAAGGGA-GCGTTTGCCCTCTTA-CCATTCTCACAACCTCAATGAGTGCG--TCGTCACGTGTGAAGCAGTCACTAACCATTCAACAATAGGAAGCCGCTGAGCTCGGTAAGGGTTCCTTCAAGTACGCCTGGGTTCTTGACAAGCTCAAGGCCGAGCGTGAGCGTGGTATCACCATCGATATTGCTCTCTGGAAGTTCGAGACTCCTCGCTACTATGTCACCGTCATTGGTATGTTGTCGCTCATGCTTCATTCTACTTCTCTTCGTACTAACATATCACTCAGACGCTCCCGGTCACC
>18_EF-1
GTCGACCACTGTGAGTACTCTCCTCGACAATGAGCATATCTGCCATCGTCAATCCCGACCAAGACCTGGCGGGGTATTTCTCAAAGTCAACATACTGACATCGTTTCACAGACCGGTCACTTGATCTACCAGTGCGGTGGTATCGACAAGCGAACCATCGAGAAGTTCGAGAAGGTTAGTCACTTTCCCTTCAATCGCGCGTCCTTT-GCCCATCGATTTCCCCT------------------ACGACTCGAAACGTGCCCGCTACCCCGCTCGAGACCAAAAATTTTGCAATATGACCGTAATTTTTTT-GGTGGGGCACTTACCCCGCCACTTGAGCGAAGGGA-GCGTTTGCCCTCTTA-CCATTCTCACAACCTCAATGAGTGCG--TCGTCACGTGTGAAGCAGTCACTAACCATTCAACAATAGGAAGCCGCTGAGCTCGGTAAGGGTTCCTTCAAGTACGCCTGGGTTCTTGACAAGCTCAAGGCCGAGCGTGAGCGTGGTATCACCATCGATATTGCTCTCTGGAAGTTCGAGACTCCTCGCTACTATGTCACCGTCATTGGTATGTTGTCGCTCATGCTTCATTCTACTTCTCTTCGTACTAACATATCACTCAGACGCTCCCGGTCACC
>20_EF-1
GTCGACCACTGTGAGTACTCTCCTCGACAATGAGCATATCTGCCATCGTCAATCCCGACCAAGACCTGGCGGGGTATTTCTCAAAGTCAACATACTGACATCGTTTCACAGACCGGTCACTTGATCTACCAGTGCGGTGGTATCGACAAGCGAACCATCGAGAAGTTCGAGAAGGTTAGTCACTTTCCCTTCAATCGCGCGTCCTTT-GCCCATCGATTTCCCCT------------------ACGACTCGAAACGTGCCCGCTACCCCGCTCGAGACCAAAAATTTTGCAATATGACCGTAATTTTTTT-GGTGGGGCACTTACCCCGCCACTTGAGCGACGGGA-GCGTTTGCCCTCTTA-CCATTCTCACAACCTCAATGAGTGCG--TCGTCACGTGTCAAGCAGTCACTAACCACTCAACAATAGGAAGCCGCTGAGCTCGGTAAGGGTTCCTTCAAGTACGCCTGGGTTCTTGACAAGCTCAAGGCCGAGCGTGAGCGTGGTATCACCATCGATATTGCTCTCTGGAAGTTCGAGACTCCTCGCTACTATGTCACCGTCATTGGTATGTTGTCGCTCATGCTTCATTCTACTTCTCTTCGTACTAACATATCACCCAGACGCTCCCGGTCACC
>21_EF-1
GTCGACCACTGTGAGTACTCTCCTCGACAATGAGCATATCTGCCATCGTCAATCCCGACCAAGACCTGGCGGGGTATTTCTCAAAGTCAACATACTGACATCGTTTCACAGACCGGTCACTTGATCTACCAGTGCGGTGGTATCGACAAGCGAACCATCGAGAAGTTCGAGAAGGTTAGTCACTTTCCCTTCAATCGCGCGTCCTTT-GCCCATCGATTTCCCCT------------------ACGACTCGAAACGTGCCCGCTACCCCGCTCGAGACCAAAAATTTTGCAATATGACCGTAATTTTTTTTGGTGGGGCACTTACCCCGCCACTTGAGCGACGGGA-GCGTTTGCCCTCTTA-CCATTCTCACAACCTCAATGAGTGCG--TCGTCACGTGTCAAGCAGTCACTAACCATTCAACAATAGGAAGCCGCTGAGCTCGGTAAGGGTTCCTTCAAGTACGCCTGGGTTCTTGACAAGCTCAAGGCCGAGCGTGAGCGTGGTATCACCATCGATATTGCTCTCTGGAAGTTCGAGACTCCTCGCTACTATGTCACCGTCATTGGTATGTTGTCGCTCATGCTTCATTCTACTTCTCTTCGTACTAACATATCACTCAGACGCTCCCGGTCACC
>22_EF-1
GTCGACCACTGTGAGTACTCTCCTCGACAATGAGCATATCTGCCATCGTCAATCCCGACCAAGACCTGGCGGGGTATTTCTCAAAGTCAACATACTGACATCGTTTCACAGACCGGTCACTTGATCTACCAGTGCGGTGGTATCGACAAGCGAACCATCGAGAAGTTCGAGAAGGTTAGTCACTTTCCCTTCAATCGCGCGTCCTTT-GCCCATCGATTTCCCCT------------------ACGACTCGAAACGTGCCCGCTACCCCGCTCGAGACCAAAAATTTTGCAATATGACCGTAATTTTTTT-GGTGGGGCACTTACCCCGCCACTTGAGCGAAGGGA-GCGTTTGCCCTCTTA-CCATTCTCACAACCTCAATGAGTGCG--TCGTCACGTGTGAAGCAGTCACTAACCATTCAACAATAGGAAGCCGCTGAGCTCGGTAAGGGTTCCTTCAAGTACGCCTGGGTTCTTGACAAGCTCAAGGCCGAGCGTGAGCGTGGTATCACCATCGATATTGCTCTCTGGAAGTTCGAGACTCCTCGCTACTATGTCACCGTCATTGGTATGTTGTCGCTCATGCTTCATTCTACTTCTCTTCGTACTAACATATCACTCAGACGCTCCCGGTCACC
>25_EF-1
GTCGACCACTGTGAGTACTCTCCTCGACAATGAGCATATCTGCCATCGTCAATCCCGACCAAGACCTGGCGGGGTATTTCTCAAAGTCAACATACTGACATCGTTTCACAGACCGGTCACTTGATCTACCAGTGCGGTGGTATCGACAAGCGAACCATCGAGAAGTTCGAGAAGGTTAGTCACTTTCCCTTCAATCGCGCGTCCTTT-GCCCATCGATTTCCCCT------------------ACGACTCGAAACGTGCCCGCTACCCCGCTCGAGACCAAAAATTTTGCAATATGACCGTAATTTTTTT-GGTGGGGCACTTACCCCGCCACTTGAGCGAAGGGA-GCGTTTGCCCTCTTA-CCATTCTCACAACCTCAATGAGTGCG--TCGTCACGTGTCAAGCAGTCACTAACCATTCAACAATAGGAAGCCGCTGAGCTCGGTAAGGGTTCCTTCAAGTACGCCTGGGTTCTTGACAAGCTCAAGGCCGAGCGTGAGCGTGGTATCACCATCGATATTGCTCTCTGGAAGTTCGAGACTCCTCGCTACTATGTCACCGTCATTGGTATGTTGTCGCTCATGCTTCATTCTACTTCTCTTCGTACTAACATATCACTCAGACGCTCCCGGTCACC
>26_EF-1
GTCGACCACTGTGAGTACTCTCCTCGACAATGAGCATATCTGCCATCGTCAATCCCGACCAAGACCTGGCGGGGTATTTCTCAAAGTCAACATACTGACATCGTTTCACAGACCGGTCACTTGATCTACCAGTGCGGTGGTATCGACAAGCGAACCATCGAGAAGTTCGAGAAGGTTAGTCACTTTCCCTTCAATCGCGCGTCCTTT-GCCCATCGATTTCCCCT------------------ACGACTCGAAACGTGCCCGCTACCCCGCTCGAGACCAAAAATTTTGCAATATGACCGTAATTTTTTT-GGTGGGGCACTTACCCCGCCACTTGAGCGACGGGA-GCGTTTGCCCTCTTA-CCATTCTCAGAACCTCAATGAGTGCG--TCGTCACGTGTCAAGCAGTCACTAACCATTCAACAATAGGAAGCCGCTGAGCTCGGTAAGGGTTCCTTCAAGTACGCCTGGGTTCTTGACAAGCTCAAGGCCGAGCGTGAGCGTGGTATCACCATCGATATTGCTCTCTGGAAGTTCGAGACTCCTCGCTACTATGTCACCGTCATTGGTATGTTGTCGCTCATGCTTCATTCTACTTCTCTTCGTACTAACATATCACTCAGACGCTCCCGGTCACC
>27_EF-1
GTCGACCACTGTGAGTACTCTCCTCGACAATGAGCATATCTGCCATCGTCAATCCCGACCAAGACCTGGCGGGGTATTTCTCAAAGTCAACATACTGACATCGTTTCACAGACCGGTCACTTGATCTACCAGTGCGGTGGTATCGACAAGCGAACCATCGAGAAGTTCGAGAAGGTTAGTCACTTTCCCTTCAATCGCGCGTCCTTT-GCCCATCGATTTCCCCT------------------ACGACTCGAAACGTGCCCGCTACCCCGCTCGAGACCAAAAATTTTGCAATATGACCGTAATTTTTTT-GGTGGGGCACTTACCCCGCCACTTGAGCGACGGGA-GCGTTTGCCCTCTTA-CCATTCTCAGAACCTCAATGAGTGCG--TCGTCACGTGTCAAGCAGTCACTAACCATTCAACAATAGGAAGCCGCTGAGCTCGGTAAGGGTTCCTTCAAGTACGCCTGGGTTCTTGACAAGCTCAAGGCCGAGCGTGAGCGTGGTATCACCATCGATATTGCTCTCTGGAAGTTCGAGACTCCTCGCTACTATGTCACCGTCATTGGTATGTTGTCGCTCATGCTTCATTCTACTTCTCTTCGTACTAACATATCACTCAGACGCTCCCGGTCACC
>28_EF-1
GTCGACCACTGTGAGTACTCTCCTCGACAATGAGCATATCTGCCATCGTCAATCCCGACCAAGACCTGGCGGGGTATTTCTCAAAGTCAACATACTGACATCGTTTCACAGACCGGTCACTTGATCTACCAGTGCGGTGGTATCGACAAGCGAACCATCGAGAAGTTCGAGAAGGTTAGTCACTTTCCCTTCAATCGCGCGTCCTTT-GCCCATCGATTTCCCCT------------------ACGACTCGAAACGTGCCCGCTACCCCGCTCGAGACCAAAAATTTTGCAATATGACCGTAATTTTTTT-GGTGGGGCACTTACCCCGCCACTTGAGCGAAGGGA-GCGTTTGCCCTCTTA-CCATTCTCACAACCTCAATGAGTGCG--TCGTCACGTGTGAAGCAGTCACTAACCATTCAACAATAGGAAGCCGCTGAGCTCGGTAAGGGTTCCTTCAAGTACGCCTGGGTTCTTGACAAGCTCAAGGCCGAGCGTGAGCGTGGTATCACCATCGATATTGCTCTCTGGAAGTTCGAGACTCCTCGCTACTATGTCACCGTCATTGGTATGTTGTCGCTCATGCTTCATTCTACTTCTCTTCGTACTAACATATCACTCAGACGCTCCCGGTCACC
>29_EF-1
GTCGACCACTGTGAGTACTCTCCTCGACAATGAGCATATCTGCCATCGTCAATCCCGACCAAGACCTGGCGGGGTATTTCTCAAAGTCAACATACTGACATCGTTTCACAGACCGGTCACTTGATCTACCAGTGCGGTGGTATCGACAAGCGAACCATCGAGAAGTTCGAGAAGGTTAGTCACTTTCCCTTCAATCGCGCGTCCTTT-GCCCATCGATTTCCCCT------------------ACGACTCGAAACGTGCCCGCTACCCCGCTCGAGACCAAAAATTTTGCAATATGACCGTAATTTTTTT-GGTGGGGCACTTACCCCGCCACTTGAGCGAAGGGA-GCGTTTGCCCTCTTA-CCATTCTCACAACCTCAATGAGTGCG--TCGTCACGTGTCAAGCAGTCACTAACCATTCAACAATAGGAAGCCGCTGAGCTCGGTAAGGGTTCCTTCAAGTACGCCTGGGTTCTTGACAAGCTCAAGGCCGAGCGTGAGCGTGGTATCACCATCGATATTGCTCTCTGGAAGTTCGAGACTCCTCGCTACTATGTCACCGTCATTGGTATGTTGTCGCTCATGCTTCATTCTACTTCTCTTCGTACTAACATATCACTCAGACGCTCCCGGTCACC
>30_EF-1
GTCGACCACTGTGAGTACTCTCCTCGACAATGAGCATATCTGCCATCGTCAATCCCGACCAAGACCTGGCGGGGTATTTCTCAAAGTCAACATACTGACATCGTTTCACAGACCGGTCACTTGATCTACCAGTGCGGTGGTATCGACAAGCGAACCATCGAGAAGTTCGAGAAGGTTAGTCACTTTCCCTTCAATCGCGCGTCCTTT-GCCCATCGATTTCCCCT------------------ACGACTCGAAACGTGCCCGCTACCCCGCTCGAGACCAAAAATTTTGCAATATGACCGTAATTTTTTT-GGTGGGGCACTTACCCCGCCACTTGAGCGACGGGA-GCGTTTGCCCTCTTA-CCATTCTCAGAACCTCAATGAGTGCG--TCGTCACGTGTCAAGCAGTCACTAACCATTCAACAATAGGAAGCCGCTGAGCTCGGTAAGGGTTCCTTCAAGTACGCCTGGGTTCTTGACAAGCTCAAGGCCGAGCGTGAGCGTGGTATCACCATCGATATTGCTCTCTGGAAGTTCGAGACTCCTCGCTACTATGTCACCGTCATTGGTATGTTGTCGCTCATGCTTCATTCTACTTCTCTTCGTACTAACATATCACTCAGACGCTCCCGGTCACC
>31_EF-1
GTCGACCACTGTGAGTACTCTCCTCGACAATGAGCATATCTGCCATCGTCAATCCCGACCAAGACCTGGCGGGGTATTTCTCAAAGTCAACATACTGACATCGTTTCACAGACCGGTCACTTGATCTACCAGTGCGGTGGTATCGACAAGCGAACCATCGAGAAGTTCGAGAAGGTTAGTCACTTTCCCTTCAATCGCGCGTCCTTT-GCCCATCGATTTCCCCT------------------ACGACTCGAAACGTGCCCGCTACCCCGCTCGAGACCAAAAATTTTGCAATATGACCGTAATTTTTTT-GGTGGGGCACTTACCCCGCCACTTGAGCGACGGGA-GCGTTTGCCCTCTTA-CCATTCTCACAACCTCAATGAGTGCG--TCGTCACGTGTCAAGCAGTCACTAACCACTCAACAATAGGAAGCCGCTGAGCTCGGTAAGGGTTCCTTCAAGTACGCCTGGGTTCTTGACAAGCTCAAGGCCGAGCGTGAGCGTGGTATCACCATCGATATTGCTCTCTGGAAGTTCGAGACTCCTCGCTACTATGTCACCGTCATTGGTATGTTGTCGCTCATGCTTCATTCTACTTCTCTTCGTACTAACATATCACCCAGACGCTCCCGGTCACC
>32_EF-1
GTCGACCACTGTGAGTACTCTCCTCGACAATGAGCATATCTGCCATCGTCAATCCCGACCAAGACCTGGCGGGGTATTTCTCAAAGTCAACATACTGACATCGTTTCACAGACCGGTCACTTGATCTACCAGTGCGGTGGTATCGACAAGCGAACCATCGAGAAGTTCGAGAAGGTTAGTCACTTTCCCTTCAATCGCGCGTCCTTT-GCCCATCGATTTCCCCT------------------ACGACTCGAAACGTGCCCGCTACCCCGCTCGAGACCAAAAATTTTGCAATATGACCGTAATTTTTTT-GGTGGGGCACTTACCCCGCCACTTGAGCGAAGGGA-GCGTTTGCCCTCTTA-CCATTCTCACAACCTCAATGAGTGCG--TCGTCACGTGTCAAGCAGTCACTAACCATTCAACAATAGGAAGCCGCTGAGCTCGGTAAGGGTTCCTTCAAGTACGCCTGGGTTCTTGACAAGCTCAAGGCCGAGCGTGAGCGTGGTATCACCATCGATATTGCTCTCTGGAAGTTCGAGACTCCTCGCTACTATGTCACCGTCATTGGTATGTTGTCGCTCATGCTTCATTCTACTTCTCTTCGTACTAACATATCACTCAGACGCTCCCGGTCACC
>33_EF-1
GTCGACCACTGTGAGTACTCTCCTCGACAATGAGCATATCTGCCATCGTCAATCCCGACCAAGACCTGGCGGGGTATTTCTCAAAGTCAACATACTGACATCGTTTCACAGACCGGTCACTTGATCTACCAGTGCGGTGGTATCGACAAGCGAACCATCGAGAAGTTCGAGAAGGTTAGTCACTTTCCCTTCAATCGCGCGTCCTTT-GCCCATCGATTTCCCCT------------------ACGACTCGAAACGTGCCCGCTACCCCGCTCGAGACCAAAAATTTTGCAATATGACCGTAATTTTTTT-GGTGGGGCACTTACCCCGCCACTTGAGCGAAGGGA-GCGTTTGCCCTCTTA-CCATTCTCACAACCTCAATGAGTGCG--TCGTCACGTGTGAAGCAGTCACTAACCATTCAACAATAGGAAGCCGCTGAGCTCGGTAAGGGTTCCTTCAAGTACGCCTGGGTTCTTGACAAGCTCAAGGCCGAGCGTGAGCGTGGTATCACCATCGATATTGCTCTCTGGAAGTTCGAGACTCCTCGCTACTATGTCACCGTCATTGGTATGTTGTCGCTCATGCTTCATTCTACTTCTCTTCGTACTAACATATCACTCAGACGCTCCCGGTCACC
>34_EF-1
GTCGACCACTGTGAGTACTCTCCTCGACAATGAGCATATCTGCCATCGTCAATCCCGACCAAGACCTGGCGGGGTATTTCTCAAAGTCAACATACTGACATCGTTTCACAGACCGGTCACTTGATCTACCAGTGCGGTGGTATCGACAAGCGAACCATCGAGAAGTTCGAGAAGGTTAGTCACTTTCCCTTCAATCGCGCGTCCTTT-GCCCATCGATTTCCCCT------------------ACGACTCGAAACGTGCCCGCTACCCCGCTCGAGACCAAAAATTTTGCAATATGACCGTAATTTTTTT-GGTGGGGCACTTACCCCGCCACTTGAGCGAAGGGA-GCGTTTGCCCTCTTA-CCATTCTCACAACCTCAATGAGTGCG--TCGTCACGTGTCAAGCAGTCACTAACCATTCAACAATAGGAAGCCGCTGAGCTCGGTAAGGGTTCCTTCAAGTACGCCTGGGTTCTTGACAAGCTCAAGGCCGAGCGTGAGCGTGGTATCACCATCGATATTGCTCTCTGGAAGTTCGAGACTCCTCGCTACTATGTCACCGTCATTGGTATGTTGTCGCTCATGCTTCATTCTACTTCTCTTCGTACTAACATATCACTCAGACGCTCCCGGTCACC
>35_EF-1
GTCGACCACTGTGAGTACTCTCCTCGACAATGAGCATATCTGCCATCGTCAATCCCGACCAAGACCTGGCGGGGTATTTCTCAAAGTCAACATACTGACATCGTTTCACAGACCGGTCACTTGATCTACCAGTGCGGTGGTATCGACAAGCGAACCATCGAGAAGTTCGAGAAGGTTAGTCACTTTCCCTTCAATCGCGCGTCCTTT-GCCCATCGATTTCCCCT------------------ACGACTCGAAACGTGCCCGCTACCCCGCTCGAGACCAAAAATTTTGCAATATGACCGTAATTTTTTTTGGTGGGGCACTTACCCCGCCACTTGAGCGACGGGA-GCGTTTGCCCTCTTA-CCATTCTCACAACCTCAATGAGTGCG--TCGTCACGTGTCAAGCAGTCACTAACCATTCAACAATAGGAAGCCGCTGAGCTCGGTAAGGGTTCCTTCAAGTACGCCTGGGTTCTTGACAAGCTCAAGGCCGAGCGTGAGCGTGGTATCACCATCGATATTGCTCTCTGGAAGTTCGAGACTCCTCGCTACTATGTCACCGTCATTGGTATGTTGTCGCTCATGCTTCATTCTACTTCTCTTCGTACTAACATATCACTCAGACGCTCCCGGTCACC
>36_EF-1
GTCGACCACTGTGAGTACTCTCCTCGACAATGAGCATATCTGCCATCGTCAATCCCGACCAAGACCTGGCGGGGTATTTCTCAAAGTCAACATACTGACATCGTTTCACAGACCGGTCACTTGATCTACCAGTGCGGTGGTATCGACAAGCGAACCATCGAGAAGTTCGAGAAGGTTAGTCACTTTCCCTTCAATCGCGCGTCCTTT-GCCCATCGATTTCCCCT------------------ACGACTCGAAACGTGCCCGCTACCCCGCTCGAGACCAAAAATTTTGCAATATGACCGTAATTTTTTT-GGTGGGGCACTTACCCCGCCACTTGAGCGAAGGGA-GCGTTTGCCCTCTTA-CCATTCTCACAACCTCAATGAGTGCG--TCGTCACGTGTGAAGCAGTCACTAACCATTCAACAATAGGAAGCCGCTGAGCTCGGTAAGGGTTCCTTCAAGTACGCCTGGGTTCTTGACAAGCTCAAGGCCGAGCGTGAGCGTGGTATCACCATCGATATTGCTCTCTGGAAGTTCGAGACTCCTCGCTACTATGTCACCGTCATTGGTATGTTGTCGCTCATGCTTCATTCTACTTCTCTTCGTACTAACATATCACTCAGACGCTCCCGGTCACC
>37_EF-1
GTCGACCACTGTGAGTACTCTCCTCGACAATGAGCATATCTGCCATCGTCAATCCCGACCAAGACCTGGCGGGGTATTTCTCAAAGTCAACATACTGACATCGTTTCACAGACCGGTCACTTGATCTACCAGTGCGGTGGTATCGACAAGCGAACCATCGAGAAGTTCGAGAAGGTTAGTCACTTTCCCTTCAATCGCGCGTCCTTT-GCCCATCGATTTCCCCT------------------ACGACTCGAAACGTGCCCGCTACCCCGCTCGAGACCAAAAATTTTGCAATATGACCGTAATTTTTTT-GGTGGGGCACTTACCCCGCCACTTGAGCGAAGGGA-GCGTTTGCCCTCTTA-CCATTCTCACAACCTCAATGAGTGCG--TCGTCACGTGTGAAGCAGTCACTAACCATTCAACAATAGGAAGCCGCTGAGCTCGGTAAGGGTTCCTTCAAGTACGCCTGGGTTCTTGACAAGCTCAAGGCCGAGCGTGAGCGTGGTATCACCATCGATATTGCTCTCTGGAAGTTCGAGACTCCTCGCTACTATGTCACCGTCATTGGTATGTTGTCGCTCATGCTTCATTCTACTTCTCTTCGTACTAACATATCACTCAGACGCTCCCGGTCACC
>38_EF-1
GTCGACCACTGTGAGTACTCTCCTCGACAATGAGCATATCTGCCATCGTCAATCCCGACCAAGACCTGGCGGGGTATTTCTCAAAGTCAACATACTGACATCGTTTCACAGACCGGTCACTTGATCTACCAGTGCGGTGGTATCGACAAGCGAACCATCGAGAAGTTCGAGAAGGTTAGTCACTTTCCCTTCAATCGCGCGTCCTTT-GCCCATCGATTTCCCCT------------------ACGACTCGAAACGTGCCCGCTACCCCGCTCGAGACCAAAAATTTTGCAATATGACCGTAATTTTTTT-GGTGGGGCACTTACCCCGCCACTTGAGCGAAGGGA-GCGTTTGCCCTCTTA-CCATTCTCACAACCTCAATGAGTGCG--TCGTCACGTGTGAAGCAGTCACTAACCATTCAACAATAGGAAGCCGCTGAGCTCGGTAAGGGTTCCTTCAAGTACGCCTGGGTTCTTGACAAGCTCAAGGCCGAGCGTGAGCGTGGTATCACCATCGATATTGCTCTCTGGAAGTTCGAGACTCCTCGCTACTATGTCACCGTCATTGGTATGTTGTCGCTCATGCTTCATTCTACTTCTCTTCGTACTAACATATCACTCAGACGCTCCCGGTCACC
>39_EF-1
GTCGACCACTGTGAGTACTCTCCTCGACAATGAGCATATCTGCCATCGTCAATCCCGACCAAGACCTGGCGGGGTATTTCTCAAAGTCAACATACTGACATCGTTTCACAGACCGGTCACTTGATCTACCAGTGCGGTGGTATCGACAAGCGAACCATCGAGAAGTTCGAGAAGGTTAGTCACTTTCCCTTCAATCGCGCGTCCTTT-GCCCATCGATTTCCCCT------------------ACGACTCGAAACGTGCCCGCTACCCCGCTCGAGACCAAAAATTTTGCAATATGACCGTAATTTTTTTTGGTGGGGCACTTACCCCGCCACTTGAGCGACGGGA-GCGTTTGCCCTCTTA-CCATTCTCACAACCTCAATGAGTGCG--TCGTCACGTGTCAAGCAGTCACTAACCATTCAACAATAGGAAGCCGCTGAGCTCGGTAAGGGTTCCTTCAAGTACGCCTGGGTTCTTGACAAGCTCAAGGCCGAGCGTGAGCGTGGTATCACCATCGATATTGCTCTCTGGAAGTTCGAGACTCCTCGCTACTATGTCACCGTCATTGGTATGTTGTCGCTCATGCTTCATTCTACTTCTCTTCGTACTAACATATCACTCAGACGCTCCCGGTCACC
>40_EF-1
GTCGACCACTGTGAGTACTCTCCTCGACAATGAGCATATCTGCCATCGTCAATCCCGACCAAGACCTGGCGGGGTATTTCTCAAAGTCAACATACTGACATCGTTTCACAGACCGGTCACTTGATCTACCAGTGCGGTGGTATCGACAAGCGAACCATCGAGAAGTTCGAGAAGGTTAGTCACTTTCCCTTCAATCGCGCGTCCTTT-GCCCATCGATTTCCCCT------------------ACGACTCGAAACGTGCCCGCTACCCCGCTCGAGACCAAAAATTTTGCAATATGACCGTAATTTTTTT-GGTGGGGCACTTACCCCGCCACTTGAGCGACGGGA-GCGTTTGCCCTCTTA-CCATTCTCACAACCTCAATGAGTGCG--TCGTCACGTGTCAAGCAGTCACTAACCACTCAACAATAGGAAGCCGCTGAGCTCGGTAAGGGTTCCTTCAAGTACGCCTGGGTTCTTGACAAGCTCAAGGCCGAGCGTGAGCGTGGTATCACCATCGATATTGCTCTCTGGAAGTTCGAGACTCCTCGCTACTATGTCACCGTCATTGGTATGTTGTCGCTCATGCTTCATTCTACTTCTCTTCGTACTAACATATCACCCAGACGCTCCCGGTCACC
>41_EF-1
GTCGACCACTGTGAGTACTCTCCTCGACAATGAGCATATCTGCCATCGTCAATCCCGACCAAGACCTGGCGGGGTATTTCTCAAAGTCAACATACTGACATCGTTTCACAGACCGGTCACTTGATCTACCAGTGCGGTGGTATCGACAAGCGAACCATCGAGAAGTTCGAGAAGGTTAGTCACTTTCCCTTCAATCGCGCGTCCTTT-GCCCATCGATTTCCCCT------------------ACGACTCGAAACGTGCCCGCTACCCCGCTCGAGACCAAAAATTTTGCAATATGACCGTAATTTTTTT-GGTGGGGCACTTACCCCGCCACTTGAGCGACGGGA-GCGTTTGCCCTCTTA-CCATTCTCACAACCTCAATGAGTGCG--TCGTCACGTGTCAAGCAGTCACTAACCACTCAACAATAGGAAGCCGCTGAGCTCGGTAAGGGTTCCTTCAAGTACGCCTGGGTTCTTGACAAGCTCAAGGCCGAGCGTGAGCGTGGTATCACCATCGATATTGCTCTCTGGAAGTTCGAGACTCCTCGCTACTATGTCACCGTCATTGGTATGTTGTCGCTCATGCTTCATTCTACTTCTCTTCGTACTAACATATCACCCAGACGCTCCCGGTCACC
>42_EF-1
GTCGACCACTGTGAGTACTCTCCTCGACAATGAGCATATCTGCCATCGTCAATCCCGACCAAGACCTGGCGGGGTATTTCTCAAAGTCAACATACTGACATCGTTTCACAGACCGGTCACTTGATCTACCAGTGCGGTGGTATCGACAAGCGAACCATCGAGAAGTTCGAGAAGGTTAGTCACTTTCCCTTCAATCGCGCGTCCTTT-GCCCATCGATTTCCCCT------------------ACGACTCGAAACGTGCCCGCTACCCCGCTCGAGACCAAAAATTTTGCAATATGACCGTAATTTTTTT-GGTGGGGCACTTACCCCGCCACTTGAGCGAAGGGA-GCGTTTGCCCTCTTA-CCATTCTCACAACCTCAATGAGTGCG--TCGTCACGTGTCAAGCAGTCACTAACCATTCAACAATAGGAAGCCGCTGAGCTCGGTAAGGGTTCCTTCAAGTACGCCTGGGTTCTTGACAAGCTCAAGGCCGAGCGTGAGCGTGGTATCACCATCGATATTGCTCTCTGGAAGTTCGAGACTCCTCGCTACTATGTCACCGTCATTGGTATGTTGTCGCTCATGCTTCATTCTACTTCTCTTCGTACTAACATATCACTCAGACGCTCCCGGTCACC
>43_EF-1
GTCGACCACTGTGAGTACTCTCCTCGACAATGAGCATATCTGCCATCGTCAATCCCGACCAAGACCTGGCGGGGTATTTCTCAAAGTCAACATACTGACATCGTTTCACAGACCGGTCACTTGATCTACCAGTGCGGTGGTATCGACAAGCGAACCATCGAGAAGTTCGAGAAGGTTAGTCACTTTCCCTTCAATCGCGCGTCCTTT-GCCCATCGATTTCCCCT------------------ACGACTCGAAACGTGCCCGCTACCCCGCTCGAGACCAAAAATTTTGCAATATGACCGTAATTTTTTT-GGTGGGGCACTTACCCCGCCACTTGAGCGAAGGGA-GCGTTTGCCCTCTTA-CCATTCTCACAACCTCAATGAGTGCG--TCGTCACGTGTCAAGCAGTCACTAACCATTCAACAATAGGAAGCCGCTGAGCTCGGTAAGGGTTCCTTCAAGTACGCCTGGGTTCTTGACAAGCTCAAGGCCGAGCGTGAGCGTGGTATCACCATCGATATTGCTCTCTGGAAGTTCGAGACTCCTCGCTACTATGTCACCGTCATTGGTATGTTGTCGCTCATGCTTCATTCTACTTCTCTTCGTACTAACATATCACTCAGACGCTCCCGGTCACC
>44_EF-1
GTCGACCACTGTGAGTACTCTCCTCGACAATGAGCATATCTGCCATCGTCAATCCCGACCAAGACCTGGCGGGGTATTTCTCAAAGTCAACATACTGACATCGTTTCACAGACCGGTCACTTGATCTACCAGTGCGGTGGTATCGACAAGCGAACCATCGAGAAGTTCGAGAAGGTTAGTCACTTTCCCTTCAATCGCGCGTCCTTT-GCCCATCGATTTCCCCT------------------ACGACTCGAAACGTGCCCGCTACCCCGCTCGAGACCAAAAATTTTGCAATATGACCGTAATTTTTTT-GGTGGGGCACTTACCCCGCCACTTGAGCGAAGGGA-GCGTTTGCCCTCTTA-CCATTCTCACAACCTCAATGAGTGCG--TCGTCACGTGTGAAGCAGTCACTAACCATTCAACAATAGGAAGCCGCTGAGCTCGGTAAGGGTTCCTTCAAGTACGCCTGGGTTCTTGACAAGCTCAAGGCCGAGCGTGAGCGTGGTATCACCATCGATATTGCTCTCTGGAAGTTCGAGACTCCTCGCTACTATGTCACCGTCATTGGTATGTTGTCGCTCATGCTTCATTCTACTTCTCTTCGTACTAACATATCACTCAGACGCTCCCGGTCACC
>45_EF-1
GTCGACCACTGTGAGTACTCTCCTCGACAATGAGCATATCTGCCATCGTCAATCCCGACCAAGACCTGGCGGGGTATTTCTCAAAGTCAACATACTGACATCGTTTCACAGACCGGTCACTTGATCTACCAGTGCGGTGGTATCGACAAGCGAACCATCGAGAAGTTCGAGAAGGTTAGTCACTTTCCCTTCAATCGCGCGTCCTTT-GCCCATCGATTTCCCCT------------------ACGACTCGAAACGTGCCCGCTACCCCGCTCGAGACCAAAAATTTTGCAATATGACCGTAATTTTTTT-GGTGGGGCACTTACCCCGCCACTTGAGCGAAGGGA-GCGTTTGCCCTCTTA-CCATTCTCACAACCTCAATGAGTGCG--TCGTCACGTGTGAAGCAGTCACTAACCATTCAACAATAGGAAGCCGCTGAGCTCGGTAAGGGTTCCTTCAAGTACGCCTGGGTTCTTGACAAGCTCAAGGCCGAGCGTGAGCGTGGTATCACCATCGATATTGCTCTCTGGAAGTTCGAGACTCCTCGCTACTATGTCACCGTCATTGGTATGTTGTCGCTCATGCTTCATTCTACTTCTCTTCGTACTAACATATCACTCAGACGCTCCCGGTCACC
>46_EF-1
GTCGACCACTGTGAGTACTCTCCTCGACAATGAGCATATCTGCCATCGTCAATCCCGACCAAGACCTGGCGGGGTATTTCTCAAAGTCAACATACTGACATCGTTTCACAGACCGGTCACTTGATCTACCAGTGCGGTGGTATCGACAAGCGAACCATCGAGAAGTTCGAGAAGGTTAGTCACTTTCCCTTCAATCGCGCGTCCTTT-GCCCATCGATTTCCCCT------------------ACGACTCGAAACGTGCCCGCTACCCCGCTCGAGACCAAAAATTTTGCAATATGACCGTAATTTTTTT-GGTGGGGCACTTACCCCGCCACTTGAGCGAAGGGA-GCGTTTGCCCTCTTA-CCATTCTCACAACCTCAATGAGTGCG--TCGTCACGTGTGAAGCAGTCACTAACCATTCAACAATAGGAAGCCGCTGAGCTCGGTAAGGGTTCCTTCAAGTACGCCTGGGTTCTTGACAAGCTCAAGGCCGAGCGTGAGCGTGGTATCACCATCGATATTGCTCTCTGGAAGTTCGAGACTCCTCGCTACTATGTCACCGTCATTGGTATGTTGTCGCTCATGCTTCATTCTACTTCTCTTCGTACTAACATATCACTCAGACGCTCCCGGTCACC
>47_EF-1
GTCGACCACTGTGAGTACTCTCCTCGACAATGAGCATATCTGCCATCGTCAATCCCGACCAAGACCTGGCGGGGTATTTCTCAAAGTCAACATACTGACATCGTTTCACAGACCGGTCACTTGATCTACCAGTGCGGTGGTATCGACAAGCGAACCATCGAGAAGTTCGAGAAGGTTAGTCACTTTCCCTTCAATCGCGCGTCCTTT-GCCCATCGATTTCCCCT------------------ACGACTCGAAACGTGCCCGCTACCCCGCTCGAGACCAAAAATTTTGCAATATGACCGTAATTTTTTT-GGTGGGGCACTTACCCCGCCACTTGAGCGACGGGA-GCGTTTGCCCTCTTA-CCATTCTCACAACCTCAATGAGTGCG--TCGTCACGTGTCAAGCAGTCACTAACCACTCAACAATAGGAAGCCGCTGAGCTCGGTAAGGGTTCCTTCAAGTACGCCTGGGTTCTTGACAAGCTCAAGGCCGAGCGTGAGCGTGGTATCACCATCGATATTGCTCTCTGGAAGTTCGAGACTCCTCGCTACTATGTCACCGTCATTGGTATGTTGTCGCTCATGCTTCATTCTACTTCTCTTCGTACTAACATATCACCCAGACGCTCCCGGTCACC
>48_EF-1
GTCGACCACTGTGAGTACTCTCCTCGACAATGAGCATATCTGCCATCGTCAATCCCGACCAAGACCTGGCGGGGTATTTCTCAAAGTCAACATACTGACATCGTTTCACAGACCGGTCACTTGATCTACCAGTGCGGTGGTATCGACAAGCGAACCATCGAGAAGTTCGAGAAGGTTAGTCACTTTCCCTTCAATCGCGCGTCCTTT-GCCCATCGATTTCCCCT------------------ACGACTCGAAACGTGCCCGCTACCCCGCTCGAGACCAAAAATTTTGCAATATGACCGTAATTTTTTTTGGTGGGGCACTTACCCCGCCACTTGAGCGACGGGA-GCGTTTGCCCTCTTA-CCATTCTCACAACCTCAATGAGTGCG--TCGTCACGTGTCAAGCAGTCACTAACCATTCAACAATAGGAAGCCGCTGAGCTCGGTAAGGGTTCCTTCAAGTACGCCTGGGTTCTTGACAAGCTCAAGGCCGAGCGTGAGCGTGGTATCACCATCGATATTGCTCTCTGGAAGTTCGAGACTCCTCGCTACTATGTCACCGTCATTGGTATGTTGTCGCTCATGCTTCATTCTACTTCTCTTCGTACTAACATATCACTCAGACGCTCCCGGTCACC
>49_EF-1
GTCGACCACTGTGAGTACTCTCCTCGACAATGAGCATATCTGCCATCGTCAATCCCGACCAAGACCTGGCGGGGTATTTCTCAAAGTCAACATACTGACATCGTTTCACAGACCGGTCACTTGATCTACCAGTGCGGTGGTATCGACAAGCGAACCATCGAGAAGTTCGAGAAGGTTAGTCACTTTCCCTTCAATCGCGCGTCCTTT-GCCCATCGATTTCCCCT------------------ACGACTCGAAACGTGCCCGCTACCCCGCTCGAGACCAAAAATTTTGCAATATGACCGTAATTTTTTT-GGTGGGGCACTTACCCCGCCACTTGAGCGAAGGGA-GCGTTTGCCCTCTTA-CCATTCTCACAACCTCAATGAGTGCG--TCGTCACGTGTGAAGCAGTCACTAACCATTCAACAATAGGAAGCCGCTGAGCTCGGTAAGGGTTCCTTCAAGTACGCCTGGGTTCTTGACAAGCTCAAGGCCGAGCGTGAGCGTGGTATCACCATCGATATTGCTCTCTGGAAGTTCGAGACTCCTCGCTACTATGTCACCGTCATTGGTATGTTGTCGCTCATGCTTCATTCTACTTCTCTTCGTACTAACATATCACTCAGACGCTCCCGGTCACC
>50_EF-1
GTCGACCACTGTGAGTACTCTCCTCGACAATGAGCATATCTGCCATCGTCAATCCCGACCAAGACCTGGCGGGGTATTTCTCAAAGTCAACATACTGACATCGTTTCACAGACCGGTCACTTGATCTACCAGTGCGGTGGTATCGACAAGCGAACCATCGAGAAGTTCGAGAAGGTTAGTCACTTTCCCTTCAATCGCGCGTCCTTT-GCCCATCGATTTCCCCT------------------ACGACTCGAAACGTGCCCGCTACCCCGCTCGAGACCAAAAATTTTGCAATATGACCGTAATTTTTTTTGGTGGGGCACTTACCCCGCCACTTGAGCGACGGGA-GCGTTTGCCCTCTTA-CCATTCTCACAACCTCAATGAGTGCG--TCGTCACGTGTCAAGCAGTCACTAACCATTCAACAATAGGAAGCCGCTGAGCTCGGTAAGGGTTCCTTCAAGTACGCCTGGGTTCTTGACAAGCTCAAGGCCGAGCGTGAGCGTGGTATCACCATCGATATTGCTCTCTGGAAGTTCGAGACTCCTCGCTACTATGTCACCGTCATTGGTATGTTGTCGCTCATGCTTCATTCTACTTCTCTTCGTACTAACATATCACTCAGACGCTCCCGGTCACC
>51_EF-1
GTCGACCACTGTGAGTACTCTCCTCGACAATGAGCATATCTGCCATCGTCAATCCCGACCAAGACCTGGCGGGGTATTTCTCAAAGTCAACATACTGACATCGTTTCACAGACCGGTCACTTGATCTACCAGTGCGGTGGTATCGACAAGCGAACCATCGAGAAGTTCGAGAAGGTTAGTCACTTTCCCTTCAATCGCGCGTCCTTT-GCCCATCGATTTCCCCT------------------ACGACTCGAAACGTGCCCGCTACCCCGCTCGAGACCAAAAATTTTGCAATATGACCGTAATTTTTTT-GGTGGGGCACTTACCCCGCCACTTGAGCGACGGGA-GCGTTTGCCCTCTTA-CCATTCTCACAACCTCAATGAGTGCG--TCGTCACGTGTCAAGCAGTCACTAACCACTCAACAATAGGAAGCCGCTGAGCTCGGTAAGGGTTCCTTCAAGTACGCCTGGGTTCTTGACAAGCTCAAGGCCGAGCGTGAGCGTGGTATCACCATCGATATTGCTCTCTGGAAGTTCGAGACTCCTCGCTACTATGTCACCGTCATTGGTATGTTGTCGCTCATGCTTCATTCTACTTCTCTTCGTACTAACATATCACCCAGACGCTCCCGGTCACC
>52_EF-1
GTCGACCACTGTGAGTACTCTCCTCGACAATGAGCATATCTGCCATCGTCAATCCCGACCAAGACCTGGCGGGGTATTTCTCAAAGTCAACATACTGACATCGTTTCACAGACCGGTCACTTGATCTACCAGTGCGGTGGTATCGACAAGCGAACCATCGAGAAGTTCGAGAAGGTTAGTCACTTTCCCTTCAATCGCGCGTCCTTT-GCCCATCGATTTCCCCT------------------ACGACTCGAAACGTGCCCGCTACCCCGCTCGAGACCAAAAATTTTGCAATATGACCGTAATTTTTTT-GGTGGGGCACTTACCCCGCCACTTGAGCGACGGGA-GCGTTTGCCCTCTTA-CCATTCTCAGAACCTCAATGAGTGCG--TCGTCACGTGTCAAGCAGTCACTAACCATTCAACAATAGGAAGCCGCTGAGCTCGGTAAGGGTTCCTTCAAGTACGCCTGGGTTCTTGACAAGCTCAAGGCCGAGCGTGAGCGTGGTATCACCATCGATATTGCTCTCTGGAAGTTCGAGACTCCTCGCTACTATGTCACCGTCATTGGTATGTTGTCGCTCATGCTTCATTCTACTTCTCTTCGTACTAACATATCACTCAGACGCTCCCGGTCACC
>53_EF-1
GTCGACCACTGTGAGTACTCTCCTCGACAATGAGCATATCTGCCATCGTCAATCCCGACCAAGACCTGGCGGGGTATTTCTCAAAGTCAACATACTGACATCGTTTCACAGACCGGTCACTTGATCTACCAGTGCGGTGGTATCGACAAGCGAACCATCGAGAAGTTCGAGAAGGTTAGTCACTTTCCCTTCAATCGCGCGTCCTTT-GCCCATCGATTTCCCCT------------------ACGACTCGAAACGTGCCCGCTACCCCGCTCGAGACCAAAAATTTTGCAATATGACCGTAATTTTTTT-GGTGGGGCACTTACCCCGCCACTTGAGCGAAGGGA-GCGTTTGCCCTCTTA-CCATTCTCACAACCTCAATGAGTGCG--TCGTCACGTGTGAAGCAGTCACTAACCATTCAACAATAGGAAGCCGCTGAGCTCGGTAAGGGTTCCTTCAAGTACGCCTGGGTTCTTGACAAGCTCAAGGCCGAGCGTGAGCGTGGTATCACCATCGATATTGCTCTCTGGAAGTTCGAGACTCCTCGCTACTATGTCACCGTCATTGGTATGTTGTCGCTCATGCTTCATTCTACTTCTCTTCGTACTAACATATCACTCAGACGCTCCCGGTCACC
>54_EF-1
GTCGACCACTGTGAGTACTCTCCTCGACAATGAGCATATCTGCCATCGTCAATCCCGACCAAGACCTGGCGGGGTATTTCTCAAAGTCAACATACTGACATCGTTTCACAGACCGGTCACTTGATCTACCAGTGCGGTGGTATCGACAAGCGAACCATCGAGAAGTTCGAGAAGGTTAGTCACTTTCCCTTCAATCGCGCGTCCTTT-GCCCATCGATTTCCCCT------------------ACGACTCGAAACGTGCCCGCTACCCCGCTCGAGACCAAAAATTTTGCAATATGACCGTAATTTTTTT-GGTGGGGCACTTACCCCGCCACTTGAGCGAAGGGA-GCGTTTGCCCTCTTA-CCATTCTCACAACCTCAATGAGTGCG--TCGTCACGTGTCAAGCAGTCACTAACCATTCAACAATAGGAAGCCGCTGAGCTCGGTAAGGGTTCCTTCAAGTACGCCTGGGTTCTTGACAAGCTCAAGGCCGAGCGTGAGCGTGGTATCACCATCGATATTGCTCTCTGGAAGTTCGAGACTCCTCGCTACTATGTCACCGTCATTGGTATGTTGTCGCTCATGCTTCATTCTACTTCTCTTCGTACTAACATATCACTCAGACGCTCCCGGTCACC
>55_EF-1
GTCGACCACTGTGAGTACTCTCCTCGACAATGAGCATATCTGCCATCGTCAATCCCGACCAAGACCTGGCGGGGTATTTCTCAAAGTCAACATACTGACATCGTTTCACAGACCGGTCACTTGATCTACCAGTGCGGTGGTATCGACAAGCGAACCATCGAGAAGTTCGAGAAGGTTAGTCACTTTCCCTTCAATCGCGCGTCCTTT-GCCCATCGATTTCCCCT------------------ACGACTCGAAACGTGCCCGCTACCCCGCTCGAGACCAAAAATTTTGCAATATGACCGTAATTTTTTT-GGTGGGGCACTTACCCCGCCACTTGAGCGAAGGGA-GCGTTTGCCCTCTTA-CCATTCTCACAACCTCAATGAGTGCG--TCGTCACGTGTGAAGCAGTCACTAACCATTCAACAATAGGAAGCCGCTGAGCTCGGTAAGGGTTCCTTCAAGTACGCCTGGGTTCTTGACAAGCTCAAGGCCGAGCGTGAGCGTGGTATCACCATCGATATTGCTCTCTGGAAGTTCGAGACTCCTCGCTACTATGTCACCGTCATTGGTATGTTGTCGCTCATGCTTCATTCTACTTCTCTTCGTACTAACATATCACTCAGACGCTCCCGGTCACC
>56_EF-1
GTCGACCACTGTGAGTACTCTCCTCGACAATGAGCATATCTGCCATCGTCAATCCCGACCAAGACCTGGCGGGGTATTTCTCAAAGTCAACATACTGACATCGTTTCACAGACCGGTCACTTGATCTACCAGTGCGGTGGTATCGACAAGCGAACCATCGAGAAGTTCGAGAAGGTTAGTCACTTTCCCTTCAATCGCGCGTCCTTT-GCCCATCGATTTCCCCT------------------ACGACTCGAAACGTGCCCGCTACCCCGCTCGAGACCAAAAATTTTGCAATATGACCGTAATTTTTTTTGGTGGGGCACTTACCCCGCCACTTGAGCGACGGGA-GCGTTTGCCCTCTTA-CCATTCTCACAACCTCAATGAGTGCG--TCGTCACGTGTCAAGCAGTCACTAACCATTCAACAATAGGAAGCCGCTGAGCTCGGTAAGGGTTCCTTCAAGTACGCCTGGGTTCTTGACAAGCTCAAGGCCGAGCGTGAGCGTGGTATCACCATCGATATTGCTCTCTGGAAGTTCGAGACTCCTCGCTACTATGTCACCGTCATTGGTATGTTGTCGCTCATGCTTCATTCTACTTCTCTTCGTACTAACATATCACTCAGACGCTCCCGGTCACC
>57_EF-1
GTCGACCACTGTGAGTACTCTCCTCGACAATGAGCATATCTGCCATCGTCAATCCCGACCAAGACCTGGCGGGGTATTTCTCAAAGTCAACATACTGACATCGTTTCACAGACCGGTCACTTGATCTACCAGTGCGGTGGTATCGACAAGCGAACCATCGAGAAGTTCGAGAAGGTTAGTCACTTTCCCTTCAATCGCGCGTCCTTT-GCCCATCGATTTCCCCT------------------ACGACTCGAAACGTGCCCGCTACCCCGCTCGAGACCAAAAATTTTGCAATATGACCGTAATTTTTTT-GGTGGGGCACTTACCCCGCCACTTGAGCGACGGGA-GCGTTTGCCCTCTTA-CCATTCTCACAACCTCAATGAGTGCG--TCGTCACGTGTCAAGCAGTCACTAACCACTCAACAATAGGAAGCCGCTGAGCTCGGTAAGGGTTCCTTCAAGTACGCCTGGGTTCTTGACAAGCTCAAGGCCGAGCGTGAGCGTGGTATCACCATCGATATTGCTCTCTGGAAGTTCGAGACTCCTCGCTACTATGTCACCGTCATTGGTATGTTGTCGCTCATGCTTCATTCTACTTCTCTTCGTACTAACATATCACCCAGACGCTCCCGGTCACC
>58_EF-1
GTCGACCACTGTGAGTACTCTCCTCGACAATGAGCATATCTGCCATCGTCAATCCCGACCAAGACCTGGCGGGGTATTTCTCAAAGTCAACATACTGACATCGTTTCACAGACCGGTCACTTGATCTACCAGTGCGGTGGTATCGACAAGCGAACCATCGAGAAGTTCGAGAAGGTTAGTCACTTTCCCTTCAATCGCGCGTCCTTT-GCCCATCGATTTCCCCT------------------ACGACTCGAAACGTGCCCGCTACCCCGCTCGAGACCAAAAATTTTGCAATATGACCGTAATTTTTTT-GGTGGGGCACTTACCCCGCCACTTGAGCGAAGGGA-GCGTTTGCCCTCTTA-CCATTCTCACAACCTCAATGAGTGCG--TCGTCACGTGTGAAGCAGTCACTAACCATTCAACAATAGGAAGCCGCTGAGCTCGGTAAGGGTTCCTTCAAGTACGCCTGGGTTCTTGACAAGCTCAAGGCCGAGCGTGAGCGTGGTATCACCATCGATATTGCTCTCTGGAAGTTCGAGACTCCTCGCTACTATGTCACCGTCATTGGTATGTTGTCGCTCATGCTTCATTCTACTTCTCTTCGTACTAACATATCACTCAGACGCTCCCGGTCACC
>59_EF-1
GTCGACCACTGTGAGTACTCTCCTCGACAATGAGCATATCTGCCATCGTCAATCCCGACCAAGACCTGGCGGGGTATTTCTCAAAGTCAACATACTGACATCGTTTCACAGACCGGTCACTTGATCTACCAGTGCGGTGGTATCGACAAGCGAACCATCGAGAAGTTCGAGAAGGTTAGTCACTTTCCCTTCAATCGCGCGTCCTTT-GCCCATCGATTTCCCCT------------------ACGACTCGAAACGTGCCCGCTACCCCGCTCGAGACCAAAAATTTTGCAATATGACCGTAATTTTTTT-GGTGGGGCACTTACCCCGCCACTTGAGCGAAGGGA-GCGTTTGCCCTCTTA-CCATTCTCACAACCTCAATGAGTGCG--TCGTCACGTGTGAAGCAGTCACTAACCATTCAACAATAGGAAGCCGCTGAGCTCGGTAAGGGTTCCTTCAAGTACGCCTGGGTTCTTGACAAGCTCAAGGCCGAGCGTGAGCGTGGTATCACCATCGATATTGCTCTCTGGAAGTTCGAGACTCCTCGCTACTATGTCACCGTCATTGGTATGTTGTCGCTCATGCTTCATTCTACTTCTCTTCGTACTAACATATCACTCAGACGCTCCCGGTCACC
>60_EF-1
GTCGACCACTGTGAGTACTCTCCTCGACAATGAGCATATCTGCCATCGTCAATCCCGACCAAGACCTGGCGGGGTATTTCTCAAAGTCAACATACTGACATCGTTTCACAGACCGGTCACTTGATCTACCAGTGCGGTGGTATCGACAAGCGAACCATCGAGAAGTTCGAGAAGGTTAGTCACTTTCCCTTCAATCGCGCGTCCTTT-GCCCATCGATTTCCCCT------------------ACGACTCGAAACGTGCCCGCTACCCCGCTCGAGACCAAAAATTTTGCAATATGACCGTAATTTTTTT-GGTGGGGCACTTACCCCGCCACTTGAGCGAAGGGA-GCGTTTGCCCTCTTA-CCATTCTCACAACCTCAATGAGTGCG--TCGTCACGTGTCAAGCAGTCACTAACCATTCAACAATAGGAAGCCGCTGAGCTCGGTAAGGGTTCCTTCAAGTACGCCTGGGTTCTTGACAAGCTCAAGGCCGAGCGTGAGCGTGGTATCACCATCGATATTGCTCTCTGGAAGTTCGAGACTCCTCGCTACTATGTCACCGTCATTGGTATGTTGTCGCTCATGCTTCATTCTACTTCTCTTCGTACTAACATATCACTCAGACGCTCCCGGTCACC
>61_EF-1
GTCGACCACTGTGAGTACTCTCCTCGACAATGAGCATATCTGCCATCGTCAATCCCGACCAAGACCTGGCGGGGTATTTCTCAAAGTCAACATACTGACATCGTTTCACAGACCGGTCACTTGATCTACCAGTGCGGTGGTATCGACAAGCGAACCATCGAGAAGTTCGAGAAGGTTAGTCACTTTCCCTTCAATCGCGCGTCCTTT-GCCCATCGATTTCCCCT------------------ACGACTCGAAACGTGCCCGCTACCCCGCTCGAGACCAAAAATTTTGCAATATGACCGTAATTTTTTTTGGTGGGGCACTTACCCCGCCACTTGAGCGACGGGA-GCGTTTGCCCTCTTA-CCATTCTCACAACCTCAATGAGTGCG--TCGTCACGTGTCAAGCAGTCACTAACCATTCAACAATAGGAAGCCGCTGAGCTCGGTAAGGGTTCCTTCAAGTACGCCTGGGTTCTTGACAAGCTCAAGGCCGAGCGTGAGCGTGGTATCACCATCGATATTGCTCTCTGGAAGTTCGAGACTCCTCGCTACTATGTCACCGTCATTGGTATGTTGTCGCTCATGCTTCATTCTACTTCTCTTCGTACTAACATATCACTCAGACGCTCCCGGTCACC
>63_EF-1
GTCGACCACTGTGAGTACTCTCCTCGACAATGAGCTTATCTGCCATCGTCAATCCCGACCAAGACCTGGTGGGGTATTTCTCAAAGTCAACATACTGACATCGTTTCACAGACCGGTCACTTGATCTACCAGTGCGGTGGTATCGACAAGCGAACCATCGAGAAGTTCGAGAAGGTTAGTTACTTTCCCTTCGATCGCGCGTCCTTT-GCCCATCGATTTCCCCT------------------ACGACTCGAAACGTGCCCGCTACCCCTCTCGAGACCAAAAATTTTGCAATATGACCGTAATTTTTTT-GGTGGGGCATTTACCCCGCCCCTCGGGTGCCGGGC-GCGTTTGCCCTCTTA-CCATTCTCACAACCTCAATGAGCGCA--TCGTCACGTGTCAAGCAGTCACTAACCATTCAACAATAGGAAGCCGCTGAGCTCGGTAAGGGTTCCTTCAAGTACGCCTGGGTTCTTGACAAGCTCAAGGCCGAGCGTGAGCGTGGTATCACCATCGATATTGCTCTCTGGAAGTTCGAGACTCCTCGCTACTATGTCACCGTCATTGGTATGTTGTCGCTCATGCTTCATTCTACTTCTCTTCGTACTAACACATCACTCAGACGCTCCCGGTCACC
>64_EF-1
GTCGACCACTGTGAGTACTCTCCTCGACAATGAGCATATCTGCCATCGTCAATCCCGACCAAGACCTGGCGGGGTATTTCTCAAAGTCAACATACTGACATCGTTTCACAGACCGGTCACTTGATCTACCAGTGCGGTGGTATCGACAAGCGAACCATCGAGAAGTTCGAGAAGGTTAGTCACTTTCCCTTCAATCGCGCGTCCTTT-GCCCATCGATTTCCCCT------------------ACGACTCGAAACGTGCCCGCTACCCCGCTCGAGACCAAAAATTTTGCAATATGACCGTAATTTTTTT-GGTGGGGCACTTACCCCGCCACTTGAGCGACGGGA-GCGTTTGCCCTCTTA-CCATTCTCACAACCTCAATGAGTGCG--TCGTCACGTGTCAAGCAGTCACTAACCACTCAACAATAGGAAGCCGCTGAGCTCGGTAAGGGTTCCTTCAAGTACGCCTGGGTTCTTGACAAGCTCAAGGCCGAGCGTGAGCGTGGTATCACCATCGATATTGCTCTCTGGAAGTTCGAGACTCCTCGCTACTATGTCACCGTCATTGGTATGTTGTCGCTCATGCTTCATTCTACTTCTCTTCGTACTAACATATCACCCAGACGCTCCCGGTCACC
>65_EF-1
GTCGACCACTGTGAGTACTCTCCTCGACAATGAGCATATCTGCCATCGTCAATCCCGACCAAGACCTGGCGGGGTATTTCTCAAAGTCAACATACTGACATCGTTTCACAGACCGGTCACTTGATCTACCAGTGCGGTGGTATCGACAAGCGAACCATCGAGAAGTTCGAGAAGGTTAGTCACTTTCCCTTCAATCGCGCGTCCTTT-GCCCATCGATTTCCCCT------------------ACGACTCGAAACGTGCCCGCTACCCCGCTCGAGACCAAAAATTTTGCAATATGACCGTAATTTTTTT-GGTGGGGCACTTACCCCGCCACTTGAGCGACGGGA-GCGTTTGCCCTCTTA-CCATTCTCACAACCTCAATGAGTGCG--TCGTCACGTGTCAAGCAGTCACTAACCACTCAACAATAGGAAGCCGCTGAGCTCGGTAAGGGTTCCTTCAAGTACGCCTGGGTTCTTGACAAGCTCAAGGCCGAGCGTGAGCGTGGTATCACCATCGATATTGCTCTCTGGAAGTTCGAGACTCCTCGCTACTATGTCACCGTCATTGGTATGTTGTCGCTCATGCTTCATTCTACTTCTCTTCGTACTAACATATCACCCAGACGCTCCCGGTCACC
>66_EF-1
GTCGACCACTGTGAGTACTCTCCTCGACAATGAGCATATCTGCCATCGTCAATCCCGACCAAGACCTGGCGGGGTATTTCTCAAAGTCAACATACTGACATCGTTTCACAGACCGGTCACTTGATCTACCAGTGCGGTGGTATCGACAAGCGAACCATCGAGAAGTTCGAGAAGGTTAGTCACTTTCCCTTCAATCGCGCGTCCTTT-GCCCATCGATTTCCCCT------------------ACGACTCGAAACGTGCCCGCTACCCCGCTCGAGACCAAAAATTTTGCAATATGACCGTAATTTTTTT-GGTGGGGCACTTACCCCGCCACTTGAGCGAAGGGA-GCGTTTGCCCTCTTA-CCATTCTCACAACCTCAATGAGTGCG--TCGTCACGTGTGAAGCAGTCACTAACCATTCAACAATAGGAAGCCGCTGAGCTCGGTAAGGGTTCCTTCAAGTACGCCTGGGTTCTTGACAAGCTCAAGGCCGAGCGTGAGCGTGGTATCACCATCGATATTGCTCTCTGGAAGTTCGAGACTCCTCGCTACTATGTCACCGTCATTGGTATGTTGTCGCTCATGCTTCATTCTACTTCTCTTCGTACTAACATATCACTCAGACGCTCCCGGTCACC
>67_EF-1
GTCGACCACTGTGAGTACTCTCCTCGACAATGAGCATATCTGCCATCGTCAATCCCGACCAAGACCTGGCGGGGTATTTCTCAAAGTCAACATACTGACATCGTTTCACAGACCGGTCACTTGATCTACCAGTGCGGTGGTATCGACAAGCGAACCATCGAGAAGTTCGAGAAGGTTAGTCACTTTCCCTTCAATCGCGCGTCCTTT-GCCCATCGATTTCCCCT------------------ACGACTCGAAACGTGCCCGCTACCCCGCTCGAGACCAAAAATTTTGCAATATGACCGTAATTTTTTT-GGTGGGGCACTTACCCCGCCACTTGAGCGACGGGA-GCGTTTGCCCTCTTA-CCATTCTCACAACCTCAATGAGTGCG--TCGTCACGTGTCAAGCAGTCACTAACCACTCAACAATAGGAAGCCGCTGAGCTCGGTAAGGGTTCCTTCAAGTACGCCTGGGTTCTTGACAAGCTCAAGGCCGAGCGTGAGCGTGGTATCACCATCGATATTGCTCTCTGGAAGTTCGAGACTCCTCGCTACTATGTCACCGTCATTGGTATGTTGTCGCTCATGCTTCATTCTACTTCTCTTCGTACTAACATATCACCCAGACGCTCCCGGTCACC
>68_EF-1
GTCGACCACTGTGAGTACTCTCCTCGACAATGAGCATATCTGCCATCGTCAATCCCGACCAAGACCTGGCGGGGTATTTCTCAAAGTCAACATACTGACATCGTTTCACAGACCGGTCACTTGATCTACCAGTGCGGTGGTATCGACAAGCGAACCATCGAGAAGTTCGAGAAGGTTAGTCACTTTCCCTTCAATCGCGCGTCCTTT-GCCCATCGATTTCCCCT------------------ACGACTCGAAACGTGCCCGCTACCCCGCTCGAGACCAAAAATTTTGCAATATGACCGTAATTTTTTT-GGTGGGGCACTTACCCCGCCACTTGAGCGACGGGA-GCGTTTGCCCTCTTA-CCATTCTCAGAACCTCAATGAGTGCG--TCGTCACGTGTCAAGCAGTCACTAACCATTCAACAATAGGAAGCCGCTGAGCTCGGTAAGGGTTCCTTCAAGTACGCCTGGGTTCTTGACAAGCTCAAGGCCGAGCGTGAGCGTGGTATCACCATCGATATTGCTCTCTGGAAGTTCGAGACTCCTCGCTACTATGTCACCGTCATTGGTATGTTGTCGCTCATGCTTCATTCTACTTCTCTTCGTACTAACATATCACTCAGACGCTCCCGGTCACC
>69_EF-1
GTCGACCACTGTGAGTACTCTCCTCGACAATGAGCATATCTGCCATCGTCAATCCCGACCAAGACCTGGCGGGGTATTTCTCAAAGTCAACATACTGACATCGTTTCACAGACCGGTCACTTGATCTACCAGTGCGGTGGTATCGACAAGCGAACCATCGAGAAGTTCGAGAAGGTTAGTCACTTTCCCTTCAATCGCGCGTCCTTT-GCCCATCGATTTCCCCT------------------ACGACTCGAAACGTGCCCGCTACCCCGCTCGAGACCAAAAATTTTGCAATATGACCGTAATTTTTTT-GGTGGGGCACTTACCCCGCCACTTGAGCGAAGGGA-GCGTTTGCCCTCTTA-CCATTCTCACAACCTCAATGAGTGCG--TCGTCACGTGTGAAGCAGTCACTAACCATTCAACAATAGGAAGCCGCTGAGCTCGGTAAGGGTTCCTTCAAGTACGCCTGGGTTCTTGACAAGCTCAAGGCCGAGCGTGAGCGTGGTATCACCATCGATATTGCTCTCTGGAAGTTCGAGACTCCTCGCTACTATGTCACCGTCATTGGTATGTTGTCGCTCATGCTTCATTCTACTTCTCTTCGTACTAACATATCACTCAGACGCTCCCGGTCACC
>70_EF-1
GTCGACCACTGTGAGTACTCTCCTCGACAATGAGCATATCTGCCATCGTCAATCCCGACCAAGACCTGGCGGGGTATTTCTCAAAGTCAACATACTGACATCGTTTCACAGACCGGTCACTTGATCTACCAGTGCGGTGGTATCGACAAGCGAACCATCGAGAAGTTCGAGAAGGTTAGTCACTTTCCCTTCAATCGCGCGTCCTTT-GCCCATCGATTTCCCCT------------------ACGACTCGAAACGTGCCCGCTACCCCGCTCGAGACCAAAAATTTTGCAATATGACCGTAATTTTTTT-GGTGGGGCACTTACCCCGCCACTTGAGCGACGGGA-GCGTTTGCCCTCTTA-CCATTCTCAGAACCTCAATGAGTGCG--TCGTCACGTGTCAAGCAGTCACTAACCATTCAACAATAGGAAGCCGCTGAGCTCGGTAAGGGTTCCTTCAAGTACGCCTGGGTTCTTGACAAGCTCAAGGCCGAGCGTGAGCGTGGTATCACCATCGATATTGCTCTCTGGAAGTTCGAGACTCCTCGCTACTATGTCACCGTCATTGGTATGTTGTCGCTCATGCTTCATTCTACTTCTCTTCGTACTAACATATCACTCAGACGCTCCCGGTCACC
>71_EF-1
GTCGACCACTGTGAGTACTCTCCTCGACAATGAGCATATCTGCCATCGTCAATCCCGACCAAGACCTGGCGGGGTATTTCTCAAAGTCAACATACTGACATCGTTTCACAGACCGGTCACTTGATCTACCAGTGCGGTGGTATCGACAAGCGAACCATCGAGAAGTTCGAGAAGGTTAGTCACTTTCCCTTCAATCGCGCGTCCTTT-GCCCATCGATTTCCCCT------------------ACGACTCGAAACGTGCCCGCTACCCCGCTCGAGACCAAAAATTTTGCAATATGACCGTAATTTTTTTTGGTGGGGCACTTACCCCGCCACTTGAGCGACGGGA-GCGTTTGCCCTCTTA-CCATTCTCACAACCTCAATGAGTGCG--TCGTCACGTGTCAAGCAGTCACTAACCATTCAACAATAGGAAGCCGCTGAGCTCGGTAAGGGTTCCTTCAAGTACGCCTGGGTTCTTGACAAGCTCAAGGCCGAGCGTGAGCGTGGTATCACCATCGATATTGCTCTCTGGAAGTTCGAGACTCCTCGCTACTATGTCACCGTCATTGGTATGTTGTCGCTCATGCTTCATTCTACTTCTCTTCGTACTAACATATCACTCAGACGCTCCCGGTCACC
>72_EF-1
GTCGACCACTGTGAGTACTCTCCTCGACAATGAGCTTATCTGCCATCGTCAATCCCGACCAAGACCTGGCGGGGTATTTCTCAAAGTCAACATACTGACATCGTTTCACAGACCGGTCACTTGATCTACCAGTGCGGTGGTATTGACAAGCGAACCATCGAGAAGTTCGAGAAGGTTAGTCACTTTCCCTTCGATCGCGCGTCCTTT-GCCCATCGATTTCACCT------------------ACGACTCGAAACGTGCCCGCTACCCCGCTCGAGACCAAAAATTTTGCAATATGACCGTAATTTTTTTTGGTGGGGCACTTACCCCGCCACTTGAGCGACGGGA-GCGTTTGCCCTCTTAACCATTCTCACAACCTCAATCAGTGCG--TCGTCACGTGTCAAGCAGTCACTAACCATTCAACAATAGGAAGCCGCTGAGCTCGGTAAGGGTTCCTTCAAGTACGCCTGGGTTCTTGACAAGCTCAAGGCCGAGCGTGAGCGTGGTATCACCATCGATATTGCTCTCTGGAAGTTCGAGACTCCTCGCTACTATGTCACCGTCATTGGTATGTTGTCTCTCATGCTTCATTCTACTTCTCTTCGTACTAACATATCACTCAGACGCTCCCGGTCACC
>73_EF-1
GTCGACCACTGTGAGTACTCTCCTCGACAATGAGCATATCTGCCATCGTCAATCCCGACCAAGACCTGGCGGGGTATTTCTCAAAGTCAACATACTGACATCGTTTCACAGACCGGTCACTTGATCTACCAGTGCGGTGGTATCGACAAGCGAACCATCGAGAAGTTCGAGAAGGTTAGTCACTTTCCCTTCAATCGCGCGTCCTTT-GCCCATCGATTTCCCCT------------------ACGACTCGAAACGTGCCCGCTACCCCGCTCGAGACCAAAAATTTTGCAATATGACCGTAATTTTTTT-GGTGGGGCACTTACCCCGCCACTTGAGCGAAGGGA-GCGTTTGCCCTCTTA-CCATTCTCACAACCTCAATGAGTGCG--TCGTCACGTGTGAAGCAGTCACTAACCATTCAACAATAGGAAGCCGCTGAGCTCGGTAAGGGTTCCTTCAAGTACGCCTGGGTTCTTGACAAGCTCAAGGCCGAGCGTGAGCGTGGTATCACCATCGATATTGCTCTCTGGAAGTTCGAGACTCCTCGCTACTATGTCACCGTCATTGGTATGTTGTCGCTCATGCTTCATTCTACTTCTCTTCGTACTAACATATCACTCAGACGCTCCCGGTCACC
>74_EF-1
GTCGACCACTGTGAGTACTCTCCTCGACAATGAGCATATCTGCCATCGTCAATCCCGACCAAGACCTGGCGGGGTATTTCTCAAAGTCAACATACTGACATCGTTTCACAGACCGGTCACTTGATCTACCAGTGCGGTGGTATCGACAAGCGAACCATCGAGAAGTTCGAGAAGGTTAGTCACTTTCCCTTCAATCGCGCGTCCTTT-GCCCATCGATTTCCCCT------------------ACGACTCGAAACGTGCCCGCTACCCCGCTCGAGACCAAAAATTTTGCAATATGACCGTAATTTTTTT-GGTGGGGCACTTACCCCGCCACTTGAGCGAAGGGA-GCGTTTGCCCTCTTA-CCATTCTCACAACCTCAATGAGTGCG--TCGTCACGTGTCAAGCAGTCACTAACCATTCAACAATAGGAAGCCGCTGAGCTCGGTAAGGGTTCCTTCAAGTACGCCTGGGTTCTTGACAAGCTCAAGGCCGAGCGTGAGCGTGGTATCACCATCGATATTGCTCTCTGGAAGTTCGAGACTCCTCGCTACTATGTCACCGTCATTGGTATGTTGTCGCTCATGCTTCATTCTACTTCTCTTCGTACTAACATATCACTCAGACGCTCCCGGTCACC
>75_EF-1
GTCGACCACTGTGAGTACTCTCCTCGACAATGAGCATATCTGCCATCGTCAATCCCGACCAAGACCTGGCGGGGTATTTCTCAAAGTCAACATACTGACATCGTTTCACAGACCGGTCACTTGATCTACCAGTGCGGTGGTATCGACAAGCGAACCATCGAGAAGTTCGAGAAGGTTAGTCACTTTCCCTTCAATCGCGCGTCCTTT-GCCCATCGATTTCCCCT------------------ACGACTCGAAACGTGCCCGCTACCCCGCTCGAGACCAAAAATTTTGCAATATGACCGTAATTTTTTT-GGTGGGGCACTTACCCCGCCACTTGAGCGAAGGGA-GCGTTTGCCCTCTTA-CCATTCTCACAACCTCAATGAGTGCG--TCGTCACGTGTCAAGCAGTCACTAACCATTCAACAATAGGAAGCCGCTGAGCTCGGTAAGGGTTCCTTCAAGTACGCCTGGGTTCTTGACAAGCTCAAGGCCGAGCGTGAGCGTGGTATCACCATCGATATTGCTCTCTGGAAGTTCGAGACTCCTCGCTACTATGTCACCGTCATTGGTATGTTGTCGCTCATGCTTCATTCTACTTCTCTTCGTACTAACATATCACTCAGACGCTCCCGGTCACC
>76_EF-1
GTCGACCACTGTGAGTACTCTCCTCGACAATGAGCTTATCTGCCATCGTCAATCCCGACCAAGACCTGGCGGGGTATTTCTCAAAGTCAACATACTGACATCGTTTCACAGACCGGTCACTTGATCTACCAGTGCGGTGGTATTGACAAGCGAACCATCGAGAAGTTCGAGAAGGTTAGTCACTTTCCCTTCGATCGCGCGTCCTTT-GCCCATCGATTTCACCT------------------ACGACTCGAAACGTGCCCGCTACCCCGCTCGAGACCAAAAATTTTGCAATATGACCGTAATTTTTTTTGGTGGGGCACTTACCCCGCCACTTGAGCGACGGGA-GCGTTTGCCCTCTTAACCATTCTCACAACCTCAATCAGTGCG--TCGTCACGTGTCAAGCAGTCACTAACCATTCAACAATAGGAAGCCGCTGAGCTCGGTAAGGGTTCCTTCAAGTACGCCTGGGTTCTTGACAAGCTCAAGGCCGAGCGTGAGCGTGGTATCACCATCGATATTGCTCTCTGGAAGTTCGAGACTCCTCGCTACTATGTCACCGTCATTGGTATGTTGTCTCTCATGCTTCATTCTACTTCTCTTCGTACTAACATATCACTCAGACGCTCCCGGTCACC
>77_EF-11
GTCGACCACTGTGAGTACTCTCCTCGACAATGAGCATATCTGCCATCGTCAATCCCGACCAAGACCTGGCGGGGTATTTCTCAAAGTCAACATACTGACATCGTTTCACAGACCGGTCACTTGATCTACCAGTGCGGTGGTATCGACAAGCGAACCATCGAGAAGTTCGAGAAGGTTAGTCACTTTCCCTTCAATCGCGCGTCCTTT-GCCCATCGATTTCCCCT------------------ACGACTCGAAACGTGCCCGCTACCCCGCTCGAGACCAAAAATTTTGCAATATGACCGTAATTTTTTT-GGTGGGGCACTTACCCCGCCACTTGAGCGAAGGGA-GCGTTTGCCCTCTTA-CCATTCTCACAACCTCAATGAGTGCG--TCGTCACGTGTGAAGCAGTCACTAACCATTCAACAATAGGAAGCCGCTGAGCTCGGTAAGGGTTCCTTCAAGTACGCCTGGGTTCTTGACAAGCTCAAGGCCGAGCGTGAGCGTGGTATCACCATCGATATTGCTCTCTGGAAGTTCGAGACTCCTCGCTACTATGTCACCGTCATTGGTATGTTGTCGCTCATGCTTCATTCTACTTCTCTTCGTACTAACATATCACTCAGACGCTCCCGGTCACC
>78_EF-11
GTCGACCACTGTGAGTACTCTCCTCGACAATGAGCATATCTGCCATCGTCAATCCCGACCAAGACCTGGCGGGGTATTTCTCAAAGTCAACATACTGACATCGTTTCACAGACCGGTCACTTGATCTACCAGTGCGGTGGTATCGACAAGCGAACCATCGAGAAGTTCGAGAAGGTTAGTCACTTTCCCTTCAATCGCGCGTCCTTT-GCCCATCGATTTCCCCT------------------ACGACTCGAAACGTGCCCGCTACCCCGCTCGAGACCAAAAATTTTGCAATATGACCGTAATTTTTTT-GGTGGGGCACTTACCCCGCCACTTGAGCGACGGGA-GCGTTTGCCCTCTTA-CCATTCTCACAACCTCAATGAGTGCG--TCGTCACGTGTCAAGCAGTCACTAACCACTCAACAATAGGAAGCCGCTGAGCTCGGTAAGGGTTCCTTCAAGTACGCCTGGGTTCTTGACAAGCTCAAGGCCGAGCGTGAGCGTGGTATCACCATCGATATTGCTCTCTGGAAGTTCGAGACTCCTCGCTACTATGTCACCGTCATTGGTATGTTGTCGCTCATGCTTCATTCTACTTCTCTTCGTACTAACATATCACCCAGACGCTCCCGGTCACC
>79_EF-11
GTCGACCACTGTGAGTACTCTCCTCGACAATGAGCATATCTGCCATCGTCAATCCCGACCAAGACCTGGCGGGGTATTTCTCAAAGTCAACATACTGACATCGTTTCACAGACCGGTCACTTGATCTACCAGTGCGGTGGTATCGACAAGCGAACCATCGAGAAGTTCGAGAAGGTTAGTCACTTTCCCTTCAATCGCGCGTCCTTT-GCCCATCGATTTCCCCT------------------ACGACTCGAAACGTGCCCGCTACCCCGCTCGAGACCAAAAATTTTGCAATATGACCGTAATTTTTTT-GGTGGGGCACTTACCCCGCCACTTGAGCGAAGGGA-GCGTTTGCCCTCTTA-CCATTCTCACAACCTCAATGAGTGCG--TCGTCACGTGTGAAGCAGTCACTAACCATTCAACAATAGGAAGCCGCTGAGCTCGGTAAGGGTTCCTTCAAGTACGCCTGGGTTCTTGACAAGCTCAAGGCCGAGCGTGAGCGTGGTATCACCATCGATATTGCTCTCTGGAAGTTCGAGACTCCTCGCTACTATGTCACCGTCATTGGTATGTTGTCGCTCATGCTTCATTCTACTTCTCTTCGTACTAACATATCACTCAGACGCTCCCGGTCACC
>80_EF-11
GTCGACCACTGTGAGTACTCTCCTCGACAATGAGCATATCTGCCATCGTCAATCCCGACCAAGACCTGGCGGGGTATTTCTCAAAGTCAACATACTGACATCGTTTCACAGACCGGTCACTTGATCTACCAGTGCGGTGGTATCGACAAGCGAACCATCGAGAAGTTCGAGAAGGTTAGTCACTTTCCCTTCAATCGCGCGTCCTTT-GCCCATCGATTTCCCCT------------------ACGACTCGAAACGTGCCCGCTACCCCGCTCGAGACCAAAAATTTTGCAATATGACCGTAATTTTTTT-GGTGGGGCACTTACCCCGCCACTTGAGCGACGGGA-GCGTTTGCCCTCTTA-CCATTCTCACAACCTCAATGAGTGCG--TCGTCACGTGTCAAGCAGTCACTAACCACTCAACAATAGGAAGCCGCTGAGCTCGGTAAGGGTTCCTTCAAGTACGCCTGGGTTCTTGACAAGCTCAAGGCCGAGCGTGAGCGTGGTATCACCATCGATATTGCTCTCTGGAAGTTCGAGACTCCTCGCTACTATGTCACCGTCATTGGTATGTTGTCGCTCATGCTTCATTCTACTTCTCTTCGTACTAACATATCACCCAGACGCTCCCGGTCACC
>82_EF-11
GTCGACCACTGTGAGTACTCTCCTCGACAATGAGCATATCTGCCATCGTCAATCCCGACCAAGACCTGGCGGGGTATTTCTCAAAGTCAACATACTGACATCGTTTCACAGACCGGTCACTTGATCTACCAGTGCGGTGGTATCGACAAGCGAACCATCGAGAAGTTCGAGAAGGTTAGTCACTTTCCCTTCAATCGCGCGTCCTTT-GCCCATCGATTTCCCCT------------------ACGACTCGAAACGTGCCCGCTACCCCGCTCGAGACCAAAAATTTTGCAATATGACCGTAATTTTTTTTGGTGGGGCACTTACCCCGCCACTTGAGCGACGGGA-GCGTTTGCCCTCTTA-CCATTCTCACAACCTCAATGAGTGCG--TCGTCACGTGTCAAGCAGTCACTAACCATTCAACAATAGGAAGCCGCTGAGCTCGGTAAGGGTTCCTTCAAGTACGCCTGGGTTCTTGACAAGCTCAAGGCCGAGCGTGAGCGTGGTATCACCATCGATATTGCTCTCTGGAAGTTCGAGACTCCTCGCTACTATGTCACCGTCATTGGTATGTTGTCGCTCATGCTTCATTCTACTTCTCTTCGTACTAACATATCACTCAGACGCTCCCGGTCACC
>83_EF-11
GTCGACCACTGTGAGTACTCTCCTCGACAATGAGCATATCTGCCATCGTCAATCCCGACCAAGACCTGGCGGGGTATTTCTCAAAGTCAACATACTGACATCGTTTCACAGACCGGTCACTTGATCTACCAGTGCGGTGGTATCGACAAGCGAACCATCGAGAAGTTCGAGAAGGTTAGTCACTTTCCCTTCAATCGCGCGTCCTTT-GCCCATCGATTTCCCCT------------------ACGACTCGAAACGTGCCCGCTACCCCGCTCGAGACCAAAAATTTTGCAATATGACCGTAATTTTTTT-GGTGGGGCACTTACCCCGCCACTTGAGCGAAGGGA-GCGTTTGCCCTCTTA-CCATTCTCACAACCTCAATGAGTGCG--TCGTCACGTGTGAAGCAGTCACTAACCATTCAACAATAGGAAGCCGCTGAGCTCGGTAAGGGTTCCTTCAAGTACGCCTGGGTTCTTGACAAGCTCAAGGCCGAGCGTGAGCGTGGTATCACCATCGATATTGCTCTCTGGAAGTTCGAGACTCCTCGCTACTATGTCACCGTCATTGGTATGTTGTCGCTCATGCTTCATTCTACTTCTCTTCGTACTAACATATCACTCAGACGCTCCCGGTCACC
>84_EF-11
GTCGACCACTGTGAGTACTCTCCTCGACAATGAGCATATCTGCCATCGTCAATCCCGACCAAGACCTGGCGGGGTATTTCTCAAAGTCAACATACTGACATCGTTTCACAGACCGGTCACTTGATCTACCAGTGCGGTGGTATCGACAAGCGAACCATCGAGAAGTTCGAGAAGGTTAGTCACTTTCCCTTCAATCGCGCGTCCTTT-GCCCATCGATTTCCCCT------------------ACGACTCGAAACGTGCCCGCTACCCCGCTCGAGACCAAAAATTTTGCAATATGACCGTAATTTTTTTTGGTGGGGCACTTACCCCGCCACTTGAGCGACGGGA-GCGTTTGCCCTCTTA-CCATTCTCACAACCTCAATGAGTGCG--TCGTCACGTGTCAAGCAGTCACTAACCATTCAACAATAGGAAGCCGCTGAGCTCGGTAAGGGTTCCTTCAAGTACGCCTGGGTTCTTGACAAGCTCAAGGCCGAGCGTGAGCGTGGTATCACCATCGATATTGCTCTCTGGAAGTTCGAGACTCCTCGCTACTATGTCACCGTCATTGGTATGTTGTCGCTCATGCTTCATTCTACTTCTCTTCGTACTAACATATCACTCAGACGCTCCCGGTCACC
>85_EF-11
GTCGACCACTGTGAGTACTCTCCTCGACAATGAGCATATCTGCCATCGTCAATCCCGACCAAGACCTGGCGGGGTATTTCTCAAAGTCAACATACTGACATCGTTTCACAGACCGGTCACTTGATCTACCAGTGCGGTGGTATCGACAAGCGAACCATCGAGAAGTTCGAGAAGGTTAGTCACTTTCCCTTCAATCGCGCGTCCTTT-GCCCATCGATTTCCCCT------------------ACGACTCGAAACGTGCCCGCTACCCCGCTCGAGACCAAAAATTTTGCAATATGACCGTAATTTTTTT-GGTGGGGCACTTACCCCGCCACTTGAGCGACGGGA-GCGTTTGCCCTCTTA-CCATTCTCAGAACCTCAATGAGTGCG--TCGTCACGTGTCAAGCAGTCACTAACCATTCAACAATAGGAAGCCGCTGAGCTCGGTAAGGGTTCCTTCAAGTACGCCTGGGTTCTTGACAAGCTCAAGGCCGAGCGTGAGCGTGGTATCACCATCGATATTGCTCTCTGGAAGTTCGAGACTCCTCGCTACTATGTCACCGTCATTGGTATGTTGTCGCTCATGCTTCATTCTACTTCTCTTCGTACTAACATATCACTCAGACGCTCCCGGTCACC
>86_EF-11
GTCGACCACTGTGAGTACTCTCCTCGACAATGAGCATATCTGCCATCGTCAATCCCGACCAAGACCTGGCGGGGTATTTCTCAAAGTCAACATACTGACATCGTTTCACAGACCGGTCACTTGATCTACCAGTGCGGTGGTATCGACAAGCGAACCATCGAGAAGTTCGAGAAGGTTAGTCACTTTCCCTTCAATCGCGCGTCCTTT-GCCCATCGATTTCCCCT------------------ACGACTCGAAACGTGCCCGCTACCCCGCTCGAGACCAAAAATTTTGCAATATGACCGTAATTTTTTT-GGTGGGGCACTTACCCCGCCACTTGAGCGAAGGGA-GCGTTTGCCCTCTTA-CCATTCTCACAACCTCAATGAGTGCG--TCGTCACGTGTGAAGCAGTCACTAACCATTCAACAATAGGAAGCCGCTGAGCTCGGTAAGGGTTCCTTCAAGTACGCCTGGGTTCTTGACAAGCTCAAGGCCGAGCGTGAGCGTGGTATCACCATCGATATTGCTCTCTGGAAGTTCGAGACTCCTCGCTACTATGTCACCGTCATTGGTATGTTGTCGCTCATGCTTCATTCTACTTCTCTTCGTACTAACATATCACTCAGACGCTCCCGGTCACC
>87_EF-11
GTCGACCACTGTGAGTACTCTCCTCGACAATGAGCATATCTGCCATCGTCAATCCCGACCAAGACCTGGCGGGGTATTTCTCAAAGTCAACATACTGACATCGTTTCACAGACCGGTCACTTGATCTACCAGTGCGGTGGTATCGACAAGCGAACCATCGAGAAGTTCGAGAAGGTTAGTCACTTTCCCTTCAATCGCGCGTCCTTT-GCCCATCGATTTCCCCT------------------ACGACTCGAAACGTGCCCGCTACCCCGCTCGAGACCAAAAATTTTGCAATATGACCGTAATTTTTTT-GGTGGGGCACTTACCCCGCCACTTGAGCGACGGGA-GCGTTTGCCCTCTTA-CCATTCTCACAACCTCAATGAGTGCG--TCGTCACGTGTCAAGCAGTCACTAACCACTCAACAATAGGAAGCCGCTGAGCTCGGTAAGGGTTCCTTCAAGTACGCCTGGGTTCTTGACAAGCTCAAGGCCGAGCGTGAGCGTGGTATCACCATCGATATTGCTCTCTGGAAGTTCGAGACTCCTCGCTACTATGTCACCGTCATTGGTATGTTGTCGCTCATGCTTCATTCTACTTCTCTTCGTACTAACATATCACCCAGACGCTCCCGGTCACC
>88_EF-11
GTCGACCACTGTGAGTACTCTCCTCGACAATGAGCATATCTGCCATCGTCAATCCCGACCAAGACCTGGCGGGGTATTTCTCAAAGTCAACATACTGACATCGTTTCACAGACCGGTCACTTGATCTACCAGTGCGGTGGTATCGACAAGCGAACCATCGAGAAGTTCGAGAAGGTTAGTCACTTTCCCTTCAATCGCGCGTCCTTT-GCCCATCGATTTCCCCT------------------ACGACTCGAAACGTGCCCGCTACCCCGCTCGAGACCAAAAATTTTGCAATATGACCGTAATTTTTTTTGGTGGGGCACTTACCCCGCCACTTGAGCGACGGGA-GCGTTTGCCCTCTTA-CCATTCTCACAACCTCAATGAGTGCG--TCGTCACGTGTCAAGCAGTCACTAACCATTCAACAATAGGAAGCCGCTGAGCTCGGTAAGGGTTCCTTCAAGTACGCCTGGGTTCTTGACAAGCTCAAGGCCGAGCGTGAGCGTGGTATCACCATCGATATTGCTCTCTGGAAGTTCGAGACTCCTCGCTACTATGTCACCGTCATTGGTATGTTGTCGCTCATGCTTCATTCTACTTCTCTTCGTACTAACATATCACTCAGACGCTCCCGGTCACC
>89_EF-11
GTCGACCACTGTGAGTACTCTCCTCGACAATGAGCATATCTGCCATCGTCAATCCCGACCAAGACCTGGCGGGGTATTTCTCAAAGTCAACATACTGACATCGTTTCACAGACCGGTCACTTGATCTACCAGTGCGGTGGTATCGACAAGCGAACCATCGAGAAGTTCGAGAAGGTTAGTCACTTTCCCTTCAATCGCGCGTCCTTT-GCCCATCGATTTCCCCT------------------ACGACTCGAAACGTGCCCGCTACCCCGCTCGAGACCAAAAATTTTGCAATATGACCGTAATTTTTTTTGGTGGGGCACTTACCCCGCCACTTGAGCGACGGGA-GCGTTTGCCCTCTTA-CCATTCTCACAACCTCAATGAGTGCG--TCGTCACGTGTCAAGCAGTCACTAACCATTCAACAATAGGAAGCCGCTGAGCTCGGTAAGGGTTCCTTCAAGTACGCCTGGGTTCTTGACAAGCTCAAGGCCGAGCGTGAGCGTGGTATCACCATCGATATTGCTCTCTGGAAGTTCGAGACTCCTCGCTACTATGTCACCGTCATTGGTATGTTGTCGCTCATGCTTCATTCTACTTCTCTTCGTACTAACATATCACTCAGACGCTCCCGGTCACC
>90_EF-11
GTCGACCACTGTGAGTACTCTCCTCGACAATGAGCATATCTGCCATCGTCAATCCCGACCAAGACCTGGCGGGGTATTTCTCAAAGTCAACATACTGACATCGTTTCACAGACCGGTCACTTGATCTACCAGTGCGGTGGTATCGACAAGCGAACCATCGAGAAGTTCGAGAAGGTTAGTCACTTTCCCTTCAATCGCGCGTCCTTT-GCCCATCGATTTCCCCT------------------ACGACTCGAAACGTGCCCGCTACCCCGCTCGAGACCAAAAATTTTGCAATATGACCGTAATTTTTTTTGGTGGGGCACTTACCCCGCCACTTGAGCGACGGGA-GCGTTTGCCCTCTTA-CCATTCTCACAACCTCAATGAGTGCG--TCGTCACGTGTCAAGCAGTCACTAACCATTCAACAATAGGAAGCCGCTGAGCTCGGTAAGGGTTCCTTCAAGTACGCCTGGGTTCTTGACAAGCTCAAGGCCGAGCGTGAGCGTGGTATCACCATCGATATTGCTCTCTGGAAGTTCGAGACTCCTCGCTACTATGTCACCGTCATTGGTATGTTGTCGCTCATGCTTCATTCTACTTCTCTTCGTACTAACATATCACTCAGACGCTCCCGGTCACC
>91_EF-11
GTCGACCACTGTGAGTACTCTCCTCGACAATGAGCATATCTGCCATCGTCAATCCCGACCAAGACCTGGCGGGGTATTTCTCAAAGTCAACATACTGACATCGTTTCACAGACCGGTCACTTGATCTACCAGTGCGGTGGTATCGACAAGCGAACCATCGAGAAGTTCGAGAAGGTTAGTCACTTTCCCTTCAATCGCGCGTCCTTT-GCCCATCGATTTCCCCT------------------ACGACTCGAAACGTGCCCGCTACCCCGCTCGAGACCAAAAATTTTGCAATATGACCGTAATTTTTTT-GGTGGGGCACTTACCCCGCCACTTGAGCGACGGGA-GCGTTTGCCCTCTTA-CCATTCTCACAACCTCAATGAGTGCG--TCGTCACGTGTCAAGCAGTCACTAACCACTCAACAATAGGAAGCCGCTGAGCTCGGTAAGGGTTCCTTCAAGTACGCCTGGGTTCTTGACAAGCTCAAGGCCGAGCGTGAGCGTGGTATCACCATCGATATTGCTCTCTGGAAGTTCGAGACTCCTCGCTACTATGTCACCGTCATTGGTATGTTGTCGCTCATGCTTCATTCTACTTCTCTTCGTACTAACATATCACCCAGACGCTCCCGGTCACC
>92_EF-11
GTCGACCACTGTGAGTACTCTCCTCGACAATGAGCATATCTGCCATCGTCAATCCCGACCAAGACCTGGCGGGGTATTTCTCAAAGTCAACATACTGACATCGTTTCACAGACCGGTCACTTGATCTACCAGTGCGGTGGTATCGACAAGCGAACCATCGAGAAGTTCGAGAAGGTTAGTCACTTTCCCTTCAATCGCGCGTCCTTT-GCCCATCGATTTCCCCT------------------ACGACTCGAAACGTGCCCGCTACCCCGCTCGAGACCAAAAATTTTGCAATATGACCGTAATTTTTTTTGGTGGGGCACTTACCCCGCCACTTGAGCGACGGGA-GCGTTTGCCCTCTTA-CCATTCTCACAACCTCAATGAGTGCG--TCGTCACGTGTCAAGCAGTCACTAACCATTCAACAATAGGAAGCCGCTGAGCTCGGTAAGGGTTCCTTCAAGTACGCCTGGGTTCTTGACAAGCTCAAGGCCGAGCGTGAGCGTGGTATCACCATCGATATTGCTCTCTGGAAGTTCGAGACTCCTCGCTACTATGTCACCGTCATTGGTATGTTGTCGCTCATGCTTCATTCTACTTCTCTTCGTACTAACATATCACTCAGACGCTCCCGGTCACC
>93_EF-11
GTCGACCACTGTGAGTACTCTCCTCGACAATGAGCATATCTGCCATCGTCAATCCCGACCAAGACCTGGCGGGGTATTTCTCAAAGTCAACATACTGACATCGTTTCACAGACCGGTCACTTGATCTACCAGTGCGGTGGTATCGACAAGCGAACCATCGAGAAGTTCGAGAAGGTTAGTCACTTTCCCTTCAATCGCGCGTCCTTT-GCCCATCGATTTCCCCT------------------ACGACTCGAAACGTGCCCGCTACCCCGCTCGAGACCAAAAATTTTGCAATATGACCGTAATTTTTTT-GGTGGGGCACTTACCCCGCCACTTGAGCGAAGGGA-GCGTTTGCCCTCTTA-CCATTCTCACAACCTCAATGAGTGCG--TCGTCACGTGTCAAGCAGTCACTAACCATTCAACAATAGGAAGCCGCTGAGCTCGGTAAGGGTTCCTTCAAGTACGCCTGGGTTCTTGACAAGCTCAAGGCCGAGCGTGAGCGTGGTATCACCATCGATATTGCTCTCTGGAAGTTCGAGACTCCTCGCTACTATGTCACCGTCATTGGTATGTTGTCGCTCATGCTTCATTCTACTTCTCTTCGTACTAACATATCACTCAGACGCTCCCGGTCACC
>94_EF-11
GTCGACCACTGTGAGTACTCTCCTCGACAATGAGCATATCTGCCATCGTCAATCCCGACCAAGACCTGGCGGGGTATTTCTCAAAGTCAACATACTGACATCGTTTCACAGACCGGTCACTTGATCTACCAGTGCGGTGGTATCGACAAGCGAACCATCGAGAAGTTCGAGAAGGTTAGTCACTTTCCCTTCAATCGCGCGTCCTTT-GCCCATCGATTTCCCCT------------------ACGACTCGAAACGTGCCCGCTACCCCGCTCGAGACCAAAAATTTTGCAATATGACCGTAATTTTTTTTGGTGGGGCACTTACCCCGCCACTTGAGCGACGGGA-GCGTTTGCCCTCTTA-CCATTCTCACAACCTCAATGAGTGCG--TCGTCACGTGTCAAGCAGTCACTAACCATTCAACAATAGGAAGCCGCTGAGCTCGGTAAGGGTTCCTTCAAGTACGCCTGGGTTCTTGACAAGCTCAAGGCCGAGCGTGAGCGTGGTATCACCATCGATATTGCTCTCTGGAAGTTCGAGACTCCTCGCTACTATGTCACCGTCATTGGTATGTTGTCGCTCATGCTTCATTCTACTTCTCTTCGTACTAACATATCACTCAGACGCTCCCGGTCACC
>95_EF-11
GTCGACCACTGTGAGTACTCTCCTCGACAATGAGCATATCTGCCATCGTCAATCCCGACCAAGACCTGGCGGGGTATTTCTCAAAGTCAACATACTGACATCGTTTCACAGACCGGTCACTTGATCTACCAGTGCGGTGGTATCGACAAGCGAACCATCGAGAAGTTCGAGAAGGTTAGTCACTTTCCCTTCAATCGCGCGTCCTTT-GCCCATCGATTTCCCCT------------------ACGACTCGAAACGTGCCCGCTACCCCGCTCGAGACCAAAAATTTTGCAATATGACCGTAATTTTTTT-GGTGGGGCACTTACCCCGCCACTTGAGCGAAGGGA-GCGTTTGCCCTCTTA-CCATTCTCACAACCTCAATGAGTGCG--TCGTCACGTGTCAAGCAGTCACTAACCATTCAACAATAGGAAGCCGCTGAGCTCGGTAAGGGTTCCTTCAAGTACGCCTGGGTTCTTGACAAGCTCAAGGCCGAGCGTGAGCGTGGTATCACCATCGATATTGCTCTCTGGAAGTTCGAGACTCCTCGCTACTATGTCACCGTCATTGGTATGTTGTCGCTCATGCTTCATTCTACTTCTCTTCGTACTAACATATCACTCAGACGCTCCCGGTCACC
>96_EF-11
GTCGACCACTGTGAGTACTCTCCTCGACAATGAGCATATCTGCCATCGTCAATCCCGACCAAGACCTGGCGGGGTATTTCTCAAAGTCAACATACTGACATCGTTTCACAGACCGGTCACTTGATCTACCAGTGCGGTGGTATCGACAAGCGAACCATCGAGAAGTTCGAGAAGGTTAGTCACTTTCCCTTCAATCGCGCGTCCTTT-GCCCATCGATTTCCCCT------------------ACGACTCGAAACGTGCCCGCTACCCCGCTCGAGACCAAAAATTTTGCAATATGACCGTAATTTTTTT-GGTGGGGCACTTACCCCGCCACTTGAGCGACGGGA-GCGTTTGCCCTCTTA-CCATTCTCACAACCTCAATGAGTGCG--TCGTCACGTGTCAAGCAGTCACTAACCACTCAACAATAGGAAGCCGCTGAGCTCGGTAAGGGTTCCTTCAAGTACGCCTGGGTTCTTGACAAGCTCAAGGCCGAGCGTGAGCGTGGTATCACCATCGATATTGCTCTCTGGAAGTTCGAGACTCCTCGCTACTATGTCACCGTCATTGGTATGTTGTCGCTCATGCTTCATTCTACTTCTCTTCGTACTAACATATCACCCAGACGCTCCCGGTCACC
>97_EF-11
GTCGACCACTGTGAGTACTCTCCTCGACAATGAGCATATCTGCCATCGTCAATCCCGACCAAGACCTGGCGGGGTATTTCTCAAAGTCAACATACTGACATCGTTTCACAGACCGGTCACTTGATCTACCAGTGCGGTGGTATCGACAAGCGAACCATCGAGAAGTTCGAGAAGGTTAGTCACTTTCCCTTCAATCGCGCGTCCTTT-GCCCATCGATTTCCCCT------------------ACGACTCGAAACGTGCCCGCTACCCCGCTCGAGACCAAAAATTTTGCAATATGACCGTAATTTTTTT-GGTGGGGCACTTACCCCGCCACTTGAGCGAAGGGA-GCGTTTGCCCTCTTA-CCATTCTCACAACCTCAATGAGTGCG--TCGTCACGTGTCAAGCAGTCACTAACCATTCAACAATAGGAAGCCGCTGAGCTCGGTAAGGGTTCCTTCAAGTACGCCTGGGTTCTTGACAAGCTCAAGGCCGAGCGTGAGCGTGGTATCACCATCGATATTGCTCTCTGGAAGTTCGAGACTCCTCGCTACTATGTCACCGTCATTGGTATGTTGTCGCTCATGCTTCATTCTACTTCTCTTCGTACTAACATATCACTCAGACGCTCCCGGTCACC
>98_EF-11
GTCGACCACTGTGAGTACTCTCCTCGACAATGAGCATATCTGCCATCGTCAATCCCGACCAAGACCTGGCGGGGTATTTCTCAAAGTCAACATACTGACATCGTTTCACAGACCGGTCACTTGATCTACCAGTGCGGTGGTATCGACAAGCGAACCATCGAGAAGTTCGAGAAGGTTAGTCACTTTCCCTTCAATCGCGCGTCCTTT-GCCCATCGATTTCCCCT------------------ACGACTCGAAACGTGCCCGCTACCCCGCTCGAGACCAAAAATTTTGCAATATGACCGTAATTTTTTT-GGTGGGGCACTTACCCCGCCACTTGAGCGACGGGA-GCGTTTGCCCTCTTA-CCATTCTCACAACCTCAATGAGTGCG--TCGTCACGTGTCAAGCAGTCACTAACCACTCAACAATAGGAAGCCGCTGAGCTCGGTAAGGGTTCCTTCAAGTACGCCTGGGTTCTTGACAAGCTCAAGGCCGAGCGTGAGCGTGGTATCACCATCGATATTGCTCTCTGGAAGTTCGAGACTCCTCGCTACTATGTCACCGTCATTGGTATGTTGTCGCTCATGCTTCATTCTACTTCTCTTCGTACTAACATATCACCCAGACGCTCCCGGTCACC
>99_EF-11
GTCGACCACTGTGAGTACTCTCCTCGACAATGAGCATATCTGCCATCGTCAATCCCGACCAAGACCTGGCGGGGTATTTCTCAAAGTCAACATACTGACATCGTTTCACAGACCGGTCACTTGATCTACCAGTGCGGTGGTATCGACAAGCGAACCATCGAGAAGTTCGAGAAGGTTAGTCACTTTCCCTTCAATCGCGCGTCCTTT-GCCCATCGATTTCCCCT------------------ACGACTCGAAACGTGCCCGCTACCCCGCTCGAGACCAAAAATTTTGCAATATGACCGTAATTTTTTTTGGTGGGGCACTTACCCCGCCACTTGAGCGACGGGA-GCGTTTGCCCTCTTA-CCATTCTCACAACCTCAATGAGTGCG--TCGTCACGTGTCAAGCAGTCACTAACCATTCAACAATAGGAAGCCGCTGAGCTCGGTAAGGGTTCCTTCAAGTACGCCTGGGTTCTTGACAAGCTCAAGGCCGAGCGTGAGCGTGGTATCACCATCGATATTGCTCTCTGGAAGTTCGAGACTCCTCGCTACTATGTCACCGTCATTGGTATGTTGTCGCTCATGCTTCATTCTACTTCTCTTCGTACTAACATATCACTCAGACGCTCCCGGTCACC
>111_EF-11
GTCGACCACTGTGAGTACTCTCCTCGACAATGAGCATATCTGCCATCGTCAATCCCGACCAAGACCTGGCGGGGTATTTCTCAAAGTCAACATACTGACATCGTTTCACAGACCGGTCACTTGATCTACCAGTGCGGTGGTATCGACAAGCGAACCATCGAGAAGTTCGAGAAGGTTAGTCACTTTCCCTTCAATCGCGCGTCCTTT-GCCCATCGATTTCCCCT------------------ACGACTCGAAACGTGCCCGCTACCCCGCTCGAGACCAAAAATTTTGCAATATGACCGTAATTTTTTT-GGTGGGGCACTTACCCCGCCACTTGAGCGAAGGGA-GCGTTTGCCCTCTTA-CCATTCTCACAACCTCAATGAGTGCG--TCGTCACGTGTGAAGCAGTCACTAACCATTCAACAATAGGAAGCCGCTGAGCTCGGTAAGGGTTCCTTCAAGTACGCCTGGGTTCTTGACAAGCTCAAGGCCGAGCGTGAGCGTGGTATCACCATCGATATTGCTCTCTGGAAGTTCGAGACTCCTCGCTACTATGTCACCGTCATTGGTATGTTGTCGCTCATGCTTCATTCTACTTCTCTTCGTACTAACATATCACTCAGACGCTCCCGGTCACC
>112_EF-11
GTCGACCACTGTGAGTACTCTCCTCGACAATGAGCATATCTGCCATCGTCAATCCCGACCAAGACCTGGCGGGGTATTTCTCAAAGTCAACATACTGACATCGTTTCACAGACCGGTCACTTGATCTACCAGTGCGGTGGTATCGACAAGCGAACCATCGAGAAGTTCGAGAAGGTTAGTCACTTTCCCTTCAATCGCGCGTCCTTT-GCCCATCGATTTCCCCT------------------ACGACTCGAAACGTGCCCGCTACCCCGCTCGAGACCAAAAATTTTGCAATATGACCGTAATTTTTTTTGGTGGGGCACTTACCCCGCCACTTGAGCGACGGGA-GCGTTTGCCCTCTTA-CCATTCTCACAACCTCAATGAGTGCG--TCGTCACGTGTCAAGCAGTCACTAACCATTCAACAATAGGAAGCCGCTGAGCTCGGTAAGGGTTCCTTCAAGTACGCCTGGGTTCTTGACAAGCTCAAGGCCGAGCGTGAGCGTGGTATCACCATCGATATTGCTCTCTGGAAGTTCGAGACTCCTCGCTACTATGTCACCGTCATTGGTATGTTGTCGCTCATGCTTCATTCTACTTCTCTTCGTACTAACATATCACTCAGACGCTCCCGGTCACC
>113_EF-11
GTCGACCACTGTGAGTACTCTCCTCGACAATGAGCATATCTGCCATCGTCAATCCCGACCAAGACCTGGCGGGGTATTTCTCAAAGTCAACATACTGACATCGTTTCACAGACCGGTCACTTGATCTACCAGTGCGGTGGTATCGACAAGCGAACCATCGAGAAGTTCGAGAAGGTTAGTCACTTTCCCTTCAATCGCGCGTCCTTT-GCCCATCGATTTCCCCT------------------ACGACTCGAAACGTGCCCGCTACCCCGCTCGAGACCAAAAATTTTGCAATATGACCGTAATTTTTTT-GGTGGGGCACTTACCCCGCCACTTGAGCGAAGGGA-GCGTTTGCCCTCTTA-CCATTCTCACAACCTCAATGAGTGCG--TCGTCACGTGTGAAGCAGTCACTAACCATTCAACAATAGGAAGCCGCTGAGCTCGGTAAGGGTTCCTTCAAGTACGCCTGGGTTCTTGACAAGCTCAAGGCCGAGCGTGAGCGTGGTATCACCATCGATATTGCTCTCTGGAAGTTCGAGACTCCTCGCTACTATGTCACCGTCATTGGTATGTTGTCGCTCATGCTTCATTCTACTTCTCTTCGTACTAACATATCACTCAGACGCTCCCGGTCACC
>114_EF-11
GTCGACCACTGTGAGTACTCTCCTCGACAATGAGCATATCTGCCATCGTCAATCCCGACCAAGACCTGGCGGGGTATTTCTCAAAGTCAACATACTGACATCGTTTCACAGACCGGTCACTTGATCTACCAGTGCGGTGGTATCGACAAGCGAACCATCGAGAAGTTCGAGAAGGTTAGTCACTTTCCCTTCAATCGCGCGTCCTTT-GCCCATCGATTTCCCCT------------------ACGACTCGAAACGTGCCCGCTACCCCGCTCGAGACCAAAAATTTTGCAATATGACCGTAATTTTTTTTGGTGGGGCACTTACCCCGCCACTTGAGCGACGGGA-GCGTTTGCCCTCTTA-CCATTCTCACAACCTCAATGAGTGCG--TCGTCACGTGTCAAGCAGTCACTAACCATTCAACAATAGGAAGCCGCTGAGCTCGGTAAGGGTTCCTTCAAGTACGCCTGGGTTCTTGACAAGCTCAAGGCCGAGCGTGAGCGTGGTATCACCATCGATATTGCTCTCTGGAAGTTCGAGACTCCTCGCTACTATGTCACCGTCATTGGTATGTTGTCGCTCATGCTTCATTCTACTTCTCTTCGTACTAACATATCACTCAGACGCTCCCGGTCACC
>115_EF-11
GTCGACCACTGTGAGTACTCTCCTCGACAATGAGCATATCTGCCATCGTCAATCCCGACCAAGACCTGGCGGGGTATTTCTCAAAGTCAACATACTGACATCGTTTCACAGACCGGTCACTTGATCTACCAGTGCGGTGGTATCGACAAGCGAACCATCGAGAAGTTCGAGAAGGTTAGTCACTTTCCCTTCAATCGCGCGTCCTTT-GCCCATCGATTTCCCCT------------------ACGACTCGAAACGTGCCCGCTACCCCGCTCGAGACCAAAAATTTTGCAATATGACCGTAATTTTTTT-GGTGGGGCACTTACCCCGCCACTTGAGCGAAGGGA-GCGTTTGCCCTCTTA-CCATTCTCACAACCTCAATGAGTGCG--TCGTCACGTGTGAAGCAGTCACTAACCATTCAACAATAGGAAGCCGCTGAGCTCGGTAAGGGTTCCTTCAAGTACGCCTGGGTTCTTGACAAGCTCAAGGCCGAGCGTGAGCGTGGTATCACCATCGATATTGCTCTCTGGAAGTTCGAGACTCCTCGCTACTATGTCACCGTCATTGGTATGTTGTCGCTCATGCTTCATTCTACTTCTCTTCGTACTAACATATCACTCAGACGCTCCCGGTCACC
>116_EF-11
GTCGACCACTGTGAGTACTCTCCTCGACAATGAGCATATCTGCCATCGTCAATCCCGACCAAGACCTGGCGGGGTATTTCTCAAAGTCAACATACTGACATCGTTTCACAGACCGGTCACTTGATCTACCAGTGCGGTGGTATCGACAAGCGAACCATCGAGAAGTTCGAGAAGGTTAGTCACTTTCCCTTCAATCGCGCGTCCTTT-GCCCATCGATTTCCCCT------------------ACGACTCGAAACGTGCCCGCTACCCCGCTCGAGACCAAAAATTTTGCAATATGACCGTAATTTTTTT-GGTGGGGCACTTACCCCGCCACTTGAGCGAAGGGA-GCGTTTGCCCTCTTA-CCATTCTCACAACCTCAATGAGTGCG--TCGTCACGTGTGAAGCAGTCACTAACCATTCAACAATAGGAAGCCGCTGAGCTCGGTAAGGGTTCCTTCAAGTACGCCTGGGTTCTTGACAAGCTCAAGGCCGAGCGTGAGCGTGGTATCACCATCGATATTGCTCTCTGGAAGTTCGAGACTCCTCGCTACTATGTCACCGTCATTGGTATGTTGTCGCTCATGCTTCATTCTACTTCTCTTCGTACTAACATATCACTCAGACGCTCCCGGTCACC
>117_EF-11
GTCGACCACTGTGAGTACTCTCCTCGACAATGAGCATATCTGCCATCGTCAATCCCGACCAAGACCTGGCGGGGTATTTCTCAAAGTCAACATACTGACATCGTTTCACAGACCGGTCACTTGATCTACCAGTGCGGTGGTATCGACAAGCGAACCATCGAGAAGTTCGAGAAGGTTAGTCACTTTCCCTTCAATCGCGCGTCCTTT-GCCCATCGATTTCCCCT------------------ACGACTCGAAACGTGCCCGCTACCCCGCTCGAGACCAAAAATTTTGCAATATGACCGTAATTTTTTT-GGTGGGGCACTTACCCCGCCACTTGAGCGACGGGA-GCGTTTGCCCTCTTA-CCATTCTCACAACCTCAATGAGTGCG--TCGTCACGTGTCAAGCAGTCACTAACCACTCAACAATAGGAAGCCGCTGAGCTCGGTAAGGGTTCCTTCAAGTACGCCTGGGTTCTTGACAAGCTCAAGGCCGAGCGTGAGCGTGGTATCACCATCGATATTGCTCTCTGGAAGTTCGAGACTCCTCGCTACTATGTCACCGTCATTGGTATGTTGTCGCTCATGCTTCATTCTACTTCTCTTCGTACTAACATATCACCCAGACGCTCCCGGTCACC
>118_EF-11
GTCGACCACTGTGAGTACTCTCCTCGACAATGAGCTTATCTGCCATCGTCAATCCCGACCAAGACCTGGTGGGGTATTTCTCAAAGTCAACATACTGACATCGTTTCACAGACCGGTCACTTGATCTACCAGTGCGGTGGTATCGACAAGCGAACCATCGAGAAGTTCGAGAAGGTTAGTTACTTTCCCTTCGATCGCGCGTCCTTT-GCCCATCGATTTCCCCT------------------ACGACTCGAAACGTGCCCGCTACCCCTCTCGAGACCAAAAATTTTGCAATATGACCGTAATTTTTTT-GGTGGGGCATTTACCCCGCCCCTCGGGTGCCGGGC-GCGTTTGCCCTCTTA-CCATTCTCACAACCTCAATGAGCGCA--TCGTCACGTGTCAAGCAGTCACTAACCATTCAACAATAGGAAGCCGCTGAGCTCGGTAAGGGTTCCTTCAAGTACGCCTGGGTTCTTGACAAGCTCAAGGCCGAGCGTGAGCGTGGTATCACCATCGATATTGCTCTCTGGAAGTTCGAGACTCCTCGCTACTATGTCACCGTCATTGGTATGTTGTCGCTCATGCTTCATTCTACTTCTCTTCGTACTAACACATCACTCAGACGCTCCCGGTCACC
>119_EF-11
GTCGACCACTGTGAGTACTCTCCTCGACAATGAGCATATCTGCCATCGTCAATCCCGACCAAGACCTGGCGGGGTATTTCTCAAAGTCAACATACTGACATCGTTTCACAGACCGGTCACTTGATCTACCAGTGCGGTGGTATCGACAAGCGAACCATCGAGAAGTTCGAGAAGGTTAGTCACTTTCCCTTCAATCGCGCGTCCTTT-GCCCATCGATTTCCCCT------------------ACGACTCGAAACGTGCCCGCTACCCCGCTCGAGACCAAAAATTTTGCAATATGACCGTAATTTTTTT-GGTGGGGCACTTACCCCGCCACTTGAGCGACGGGA-GCGTTTGCCCTCTTA-CCATTCTCACAACCTCAATGAGTGCG--TCGTCACGTGTCAAGCAGTCACTAACCACTCAACAATAGGAAGCCGCTGAGCTCGGTAAGGGTTCCTTCAAGTACGCCTGGGTTCTTGACAAGCTCAAGGCCGAGCGTGAGCGTGGTATCACCATCGATATTGCTCTCTGGAAGTTCGAGACTCCTCGCTACTATGTCACCGTCATTGGTATGTTGTCGCTCATGCTTCATTCTACTTCTCTTCGTACTAACATATCACCCAGACGCTCCCGGTCACC
>120_EF-11
GTCGACCACTGTGAGTACTCTCCTCGACAATGAGCTTATCTGCCATCGTCAATCCCGACCAAGACCTGGTGGGGTATTTCTCAAAGTCAACATACTGACATCGTTTCACAGACCGGTCACTTGATCTACCAGTGCGGTGGTATCGACAAGCGAACCATCGAGAAGTTCGAGAAGGTTAGTTACTTTCCCTTCGATCGCGCGTCCTTT-GCCCATCGATTTCCCCT------------------ACGACTCGAAACGTGCCCGCTACCCCTCTCGAGACCAAAAATTTTGCAATATGACCGTAATTTTTTT-GGTGGGGCATTTACCCCGCCCCTCGGGTGCCGGGC-GCGTTTGCCCTCTTA-CCATTCTCACAACCTCAATGAGCGCA--TCGTCACGTGTCAAGCAGTCACTAACCATTCAACAATAGGAAGCCGCTGAGCTCGGTAAGGGTTCCTTCAAGTACGCCTGGGTTCTTGACAAGCTCAAGGCCGAGCGTGAGCGTGGTATCACCATCGATATTGCTCTCTGGAAGTTCGAGACTCCTCGCTACTATGTCACCGTCATTGGTATGTTGTCGCTCATGCTTCATTCTACTTCTCTTCGTACTAACACATCACTCAGACGCTCCCGGTCACC
>121_Ef-1
GTCGACCACTGTGAGTACTCTCCTCGACAATGAGCATATCTGCCATCGTCAATCCCGACCAAGACCTGGCGGGGTATTTCTCAAAGTCAACATACTGACATCGTTTCACAGACCGGTCACTTGATCTACCAGTGCGGTGGTATCGACAAGCGAACCATCGAGAAGTTCGAGAAGGTTAGTCACTTTCCCTTCAATCGCGCGTCCTTT-GCCCATCGATTTCCCCT------------------ACGACTCGAAACGTGCCCGCTACCCCGCTCGAGACCAAAAATTTTGCAATATGACCGTAATTTTTTT-GGTGGGGCACTTACCCCGCCACTTGAGCGACGGGA-GCGTTTGCCCTCTTA-CCATTCTCACAACCTCAATGAGTGCG--TCGTCACGTGTCAAGCAGTCACTAACCACTCAACAATAGGAAGCCGCTGAGCTCGGTAAGGGTTCCTTCAAGTACGCCTGGGTTCTTGACAAGCTCAAGGCCGAGCGTGAGCGTGGTATCACCATCGATATTGCTCTCTGGAAGTTCGAGACTCCTCGCTACTATGTCACCGTCATTGGTATGTTGTCGCTCATGCTTCATTCTACTTCTCTTCGTACTAACATATCACCCAGACGCTCCCGGTCACC
>122_Ef-1
GTCGACCACTGTGAGTACTCTCCTCGACAATGAGCATATCTGCCATCGTCAATCCCGACCAAGACCTGGCGGGGTATTTCTCAAAGTCAACATACTGACATCGTTTCACAGACCGGTCACTTGATCTACCAGTGCGGTGGTATCGACAAGCGAACCATCGAGAAGTTCGAGAAGGTTAGTCACTTTCCCTTCAATCGCGCGTCCTTT-GCCCATCGATTTCCCCT------------------ACGACTCGAAACGTGCCCGCTACCCCGCTCGAGACCAAAAATTTTGCAATATGACCGTAATTTTTTT-GGTGGGGCACTTACCCCGCCACTTGAGCGAAGGGA-GCGTTTGCCCTCTTA-CCATTCTCACAACCTCAATGAGTGCG--TCGTCACGTGTGAAGCAGTCACTAACCATTCAACAATAGGAAGCCGCTGAGCTCGGTAAGGGTTCCTTCAAGTACGCCTGGGTTCTTGACAAGCTCAAGGCCGAGCGTGAGCGTGGTATCACCATCGATATTGCTCTCTGGAAGTTCGAGACTCCTCGCTACTATGTCACCGTCATTGGTATGTTGTCGCTCATGCTTCATTCTACTTCTCTTCGTACTAACATATCACTCAGACGCTCCCGGTCACC
>123_Ef-1
GTCGACCACTGTGAGTACTCTCCTCGACAATGAGCATATCTGCCATCGTCAATCCCGACCAAGACCTGGCGGGGTATTTCTCAAAGTCAACATACTGACATCGTTTCACAGACCGGTCACTTGATCTACCAGTGCGGTGGTATCGACAAGCGAACCATCGAGAAGTTCGAGAAGGTTAGTCACTTTCCCTTCAATCGCGCGTCCTTT-GCCCATCGATTTCCCCT------------------ACGACTCGAAACGTGCCCGCTACCCCGCTCGAGACCAAAAATTTTGCAATATGACCGTAATTTTTTT-GGTGGGGCACTTACCCCGCCACTTGAGCGAAGGGA-GCGTTTGCCCTCTTA-CCATTCTCACAACCTCAATGAGTGCG--TCGTCACGTGTGAAGCAGTCACTAACCATTCAACAATAGGAAGCCGCTGAGCTCGGTAAGGGTTCCTTCAAGTACGCCTGGGTTCTTGACAAGCTCAAGGCCGAGCGTGAGCGTGGTATCACCATCGATATTGCTCTCTGGAAGTTCGAGACTCCTCGCTACTATGTCACCGTCATTGGTATGTTGTCGCTCATGCTTCATTCTACTTCTCTTCGTACTAACATATCACTCAGACGCTCCCGGTCACC
>124_Ef-1
GTCGACCACTGTGAGTACTCTCCTCGACAATGAGCATATCTGCCATCGTCAATCCCGACCAAGACCTGGCGGGGTATTTCTCAAAGTCAACATACTGACATCGTTTCACAGACCGGTCACTTGATCTACCAGTGCGGTGGTATCGACAAGCGAACCATCGAGAAGTTCGAGAAGGTTAGTCACTTTCCCTTCAATCGCGCGTCCTTT-GCCCATCGATTTCCCCT------------------ACGACTCGAAACGTGCCCGCTACCCCGCTCGAGACCAAAAATTTTGCAATATGACCGTAATTTTTTT-GGTGGGGCACTTACCCCGCCACTTGAGCGACGGGA-GCGTTTGCCCTCTTA-CCATTCTCACAACCTCAATGAGTGCG--TCGTCACGTGTCAAGCAGTCACTAACCACTCAACAATAGGAAGCCGCTGAGCTCGGTAAGGGTTCCTTCAAGTACGCCTGGGTTCTTGACAAGCTCAAGGCCGAGCGTGAGCGTGGTATCACCATCGATATTGCTCTCTGGAAGTTCGAGACTCCTCGCTACTATGTCACCGTCATTGGTATGTTGTCGCTCATGCTTCATTCTACTTCTCTTCGTACTAACATATCACCCAGACGCTCCCGGTCACC
>125_Ef-1
GTCGACCACTGTGAGTACTCTCCTCGACAATGAGCATATCTGCCATCGTCAATCCCGACCAAGACCTGGCGGGGTATTTCTCAAAGTCAACATACTGACATCGTTTCACAGACCGGTCACTTGATCTACCAGTGCGGTGGTATCGACAAGCGAACCATCGAGAAGTTCGAGAAGGTTAGTCACTTTCCCTTCAATCGCGCGTCCTTT-GCCCATCGATTTCCCCT------------------ACGACTCGAAACGTGCCCGCTACCCCGCTCGAGACCAAAAATTTTGCAATATGACCGTAATTTTTTTTGGTGGGGCACTTACCCCGCCACTTGAGCGACGGGA-GCGTTTGCCCTCTTA-CCATTCTCACAACCTCAATGAGTGCG--TCGTCACGTGTCAAGCAGTCACTAACCATTCAACAATAGGAAGCCGCTGAGCTCGGTAAGGGTTCCTTCAAGTACGCCTGGGTTCTTGACAAGCTCAAGGCCGAGCGTGAGCGTGGTATCACCATCGATATTGCTCTCTGGAAGTTCGAGACTCCTCGCTACTATGTCACCGTCATTGGTATGTTGTCGCTCATGCTTCATTCTACTTCTCTTCGTACTAACATATCACTCAGACGCTCCCGGTCACC
>126_Ef-1
GTCGACCACTGTGAGTACTCTCCTCGACAATGAGCATATCTGCCATCGTCAATCCCGACCAAGACCTGGCGGGGTATTTCTCAAAGTCAACATACTGACATCGTTTCACAGACCGGTCACTTGATCTACCAGTGCGGTGGTATCGACAAGCGAACCATCGAGAAGTTCGAGAAGGTTAGTCACTTTCCCTTCAATCGCGCGTCCTTT-GCCCATCGATTTCCCCT------------------ACGACTCGAAACGTGCCCGCTACCCCGCTCGAGACCAAAAATTTTGCAATATGACCGTAATTTTTTTTGGTGGGGCACTTACCCCGCCACTTGAGCGACGGGA-GCGTTTGCCCTCTTA-CCATTCTCACAACCTCAATGAGTGCG--TCGTCACGTGTCAAGCAGTCACTAACCATTCAACAATAGGAAGCCGCTGAGCTCGGTAAGGGTTCCTTCAAGTACGCCTGGGTTCTTGACAAGCTCAAGGCCGAGCGTGAGCGTGGTATCACCATCGATATTGCTCTCTGGAAGTTCGAGACTCCTCGCTACTATGTCACCGTCATTGGTATGTTGTCGCTCATGCTTCATTCTACTTCTCTTCGTACTAACATATCACTCAGACGCTCCCGGTCACC
>127_Ef-1
GTCGACCACTGTGAGTACTCTCCTCGACAATGAGCATATCTGCCATCGTCAATCCCGACCAAGACCTGGCGGGGTATTTCTCAAAGTCAACATACTGACATCGTTTCACAGACCGGTCACTTGATCTACCAGTGCGGTGGTATCGACAAGCGAACCATCGAGAAGTTCGAGAAGGTTAGTCACTTTCCCTTCAATCGCGCGTCCTTT-GCCCATCGATTTCCCCT------------------ACGACTCGAAACGTGCCCGCTACCCCGCTCGAGACCAAAAATTTTGCAATATGACCGTAATTTTTTT-GGTGGGGCACTTACCCCGCCACTTGAGCGACGGGA-GCGTTTGCCCTCTTA-CCATTCTCACAACCTCAATGAGTGCG--TCGTCACGTGTCAAGCAGTCACTAACCACTCAACAATAGGAAGCCGCTGAGCTCGGTAAGGGTTCCTTCAAGTACGCCTGGGTTCTTGACAAGCTCAAGGCCGAGCGTGAGCGTGGTATCACCATCGATATTGCTCTCTGGAAGTTCGAGACTCCTCGCTACTATGTCACCGTCATTGGTATGTTGTCGCTCATGCTTCATTCTACTTCTCTTCGTACTAACATATCACCCAGACGCTCCCGGTCACC
>128_Ef-1
GTCGACCACTGTGAGTACTCTCCTCGACAATGAGCATATCTGCCATCGTCAATCCCGACCAAGACCTGGCGGGGTATTTCTCAAAGTCAACATACTGACATCGTTTCACAGACCGGTCACTTGATCTACCAGTGCGGTGGTATCGACAAGCGAACCATCGAGAAGTTCGAGAAGGTTAGTCACTTTCCCTTCAATCGCGCGTCCTTT-GCCCATCGATTTCCCCT------------------ACGACTCGAAACGTGCCCGCTACCCCGCTCGAGACCAAAAATTTTGCAATATGACCGTAATTTTTTTTGGTGGGGCACTTACCCCGCCACTTGAGCGACGGGA-GCGTTTGCCCTCTTA-CCATTCTCACAACCTCAATGAGTGCG--TCGTCACGTGTCAAGCAGTCACTAACCATTCAACAATAGGAAGCCGCTGAGCTCGGTAAGGGTTCCTTCAAGTACGCCTGGGTTCTTGACAAGCTCAAGGCCGAGCGTGAGCGTGGTATCACCATCGATATTGCTCTCTGGAAGTTCGAGACTCCTCGCTACTATGTCACCGTCATTGGTATGTTGTCGCTCATGCTTCATTCTACTTCTCTTCGTACTAACATATCACTCAGACGCTCCCGGTCACC
>129_Ef-1
GTCGACCACTGTGAGTACTCTCCTCGACAATGAGCATATCTGCCATCGTCAATCCCGACCAAGACCTGGCGGGGTATTTCTCAAAGTCAACATACTGACATCGTTTCACAGACCGGTCACTTGATCTACCAGTGCGGTGGTATCGACAAGCGAACCATCGAGAAGTTCGAGAAGGTTAGTCACTTTCCCTTCAATCGCGCGTCCTTT-GCCCATCGATTTCCCCT------------------ACGACTCGAAACGTGCCCGCTACCCCGCTCGAGACCAAAAATTTTGCAATATGACCGTAATTTTTTT-GGTGGGGCACTTACCCCGCCACTTGAGCGACGGGA-GCGTTTGCCCTCTTA-CCATTCTCAGAACCTCAATGAGTGCG--TCGTCACGTGTCAAGCAGTCACTAACCATTCAACAATAGGAAGCCGCTGAGCTCGGTAAGGGTTCCTTCAAGTACGCCTGGGTTCTTGACAAGCTCAAGGCCGAGCGTGAGCGTGGTATCACCATCGATATTGCTCTCTGGAAGTTCGAGACTCCTCGCTACTATGTCACCGTCATTGGTATGTTGTCGCTCATGCTTCATTCTACTTCTCTTCGTACTAACATATCACTCAGACGCTCCCGGTCACC
>130_Ef-1
GTCGACCACTGTGAGTACTCTCCTCGACAATGAGCATATCTGCCATCGTCAATCCCGACCAAGACCTGGCGGGGTATTTCTCAAAGTCAACATACTGACATCGTTTCACAGACCGGTCACTTGATCTACCAGTGCGGTGGTATCGACAAGCGAACCATCGAGAAGTTCGAGAAGGTTAGTCACTTTCCCTTCAATCGCGCGTCCTTT-GCCCATCGATTTCCCCT------------------ACGACTCGAAACGTGCCCGCTACCCCGCTCGAGACCAAAAATTTTGCAATATGACCGTAATTTTTTTTGGTGGGGCACTTACCCCGCCACTTGAGCGACGGGA-GCGTTTGCCCTCTTA-CCATTCTCACAACCTCAATGAGTGCG--TCGTCACGTGTCAAGCAGTCACTAACCATTCAACAATAGGAAGCCGCTGAGCTCGGTAAGGGTTCCTTCAAGTACGCCTGGGTTCTTGACAAGCTCAAGGCCGAGCGTGAGCGTGGTATCACCATCGATATTGCTCTCTGGAAGTTCGAGACTCCTCGCTACTATGTCACCGTCATTGGTATGTTGTCGCTCATGCTTCATTCTACTTCTCTTCGTACTAACATATCACTCAGACGCTCCCGGTCACC
>131_Ef-1
GTCGACCACTGTGAGTACTCTCCTCGACAATGAGCATATCTGCCATCGTCAATCCCGACCAAGACCTGGCGGGGTATTTCTCAAAGTCAACATACTGACATCGTTTCACAGACCGGTCACTTGATCTACCAGTGCGGTGGTATCGACAAGCGAACCATCGAGAAGTTCGAGAAGGTTAGTCACTTTCCCTTCAATCGCGCGTCCTTT-GCCCATCGATTTCCCCT------------------ACGACTCGAAACGTGCCCGCTACCCCGCTCGAGACCAAAAATTTTGCAATATGACCGTAATTTTTTT-GGTGGGGCACTTACCCCGCCACTTGAGCGACGGGA-GCGTTTGCCCTCTTA-CCATTCTCAGAACCTCAATGAGTGCG--TCGTCACGTGTCAAGCAGTCACTAACCATTCAACAATAGGAAGCCGCTGAGCTCGGTAAGGGTTCCTTCAAGTACGCCTGGGTTCTTGACAAGCTCAAGGCCGAGCGTGAGCGTGGTATCACCATCGATATTGCTCTCTGGAAGTTCGAGACTCCTCGCTACTATGTCACCGTCATTGGTATGTTGTCGCTCATGCTTCATTCTACTTCTCTTCGTACTAACATATCACTCAGACGCTCCCGGTCACC
>132_Ef-1
GTCGACCACTGTGAGTACTCTCCTCGACAATGAGCATATCTGCCATCGTCAATCCCGACCAAGACCTGGCGGGGTATTTCTCAAAGTCAACATACTGACATCGTTTCACAGACCGGTCACTTGATCTACCAGTGCGGTGGTATCGACAAGCGAACCATCGAGAAGTTCGAGAAGGTTAGTCACTTTCCCTTCAATCGCGCGTCCTTT-GCCCATCGATTTCCCCT------------------ACGACTCGAAACGTGCCCGCTACCCCGCTCGAGACCAAAAATTTTGCAATATGACCGTAATTTTTTTTGGTGGGGCACTTACCCCGCCACTTGAGCGACGGGA-GCGTTTGCCCTCTTA-CCATTCTCACAACCTCAATGAGTGCG--TCGTCACGTGTCAAGCAGTCACTAACCATTCAACAATAGGAAGCCGCTGAGCTCGGTAAGGGTTCCTTCAAGTACGCCTGGGTTCTTGACAAGCTCAAGGCCGAGCGTGAGCGTGGTATCACCATCGATATTGCTCTCTGGAAGTTCGAGACTCCTCGCTACTATGTCACCGTCATTGGTATGTTGTCGCTCATGCTTCATTCTACTTCTCTTCGTACTAACATATCACTCAGACGCTCCCGGTCACC
>133_Ef-1
GTCGACCACTGTGAGTACTCTCCTCGACAATGAGCATATCTGCCATCGTCAATCCCGACCAAGACCTGGCGGGGTATTTCTCAAAGTCAACATACTGACATCGTTTCACAGACCGGTCACTTGATCTACCAGTGCGGTGGTATCGACAAGCGAACCATCGAGAAGTTCGAGAAGGTTAGTCACTTTCCCTTCAATCGCGCGTCCTTT-GCCCATCGATTTCCCCT------------------ACGACTCGAAACGTGCCCGCTACCCCGCTCGAGACCAAAAATTTTGCAATATGACCGTAATTTTTTTTGGTGGGGCACTTACCCCGCCACTTGAGCGACGGGA-GCGTTTGCCCTCTTA-CCATTCTCACAACCTCAATGAGTGCG--TCGTCACGTGTCAAGCAGTCACTAACCATTCAACAATAGGAAGCCGCTGAGCTCGGTAAGGGTTCCTTCAAGTACGCCTGGGTTCTTGACAAGCTCAAGGCCGAGCGTGAGCGTGGTATCACCATCGATATTGCTCTCTGGAAGTTCGAGACTCCTCGCTACTATGTCACCGTCATTGGTATGTTGTCGCTCATGCTTCATTCTACTTCTCTTCGTACTAACATATCACTCAGACGCTCCCGGTCACC
>134_Ef-1
GTCGACCACTGTGAGTACTCTCCTCGACAATGAGCATATCTGCCATCGTCAATCCCGACCAAGACCTGGCGGGGTATTTCTCAAAGTCAACATACTGACATCGTTTCACAGACCGGTCACTTGATCTACCAGTGCGGTGGTATCGACAAGCGAACCATCGAGAAGTTCGAGAAGGTTAGTCACTTTCCCTTCAATCGCGCGTCCTTT-GCCCATCGATTTCCCCT------------------ACGACTCGAAACGTGCCCGCTACCCCGCTCGAGACCAAAAATTTTGCAATATGACCGTAATTTTTTT-GGTGGGGCACTTACCCCGCCACTTGAGCGACGGGA-GCGTTTGCCCTCTTA-CCATTCTCACAACCTCAATGAGTGCG--TCGTCACGTGTCAAGCAGTCACTAACCACTCAACAATAGGAAGCCGCTGAGCTCGGTAAGGGTTCCTTCAAGTACGCCTGGGTTCTTGACAAGCTCAAGGCCGAGCGTGAGCGTGGTATCACCATCGATATTGCTCTCTGGAAGTTCGAGACTCCTCGCTACTATGTCACCGTCATTGGTATGTTGTCGCTCATGCTTCATTCTACTTCTCTTCGTACTAACATATCACCCAGACGCTCCCGGTCACC
>135_Ef-1
GTCGACCACTGTGAGTACTCTCCTCGACAATGAGCATATCTGCCATCGTCAATCCCGACCAAGACCTGGCGGGGTATTTCTCAAAGTCAACATACTGACATCGTTTCACAGACCGGTCACTTGATCTACCAGTGCGGTGGTATCGACAAGCGAACCATCGAGAAGTTCGAGAAGGTTAGTCACTTTCCCTTCAATCGCGCGTCCTTT-GCCCATCGATTTCCCCT------------------ACGACTCGAAACGTGCCCGCTACCCCGCTCGAGACCAAAAATTTTGCAATATGACCGTAATTTTTTT-GGTGGGGCACTTACCCCGCCACTTGAGCGACGGGA-GCGTTTGCCCTCTTA-CCATTCTCACAACCTCAATGAGTGCG--TCGTCACGTGTCAAGCAGTCACTAACCACTCAACAATAGGAAGCCGCTGAGCTCGGTAAGGGTTCCTTCAAGTACGCCTGGGTTCTTGACAAGCTCAAGGCCGAGCGTGAGCGTGGTATCACCATCGATATTGCTCTCTGGAAGTTCGAGACTCCTCGCTACTATGTCACCGTCATTGGTATGTTGTCGCTCATGCTTCATTCTACTTCTCTTCGTACTAACATATCACCCAGACGCTCCCGGTCACC
>136_Ef-1
GTCGACCACTGTGAGTACTCTCCTCGACAATGAGCATATCTGCCATCGTCAATCCCGACCAAGACCTGGCGGGGTATTTCTCAAAGTCAACATACTGACATCGTTTCACAGACCGGTCACTTGATCTACCAGTGCGGTGGTATCGACAAGCGAACCATCGAGAAGTTCGAGAAGGTTAGTCACTTTCCCTTCAATCGCGCGTCCTTT-GCCCATCGATTTCCCCT------------------ACGACTCGAAACGTGCCCGCTACCCCGCTCGAGACCAAAAATTTTGCAATATGACCGTAATTTTTTT-GGTGGGGCACTTACCCCGCCACTTGAGCGACGGGA-GCGTTTGCCCTCTTA-CCATTCTCACAACCTCAATGAGTGCG--TCGTCACGTGTCAAGCAGTCACTAACCACTCAACAATAGGAAGCCGCTGAGCTCGGTAAGGGTTCCTTCAAGTACGCCTGGGTTCTTGACAAGCTCAAGGCCGAGCGTGAGCGTGGTATCACCATCGATATTGCTCTCTGGAAGTTCGAGACTCCTCGCTACTATGTCACCGTCATTGGTATGTTGTCGCTCATGCTTCATTCTACTTCTCTTCGTACTAACATATCACCCAGACGCTCCCGGTCACC
>137_Ef-1
GTCGACCACTGTGAGTACTCTCCTCGACAATGAGCATATCTGCCATCGTCAATCCCGACCAAGACCTGGCGGGGTATTTCTCAAAGTCAACATACTGACATCGTTTCACAGACCGGTCACTTGATCTACCAGTGCGGTGGTATCGACAAGCGAACCATCGAGAAGTTCGAGAAGGTTAGTCACTTTCCCTTCAATCGCGCGTCCTTT-GCCCATCGATTTCCCCT------------------ACGACTCGAAACGTGCCCGCTACCCCGCTCGAGACCAAAAATTTTGCAATATGACCGTAATTTTTTT-GGTGGGGCACTTACCCCGCCACTTGAGCGAAGGGA-GCGTTTGCCCTCTTA-CCATTCTCACAACCTCAATGAGTGCG--TCGTCACGTGTGAAGCAGTCACTAACCATTCAACAATAGGAAGCCGCTGAGCTCGGTAAGGGTTCCTTCAAGTACGCCTGGGTTCTTGACAAGCTCAAGGCCGAGCGTGAGCGTGGTATCACCATCGATATTGCTCTCTGGAAGTTCGAGACTCCTCGCTACTATGTCACCGTCATTGGTATGTTGTCGCTCATGCTTCATTCTACTTCTCTTCGTACTAACATATCACTCAGACGCTCCCGGTCACC
>138_Ef-1
GTCGACCACTGTGAGTACTCTCCTCGACAATGAGCATATCTGCCATCGTCAATCCCGACCAAGACCTGGCGGGGTATTTCTCAAAGTCAACATACTGACATCGTTTCACAGACCGGTCACTTGATCTACCAGTGCGGTGGTATCGACAAGCGAACCATCGAGAAGTTCGAGAAGGTTAGTCACTTTCCCTTCAATCGCGCGTCCTTT-GCCCATCGATTTCCCCT------------------ACGACTCGAAACGTGCCCGCTACCCCGCTCGAGACCAAAAATTTTGCAATATGACCGTAATTTTTTT-GGTGGGGCACTTACCCCGCCACTTGAGCGACGGGA-GCGTTTGCCCTCTTA-CCATTCTCACAACCTCAATGAGTGCG--TCGTCACGTGTCAAGCAGTCACTAACCACTCAACAATAGGAAGCCGCTGAGCTCGGTAAGGGTTCCTTCAAGTACGCCTGGGTTCTTGACAAGCTCAAGGCCGAGCGTGAGCGTGGTATCACCATCGATATTGCTCTCTGGAAGTTCGAGACTCCTCGCTACTATGTCACCGTCATTGGTATGTTGTCGCTCATGCTTCATTCTACTTCTCTTCGTACTAACATATCACCCAGACGCTCCCGGTCACC
>139_Ef-1
GTCGACCACTGTGAGTACTCTCCTCGACAATGAGCATATCTGCCATCGTCAATCCCGACCAAGACCTGGCGGGGTATTTCTCAAAGTCAACATACTGACATCGTTTCACAGACCGGTCACTTGATCTACCAGTGCGGTGGTATCGACAAGCGAACCATCGAGAAGTTCGAGAAGGTTAGTCACTTTCCCTTCAATCGCGCGTCCTTT-GCCCATCGATTTCCCCT------------------ACGACTCGAAACGTGCCCGCTACCCCGCTCGAGACCAAAAATTTTGCAATATGACCGTAATTTTTTTTGGTGGGGCACTTACCCCGCCACTTGAGCGACGGGA-GCGTTTGCCCTCTTA-CCATTCTCACAACCTCAATGAGTGCG--TCGTCACGTGTCAAGCAGTCACTAACCATTCAACAATAGGAAGCCGCTGAGCTCGGTAAGGGTTCCTTCAAGTACGCCTGGGTTCTTGACAAGCTCAAGGCCGAGCGTGAGCGTGGTATCACCATCGATATTGCTCTCTGGAAGTTCGAGACTCCTCGCTACTATGTCACCGTCATTGGTATGTTGTCGCTCATGCTTCATTCTACTTCTCTTCGTACTAACATATCACTCAGACGCTCCCGGTCACC
>140_Ef-1
GTCGACCACTGTGAGTACTCTCCTCGACAATGAGCATATCTGCCATCGTCAATCCCGACCAAGACCTGGCGGGGTATTTCTCAAAGTCAACATACTGACATCGTTTCACAGACCGGTCACTTGATCTACCAGTGCGGTGGTATCGACAAGCGAACCATCGAGAAGTTCGAGAAGGTTAGTCACTTTCCCTTCAATCGCGCGTCCTTT-GCCCATCGATTTCCCCT------------------ACGACTCGAAACGTGCCCGCTACCCCGCTCGAGACCAAAAATTTTGCAATATGACCGTAATTTTTTT-GGTGGGGCACTTACCCCGCCACTTGAGCGAAGGGA-GCGTTTGCCCTCTTA-CCATTCTCACAACCTCAATGAGTGCG--TCGTCACGTGTCAAGCAGTCACTAACCATTCAACAATAGGAAGCCGCTGAGCTCGGTAAGGGTTCCTTCAAGTACGCCTGGGTTCTTGACAAGCTCAAGGCCGAGCGTGAGCGTGGTATCACCATCGATATTGCTCTCTGGAAGTTCGAGACTCCTCGCTACTATGTCACCGTCATTGGTATGTTGTCGCTCATGCTTCATTCTACTTCTCTTCGTACTAACATATCACTCAGACGCTCCCGGTCACC
>141_Ef-1
GTCGACCACTGTGAGTACTCTCCTCGACAATGAGCATATCTGCCATCGTCAATCCCGACCAAGACCTGGCGGGGTATTTCTCAAAGTCAACATACTGACATCGTTTCACAGACCGGTCACTTGATCTACCAGTGCGGTGGTATCGACAAGCGAACCATCGAGAAGTTCGAGAAGGTTAGTCACTTTCCCTTCAATCGCGCGTCCTTT-GCCCATCGATTTCCCCT------------------ACGACTCGAAACGTGCCCGCTACCCCGCTCGAGACCAAAAATTTTGCAATATGACCGTAATTTTTTT-GGTGGGGCACTTACCCCGCCACTTGAGCGAAGGGA-GCGTTTGCCCTCTTA-CCATTCTCACAACCTCAATGAGTGCG--TCGTCACGTGTGAAGCAGTCACTAACCATTCAACAATAGGAAGCCGCTGAGCTCGGTAAGGGTTCCTTCAAGTACGCCTGGGTTCTTGACAAGCTCAAGGCCGAGCGTGAGCGTGGTATCACCATCGATATTGCTCTCTGGAAGTTCGAGACTCCTCGCTACTATGTCACCGTCATTGGTATGTTGTCGCTCATGCTTCATTCTACTTCTCTTCGTACTAACATATCACTCAGACGCTCCCGGTCACC
>142_Ef-1
GTCGACCACTGTGAGTACTCTCCTCGACAATGAGCATATCTGCCATCGTCAATCCCGACCAAGACCTGGCGGGGTATTTCTCAAAGTCAACATACTGACATCGTTTCACAGACCGGTCACTTGATCTACCAGTGCGGTGGTATCGACAAGCGAACCATCGAGAAGTTCGAGAAGGTTAGTCACTTTCCCTTCAATCGCGCGTCCTTT-GCCCATCGATTTCCCCT------------------ACGACTCGAAACGTGCCCGCTACCCCGCTCGAGACCAAAAATTTTGCAATATGACCGTAATTTTTTT-GGTGGGGCACTTACCCCGCCACTTGAGCGAAGGGA-GCGTTTGCCCTCTTA-CCATTCTCACAACCTCAATGAGTGCG--TCGTCACGTGTCAAGCAGTCACTAACCATTCAACAATAGGAAGCCGCTGAGCTCGGTAAGGGTTCCTTCAAGTACGCCTGGGTTCTTGACAAGCTCAAGGCCGAGCGTGAGCGTGGTATCACCATCGATATTGCTCTCTGGAAGTTCGAGACTCCTCGCTACTATGTCACCGTCATTGGTATGTTGTCGCTCATGCTTCATTCTACTTCTCTTCGTACTAACATATCACTCAGACGCTCCCGGTCACC
>143_Ef-1
GTCGACCACTGTGAGTACTCTCCTCGACAATGAGCATATCTGCCATCGTCAATCCCGACCAAGACCTGGCGGGGTATTTCTCAAAGTCAACATACTGACATCGTTTCACAGACCGGTCACTTGATCTACCAGTGCGGTGGTATCGACAAGCGAACCATCGAGAAGTTCGAGAAGGTTAGTCACTTTCCCTTCAATCGCGCGTCCTTT-GCCCATCGATTTCCCCT------------------ACGACTCGAAACGTGCCCGCTACCCCGCTCGAGACCAAAAATTTTGCAATATGACCGTAATTTTTTT-GGTGGGGCACTTACCCCGCCACTTGAGCGAAGGGA-GCGTTTGCCCTCTTA-CCATTCTCACAACCTCAATGAGTGCG--TCGTCACGTGTGAAGCAGTCACTAACCATTCAACAATAGGAAGCCGCTGAGCTCGGTAAGGGTTCCTTCAAGTACGCCTGGGTTCTTGACAAGCTCAAGGCCGAGCGTGAGCGTGGTATCACCATCGATATTGCTCTCTGGAAGTTCGAGACTCCTCGCTACTATGTCACCGTCATTGGTATGTTGTCGCTCATGCTTCATTCTACTTCTCTTCGTACTAACATATCACTCAGACGCTCCCGGTCACC
>144_Ef-1
GTCGACCACTGTGAGTACTCTCCTCGACAATGAGCATATCTGCCATCGTCAATCCCGACCAAGACCTGGCGGGGTATTTCTCAAAGTCAACATACTGACATCGTTTCACAGACCGGTCACTTGATCTACCAGTGCGGTGGTATCGACAAGCGAACCATCGAGAAGTTCGAGAAGGTTAGTCACTTTCCCTTCAATCGCGCGTCCTTT-GCCCATCGATTTCCCCT------------------ACGACTCGAAACGTGCCCGCTACCCCGCTCGAGACCAAAAATTTTGCAATATGACCGTAATTTTTTTTGGTGGGGCACTTACCCCGCCACTTGAGCGACGGGA-GCGTTTGCCCTCTTA-CCATTCTCACAACCTCAATGAGTGCG--TCGTCACGTGTCAAGCAGTCACTAACCATTCAACAATAGGAAGCCGCTGAGCTCGGTAAGGGTTCCTTCAAGTACGCCTGGGTTCTTGACAAGCTCAAGGCCGAGCGTGAGCGTGGTATCACCATCGATATTGCTCTCTGGAAGTTCGAGACTCCTCGCTACTATGTCACCGTCATTGGTATGTTGTCGCTCATGCTTCATTCTACTTCTCTTCGTACTAACATATCACTCAGACGCTCCCGGTCACC
>145_Ef-1
GTCGACCACTGTGAGTACTCTCCTCGACAATGAGCATATCTGCCATCGTCAATCCCGACCAAGACCTGGCGGGGTATTTCTCAAAGTCAACATACTGACATCGTTTCACAGACCGGTCACTTGATCTACCAGTGCGGTGGTATCGACAAGCGAACCATCGAGAAGTTCGAGAAGGTTAGTCACTTTCCCTTCAATCGCGCGTCCTTT-GCCCATCGATTTCCCCT------------------ACGACTCGAAACGTGCCCGCTACCCCGCTCGAGACCAAAAATTTTGCAATATGACCGTAATTTTTTTTGGTGGGGCACTTACCCCGCCACTTGAGCGACGGGA-GCGTTTGCCCTCTTA-CCATTCTCACAACCTCAATGAGTGCG--TCGTCACGTGTCAAGCAGTCACTAACCATTCAACAATAGGAAGCCGCTGAGCTCGGTAAGGGTTCCTTCAAGTACGCCTGGGTTCTTGACAAGCTCAAGGCCGAGCGTGAGCGTGGTATCACCATCGATATTGCTCTCTGGAAGTTCGAGACTCCTCGCTACTATGTCACCGTCATTGGTATGTTGTCGCTCATGCTTCATTCTACTTCTCTTCGTACTAACATATCACTCAGACGCTCCCGGTCACC
>146_Ef-1
GTCGACCACTGTGAGTACTCTCCTCGACAATGAGCATATCTGCCATCGTCAATCCCGACCAAGACCTGGCGGGGTATTTCTCAAAGTCAACATACTGACATCGTTTCACAGACCGGTCACTTGATCTACCAGTGCGGTGGTATCGACAAGCGAACCATCGAGAAGTTCGAGAAGGTTAGTCACTTTCCCTTCAATCGCGCGTCCTTT-GCCCATCGATTTCCCCT------------------ACGACTCGAAACGTGCCCGCTACCCCGCTCGAGACCAAAAATTTTGCAATATGACCGTAATTTTTTT-GGTGGGGCACTTACCCCGCCACTTGAGCGAAGGGA-GCGTTTGCCCTCTTA-CCATTCTCACAACCTCAATGAGTGCG--TCGTCACGTGTGAAGCAGTCACTAACCATTCAACAATAGGAAGCCGCTGAGCTCGGTAAGGGTTCCTTCAAGTACGCCTGGGTTCTTGACAAGCTCAAGGCCGAGCGTGAGCGTGGTATCACCATCGATATTGCTCTCTGGAAGTTCGAGACTCCTCGCTACTATGTCACCGTCATTGGTATGTTGTCGCTCATGCTTCATTCTACTTCTCTTCGTACTAACATATCACTCAGACGCTCCCGGTCACC
>147_Ef-1
GTCGACCACTGTGAGTACTCTCCTCGACAATGAGCATATCTGCCATCGTCAATCCCGACCAAGACCTGGCGGGGTATTTCTCAAAGTCAACATACTGACATCGTTTCACAGACCGGTCACTTGATCTACCAGTGCGGTGGTATCGACAAGCGAACCATCGAGAAGTTCGAGAAGGTTAGTCACTTTCCCTTCAATCGCGCGTCCTTT-GCCCATCGATTTCCCCT------------------ACGACTCGAAACGTGCCCGCTACCCCGCTCGAGACCAAAAATTTTGCAATATGACCGTAATTTTTTT-GGTGGGGCACTTACCCCGCCACTTGAGCGAAGGGA-GCGTTTGCCCTCTTA-CCATTCTCACAACCTCAATGAGTGCG--TCGTCACGTGTCAAGCAGTCACTAACCATTCAACAATAGGAAGCCGCTGAGCTCGGTAAGGGTTCCTTCAAGTACGCCTGGGTTCTTGACAAGCTCAAGGCCGAGCGTGAGCGTGGTATCACCATCGATATTGCTCTCTGGAAGTTCGAGACTCCTCGCTACTATGTCACCGTCATTGGTATGTTGTCGCTCATGCTTCATTCTACTTCTCTTCGTACTAACATATCACTCAGACGCTCCCGGTCACC
>148_Ef-1
GTCGACCACTGTGAGTACTCTCCTCGACAATGAGCATATCTGCCATCGTCAATCCCGACCAAGACCTGGCGGGGTATTTCTCAAAGTCAACATACTGACATCGTTTCACAGACCGGTCACTTGATCTACCAGTGCGGTGGTATCGACAAGCGAACCATCGAGAAGTTCGAGAAGGTTAGTCACTTTCCCTTCAATCGCGCGTCCTTT-GCCCATCGATTTCCCCT------------------ACGACTCGAAACGTGCCCGCTACCCCGCTCGAGACCAAAAATTTTGCAATATGACCGTAATTTTTTTTGGTGGGGCACTTACCCCGCCACTTGAGCGACGGGA-GCGTTTGCCCTCTTA-CCATTCTCACAACCTCAATGAGTGCG--TCGTCACGTGTCAAGCAGTCACTAACCATTCAACAATAGGAAGCCGCTGAGCTCGGTAAGGGTTCCTTCAAGTACGCCTGGGTTCTTGACAAGCTCAAGGCCGAGCGTGAGCGTGGTATCACCATCGATATTGCTCTCTGGAAGTTCGAGACTCCTCGCTACTATGTCACCGTCATTGGTATGTTGTCGCTCATGCTTCATTCTACTTCTCTTCGTACTAACATATCACTCAGACGCTCCCGGTCACC
>149_Ef-1
GTCGACCACTGTGAGTACTCTCCTCGACAATGAGCATATCTGCCATCGTCAATCCCGACCAAGACCTGGCGGGGTATTTCTCAAAGTCAACATACTGACATCGTTTCACAGACCGGTCACTTGATCTACCAGTGCGGTGGTATCGACAAGCGAACCATCGAGAAGTTCGAGAAGGTTAGTCACTTTCCCTTCAATCGCGCGTCCTTT-GCCCATCGATTTCCCCT------------------ACGACTCGAAACGTGCCCGCTACCCCGCTCGAGACCAAAAATTTTGCAATATGACCGTAATTTTTTT-GGTGGGGCACTTACCCCGCCACTTGAGCGAAGGGA-GCGTTTGCCCTCTTA-CCATTCTCACAACCTCAATGAGTGCG--TCGTCACGTGTGAAGCAGTCACTAACCATTCAACAATAGGAAGCCGCTGAGCTCGGTAAGGGTTCCTTCAAGTACGCCTGGGTTCTTGACAAGCTCAAGGCCGAGCGTGAGCGTGGTATCACCATCGATATTGCTCTCTGGAAGTTCGAGACTCCTCGCTACTATGTCACCGTCATTGGTATGTTGTCGCTCATGCTTCATTCTACTTCTCTTCGTACTAACATATCACTCAGACGCTCCCGGTCACC
>150_Ef-1
GTCGACCACTGTGAGTACTCTCCTCGACAATGAGCATATCTGCCATCGTCAATCCCGACCAAGACCTGGCGGGGTATTTCTCAAAGTCAACATACTGACATCGTTTCACAGACCGGTCACTTGATCTACCAGTGCGGTGGTATCGACAAGCGAACCATCGAGAAGTTCGAGAAGGTTAGTCACTTTCCCTTCAATCGCGCGTCCTTT-GCCCATCGATTTCCCCT------------------ACGACTCGAAACGTGCCCGCTACCCCGCTCGAGACCAAAAATTTTGCAATATGACCGTAATTTTTTTTGGTGGGGCACTTACCCCGCCACTTGAGCGACGGGA-GCGTTTGCCCTCTTA-CCATTCTCACAACCTCAATGAGTGCG--TCGTCACGTGTCAAGCAGTCACTAACCATTCAACAATAGGAAGCCGCTGAGCTCGGTAAGGGTTCCTTCAAGTACGCCTGGGTTCTTGACAAGCTCAAGGCCGAGCGTGAGCGTGGTATCACCATCGATATTGCTCTCTGGAAGTTCGAGACTCCTCGCTACTATGTCACCGTCATTGGTATGTTGTCGCTCATGCTTCATTCTACTTCTCTTCGTACTAACATATCACTCAGACGCTCCCGGTCACC
>151_Ef-1
GTCGACCACTGTGAGTACTCTCCTCGACAATGAGCATATCTGCCATCGTCAATCCCGACCAAGACCTGGCGGGGTATTTCTCAAAGTCAACATACTGACATCGTTTCACAGACCGGTCACTTGATCTACCAGTGCGGTGGTATCGACAAGCGAACCATCGAGAAGTTCGAGAAGGTTAGTCACTTTCCCTTCAATCGCGCGTCCTTT-GCCCATCGATTTCCCCT------------------ACGACTCGAAACGTGCCCGCTACCCCGCTCGAGACCAAAAATTTTGCAATATGACCGTAATTTTTTT-GGTGGGGCACTTACCCCGCCACTTGAGCGAAGGGA-GCGTTTGCCCTCTTA-CCATTCTCACAACCTCAATGAGTGCG--TCGTCACGTGTGAAGCAGTCACTAACCATTCAACAATAGGAAGCCGCTGAGCTCGGTAAGGGTTCCTTCAAGTACGCCTGGGTTCTTGACAAGCTCAAGGCCGAGCGTGAGCGTGGTATCACCATCGATATTGCTCTCTGGAAGTTCGAGACTCCTCGCTACTATGTCACCGTCATTGGTATGTTGTCGCTCATGCTTCATTCTACTTCTCTTCGTACTAACATATCACTCAGACGCTCCCGGTCACC
>152_Ef-1
GTCGACCACTGTGAGTACTCTCCTCGACAATGAGCATATCTGCCATCGTCAATCCCGACCAAGACCTGGCGGGGTATTTCTCAAAGTCAACATACTGACATCGTTTCACAGACCGGTCACTTGATCTACCAGTGCGGTGGTATCGACAAGCGAACCATCGAGAAGTTCGAGAAGGTTAGTCACTTTCCCTTCAATCGCGCGTCCTTT-GCCCATCGATTTCCCCT------------------ACGACTCGAAACGTGCCCGCTACCCCGCTCGAGACCAAAAATTTTGCAATATGACCGTAATTTTTTTTGGTGGGGCACTTACCCCGCCACTTGAGCGACGGGA-GCGTTTGCCCTCTTA-CCATTCTCACAACCTCAATGAGTGCG--TCGTCACGTGTCAAGCAGTCACTAACCATTCAACAATAGGAAGCCGCTGAGCTCGGTAAGGGTTCCTTCAAGTACGCCTGGGTTCTTGACAAGCTCAAGGCCGAGCGTGAGCGTGGTATCACCATCGATATTGCTCTCTGGAAGTTCGAGACTCCTCGCTACTATGTCACCGTCATTGGTATGTTGTCGCTCATGCTTCATTCTACTTCTCTTCGTACTAACATATCACTCAGACGCTCCCGGTCACC
>153_Ef-1
GTCGACCACTGTGAGTACTCTCCTCGACAATGAGCATATCTGCCATCGTCAATCCCGACCAAGACCTGGCGGGGTATTTCTCAAAGTCAACATACTGACATCGTTTCACAGACCGGTCACTTGATCTACCAGTGCGGTGGTATCGACAAGCGAACCATCGAGAAGTTCGAGAAGGTTAGTCACTTTCCCTTCAATCGCGCGTCCTTT-GCCCATCGATTTCCCCT------------------ACGACTCGAAACGTGCCCGCTACCCCGCTCGAGACCAAAAATTTTGCAATATGACCGTAATTTTTTT-GGTGGGGCACTTACCCCGCCACTTGAGCGAAGGGA-GCGTTTGCCCTCTTA-CCATTCTCACAACCTCAATGAGTGCG--TCGTCACGTGTGAAGCAGTCACTAACCATTCAACAATAGGAAGCCGCTGAGCTCGGTAAGGGTTCCTTCAAGTACGCCTGGGTTCTTGACAAGCTCAAGGCCGAGCGTGAGCGTGGTATCACCATCGATATTGCTCTCTGGAAGTTCGAGACTCCTCGCTACTATGTCACCGTCATTGGTATGTTGTCGCTCATGCTTCATTCTACTTCTCTTCGTACTAACATATCACTCAGACGCTCCCGGTCACC
>154_Ef-1
GTCGACCACTGTGAGTACTCTCCTCGACAATGAGCATATCTGCCATCGTCAATCCCGACCAAGACCTGGCGGGGTATTTCTCAAAGTCAACATACTGACATCGTTTCACAGACCGGTCACTTGATCTACCAGTGCGGTGGTATCGACAAGCGAACCATCGAGAAGTTCGAGAAGGTTAGTCACTTTCCCTTCAATCGCGCGTCCTTT-GCCCATCGATTTCCCCT------------------ACGACTCGAAACGTGCCCGCTACCCCGCTCGAGACCAAAAATTTTGCAATATGACCGTAATTTTTTT-GGTGGGGCACTTACCCCGCCACTTGAGCGACGGGA-GCGTTTGCCCTCTTA-CCATTCTCACAACCTCAATGAGTGCG--TCGTCACGTGTCAAGCAGTCACTAACCACTCAACAATAGGAAGCCGCTGAGCTCGGTAAGGGTTCCTTCAAGTACGCCTGGGTTCTTGACAAGCTCAAGGCCGAGCGTGAGCGTGGTATCACCATCGATATTGCTCTCTGGAAGTTCGAGACTCCTCGCTACTATGTCACCGTCATTGGTATGTTGTCGCTCATGCTTCATTCTACTTCTCTTCGTACTAACATATCACCCAGACGCTCCCGGTCACC
>155_Ef-1
GTCGACCACTGTGAGTACTCTCCTCGACAATGAGCATATCTGCCATCGTCAATCCCGACCAAGACCTGGCGGGGTATTTCTCAAAGTCAACATACTGACATCGTTTCACAGACCGGTCACTTGATCTACCAGTGCGGTGGTATCGACAAGCGAACCATCGAGAAGTTCGAGAAGGTTAGTCACTTTCCCTTCAATCGCGCGTCCTTT-GCCCATCGATTTCCCCT------------------ACGACTCGAAACGTGCCCGCTACCCCGCTCGAGACCAAAAATTTTGCAATATGACCGTAATTTTTTTTGGTGGGGCACTTACCCCGCCACTTGAGCGACGGGA-GCGTTTGCCCTCTTA-CCATTCTCACAACCTCAATGAGTGCG--TCGTCACGTGTCAAGCAGTCACTAACCATTCAACAATAGGAAGCCGCTGAGCTCGGTAAGGGTTCCTTCAAGTACGCCTGGGTTCTTGACAAGCTCAAGGCCGAGCGTGAGCGTGGTATCACCATCGATATTGCTCTCTGGAAGTTCGAGACTCCTCGCTACTATGTCACCGTCATTGGTATGTTGTCGCTCATGCTTCATTCTACTTCTCTTCGTACTAACATATCACTCAGACGCTCCCGGTCACC
>156_Ef-1
GTCGACCACTGTGAGTACTCTCCTCGACAATGAGCATATCTGCCATCGTCAATCCCGACCAAGACCTGGCGGGGTATTTCTCAAAGTCAACATACTGACATCGTTTCACAGACCGGTCACTTGATCTACCAGTGCGGTGGTATCGACAAGCGAACCATCGAGAAGTTCGAGAAGGTTAGTCACTTTCCCTTCAATCGCGCGTCCTTT-GCCCATCGATTTCCCCT------------------ACGACTCGAAACGTGCCCGCTACCCCGCTCGAGACCAAAAATTTTGCAATATGACCGTAATTTTTTTTGGTGGGGCACTTACCCCGCCACTTGAGCGACGGGA-GCGTTTGCCCTCTTA-CCATTCTCACAACCTCAATGAGTGCG--TCGTCACGTGTCAAGCAGTCACTAACCATTCAACAATAGGAAGCCGCTGAGCTCGGTAAGGGTTCCTTCAAGTACGCCTGGGTTCTTGACAAGCTCAAGGCCGAGCGTGAGCGTGGTATCACCATCGATATTGCTCTCTGGAAGTTCGAGACTCCTCGCTACTATGTCACCGTCATTGGTATGTTGTCGCTCATGCTTCATTCTACTTCTCTTCGTACTAACATATCACTCAGACGCTCCCGGTCACC
>157_Ef-1
GTCGACCACTGTGAGTACTCTCCTCGACAATGAGCATATCTGCCATCGTCAATCCCGACCAAGACCTGGCGGGGTATTTCTCAAAGTCAACATACTGACATCGTTTCACAGACCGGTCACTTGATCTACCAGTGCGGTGGTATCGACAAGCGAACCATCGAGAAGTTCGAGAAGGTTAGTCACTTTCCCTTCAATCGCGCGTCCTTT-GCCCATCGATTTCCCCT------------------ACGACTCGAAACGTGCCCGCTACCCCGCTCGAGACCAAAAATTTTGCAATATGACCGTAATTTTTTTTGGTGGGGCACTTACCCCGCCACTTGAGCGACGGGA-GCGTTTGCCCTCTTA-CCATTCTCACAACCTCAATGAGTGCG--TCGTCACGTGTCAAGCAGTCACTAACCATTCAACAATAGGAAGCCGCTGAGCTCGGTAAGGGTTCCTTCAAGTACGCCTGGGTTCTTGACAAGCTCAAGGCCGAGCGTGAGCGTGGTATCACCATCGATATTGCTCTCTGGAAGTTCGAGACTCCTCGCTACTATGTCACCGTCATTGGTATGTTGTCGCTCATGCTTCATTCTACTTCTCTTCGTACTAACATATCACTCAGACGCTCCCGGTCACC
>158_Ef-1
GTCGACCACTGTGAGTACTCTCCTCGACAATGAGCATATCTGCCATCGTCAATCCCGACCAAGACCTGGCGGGGTATTTCTCAAAGTCAACATACTGACATCGTTTCACAGACCGGTCACTTGATCTACCAGTGCGGTGGTATCGACAAGCGAACCATCGAGAAGTTCGAGAAGGTTAGTCACTTTCCCTTCAATCGCGCGTCCTTT-GCCCATCGATTTCCCCT------------------ACGACTCGAAACGTGCCCGCTACCCCGCTCGAGACCAAAAATTTTGCAATATGACCGTAATTTTTTT-GGTGGGGCACTTACCCCGCCACTTGAGCGAAGGGA-GCGTTTGCCCTCTTA-CCATTCTCACAACCTCAATGAGTGCG--TCGTCACGTGTGAAGCAGTCACTAACCATTCAACAATAGGAAGCCGCTGAGCTCGGTAAGGGTTCCTTCAAGTACGCCTGGGTTCTTGACAAGCTCAAGGCCGAGCGTGAGCGTGGTATCACCATCGATATTGCTCTCTGGAAGTTCGAGACTCCTCGCTACTATGTCACCGTCATTGGTATGTTGTCGCTCATGCTTCATTCTACTTCTCTTCGTACTAACATATCACTCAGACGCTCCCGGTCACC
>159_Ef-1
GTCGACCACTGTGAGTACTCTCCTCGACAATGAGCATATCTGCCATCGTCAATCCCGACCAAGACCTGGCGGGGTATTTCTCAAAGTCAACATACTGACATCGTTTCACAGACCGGTCACTTGATCTACCAGTGCGGTGGTATCGACAAGCGAACCATCGAGAAGTTCGAGAAGGTTAGTCACTTTCCCTTCAATCGCGCGTCCTTT-GCCCATCGATTTCCCCT------------------ACGACTCGAAACGTGCCCGCTACCCCGCTCGAGACCAAAAATTTTGCAATATGACCGTAATTTTTTT-GGTGGGGCACTTACCCCGCCACTTGAGCGAAGGGA-GCGTTTGCCCTCTTA-CCATTCTCACAACCTCAATGAGTGCG--TCGTCACGTGTGAAGCAGTCACTAACCATTCAACAATAGGAAGCCGCTGAGCTCGGTAAGGGTTCCTTCAAGTACGCCTGGGTTCTTGACAAGCTCAAGGCCGAGCGTGAGCGTGGTATCACCATCGATATTGCTCTCTGGAAGTTCGAGACTCCTCGCTACTATGTCACCGTCATTGGTATGTTGTCGCTCATGCTTCATTCTACTTCTCTTCGTACTAACATATCACTCAGACGCTCCCGGTCACC
>160_Ef-1
GTCGACCACTGTGAGTACTCTCCTCGACAATGAGCATATCTGCCATCGTCAATCCCGACCAAGACCTGGCGGGGTATTTCTCAAAGTCAACATACTGACATCGTTTCACAGACCGGTCACTTGATCTACCAGTGCGGTGGTATCGACAAGCGAACCATCGAGAAGTTCGAGAAGGTTAGTCACTTTCCCTTCAATCGCGCGTCCTTT-GCCCATCGATTTCCCCT------------------ACGACTCGAAACGTGCCCGCTACCCCGCTCGAGACCAAAAATTTTGCAATATGACCGTAATTTTTTTTGGTGGGGCACTTACCCCGCCACTTGAGCGACGGGA-GCGTTTGCCCTCTTA-CCATTCTCACAACCTCAATGAGTGCG--TCGTCACGTGTCAAGCAGTCACTAACCATTCAACAATAGGAAGCCGCTGAGCTCGGTAAGGGTTCCTTCAAGTACGCCTGGGTTCTTGACAAGCTCAAGGCCGAGCGTGAGCGTGGTATCACCATCGATATTGCTCTCTGGAAGTTCGAGACTCCTCGCTACTATGTCACCGTCATTGGTATGTTGTCGCTCATGCTTCATTCTACTTCTCTTCGTACTAACATATCACTCAGACGCTCCCGGTCACC
>161_Ef-1
GTCGACCACTGTGAGTACTCTCCTCGACAATGAGCATATCTGCCATCGTCAATCCCGACCAAGACCTGGCGGGGTATTTCTCAAAGTCAACATACTGACATCGTTTCACAGACCGGTCACTTGATCTACCAGTGCGGTGGTATCGACAAGCGAACCATCGAGAAGTTCGAGAAGGTTAGTCACTTTCCCTTCAATCGCGCGTCCTTT-GCCCATCGATTTCCCCT------------------ACGACTCGAAACGTGCCCGCTACCCCGCTCGAGACCAAAAATTTTGCAATATGACCGTAATTTTTTT-GGTGGGGCACTTACCCCGCCACTTGAGCGAAGGGA-GCGTTTGCCCTCTTA-CCATTCTCACAACCTCAATGAGTGCG--TCGTCACGTGTGAAGCAGTCACTAACCATTCAACAATAGGAAGCCGCTGAGCTCGGTAAGGGTTCCTTCAAGTACGCCTGGGTTCTTGACAAGCTCAAGGCCGAGCGTGAGCGTGGTATCACCATCGATATTGCTCTCTGGAAGTTCGAGACTCCTCGCTACTATGTCACCGTCATTGGTATGTTGTCGCTCATGCTTCATTCTACTTCTCTTCGTACTAACATATCACTCAGACGCTCCCGGTCACC
>162_Ef-1
GTCGACCACTGTGAGTACTCTCCTCGACAATGAGCATATCTGCCATCGTCAATCCCGACCAAGACCTGGCGGGGTATTTCTCAAAGTCAACATACTGACATCGTTTCACAGACCGGTCACTTGATCTACCAGTGCGGTGGTATCGACAAGCGAACCATCGAGAAGTTCGAGAAGGTTAGTCACTTTCCCTTCAATCGCGCGTCCTTT-GCCCATCGATTTCCCCT------------------ACGACTCGAAACGTGCCCGCTACCCCGCTCGAGACCAAAAATTTTGCAATATGACCGTAATTTTTTT-GGTGGGGCACTTACCCCGCCACTTGAGCGAAGGGA-GCGTTTGCCCTCTTA-CCATTCTCACAACCTCAATGAGTGCG--TCGTCACGTGTCAAGCAGTCACTAACCATTCAACAATAGGAAGCCGCTGAGCTCGGTAAGGGTTCCTTCAAGTACGCCTGGGTTCTTGACAAGCTCAAGGCCGAGCGTGAGCGTGGTATCACCATCGATATTGCTCTCTGGAAGTTCGAGACTCCTCGCTACTATGTCACCGTCATTGGTATGTTGTCGCTCATGCTTCATTCTACTTCTCTTCGTACTAACATATCACTCAGACGCTCCCGGTCACC
>163_Ef-1
GTCGACCACTGTGAGTACTCTCCTCGACAATGAGCATATCTGCCATCGTCAATCCCGACCAAGACCTGGCGGGGTATTTCTCAAAGTCAACATACTGACATCGTTTCACAGACCGGTCACTTGATCTACCAGTGCGGTGGTATCGACAAGCGAACCATCGAGAAGTTCGAGAAGGTTAGTCACTTTCCCTTCAATCGCGCGTCCTTT-GCCCATCGATTTCCCCT------------------ACGACTCGAAACGTGCCCGCTACCCCGCTCGAGACCAAAAATTTTGCAATATGACCGTAATTTTTTT-GGTGGGGCACTTACCCCGCCACTTGAGCGAAGGGA-GCGTTTGCCCTCTTA-CCATTCTCACAACCTCAATGAGTGCG--TCGTCACGTGTGAAGCAGTCACTAACCATTCAACAATAGGAAGCCGCTGAGCTCGGTAAGGGTTCCTTCAAGTACGCCTGGGTTCTTGACAAGCTCAAGGCCGAGCGTGAGCGTGGTATCACCATCGATATTGCTCTCTGGAAGTTCGAGACTCCTCGCTACTATGTCACCGTCATTGGTATGTTGTCGCTCATGCTTCATTCTACTTCTCTTCGTACTAACATATCACTCAGACGCTCCCGGTCACC
>164_Ef-1
GTCGACCACTGTGAGTACTCTCCTCGACAATGAGCATATCTGCCATCGTCAATCCCGACCAAGACCTGGCGGGGTATTTCTCAAAGTCAACATACTGACATCGTTTCACAGACCGGTCACTTGATCTACCAGTGCGGTGGTATCGACAAGCGAACCATCGAGAAGTTCGAGAAGGTTAGTCACTTTCCCTTCAATCGCGCGTCCTTT-GCCCATCGATTTCCCCT------------------ACGACTCGAAACGTGCCCGCTACCCCGCTCGAGACCAAAAATTTTGCAATATGACCGTAATTTTTTT-GGTGGGGCACTTACCCCGCCACTTGAGCGAAGGGA-GCGTTTGCCCTCTTA-CCATTCTCACAACCTCAATGAGTGCG--TCGTCACGTGTGAAGCAGTCACTAACCATTCAACAATAGGAAGCCGCTGAGCTCGGTAAGGGTTCCTTCAAGTACGCCTGGGTTCTTGACAAGCTCAAGGCCGAGCGTGAGCGTGGTATCACCATCGATATTGCTCTCTGGAAGTTCGAGACTCCTCGCTACTATGTCACCGTCATTGGTATGTTGTCGCTCATGCTTCATTCTACTTCTCTTCGTACTAACATATCACTCAGACGCTCCCGGTCACC
>165_Ef-1
GTCGACCACTGTGAGTACTCTCCTCGACAATGAGCATATCTGCCATCGTCAATCCCGACCAAGACCTGGCGGGGTATTTCTCAAAGTCAACATACTGACATCGTTTCACAGACCGGTCACTTGATCTACCAGTGCGGTGGTATCGACAAGCGAACCATCGAGAAGTTCGAGAAGGTTAGTCACTTTCCCTTCAATCGCGCGTCCTTT-GCCCATCGATTTCCCCT------------------ACGACTCGAAACGTGCCCGCTACCCCGCTCGAGACCAAAAATTTTGCAATATGACCGTAATTTTTTT-GGTGGGGCACTTACCCCGCCACTTGAGCGACGGGA-GCGTTTGCCCTCTTA-CCATTCTCACAACCTCAATGAGTGCG--TCGTCACGTGTCAAGCAGTCACTAACCACTCAACAATAGGAAGCCGCTGAGCTCGGTAAGGGTTCCTTCAAGTACGCCTGGGTTCTTGACAAGCTCAAGGCCGAGCGTGAGCGTGGTATCACCATCGATATTGCTCTCTGGAAGTTCGAGACTCCTCGCTACTATGTCACCGTCATTGGTATGTTGTCGCTCATGCTTCATTCTACTTCTCTTCGTACTAACATATCACCCAGACGCTCCCGGTCACC
>166_Ef-1
GTCGACCACTGTGAGTACTCTCCTCGACAATGAGCATATCTGCCATCGTCAATCCCGACCAAGACCTGGCGGGGTATTTCTCAAAGTCAACATACTGACATCGTTTCACAGACCGGTCACTTGATCTACCAGTGCGGTGGTATCGACAAGCGAACCATCGAGAAGTTCGAGAAGGTTAGTCACTTTCCCTTCAATCGCGCGTCCTTT-GCCCATCGATTTCCCCT------------------ACGACTCGAAACGTGCCCGCTACCCCGCTCGAGACCAAAAATTTTGCAATATGACCGTAATTTTTTT-GGTGGGGCACTTACCCCGCCACTTGAGCGACGGGA-GCGTTTGCCCTCTTA-CCATTCTCACAACCTCAATGAGTGCG--TCGTCACGTGTCAAGCAGTCACTAACCACTCAACAATAGGAAGCCGCTGAGCTCGGTAAGGGTTCCTTCAAGTACGCCTGGGTTCTTGACAAGCTCAAGGCCGAGCGTGAGCGTGGTATCACCATCGATATTGCTCTCTGGAAGTTCGAGACTCCTCGCTACTATGTCACCGTCATTGGTATGTTGTCGCTCATGCTTCATTCTACTTCTCTTCGTACTAACATATCACCCAGACGCTCCCGGTCACC
>167_Ef-1
GTCGACCACTGTGAGTACTCTCCTCGACAATGAGCATATCTGCCATCGTCAATCCCGACCAAGACCTGGCGGGGTATTTCTCAAAGTCAACATACTGACATCGTTTCACAGACCGGTCACTTGATCTACCAGTGCGGTGGTATCGACAAGCGAACCATCGAGAAGTTCGAGAAGGTTAGTCACTTTCCCTTCAATCGCGCGTCCTTT-GCCCATCGATTTCCCCT------------------ACGACTCGAAACGTGCCCGCTACCCCGCTCGAGACCAAAAATTTTGCAATATGACCGTAATTTTTTTTGGTGGGGCACTTACCCCGCCACTTGAGCGACGGGA-GCGTTTGCCCTCTTA-CCATTCTCACAACCTCAATGAGTGCG--TCGTCACGTGTCAAGCAGTCACTAACCATTCAACAATAGGAAGCCGCTGAGCTCGGTAAGGGTTCCTTCAAGTACGCCTGGGTTCTTGACAAGCTCAAGGCCGAGCGTGAGCGTGGTATCACCATCGATATTGCTCTCTGGAAGTTCGAGACTCCTCGCTACTATGTCACCGTCATTGGTATGTTGTCGCTCATGCTTCATTCTACTTCTCTTCGTACTAACATATCACTCAGACGCTCCCGGTCACC
>168_Ef-1
GTCGACCACTGTGAGTACTCTCCTCGACAATGAGCATATCTGCCATCGTCAATCCCGACCAAGACCTGGCGGGGTATTTCTCAAAGTCAACATACTGACATCGTTTCACAGACCGGTCACTTGATCTACCAGTGCGGTGGTATCGACAAGCGAACCATCGAGAAGTTCGAGAAGGTTAGTCACTTTCCCTTCAATCGCGCGTCCTTT-GCCCATCGATTTCCCCT------------------ACGACTCGAAACGTGCCCGCTACCCCGCTCGAGACCAAAAATTTTGCAATATGACCGTAATTTTTTT-GGTGGGGCACTTACCCCGCCACTTGAGCGAAGGGA-GCGTTTGCCCTCTTA-CCATTCTCACAACCTCAATGAGTGCG--TCGTCACGTGTGAAGCAGTCACTAACCATTCAACAATAGGAAGCCGCTGAGCTCGGTAAGGGTTCCTTCAAGTACGCCTGGGTTCTTGACAAGCTCAAGGCCGAGCGTGAGCGTGGTATCACCATCGATATTGCTCTCTGGAAGTTCGAGACTCCTCGCTACTATGTCACCGTCATTGGTATGTTGTCGCTCATGCTTCATTCTACTTCTCTTCGTACTAACATATCACTCAGACGCTCCCGGTCACC
>169_Ef-1
GTCGACCACTGTGAGTACTCTCCTCGACAATGAGCATATCTGCCATCGTCAATCCCGACCAAGACCTGGCGGGGTATTTCTCAAAGTCAACATACTGACATCGTTTCACAGACCGGTCACTTGATCTACCAGTGCGGTGGTATCGACAAGCGAACCATCGAGAAGTTCGAGAAGGTTAGTCACTTTCCCTTCAATCGCGCGTCCTTT-GCCCATCGATTTCCCCT------------------ACGACTCGAAACGTGCCCGCTACCCCGCTCGAGACCAAAAATTTTGCAATATGACCGTAATTTTTTTTGGTGGGGCACTTACCCCGCCACTTGAGCGACGGGA-GCGTTTGCCCTCTTA-CCATTCTCACAACCTCAATGAGTGCG--TCGTCACGTGTCAAGCAGTCACTAACCATTCAACAATAGGAAGCCGCTGAGCTCGGTAAGGGTTCCTTCAAGTACGCCTGGGTTCTTGACAAGCTCAAGGCCGAGCGTGAGCGTGGTATCACCATCGATATTGCTCTCTGGAAGTTCGAGACTCCTCGCTACTATGTCACCGTCATTGGTATGTTGTCGCTCATGCTTCATTCTACTTCTCTTCGTACTAACATATCACTCAGACGCTCCCGGTCACC
>170_Ef-1
GTCGACCACTGTGAGTACTCTCCTCGACAATGAGCATATCTGCCATCGTCAATCCCGACCAAGACCTGGCGGGGTATTTCTCAAAGTCAACATACTGACATCGTTTCACAGACCGGTCACTTGATCTACCAGTGCGGTGGTATCGACAAGCGAACCATCGAGAAGTTCGAGAAGGTTAGTCACTTTCCCTTCAATCGCGCGTCCTTT-GCCCATCGATTTCCCCT------------------ACGACTCGAAACGTGCCCGCTACCCCGCTCGAGACCAAAAATTTTGCAATATGACCGTAATTTTTTT-GGTGGGGCACTTACCCCGCCACTTGAGCGAAGGGA-GCGTTTGCCCTCTTA-CCATTCTCACAACCTCAATGAGTGCG--TCGTCACGTGTGAAGCAGTCACTAACCATTCAACAATAGGAAGCCGCTGAGCTCGGTAAGGGTTCCTTCAAGTACGCCTGGGTTCTTGACAAGCTCAAGGCCGAGCGTGAGCGTGGTATCACCATCGATATTGCTCTCTGGAAGTTCGAGACTCCTCGCTACTATGTCACCGTCATTGGTATGTTGTCGCTCATGCTTCATTCTACTTCTCTTCGTACTAACATATCACTCAGACGCTCCCGGTCACC
>172_Ef-1
GTCGACCACTGTGAGTACTCTCCTCGACAATGAGCATATCTGCCATCGTCAATCCCGACCAAGACCTGGCGGGGTATTTCTCAAAGTCAACATACTGACATCGTTTCACAGACCGGTCACTTGATCTACCAGTGCGGTGGTATCGACAAGCGAACCATCGAGAAGTTCGAGAAGGTTAGTCACTTTCCCTTCAATCGCGCGTCCTTT-GCCCATCGATTTCCCCT------------------ACGACTCGAAACGTGCCCGCTACCCCGCTCGAGACCAAAAATTTTGCAATATGACCGTAATTTTTTT-GGTGGGGCACTTACCCCGCCACTTGAGCGAAGGGA-GCGTTTGCCCTCTTA-CCATTCTCACAACCTCAATGAGTGCG--TCGTCACGTGTGAAGCAGTCACTAACCATTCAACAATAGGAAGCCGCTGAGCTCGGTAAGGGTTCCTTCAAGTACGCCTGGGTTCTTGACAAGCTCAAGGCCGAGCGTGAGCGTGGTATCACCATCGATATTGCTCTCTGGAAGTTCGAGACTCCTCGCTACTATGTCACCGTCATTGGTATGTTGTCGCTCATGCTTCATTCTACTTCTCTTCGTACTAACATATCACTCAGACGCTCCCGGTCACC
>173_EF-11
GTCGACCACTGTGAGTACTCTCCTCGACAATGAGCATATCTGCCATCGTCAATCCCGACCAAGACCTGGCGGGGTATTTCTCAAAGTCAACATACTGACATCGTTTCACAGACCGGTCACTTGATCTACCAGTGCGGTGGTATCGACAAGCGAACCATCGAGAAGTTCGAGAAGGTTAGTCACTTTCCCTTCAATCGCGCGTCCTTT-GCCCATCGATTTCCCCT------------------ACGACTCGAAACGTGCCCGCTACCCCGCTCGAGACCAAAAATTTTGCAATATGACCGTAATTTTTTTTGGTGGGGCACTTACCCCGCCACTTGAGCGACGGGA-GCGTTTGCCCTCTTA-CCATTCTCACAACCTCAATGAGTGCG--TCGTCACGTGTCAAGCAGTCACTAACCATTCAACAATAGGAAGCCGCTGAGCTCGGTAAGGGTTCCTTCAAGTACGCCTGGGTTCTTGACAAGCTCAAGGCCGAGCGTGAGCGTGGTATCACCATCGATATTGCTCTCTGGAAGTTCGAGACTCCTCGCTACTATGTCACCGTCATTGGTATGTTGTCGCTCATGCTTCATTCTACTTCTCTTCGTACTAACATATCACTCAGACGCTCCCGGTCACC
>174_EF-11
GTCGACCACTGTGAGTACTCTCCTCGACAATGAGCATATCTGCCATCGTCAATCCCGACCAAGACCTGGCGGGGTATTTCTCAAAGTCAACATACTGACATCGTTTCACAGACCGGTCACTTGATCTACCAGTGCGGTGGTATCGACAAGCGAACCATCGAGAAGTTCGAGAAGGTTAGTCACTTTCCCTTCAATCGCGCGTCCTTT-GCCCATCGATTTCCCCT------------------ACGACTCGAAACGTGCCCGCTACCCCGCTCGAGACCAAAAATTTTGCAATATGACCGTAATTTTTTT-GGTGGGGCACTTACCCCGCCACTTGAGCGACGGGA-GCGTTTGCCCTCTTA-CCATTCTCACAACCTCAATGAGTGCG--TCGTCACGTGTCAAGCAGTCACTAACCACTCAACAATAGGAAGCCGCTGAGCTCGGTAAGGGTTCCTTCAAGTACGCCTGGGTTCTTGACAAGCTCAAGGCCGAGCGTGAGCGTGGTATCACCATCGATATTGCTCTCTGGAAGTTCGAGACTCCTCGCTACTATGTCACCGTCATTGGTATGTTGTCGCTCATGCTTCATTCTACTTCTCTTCGTACTAACATATCACCCAGACGCTCCCGGTCACC
>175_EF-11
GTCGACCACTGTGAGTACTCTCCTCGACAATGAGCATATCTGCCATCGTCAATCCCGACCAAGACCTGGCGGGGTATTTCTCAAAGTCAACATACTGACATCGTTTCACAGACCGGTCACTTGATCTACCAGTGCGGTGGTATCGACAAGCGAACCATCGAGAAGTTCGAGAAGGTTAGTCACTTTCCCTTCAATCGCGCGTCCTTT-GCCCATCGATTTCCCCT------------------ACGACTCGAAACGTGCCCGCTACCCCGCTCGAGACCAAAAATTTTGCAATATGACCGTAATTTTTTT-GGTGGGGCACTTACCCCGCCACTTGAGCGACGGGA-GCGTTTGCCCTCTTA-CCATTCTCACAACCTCAATGAGTGCG--TCGTCACGTGTCAAGCAGTCACTAACCACTCAACAATAGGAAGCCGCTGAGCTCGGTAAGGGTTCCTTCAAGTACGCCTGGGTTCTTGACAAGCTCAAGGCCGAGCGTGAGCGTGGTATCACCATCGATATTGCTCTCTGGAAGTTCGAGACTCCTCGCTACTATGTCACCGTCATTGGTATGTTGTCGCTCATGCTTCATTCTACTTCTCTTCGTACTAACATATCACCCAGACGCTCCCGGTCACC
>176_EF-11
GTCGACCACTGTGAGTACTCTCCTCGACAATGAGCATATCTGCCATCGTCAATCCCGACCAAGACCTGGCGGGGTATTTCTCAAAGTCAACATACTGACATCGTTTCACAGACCGGTCACTTGATCTACCAGTGCGGTGGTATCGACAAGCGAACCATCGAGAAGTTCGAGAAGGTTAGTCACTTTCCCTTCAATCGCGCGTCCTTT-GCCCATCGATTTCCCCT------------------ACGACTCGAAACGTGCCCGCTACCCCGCTCGAGACCAAAAATTTTGCAATATGACCGTAATTTTTTT-GGTGGGGCACTTACCCCGCCACTTGAGCGAAGGGA-GCGTTTGCCCTCTTA-CCATTCTCACAACCTCAATGAGTGCG--TCGTCACGTGTGAAGCAGTCACTAACCATTCAACAATAGGAAGCCGCTGAGCTCGGTAAGGGTTCCTTCAAGTACGCCTGGGTTCTTGACAAGCTCAAGGCCGAGCGTGAGCGTGGTATCACCATCGATATTGCTCTCTGGAAGTTCGAGACTCCTCGCTACTATGTCACCGTCATTGGTATGTTGTCGCTCATGCTTCATTCTACTTCTCTTCGTACTAACATATCACTCAGACGCTCCCGGTCACC
>177_EF-11
GTCGACCACTGTGAGTACTCTCCTCGACAATGAGCATATCTGCCATCGTCAATCCCGACCAAGACCTGGCGGGGTATTTCTCAAAGTCAACATACTGACATCGTTTCACAGACCGGTCACTTGATCTACCAGTGCGGTGGTATCGACAAGCGAACCATCGAGAAGTTCGAGAAGGTTAGTCACTTTCCCTTCAATCGCGCGTCCTTT-GCCCATCGATTTCCCCT------------------ACGACTCGAAACGTGCCCGCTACCCCGCTCGAGACCAAAAATTTTGCAATATGACCGTAATTTTTTTTGGTGGGGCACTTACCCCGCCACTTGAGCGACGGGA-GCGTTTGCCCTCTTA-CCATTCTCACAACCTCAATGAGTGCG--TCGTCACGTGTCAAGCAGTCACTAACCATTCAACAATAGGAAGCCGCTGAGCTCGGTAAGGGTTCCTTCAAGTACGCCTGGGTTCTTGACAAGCTCAAGGCCGAGCGTGAGCGTGGTATCACCATCGATATTGCTCTCTGGAAGTTCGAGACTCCTCGCTACTATGTCACCGTCATTGGTATGTTGTCGCTCATGCTTCATTCTACTTCTCTTCGTACTAACATATCACTCAGACGCTCCCGGTCACC
>178_EF-11
GTCGACCACTGTGAGTACTCTCCTCGACAATGAGCATATCTGCCATCGTCAATCCCGACCAAGACCTGGCGGGGTATTTCTCAAAGTCAACATACTGACATCGTTTCACAGACCGGTCACTTGATCTACCAGTGCGGTGGTATCGACAAGCGAACCATCGAGAAGTTCGAGAAGGTTAGTCACTTTCCCTTCAATCGCGCGTCCTTT-GCCCATCGATTTCCCCT------------------ACGACTCGAAACGTGCCCGCTACCCCGCTCGAGACCAAAAATTTTGCAATATGACCGTAATTTTTTT-GGTGGGGCACTTACCCCGCCACTTGAGCGAAGGGA-GCGTTTGCCCTCTTA-CCATTCTCACAACCTCAATGAGTGCG--TCGTCACGTGTGAAGCAGTCACTAACCATTCAACAATAGGAAGCCGCTGAGCTCGGTAAGGGTTCCTTCAAGTACGCCTGGGTTCTTGACAAGCTCAAGGCCGAGCGTGAGCGTGGTATCACCATCGATATTGCTCTCTGGAAGTTCGAGACTCCTCGCTACTATGTCACCGTCATTGGTATGTTGTCGCTCATGCTTCATTCTACTTCTCTTCGTACTAACATATCACTCAGACGCTCCCGGTCACC
>179_EF-11
GTCGACCACTGTGAGTACTCTCCTCGACAATGAGCATATCTGCCATCGTCAATCCCGACCAAGACCTGGCGGGGTATTTCTCAAAGTCAACATACTGACATCGTTTCACAGACCGGTCACTTGATCTACCAGTGCGGTGGTATCGACAAGCGAACCATCGAGAAGTTCGAGAAGGTTAGTCACTTTCCCTTCAATCGCGCGTCCTTT-GCCCATCGATTTCCCCT------------------ACGACTCGAAACGTGCCCGCTACCCCGCTCGAGACCAAAAATTTTGCAATATGACCGTAATTTTTTT-GGTGGGGCACTTACCCCGCCACTTGAGCGAAGGGA-GCGTTTGCCCTCTTA-CCATTCTCACAACCTCAATGAGTGCG--TCGTCACGTGTGAAGCAGTCACTAACCATTCAACAATAGGAAGCCGCTGAGCTCGGTAAGGGTTCCTTCAAGTACGCCTGGGTTCTTGACAAGCTCAAGGCCGAGCGTGAGCGTGGTATCACCATCGATATTGCTCTCTGGAAGTTCGAGACTCCTCGCTACTATGTCACCGTCATTGGTATGTTGTCGCTCATGCTTCATTCTACTTCTCTTCGTACTAACATATCACTCAGACGCTCCCGGTCACC
>180_EF-11
GTCGACCACTGTGAGTACTCTCCTCGACAATGAGCATATCTGCCATCGTCAATCCCGACCAAGACCTGGCGGGGTATTTCTCAAAGTCAACATACTGACATCGTTTCACAGACCGGTCACTTGATCTACCAGTGCGGTGGTATCGACAAGCGAACCATCGAGAAGTTCGAGAAGGTTAGTCACTTTCCCTTCAATCGCGCGTCCTTT-GCCCATCGATTTCCCCT------------------ACGACTCGAAACGTGCCCGCTACCCCGCTCGAGACCAAAAATTTTGCAATATGACCGTAATTTTTTTTGGTGGGGCACTTACCCCGCCACTTGAGCGACGGGA-GCGTTTGCCCTCTTA-CCATTCTCACAACCTCAATGAGTGCG--TCGTCACGTGTCAAGCAGTCACTAACCATTCAACAATAGGAAGCCGCTGAGCTCGGTAAGGGTTCCTTCAAGTACGCCTGGGTTCTTGACAAGCTCAAGGCCGAGCGTGAGCGTGGTATCACCATCGATATTGCTCTCTGGAAGTTCGAGACTCCTCGCTACTATGTCACCGTCATTGGTATGTTGTCGCTCATGCTTCATTCTACTTCTCTTCGTACTAACATATCACTCAGACGCTCCCGGTCACC
>181_EF-11
GTCGACCACTGTGAGTACTCTCCTCGACAATGAGCATATCTGCCATCGTCAATCCCGACCAAGACCTGGCGGGGTATTTCTCAAAGTCAACATACTGACATCGTTTCACAGACCGGTCACTTGATCTACCAGTGCGGTGGTATCGACAAGCGAACCATCGAGAAGTTCGAGAAGGTTAGTCACTTTCCCTTCAATCGCGCGTCCTTT-GCCCATCGATTTCCCCT------------------ACGACTCGAAACGTGCCCGCTACCCCGCTCGAGACCAAAAATTTTGCAATATGACCGTAATTTTTTTTGGTGGGGCACTTACCCCGCCACTTGAGCGACGGGA-GCGTTTGCCCTCTTA-CCATTCTCACAACCTCAATGAGTGCG--TCGTCACGTGTCAAGCAGTCACTAACCATTCAACAATAGGAAGCCGCTGAGCTCGGTAAGGGTTCCTTCAAGTACGCCTGGGTTCTTGACAAGCTCAAGGCCGAGCGTGAGCGTGGTATCACCATCGATATTGCTCTCTGGAAGTTCGAGACTCCTCGCTACTATGTCACCGTCATTGGTATGTTGTCGCTCATGCTTCATTCTACTTCTCTTCGTACTAACATATCACTCAGACGCTCCCGGTCACC
>182_EF-11
GTCGACCACTGTGAGTACTCTCCTCGACAATGAGCATATCTGCCATCGTCAATCCCGACCAAGACCTGGCGGGGTATTTCTCAAAGTCAACATACTGACATCGTTTCACAGACCGGTCACTTGATCTACCAGTGCGGTGGTATCGACAAGCGAACCATCGAGAAGTTCGAGAAGGTTAGTCACTTTCCCTTCAATCGCGCGTCCTTT-GCCCATCGATTTCCCCT------------------ACGACTCGAAACGTGCCCGCTACCCCGCTCGAGACCAAAAATTTTGCAATATGACCGTAATTTTTTTTGGTGGGGCACTTACCCCGCCACTTGAGCGACGGGA-GCGTTTGCCCTCTTA-CCATTCTCACAACCTCAATGAGTGCG--TCGTCACGTGTCAAGCAGTCACTAACCATTCAACAATAGGAAGCCGCTGAGCTCGGTAAGGGTTCCTTCAAGTACGCCTGGGTTCTTGACAAGCTCAAGGCCGAGCGTGAGCGTGGTATCACCATCGATATTGCTCTCTGGAAGTTCGAGACTCCTCGCTACTATGTCACCGTCATTGGTATGTTGTCGCTCATGCTTCATTCTACTTCTCTTCGTACTAACATATCACTCAGACGCTCCCGGTCACC
>183_EF-11
GTCGACCACTGTGAGTACTCTCCTCGACAATGAGCATATCTGCCATCGTCAATCCCGACCAAGACCTGGCGGGGTATTTCTCAAAGTCAACATACTGACATCGTTTCACAGACCGGTCACTTGATCTACCAGTGCGGTGGTATCGACAAGCGAACCATCGAGAAGTTCGAGAAGGTTAGTCACTTTCCCTTCAATCGCGCGTCCTTT-GCCCATCGATTTCCCCT------------------ACGACTCGAAACGTGCCCGCTACCCCGCTCGAGACCAAAAATTTTGCAATATGACCGTAATTTTTTT-GGTGGGGCACTTACCCCGCCACTTGAGCGAAGGGA-GCGTTTGCCCTCTTA-CCATTCTCACAACCTCAATGAGTGCG--TCGTCACGTGTGAAGCAGTCACTAACCATTCAACAATAGGAAGCCGCTGAGCTCGGTAAGGGTTCCTTCAAGTACGCCTGGGTTCTTGACAAGCTCAAGGCCGAGCGTGAGCGTGGTATCACCATCGATATTGCTCTCTGGAAGTTCGAGACTCCTCGCTACTATGTCACCGTCATTGGTATGTTGTCGCTCATGCTTCATTCTACTTCTCTTCGTACTAACATATCACTCAGACGCTCCCGGTCACC
>184_EF-11
GTCGACCACTGTGAGTACTCTCCTCGACAATGAGCATATCTGCCATCGTCAATCCCGACCAAGACCTGGCGGGGTATTTCTCAAAGTCAACATACTGACATCGTTTCACAGACCGGTCACTTGATCTACCAGTGCGGTGGTATCGACAAGCGAACCATCGAGAAGTTCGAGAAGGTTAGTCACTTTCCCTTCAATCGCGCGTCCTTT-GCCCATCGATTTCCCCT------------------ACGACTCGAAACGTGCCCGCTACCCCGCTCGAGACCAAAAATTTTGCAATATGACCGTAATTTTTTTTGGTGGGGCACTTACCCCGCCACTTGAGCGACGGGA-GCGTTTGCCCTCTTA-CCATTCTCACAACCTCAATGAGTGCG--TCGTCACGTGTCAAGCAGTCACTAACCATTCAACAATAGGAAGCCGCTGAGCTCGGTAAGGGTTCCTTCAAGTACGCCTGGGTTCTTGACAAGCTCAAGGCCGAGCGTGAGCGTGGTATCACCATCGATATTGCTCTCTGGAAGTTCGAGACTCCTCGCTACTATGTCACCGTCATTGGTATGTTGTCGCTCATGCTTCATTCTACTTCTCTTCGTACTAACATATCACTCAGACGCTCCCGGTCACC
>185_EF-11
GTCGACCACTGTGAGTACTCTCCTCGACAATGAGCATATCTGCCATCGTCAATCCCGACCAAGACCTGGCGGGGTATTTCTCAAAGTCAACATACTGACATCGTTTCACAGACCGGTCACTTGATCTACCAGTGCGGTGGTATCGACAAGCGAACCATCGAGAAGTTCGAGAAGGTTAGTCACTTTCCCTTCAATCGCGCGTCCTTT-GCCCATCGATTTCCCCT------------------ACGACTCGAAACGTGCCCGCTACCCCGCTCGAGACCAAAAATTTTGCAATATGACCGTAATTTTTTT-GGTGGGGCACTTACCCCGCCACTTGAGCGACGGGA-GCGTTTGCCCTCTTA-CCATTCTCACAACCTCAATGAGTGCG--TCGTCACGTGTCAAGCAGTCACTAACCACTCAACAATAGGAAGCCGCTGAGCTCGGTAAGGGTTCCTTCAAGTACGCCTGGGTTCTTGACAAGCTCAAGGCCGAGCGTGAGCGTGGTATCACCATCGATATTGCTCTCTGGAAGTTCGAGACTCCTCGCTACTATGTCACCGTCATTGGTATGTTGTCGCTCATGCTTCATTCTACTTCTCTTCGTACTAACATATCACCCAGACGCTCCCGGTCACC
>186_EF-11
GTCGACCACTGTGAGTACTCTCCTCGACAATGAGCATATCTGCCATCGTCAATCCCGACCAAGACCTGGCGGGGTATTTCTCAAAGTCAACATACTGACATCGTTTCACAGACCGGTCACTTGATCTACCAGTGCGGTGGTATCGACAAGCGAACCATCGAGAAGTTCGAGAAGGTTAGTCACTTTCCCTTCAATCGCGCGTCCTTT-GCCCATCGATTTCCCCT------------------ACGACTCGAAACGTGCCCGCTACCCCGCTCGAGACCAAAAATTTTGCAATATGACCGTAATTTTTTT-GGTGGGGCACTTACCCCGCCACTTGAGCGAAGGGA-GCGTTTGCCCTCTTA-CCATTCTCACAACCTCAATGAGTGCG--TCGTCACGTGTGAAGCAGTCACTAACCATTCAACAATAGGAAGCCGCTGAGCTCGGTAAGGGTTCCTTCAAGTACGCCTGGGTTCTTGACAAGCTCAAGGCCGAGCGTGAGCGTGGTATCACCATCGATATTGCTCTCTGGAAGTTCGAGACTCCTCGCTACTATGTCACCGTCATTGGTATGTTGTCGCTCATGCTTCATTCTACTTCTCTTCGTACTAACATATCACTCAGACGCTCCCGGTCACC
>187_EF-11
GTCGACCACTGTGAGTACTCTCCTCGACAATGAGCATATCTGCCATCGTCAATCCCGACCAAGACCTGGCGGGGTATTTCTCAAAGTCAACATACTGACATCGTTTCACAGACCGGTCACTTGATCTACCAGTGCGGTGGTATCGACAAGCGAACCATCGAGAAGTTCGAGAAGGTTAGTCACTTTCCCTTCAATCGCGCGTCCTTT-GCCCATCGATTTCCCCT------------------ACGACTCGAAACGTGCCCGCTACCCCGCTCGAGACCAAAAATTTTGCAATATGACCGTAATTTTTTT-GGTGGGGCACTTACCCCGCCACTTGAGCGAAGGGA-GCGTTTGCCCTCTTA-CCATTCTCACAACCTCAATGAGTGCG--TCGTCACGTGTGAAGCAGTCACTAACCATTCAACAATAGGAAGCCGCTGAGCTCGGTAAGGGTTCCTTCAAGTACGCCTGGGTTCTTGACAAGCTCAAGGCCGAGCGTGAGCGTGGTATCACCATCGATATTGCTCTCTGGAAGTTCGAGACTCCTCGCTACTATGTCACCGTCATTGGTATGTTGTCGCTCATGCTTCATTCTACTTCTCTTCGTACTAACATATCACTCAGACGCTCCCGGTCACC
>188_EF-11
GTCGACCACTGTGAGTACTCTCCTCGACAATGAGCATATCTGCCATCGTCAATCCCGACCAAGACCTGGCGGGGTATTTCTCAAAGTCAACATACTGACATCGTTTCACAGACCGGTCACTTGATCTACCAGTGCGGTGGTATCGACAAGCGAACCATCGAGAAGTTCGAGAAGGTTAGTCACTTTCCCTTCAATCGCGCGTCCTTT-GCCCATCGATTTCCCCT------------------ACGACTCGAAACGTGCCCGCTACCCCGCTCGAGACCAAAAATTTTGCAATATGACCGTAATTTTTTT-GGTGGGGCACTTACCCCGCCACTTGAGCGAAGGGA-GCGTTTGCCCTCTTA-CCATTCTCACAACCTCAATGAGTGCG--TCGTCACGTGTGAAGCAGTCACTAACCATTCAACAATAGGAAGCCGCTGAGCTCGGTAAGGGTTCCTTCAAGTACGCCTGGGTTCTTGACAAGCTCAAGGCCGAGCGTGAGCGTGGTATCACCATCGATATTGCTCTCTGGAAGTTCGAGACTCCTCGCTACTATGTCACCGTCATTGGTATGTTGTCGCTCATGCTTCATTCTACTTCTCTTCGTACTAACATATCACTCAGACGCTCCCGGTCACC
>189_EF-11
GTCGACCACTGTGAGTACTCTCCTCGACAATGAGCATATCTGCCATCGTCAATCCCGACCAAGACCTGGCGGGGTATTTCTCAAAGTCAACATACTGACATCGTTTCACAGACCGGTCACTTGATCTACCAGTGCGGTGGTATCGACAAGCGAACCATCGAGAAGTTCGAGAAGGTTAGTCACTTTCCCTTCAATCGCGCGTCCTTT-GCCCATCGATTTCCCCT------------------ACGACTCGAAACGTGCCCGCTACCCCGCTCGAGACCAAAAATTTTGCAATATGACCGTAATTTTTTT-GGTGGGGCACTTACCCCGCCACTTGAGCGAAGGGA-GCGTTTGCCCTCTTA-CCATTCTCACAACCTCAATGAGTGCG--TCGTCACGTGTCAAGCAGTCACTAACCATTCAACAATAGGAAGCCGCTGAGCTCGGTAAGGGTTCCTTCAAGTACGCCTGGGTTCTTGACAAGCTCAAGGCCGAGCGTGAGCGTGGTATCACCATCGATATTGCTCTCTGGAAGTTCGAGACTCCTCGCTACTATGTCACCGTCATTGGTATGTTGTCGCTCATGCTTCATTCTACTTCTCTTCGTACTAACATATCACTCAGACGCTCCCGGTCACC
>190_EF-11
GTCGACCACTGTGAGTACTCTCCTCGACAATGAGCATATCTGCCATCGTCAATCCCGACCAAGACCTGGCGGGGTATTTCTCAAAGTCAACATACTGACATCGTTTCACAGACCGGTCACTTGATCTACCAGTGCGGTGGTATCGACAAGCGAACCATCGAGAAGTTCGAGAAGGTTAGTCACTTTCCCTTCAATCGCGCGTCCTTT-GCCCATCGATTTCCCCT------------------ACGACTCGAAACGTGCCCGCTACCCCGCTCGAGACCAAAAATTTTGCAATATGACCGTAATTTTTTT-GGTGGGGCACTTACCCCGCCACTTGAGCGAAGGGA-GCGTTTGCCCTCTTA-CCATTCTCACAACCTCAATGAGTGCG--TCGTCACGTGTGAAGCAGTCACTAACCATTCAACAATAGGAAGCCGCTGAGCTCGGTAAGGGTTCCTTCAAGTACGCCTGGGTTCTTGACAAGCTCAAGGCCGAGCGTGAGCGTGGTATCACCATCGATATTGCTCTCTGGAAGTTCGAGACTCCTCGCTACTATGTCACCGTCATTGGTATGTTGTCGCTCATGCTTCATTCTACTTCTCTTCGTACTAACATATCACTCAGACGCTCCCGGTCACC
>193_EF-11
GTCGACCACTGTGAGTACTCTCCTCGACAATGAGCATATCTGCCATCGTCAATCCCGACCAAGACCTGGCGGGGTATTTCTCAAAGTCAACATACTGACATCGTTTCACAGACCGGTCACTTGATCTACCAGTGCGGTGGTATCGACAAGCGAACCATCGAGAAGTTCGAGAAGGTTAGTCACTTTCCCTTCAATCGCGCGTCCTTT-GCCCATCGATTTCCCCT------------------ACGACTCGAAACGTGCCCGCTACCCCGCTCGAGACCAAAAATTTTGCAATATGACCGTAATTTTTTT-GGTGGGGCACTTACCCCGCCACTTGAGCGAAGGGA-GCGTTTGCCCTCTTA-CCATTCTCACAACCTCAATGAGTGCG--TCGTCACGTGTGAAGCAGTCACTAACCATTCAACAATAGGAAGCCGCTGAGCTCGGTAAGGGTTCCTTCAAGTACGCCTGGGTTCTTGACAAGCTCAAGGCCGAGCGTGAGCGTGGTATCACCATCGATATTGCTCTCTGGAAGTTCGAGACTCCTCGCTACTATGTCACCGTCATTGGTATGTTGTCGCTCATGCTTCATTCTACTTCTCTTCGTACTAACATATCACTCAGACGCTCCCGGTCACC
>194_EF-11
GTCGACCACTGTGAGTACTCTCCTCGACAATGAGCATATCTGCCATCGTCAATCCCGACCAAGACCTGGCGGGGTATTTCTCAAAGTCAACATACTGACATCGTTTCACAGACCGGTCACTTGATCTACCAGTGCGGTGGTATCGACAAGCGAACCATCGAGAAGTTCGAGAAGGTTAGTCACTTTCCCTTCAATCGCGCGTCCTTT-GCCCATCGATTTCCCCT------------------ACGACTCGAAACGTGCCCGCTACCCCGCTCGAGACCAAAAATTTTGCAATATGACCGTAATTTTTTT-GGTGGGGCACTTACCCCGCCACTTGAGCGAAGGGA-GCGTTTGCCCTCTTA-CCATTCTCACAACCTCAATGAGTGCG--TCGTCACGTGTGAAGCAGTCACTAACCATTCAACAATAGGAAGCCGCTGAGCTCGGTAAGGGTTCCTTCAAGTACGCCTGGGTTCTTGACAAGCTCAAGGCCGAGCGTGAGCGTGGTATCACCATCGATATTGCTCTCTGGAAGTTCGAGACTCCTCGCTACTATGTCACCGTCATTGGTATGTTGTCGCTCATGCTTCATTCTACTTCTCTTCGTACTAACATATCACTCAGACGCTCCCGGTCACC
>195_EF-11
GTCGACCACTGTGAGTACTCTCCTCGACAATGAGCATATCTGCCATCGTCAATCCCGACCAAGACCTGGCGGGGTATTTCTCAAAGTCAACATACTGACATCGTTTCACAGACCGGTCACTTGATCTACCAGTGCGGTGGTATCGACAAGCGAACCATCGAGAAGTTCGAGAAGGTTAGTCACTTTCCCTTCAATCGCGCGTCCTTT-GCCCATCGATTTCCCCT------------------ACGACTCGAAACGTGCCCGCTACCCCGCTCGAGACCAAAAATTTTGCAATATGACCGTAATTTTTTT-GGTGGGGCACTTACCCCGCCACTTGAGCGAAGGGA-GCGTTTGCCCTCTTA-CCATTCTCACAACCTCAATGAGTGCG--TCGTCACGTGTCAAGCAGTCACTAACCATTCAACAATAGGAAGCCGCTGAGCTCGGTAAGGGTTCCTTCAAGTACGCCTGGGTTCTTGACAAGCTCAAGGCCGAGCGTGAGCGTGGTATCACCATCGATATTGCTCTCTGGAAGTTCGAGACTCCTCGCTACTATGTCACCGTCATTGGTATGTTGTCGCTCATGCTTCATTCTACTTCTCTTCGTACTAACATATCACTCAGACGCTCCCGGTCACC
>196_EF-11
GTCGACCACTGTGAGTACTCTCCTCGACAATGAGCATATCTGCCATCGTCAATCCCGACCAAGACCTGGCGGGGTATTTCTCAAAGTCAACATACTGACATCGTTTCACAGACCGGTCACTTGATCTACCAGTGCGGTGGTATCGACAAGCGAACCATCGAGAAGTTCGAGAAGGTTAGTCACTTTCCCTTCAATCGCGCGTCCTTT-GCCCATCGATTTCCCCT------------------ACGACTCGAAACGTGCCCGCTACCCCGCTCGAGACCAAAAATTTTGCAATATGACCGTAATTTTTTT-GGTGGGGCACTTACCCCGCCACTTGAGCGAAGGGA-GCGTTTGCCCTCTTA-CCATTCTCACAACCTCAATGAGTGCG--TCGTCACGTGTGAAGCAGTCACTAACCATTCAACAATAGGAAGCCGCTGAGCTCGGTAAGGGTTCCTTCAAGTACGCCTGGGTTCTTGACAAGCTCAAGGCCGAGCGTGAGCGTGGTATCACCATCGATATTGCTCTCTGGAAGTTCGAGACTCCTCGCTACTATGTCACCGTCATTGGTATGTTGTCGCTCATGCTTCATTCTACTTCTCTTCGTACTAACATATCACTCAGACGCTCCCGGTCACC
>197_EF-11
GTCGACCACTGTGAGTACTCTCCTCGACAATGAGCATATCTGCCATCGTCAATCCCGACCAAGACCTGGCGGGGTATTTCTCAAAGTCAACATACTGACATCGTTTCACAGACCGGTCACTTGATCTACCAGTGCGGTGGTATCGACAAGCGAACCATCGAGAAGTTCGAGAAGGTTAGTCACTTTCCCTTCAATCGCGCGTCCTTT-GCCCATCGATTTCCCCT------------------ACGACTCGAAACGTGCCCGCTACCCCGCTCGAGACCAAAAATTTTGCAATATGACCGTAATTTTTTT-GGTGGGGCACTTACCCCGCCACTTGAGCGAAGGGA-GCGTTTGCCCTCTTA-CCATTCTCACAACCTCAATGAGTGCG--TCGTCACGTGTCAAGCAGTCACTAACCATTCAACAATAGGAAGCCGCTGAGCTCGGTAAGGGTTCCTTCAAGTACGCCTGGGTTCTTGACAAGCTCAAGGCCGAGCGTGAGCGTGGTATCACCATCGATATTGCTCTCTGGAAGTTCGAGACTCCTCGCTACTATGTCACCGTCATTGGTATGTTGTCGCTCATGCTTCATTCTACTTCTCTTCGTACTAACATATCACTCAGACGCTCCCGGTCACC
>198_EF-11
GTCGACCACTGTGAGTACTCTCCTCGACAATGAGCATATCTGCCATCGTCAATCCCGACCAAGACCTGGCGGGGTATTTCTCAAAGTCAACATACTGACATCGTTTCACAGACCGGTCACTTGATCTACCAGTGCGGTGGTATCGACAAGCGAACCATCGAGAAGTTCGAGAAGGTTAGTCACTTTCCCTTCAATCGCGCGTCCTTT-GCCCATCGATTTCCCCT------------------ACGACTCGAAACGTGCCCGCTACCCCGCTCGAGACCAAAAATTTTGCAATATGACCGTAATTTTTTT-GGTGGGGCACTTACCCCGCCACTTGAGCGACGGGA-GCGTTTGCCCTCTTA-CCATTCTCACAACCTCAATGAGTGCG--TCGTCACGTGTCAAGCAGTCACTAACCACTCAACAATAGGAAGCCGCTGAGCTCGGTAAGGGTTCCTTCAAGTACGCCTGGGTTCTTGACAAGCTCAAGGCCGAGCGTGAGCGTGGTATCACCATCGATATTGCTCTCTGGAAGTTCGAGACTCCTCGCTACTATGTCACCGTCATTGGTATGTTGTCGCTCATGCTTCATTCTACTTCTCTTCGTACTAACATATCACCCAGACGCTCCCGGTCACC
>199_EF-11
GTCGACCACTGTGAGTACTCTCCTCGACAATGAGCATATCTGCCATCGTCAATCCCGACCAAGACCTGGCGGGGTATTTCTCAAAGTCAACATACTGACATCGTTTCACAGACCGGTCACTTGATCTACCAGTGCGGTGGTATCGACAAGCGAACCATCGAGAAGTTCGAGAAGGTTAGTCACTTTCCCTTCAATCGCGCGTCCTTT-GCCCATCGATTTCCCCT------------------ACGACTCGAAACGTGCCCGCTACCCCGCTCGAGACCAAAAATTTTGCAATATGACCGTAATTTTTTT-GGTGGGGCACTTACCCCGCCACTTGAGCGAAGGGA-GCGTTTGCCCTCTTA-CCATTCTCACAACCTCAATGAGTGCG--TCGTCACGTGTCAAGCAGTCACTAACCATTCAACAATAGGAAGCCGCTGAGCTCGGTAAGGGTTCCTTCAAGTACGCCTGGGTTCTTGACAAGCTCAAGGCCGAGCGTGAGCGTGGTATCACCATCGATATTGCTCTCTGGAAGTTCGAGACTCCTCGCTACTATGTCACCGTCATTGGTATGTTGTCGCTCATGCTTCATTCTACTTCTCTTCGTACTAACATATCACTCAGACGCTCCCGGTCACC
>200_EF-11
GTCGACCACTGTGAGTACTCTCCTCGACAATGAGCATATCTGCCATCGTCAATCCCGACCAAGACCTGGCGGGGTATTTCTCAAAGTCAACATACTGACATCGTTTCACAGACCGGTCACTTGATCTACCAGTGCGGTGGTATCGACAAGCGAACCATCGAGAAGTTCGAGAAGGTTAGTCACTTTCCCTTCAATCGCGCGTCCTTT-GCCCATCGATTTCCCCT------------------ACGACTCGAAACGTGCCCGCTACCCCGCTCGAGACCAAAAATTTTGCAATATGACCGTAATTTTTTT-GGTGGGGCACTTACCCCGCCACTTGAGCGAAGGGA-GCGTTTGCCCTCTTA-CCATTCTCACAACCTCAATGAGTGCG--TCGTCACGTGTGAAGCAGTCACTAACCATTCAACAATAGGAAGCCGCTGAGCTCGGTAAGGGTTCCTTCAAGTACGCCTGGGTTCTTGACAAGCTCAAGGCCGAGCGTGAGCGTGGTATCACCATCGATATTGCTCTCTGGAAGTTCGAGACTCCTCGCTACTATGTCACCGTCATTGGTATGTTGTCGCTCATGCTTCATTCTACTTCTCTTCGTACTAACATATCACTCAGACGCTCCCGGTCACC
>201_EF-11
GTCGACCACTGTGAGTACTCTCCTCGACAATGAGCATATCTGCCATCGTCAATCCCGACCAAGACCTGGCGGGGTATTTCTCAAAGTCAACATACTGACATCGTTTCACAGACCGGTCACTTGATCTACCAGTGCGGTGGTATCGACAAGCGAACCATCGAGAAGTTCGAGAAGGTTAGTCACTTTCCCTTCAATCGCGCGTCCTTT-GCCCATCGATTTCCCCT------------------ACGACTCGAAACGTGCCCGCTACCCCGCTCGAGACCAAAAATTTTGCAATATGACCGTAATTTTTTT-GGTGGGGCACTTACCCCGCCACTTGAGCGAAGGGA-GCGTTTGCCCTCTTA-CCATTCTCACAACCTCAATGAGTGCG--TCGTCACGTGTCAAGCAGTCACTAACCATTCAACAATAGGAAGCCGCTGAGCTCGGTAAGGGTTCCTTCAAGTACGCCTGGGTTCTTGACAAGCTCAAGGCCGAGCGTGAGCGTGGTATCACCATCGATATTGCTCTCTGGAAGTTCGAGACTCCTCGCTACTATGTCACCGTCATTGGTATGTTGTCGCTCATGCTTCATTCTACTTCTCTTCGTACTAACATATCACTCAGACGCTCCCGGTCACC
>202_EF-11
GTCGACCACTGTGAGTACTCTCCTCGACAATGAGCATATCTGCCATCGTCAATCCCGACCAAGACCTGGCGGGGTATTTCTCAAAGTCAACATACTGACATCGTTTCACAGACCGGTCACTTGATCTACCAGTGCGGTGGTATCGACAAGCGAACCATCGAGAAGTTCGAGAAGGTTAGTCACTTTCCCTTCAATCGCGCGTCCTTT-GCCCATCGATTTCCCCT------------------ACGACTCGAAACGTGCCCGCTACCCCGCTCGAGACCAAAAATTTTGCAATATGACCGTAATTTTTTT-GGTGGGGCACTTACCCCGCCACTTGAGCGAAGGGA-GCGTTTGCCCTCTTA-CCATTCTCACAACCTCAATGAGTGCG--TCGTCACGTGTGAAGCAGTCACTAACCATTCAACAATAGGAAGCCGCTGAGCTCGGTAAGGGTTCCTTCAAGTACGCCTGGGTTCTTGACAAGCTCAAGGCCGAGCGTGAGCGTGGTATCACCATCGATATTGCTCTCTGGAAGTTCGAGACTCCTCGCTACTATGTCACCGTCATTGGTATGTTGTCGCTCATGCTTCATTCTACTTCTCTTCGTACTAACATATCACTCAGACGCTCCCGGTCACC
>203_EF-11
GTCGACCACTGTGAGTACTCTCCTCGACAATGAGCATATCTGCCATCGTCAATCCCGACCAAGACCTGGCGGGGTATTTCTCAAAGTCAACATACTGACATCGTTTCACAGACCGGTCACTTGATCTACCAGTGCGGTGGTATCGACAAGCGAACCATCGAGAAGTTCGAGAAGGTTAGTCACTTTCCCTTCAATCGCGCGTCCTTT-GCCCATCGATTTCCCCT------------------ACGACTCGAAACGTGCCCGCTACCCCGCTCGAGACCAAAAATTTTGCAATATGACCGTAATTTTTTTTGGTGGGGCACTTACCCCGCCACTTGAGCGACGGGA-GCGTTTGCCCTCTTA-CCATTCTCACAACCTCAATGAGTGCG--TCGTCACGTGTCAAGCAGTCACTAACCATTCAACAATAGGAAGCCGCTGAGCTCGGTAAGGGTTCCTTCAAGTACGCCTGGGTTCTTGACAAGCTCAAGGCCGAGCGTGAGCGTGGTATCACCATCGATATTGCTCTCTGGAAGTTCGAGACTCCTCGCTACTATGTCACCGTCATTGGTATGTTGTCGCTCATGCTTCATTCTACTTCTCTTCGTACTAACATATCACTCAGACGCTCCCGGTCACC
>204_EF-11
GTCGACCACTGTGAGTACTCTCCTCGACAATGAGCATATCTGCCATCGTCAATCCCGACCAAGACCTGGCGGGGTATTTCTCAAAGTCAACATACTGACATCGTTTCACAGACCGGTCACTTGATCTACCAGTGCGGTGGTATCGACAAGCGAACCATCGAGAAGTTCGAGAAGGTTAGTCACTTTCCCTTCAATCGCGCGTCCTTT-GCCCATCGATTTCCCCT------------------ACGACTCGAAACGTGCCCGCTACCCCGCTCGAGACCAAAAATTTTGCAATATGACCGTAATTTTTTT-GGTGGGGCACTTACCCCGCCACTTGAGCGAAGGGA-GCGTTTGCCCTCTTA-CCATTCTCACAACCTCAATGAGTGCG--TCGTCACGTGTGAAGCAGTCACTAACCATTCAACAATAGGAAGCCGCTGAGCTCGGTAAGGGTTCCTTCAAGTACGCCTGGGTTCTTGACAAGCTCAAGGCCGAGCGTGAGCGTGGTATCACCATCGATATTGCTCTCTGGAAGTTCGAGACTCCTCGCTACTATGTCACCGTCATTGGTATGTTGTCGCTCATGCTTCATTCTACTTCTCTTCGTACTAACATATCACTCAGACGCTCCCGGTCACC
>205_EF-11
GTCGACCACTGTGAGTACTCTCCTCGACAATGAGCATATCTGCCATCGTCAATCCCGACCAAGACCTGGCGGGGTATTTCTCAAAGTCAACATACTGACATCGTTTCACAGACCGGTCACTTGATCTACCAGTGCGGTGGTATCGACAAGCGAACCATCGAGAAGTTCGAGAAGGTTAGTCACTTTCCCTTCAATCGCGCGTCCTTT-GCCCATCGATTTCCCCT------------------ACGACTCGAAACGTGCCCGCTACCCCGCTCGAGACCAAAAATTTTGCAATATGACCGTAATTTTTTT-GGTGGGGCACTTACCCCGCCACTTGAGCGAAGGGA-GCGTTTGCCCTCTTA-CCATTCTCACAACCTCAATGAGTGCG--TCGTCACGTGTGAAGCAGTCACTAACCATTCAACAATAGGAAGCCGCTGAGCTCGGTAAGGGTTCCTTCAAGTACGCCTGGGTTCTTGACAAGCTCAAGGCCGAGCGTGAGCGTGGTATCACCATCGATATTGCTCTCTGGAAGTTCGAGACTCCTCGCTACTATGTCACCGTCATTGGTATGTTGTCGCTCATGCTTCATTCTACTTCTCTTCGTACTAACATATCACTCAGACGCTCCCGGTCACC
>206_EF-11
GTCGACCACTGTGAGTACTCTCCTCGACAATGAGCATATCTGCCATCGTCAATCCCGACCAAGACCTGGCGGGGTATTTCTCAAAGTCAACATACTGACATCGTTTCACAGACCGGTCACTTGATCTACCAGTGCGGTGGTATCGACAAGCGAACCATCGAGAAGTTCGAGAAGGTTAGTCACTTTCCCTTCAATCGCGCGTCCTTT-GCCCATCGATTTCCCCT------------------ACGACTCGAAACGTGCCCGCTACCCCGCTCGAGACCAAAAATTTTGCAATATGACCGTAATTTTTTT-GGTGGGGCACTTACCCCGCCACTTGAGCGAAGGGA-GCGTTTGCCCTCTTA-CCATTCTCACAACCTCAATGAGTGCG--TCGTCACGTGTGAAGCAGTCACTAACCATTCAACAATAGGAAGCCGCTGAGCTCGGTAAGGGTTCCTTCAAGTACGCCTGGGTTCTTGACAAGCTCAAGGCCGAGCGTGAGCGTGGTATCACCATCGATATTGCTCTCTGGAAGTTCGAGACTCCTCGCTACTATGTCACCGTCATTGGTATGTTGTCGCTCATGCTTCATTCTACTTCTCTTCGTACTAACATATCACTCAGACGCTCCCGGTCACC
>207_EF-11
GTCGACCACTGTGAGTACTCTCCTCGACAATGAGCATATCTGCCATCGTCAATCCCGACCAAGACCTGGCGGGGTATTTCTCAAAGTCAACATACTGACATCGTTTCACAGACCGGTCACTTGATCTACCAGTGCGGTGGTATCGACAAGCGAACCATCGAGAAGTTCGAGAAGGTTAGTCACTTTCCCTTCAATCGCGCGTCCTTT-GCCCATCGATTTCCCCT------------------ACGACTCGAAACGTGCCCGCTACCCCGCTCGAGACCAAAAATTTTGCAATATGACCGTAATTTTTTT-GGTGGGGCACTTACCCCGCCACTTGAGCGAAGGGA-GCGTTTGCCCTCTTA-CCATTCTCACAACCTCAATGAGTGCG--TCGTCACGTGTGAAGCAGTCACTAACCATTCAACAATAGGAAGCCGCTGAGCTCGGTAAGGGTTCCTTCAAGTACGCCTGGGTTCTTGACAAGCTCAAGGCCGAGCGTGAGCGTGGTATCACCATCGATATTGCTCTCTGGAAGTTCGAGACTCCTCGCTACTATGTCACCGTCATTGGTATGTTGTCGCTCATGCTTCATTCTACTTCTCTTCGTACTAACATATCACTCAGACGCTCCCGGTCACC
>208_EF-11
GTCGACCACTGTGAGTACTCTCCTCGACAATGAGCATATCTGCCATCGTCAATCCCGACCAAGACCTGGCGGGGTATTTCTCAAAGTCAACATACTGACATCGTTTCACAGACCGGTCACTTGATCTACCAGTGCGGTGGTATCGACAAGCGAACCATCGAGAAGTTCGAGAAGGTTAGTCACTTTCCCTTCAATCGCGCGTCCTTT-GCCCATCGATTTCCCCT------------------ACGACTCGAAACGTGCCCGCAACCCCGCTCGAGACCAAAAATTTTGCAATATGACCGTAATTTTTTTTGGTGGGGCACTTACCCCGCCACTTGAGCGACGGGA-GCGTTTGCCCTCTTA-CCATTCTCACAACCTCAATGAGTGCG--TCGTCACGTGTCAAGCAGTCACTAACCATTCAACAATAGGAAGCCGCTGAGCTCGGTAAGGGTTCCTTCAAGTACGCCTGGGTTCTTGACAAGCTCAAGGCCGAGCGTGAGCGTGGTATCACCATCGATATTGCTCTCTGGAAGTTCGAGACTCCTCGCTACTATGTCACCGTCATTGGTATGTTGTCGCTCATGCTTCATTCTACTTCTCTTCGTACTAACATATCACTCAGACGCTCCCGGTCACC
>209_EF-11
GTCGACCACTGTGAGTACTCTCCTCGACAATGAGCATATCTGCCATCGTCAATCCCGACCAAGACCTGGCGGGGTATTTCTCAAAGTCAACATACTGACATCGTTTCACAGACCGGTCACTTGATCTACCAGTGCGGTGGTATCGACAAGCGAACCATCGAGAAGTTCGAGAAGGTTAGTCACTTTCCCTTCAATCGCGCGTCCTTT-GCCCATCGATTTCCCCT------------------ACGACTCGAAACGTGCCCGCTACCCCGCTCGAGACCAAAAATTTTGCAATATGACCGTAATTTTTTTTGGTGGGGCACTTACCCCGCCACTTGAGCGACGGGA-GCGTTTGCCCTCTTA-CCATTCTCACAACCTCAATGAGTGCG--TCGTCACGTGTCAAGCAGTCACTAACCATTCAACAATAGGAAGCCGCTGAGCTCGGTAAGGGTTCCTTCAAGTACGCCTGGGTTCTTGACAAGCTCAAGGCCGAGCGTGAGCGTGGTATCACCATCGATATTGCTCTCTGGAAGTTCGAGACTCCTCGCTACTATGTCACCGTCATTGGTATGTTGTCGCTCATGCTTCATTCTACTTCTCTTCGTACTAACATATCACTCAGACGCTCCCGGTCACC
>210_EF-11
GTCGACCACTGTGAGTACTCTCCTCGACAATGAGCATATCTGCCATCGTCAATCCCGACCAAGACCTGGCGGGGTATTTCTCAAAGTCAACATACTGACATCGTTTCACAGACCGGTCACTTGATCTACCAGTGCGGTGGTATCGACAAGCGAACCATCGAGAAGTTCGAGAAGGTTAGTCACTTTCCCTTCAATCGCGCGTCCTTT-GCCCATCGATTTCCCCT------------------ACGACTCGAAACGTGCCCGCTACCCCGCTCGAGACCAAAAATTTTGCAATATGACCGTAATTTTTTT-GGTGGGGCACTTACCCCGCCACTTGAGCGAAGGGA-GCGTTTGCCCTCTTA-CCATTCTCACAACCTCAATGAGTGCG--TCGTCACGTGTGAAGCAGTCACTAACCATTCAACAATAGGAAGCCGCTGAGCTCGGTAAGGGTTCCTTCAAGTACGCCTGGGTTCTTGACAAGCTCAAGGCCGAGCGTGAGCGTGGTATCACCATCGATATTGCTCTCTGGAAGTTCGAGACTCCTCGCTACTATGTCACCGTCATTGGTATGTTGTCGCTCATGCTTCATTCTACTTCTCTTCGTACTAACATATCACTCAGACGCTCCCGGTCACC
>211_EF-11
GTCGACCACTGTGAGTACTCTCCTCGACAATGAGCATATCTGCCATCGTCAATCCCGACCAAGACCTGGCGGGGTATTTCTCAAAGTCAACATACTGACATCGTTTCACAGACCGGTCACTTGATCTACCAGTGCGGTGGTATCGACAAGCGAACCATCGAGAAGTTCGAGAAGGTTAGTCACTTTCCCTTCAATCGCGCGTCCTTT-GCCCATCGATTTCCCCT------------------ACGACTCGAAACGTGCCCGCTACCCCGCTCGAGACCAAAAATTTTGCAATATGACCGTAATTTTTTT-GGTGGGGCACTTACCCCGCCACTTGAGCGACGGGA-GCGTTTGCCCTCTTA-CCATTCTCACAACCTCAATGAGTGCG--TCGTCACGTGTCAAGCAGTCACTAACCACTCAACAATAGGAAGCCGCTGAGCTCGGTAAGGGTTCCTTCAAGTACGCCTGGGTTCTTGACAAGCTCAAGGCCGAGCGTGAGCGTGGTATCACCATCGATATTGCTCTCTGGAAGTTCGAGACTCCTCGCTACTATGTCACCGTCATTGGTATGTTGTCGCTCATGCTTCATTCTACTTCTCTTCGTACTAACATATCACCCAGACGCTCCCGGTCACC
>212_EF-11
GTCGACCACTGTGAGTACTCTCCTCGACAATGAGCATATCTGCCATCGTCAATCCCGACCAAGACCTGGCGGGGTATTTCTCAAAGTCAACATACTGACATCGTTTCACAGACCGGTCACTTGATCTACCAGTGCGGTGGTATCGACAAGCGAACCATCGAGAAGTTCGAGAAGGTTAGTCACTTTCCCTTCAATCGCGCGTCCTTT-GCCCATCGATTTCCCCT------------------ACGACTCGAAACGTGCCCGCTACCCCGCTCGAGACCAAAAATTTTGCAATATGACCGTAATTTTTTTTGGTGGGGCACTTACCCCGCCACTTGAGCGACGGGA-GCGTTTGCCCTCTTA-CCATTCTCACAACCTCAATGAGTGCG--TCGTCACGTGTCAAGCAGTCACTAACCATTCAACAATAGGAAGCCGCTGAGCTCGGTAAGGGTTCCTTCAAGTACGCCTGGGTTCTTGACAAGCTCAAGGCCGAGCGTGAGCGTGGTATCACCATCGATATTGCTCTCTGGAAGTTCGAGACTCCTCGCTACTATGTCACCGTCATTGGTATGTTGTCGCTCATGCTTCATTCTACTTCTCTTCGTACTAACATATCACTCAGACGCTCCCGGTCACC
>213_EF-11
GTCGACCACTGTGAGTACTCTCCTCGACAATGAGCATATCTGCCATCGTCAATCCCGACCAAGACCTGGCGGGGTATTTCTCAAAGTCAACATACTGACATCGTTTCACAGACCGGTCACTTGATCTACCAGTGCGGTGGTATCGACAAGCGAACCATCGAGAAGTTCGAGAAGGTTAGTCACTTTCCCTTCAATCGCGCGTCCTTT-GCCCATCGATTTCCCCT------------------ACGACTCGAAACGTGCCCGCTACCCCGCTCGAGACCAAAAATTTTGCAATATGACCGTAATTTTTTT-GGTGGGGCACTTACCCCGCCACTTGAGCGAAGGGA-GCGTTTGCCCTCTTA-CCATTCTCACAACCTCAATGAGTGCG--TCGTCACGTGTCAAGCAGTCACTAACCATTCAACAATAGGAAGCCGCTGAGCTCGGTAAGGGTTCCTTCAAGTACGCCTGGGTTCTTGACAAGCTCAAGGCCGAGCGTGAGCGTGGTATCACCATCGATATTGCTCTCTGGAAGTTCGAGACTCCTCGCTACTATGTCACCGTCATTGGTATGTTGTCGCTCATGCTTCATTCTACTTCTCTTCGTACTAACATATCACTCAGACGCTCCCGGTCACC
>214_EF-11
GTCGACCACTGTGAGTACTCTCCTCGACAATGAGCATATCTGCCATCGTCAATCCCGACCAAGACCTGGCGGGGTATTTCTCAAAGTCAACATACTGACATCGTTTCACAGACCGGTCACTTGATCTACCAGTGCGGTGGTATCGACAAGCGAACCATCGAGAAGTTCGAGAAGGTTAGTCACTTTCCCTTCAATCGCGCGTCCTTT-GCCCATCGATTTCCCCT------------------ACGACTCGAAACGTGCCCGCTACCCCGCTCGAGACCAAAAATTTTGCAATATGACCGTAATTTTTTT-GGTGGGGCACTTACCCCGCCACTTGAGCGAAGGGA-GCGTTTGCCCTCTTA-CCATTCTCACAACCTCAATGAGTGCG--TCGTCACGTGTGAAGCAGTCACTAACCATTCAACAATAGGAAGCCGCTGAGCTCGGTAAGGGTTCCTTCAAGTACGCCTGGGTTCTTGACAAGCTCAAGGCCGAGCGTGAGCGTGGTATCACCATCGATATTGCTCTCTGGAAGTTCGAGACTCCTCGCTACTATGTCACCGTCATTGGTATGTTGTCGCTCATGCTTCATTCTACTTCTCTTCGTACTAACATATCACTCAGACGCTCCCGGTCACC
>215_EF-11
GTCGACCACTGTGAGTACTCTCCTCGACAATGAGCATATCTGCCATCGTCAATCCCGACCAAGACCTGGCGGGGTATTTCTCAAAGTCAACATACTGACATCGTTTCACAGACCGGTCACTTGATCTACCAGTGCGGTGGTATCGACAAGCGAACCATCGAGAAGTTCGAGAAGGTTAGTCACTTTCCCTTCAATCGCGCGTCCTTT-GCCCATCGATTTCCCCT------------------ACGACTCGAAACGTGCCCGCTACCCCGCTCGAGACCAAAAATTTTGCAATATGACCGTAATTTTTTTTGGTGGGGCACTTACCCCGCCACTTGAGCGACGGGA-GCGTTTGCCCTCTTA-CCATTCTCACAACCTCAATGAGTGCG--TCGTCACGTGTCAAGCAGTCACTAACCATTCAACAATAGGAAGCCGCTGAGCTCGGTAAGGGTTCCTTCAAGTACGCCTGGGTTCTTGACAAGCTCAAGGCCGAGCGTGAGCGTGGTATCACCATCGATATTGCTCTCTGGAAGTTCGAGACTCCTCGCTACTATGTCACCGTCATTGGTATGTTGTCGCTCATGCTTCATTCTACTTCTCTTCGTACTAACATATCACTCAGACGCTCCCGGTCACC
>216_EF-11
GTCGACCACTGTGAGTACTCTCCTCGACAATGAGCTTATCTGCCATCGTCAATCCCGACCAAGACCTGGTGGGGTATTTCTCAAAGTCAACATACTGACATCGTTTCACAGACCGGTCACTTGATCTACCAGTGCGGTGGTATCGACAAGCGAACCATCGAGAAGTTCGAGAAGGTTAGTTACTTTCCCTTCGATCGCGCGTCCTTT-GCCCATCGATTTCCCCT------------------ACGACTCGAAACGTGCCCGCTACCCCTCTCGAGACCAAAAATTTTGCAATATGACCGTAATTTTTTT-GGTGGGGCATTTACCCCGCCCCTCGGGTGCCGGGC-GCGTTTGCCCTCTTA-CCATTCTCACAACCTCAATGAGCGCA--TCGTCACGTGTCAAGCAGTCACTAACCATTCAACAATAGGAAGCCGCTGAGCTCGGTAAGGGTTCCTTCAAGTACGCCTGGGTTCTTGACAAGCTCAAGGCCGAGCGTGAGCGTGGTATCACCATCGATATTGCTCTCTGGAAGTTCGAGACTCCTCGCTACTATGTCACCGTCATTGGTATGTTGTCGCTCATGCTTCATTCTACTTCTCTTCGTACTAACACATCACTCAGACGCTCCCGGTCACC
>217_EF-11
GTCGACCACTGTGAGTACTCTCCTCGACAATGAGCATATCTGCCATCGTCAATCCCGACCAAGACCTGGCGGGGTATTTCTCAAAGTCAACATACTGACATCGTTTCACAGACCGGTCACTTGATCTACCAGTGCGGTGGTATCGACAAGCGAACCATCGAGAAGTTCGAGAAGGTTAGTCACTTTCCCTTCAATCGCGCGTCCTTT-GCCCATCGATTTCCCCT------------------ACGACTCGAAACGTGCCCGCTACCCCGCTCGAGACCAAAAATTTTGCAATATGACCGTAATTTTTTT-GGTGGGGCACTTACCCCGCCACTTGAGCGACGGGA-GCGTTTGCCCTCTTA-CCATTCTCACAACCTCAATGAGTGCG--TCGTCACGTGTCAAGCAGTCACTAACCACTCAACAATAGGAAGCCGCTGAGCTCGGTAAGGGTTCCTTCAAGTACGCCTGGGTTCTTGACAAGCTCAAGGCCGAGCGTGAGCGTGGTATCACCATCGATATTGCTCTCTGGAAGTTCGAGACTCCTCGCTACTATGTCACCGTCATTGGTATGTTGTCGCTCATGCTTCATTCTACTTCTCTTCGTACTAACATATCACCCAGACGCTCCCGGTCACC
>218_EF-11
GTCGACCACTGTGAGTACTCTCCTCGACAATGAGCATATCTGCCATCGTCAATCCCGACCAAGACCTGGCGGGGTATTTCTCAAAGTCAACATACTGACATCGTTTCACAGACCGGTCACTTGATCTACCAGTGCGGTGGTATCGACAAGCGAACCATCGAGAAGTTCGAGAAGGTTAGTCACTTTCCCTTCAATCGCGCGTCCTTT-GCCCATCGATTTCCCCT------------------ACGACTCGAAACGTGCCCGCTACCCCGCTCGAGACCAAAAATTTTGCAATATGACCGTAATTTTTTT-GGTGGGGCACTTACCCCGCCACTTGAGCGACGGGA-GCGTTTGCCCTCTTA-CCATTCTCACAACCTCAATGAGTGCG--TCGTCACGTGTCAAGCAGTCACTAACCACTCAACAATAGGAAGCCGCTGAGCTCGGTAAGGGTTCCTTCAAGTACGCCTGGGTTCTTGACAAGCTCAAGGCCGAGCGTGAGCGTGGTATCACCATCGATATTGCTCTCTGGAAGTTCGAGACTCCTCGCTACTATGTCACCGTCATTGGTATGTTGTCGCTCATGCTTCATTCTACTTCTCTTCGTACTAACATATCACCCAGACGCTCCCGGTCACC
>219_EF-11
GTCGACCACTGTGAGTACTCTCCTCGACAATGAGCATATCTGCCATCGTCAATCCCGACCAAGACCTGGCGGGGTATTTCTCAAAGTCAACATACTGACATCGTTTCACAGACCGGTCACTTGATCTACCAGTGCGGTGGTATCGACAAGCGAACCATCGAGAAGTTCGAGAAGGTTAGTCACTTTCCCTTCAATCGCGCGTCCTTT-GCCCATCGATTTCCCCT------------------ACGACTCGAAACGTGCCCGCTACCCCGCTCGAGACCAAAAATTTTGCAATATGACCGTAATTTTTTTTGGTGGGGCACTTACCCCGCCACTTGAGCGACGGGA-GCGTTTGCCCTCTTA-CCATTCTCACAACCTCAATGAGTGCG--TCGTCACGTGTCAAGCAGTCACTAACCATTCAACAATAGGAAGCCGCTGAGCTCGGTAAGGGTTCCTTCAAGTACGCCTGGGTTCTTGACAAGCTCAAGGCCGAGCGTGAGCGTGGTATCACCATCGATATTGCTCTCTGGAAGTTCGAGACTCCTCGCTACTATGTCACCGTCATTGGTATGTTGTCGCTCATGCTTCATTCTACTTCTCTTCGTACTAACATATCACTCAGACGCTCCCGGTCACC
>220_EF-11
GTCGACCACTGTGAGTACTCTCCTCGACAATGAGCATATCTGCCATCGTCAATCCCGACCAAGACCTGGCGGGGTATTTCTCAAAGTCAACATACTGACATCGTTTCACAGACCGGTCACTTGATCTACCAGTGCGGTGGTATCGACAAGCGAACCATCGAGAAGTTCGAGAAGGTTAGTCACTTTCCCTTCAATCGCGCGTCCTTT-GCCCATCGATTTCCCCT------------------ACGACTCGAAACGTGCCCGCTACCCCGCTCGAGACCAAAAATTTTGCAATATGACCGTAATTTTTTT-GGTGGGGCACTTACCCCGCCACTTGAGCGACGGGA-GCGTTTGCCCTCTTA-CCATTCTCACAACCTCAATGAGTGCG--TCGTCACGTGTCAAGCAGTCACTAACCACTCAACAATAGGAAGCCGCTGAGCTCGGTAAGGGTTCCTTCAAGTACGCCTGGGTTCTTGACAAGCTCAAGGCCGAGCGTGAGCGTGGTATCACCATCGATATTGCTCTCTGGAAGTTCGAGACTCCTCGCTACTATGTCACCGTCATTGGTATGTTGTCGCTCATGCTTCATTCTACTTCTCTTCGTACTAACATATCACCCAGACGCTCCCGGTCACC
>221_EF-11
GTCGACCACTGTGAGTACTCTCCTCGACAATGAGCATATCTGCCATCGTCAATCCCGACCAAGACCTGGCGGGGTATTTCTCAAAGTCAACATACTGACATCGTTTCACAGACCGGTCACTTGATCTACCAGTGCGGTGGTATCGACAAGCGAACCATCGAGAAGTTCGAGAAGGTTAGTCACTTTCCCTTCAATCGCGCGTCCTTT-GCCCATCGATTTCCCCT------------------ACGACTCGAAACGTGCCCGCTACCCCGCTCGAGACCAAAAATTTTGCAATATGACCGTAATTTTTTTTGGTGGGGCACTTACCCCGCCACTTGAGCGACGGGA-GCGTTTGCCCTCTTA-CCATTCTCACAACCTCAATGAGTGCG--TCGTCACGTGTCAAGCAGTCACTAACCATTCAACAATAGGAAGCCGCTGAGCTCGGTAAGGGTTCCTTCAAGTACGCCTGGGTTCTTGACAAGCTCAAGGCCGAGCGTGAGCGTGGTATCACCATCGATATTGCTCTCTGGAAGTTCGAGACTCCTCGCTACTATGTCACCGTCATTGGTATGTTGTCGCTCATGCTTCATTCTACTTCTCTTCGTACTAACATATCACTCAGACGCTCCCGGTCACC
>222_EF-11
GTCGACCACTGTGAGTACTCTCCTCGACAATGAGCATATCTGCCATCGTCAATCCCGACCAAGACCTGGCGGGGTATTTCTCAAAGTCAACATACTGACATCGTTTCACAGACCGGTCACTTGATCTACCAGTGCGGTGGTATCGACAAGCGAACCATCGAGAAGTTCGAGAAGGTTAGTCACTTTCCCTTCAATCGCGCGTCCTTT-GCCCATCGATTTCCCCT------------------ACGACTCGAAACGTGCCCGCTACCCCGCTCGAGACCAAAAATTTTGCAATATGACCGTAATTTTTTT-GGTGGGGCACTTACCCCGCCACTTGAGCGAAGGGA-GCGTTTGCCCTCTTA-CCATTCTCACAACCTCAATGAGTGCG--TCGTCACGTGTCAAGCAGTCACTAACCATTCAACAATAGGAAGCCGCTGAGCTCGGTAAGGGTTCCTTCAAGTACGCCTGGGTTCTTGACAAGCTCAAGGCCGAGCGTGAGCGTGGTATCACCATCGATATTGCTCTCTGGAAGTTCGAGACTCCTCGCTACTATGTCACCGTCATTGGTATGTTGTCGCTCATGCTTCATTCTACTTCTCTTCGTACTAACATATCACTCAGACGCTCCCGGTCACC
>223_EF-11
GTCGACCACTGTGAGTACTCTCCTCGACAATGAGCATATCTGCCATCGTCAATCCCGACCAAGACCTGGCGGGGTATTTCTCAAAGTCAACATACTGACATCGTTTCACAGACCGGTCACTTGATCTACCAGTGCGGTGGTATCGACAAGCGAACCATCGAGAAGTTCGAGAAGGTTAGTCACTTTCCCTTCAATCGCGCGTCCTTT-GCCCATCGATTTCCCCT------------------ACGACTCGAAACGTGCCCGCTACCCCGCTCGAGACCAAAAATTTTGCAATATGACCGTAATTTTTTT-GGTGGGGCACTTACCCCGCCACTTGAGCGACGGGA-GCGTTTGCCCTCTTA-CCATTCTCACAACCTCAATGAGTGCG--TCGTCACGTGTCAAGCAGTCACTAACCACTCAACAATAGGAAGCCGCTGAGCTCGGTAAGGGTTCCTTCAAGTACGCCTGGGTTCTTGACAAGCTCAAGGCCGAGCGTGAGCGTGGTATCACCATCGATATTGCTCTCTGGAAGTTCGAGACTCCTCGCTACTATGTCACCGTCATTGGTATGTTGTCGCTCATGCTTCATTCTACTTCTCTTCGTACTAACATATCACCCAGACGCTCCCGGTCACC
>224_EF-11
GTCGACCACTGTGAGTACTCTCCTCGACAATGAGCATATCTGCCATCGTCAATCCCGACCAAGACCTGGCGGGGTATTTCTCAAAGTCAACATACTGACATCGTTTCACAGACCGGTCACTTGATCTACCAGTGCGGTGGTATCGACAAGCGAACCATCGAGAAGTTCGAGAAGGTTAGTCACTTTCCCTTCAATCGCGCGTCCTTT-GCCCATCGATTTCCCCT------------------ACGACTCGAAACGTGCCCGCTACCCCGCTCGAGACCAAAAATTTTGCAATATGACCGTAATTTTTTT-GGTGGGGCACTTACCCCGCCACTTGAGCGACGGGA-GCGTTTGCCCTCTTA-CCATTCTCACAACCTCAATGAGTGCG--TCGTCACGTGTCAAGCAGTCACTAACCACTCAACAATAGGAAGCCGCTGAGCTCGGTAAGGGTTCCTTCAAGTACGCCTGGGTTCTTGACAAGCTCAAGGCCGAGCGTGAGCGTGGTATCACCATCGATATTGCTCTCTGGAAGTTCGAGACTCCTCGCTACTATGTCACCGTCATTGGTATGTTGTCGCTCATGCTTCATTCTACTTCTCTTCGTACTAACATATCACCCAGACGCTCCCGGTCACC
>225_EF-11
GTCGACCACTGTGAGTACTCTCCTCGACAATGAGCATATCTGCCATCGTCAATCCCGACCAAGACCTGGCGGGGTATTTCTCAAAGTCAACATACTGACATCGTTTCACAGACCGGTCACTTGATCTACCAGTGCGGTGGTATCGACAAGCGAACCATCGAGAAGTTCGAGAAGGTTAGTCACTTTCCCTTCAATCGCGCGTCCTTT-GCCCATCGATTTCCCCT------------------ACGACTCGAAACGTGCCCGCTACCCCGCTCGAGACCAAAAATTTTGCAATATGACCGTAATTTTTTT-GGTGGGGCACTTACCCCGCCACTTGAGCGAAGGGA-GCGTTTGCCCTCTTA-CCATTCTCACAACCTCAATGAGTGCG--TCGTCACGTGTCAAGCAGTCACTAACCATTCAACAATAGGAAGCCGCTGAGCTCGGTAAGGGTTCCTTCAAGTACGCCTGGGTTCTTGACAAGCTCAAGGCCGAGCGTGAGCGTGGTATCACCATCGATATTGCTCTCTGGAAGTTCGAGACTCCTCGCTACTATGTCACCGTCATTGGTATGTTGTCGCTCATGCTTCATTCTACTTCTCTTCGTACTAACATATCACTCAGACGCTCCCGGTCACC
>226_EF-11
GTCGACCACTGTGAGTACTCTCCTCGACAATGAGCATATCTGCCATCGTCAATCCCGACCAAGACCTGGCGGGGTATTTCTCAAAGTCAACATACTGACATCGTTTCACAGACCGGTCACTTGATCTACCAGTGCGGTGGTATCGACAAGCGAACCATCGAGAAGTTCGAGAAGGTTAGTCACTTTCCCTTCAATCGCGCGTCCTTT-GCCCATCGATTTCCCCT------------------ACGACTCGAAACGTGCCCGCTACCCCGCTCGAGACCAAAAATTTTGCAATATGACCGTAATTTTTTT-GGTGGGGCACTTACCCCGCCACTTGAGCGAAGGGA-GCGTTTGCCCTCTTA-CCATTCTCACAACCTCAATGAGTGCG--TCGTCACGTGTGAAGCAGTCACTAACCATTCAACAATAGGAAGCCGCTGAGCTCGGTAAGGGTTCCTTCAAGTACGCCTGGGTTCTTGACAAGCTCAAGGCCGAGCGTGAGCGTGGTATCACCATCGATATTGCTCTCTGGAAGTTCGAGACTCCTCGCTACTATGTCACCGTCATTGGTATGTTGTCGCTCATGCTTCATTCTACTTCTCTTCGTACTAACATATCACTCAGACGCTCCCGGTCACC
>228_EF-11
GTCGACCACTGTGAGTACTCTCCTCGACAATGAGCATATCTGCCATCGTCAATCCCGACCAAGACCTGGCGGGGTATTTCTCAAAGTCAACATACTGACATCGTTTCACAGACCGGTCACTTGATCTACCAGTGCGGTGGTATCGACAAGCGAACCATCGAGAAGTTCGAGAAGGTTAGTCACTTTCCCTTCAATCGCGCGTCCTTT-GCCCATCGATTTCCCCT------------------ACGACTCGAAACGTGCCCGCTACCCCGCTCGAGACCAAAAATTTTGCAATATGACCGTAATTTTTTT-GGTGGGGCACTTACCCCGCCACTTGAGCGAAGGGA-GCGTTTGCCCTCTTA-CCATTCTCACAACCTCAATGAGTGCG--TCGTCACGTGTGAAGCAGTCACTAACCATTCAACAATAGGAAGCCGCTGAGCTCGGTAAGGGTTCCTTCAAGTACGCCTGGGTTCTTGACAAGCTCAAGGCCGAGCGTGAGCGTGGTATCACCATCGATATTGCTCTCTGGAAGTTCGAGACTCCTCGCTACTATGTCACCGTCATTGGTATGTTGTCGCTCATGCTTCATTCTACTTCTCTTCGTACTAACATATCACTCAGACGCTCCCGGTCACC
>229_EF-11
GTCGACCACTGTGAGTACTCTCCTCGACAATGAGCATATCTGCCATCGTCAATCCCGACCAAGACCTGGCGGGGTATTTCTCAAAGTCAACATACTGACATCGTTTCACAGACCGGTCACTTGATCTACCAGTGCGGTGGTATCGACAAGCGAACCATCGAGAAGTTCGAGAAGGTTAGTCACTTTCCCTTCAATCGCGCGTCCTTT-GCCCATCGATTTCCCCT------------------ACGACTCGAAACGTGCCCGCTACCCCGCTCGAGACCAAAAATTTTGCAATATGACCGTAATTTTTTTTGGTGGGGCACTTACCCCGCCACTTGAGCGACGGGA-GCGTTTGCCCTCTTA-CCATTCTCACAACCTCAATGAGTGCG--TCGTCACGTGTCAAGCAGTCACTAACCATTCAACAATAGGAAGCCGCTGAGCTCGGTAAGGGTTCCTTCAAGTACGCCTGGGTTCTTGACAAGCTCAAGGCCGAGCGTGAGCGTGGTATCACCATCGATATTGCTCTCTGGAAGTTCGAGACTCCTCGCTACTATGTCACCGTCATTGGTATGTTGTCGCTCATGCTTCATTCTACTTCTCTTCGTACTAACATATCACTCAGACGCTCCCGGTCACC
>230_EF-11
GTCGACCACTGTGAGTACTCTCCTCGACAATGAGCATATCTGCCATCGTCAATCCCGACCAAGACCTGGCGGGGTATTTCTCAAAGTCAACATACTGACATCGTTTCACAGACCGGTCACTTGATCTACCAGTGCGGTGGTATCGACAAGCGAACCATCGAGAAGTTCGAGAAGGTTAGTCACTTTCCCTTCAATCGCGCGTCCTTT-GCCCATCGATTTCCCCT------------------ACGACTCGAAACGTGCCCGCTACCCCGCTCGAGACCAAAAATTTTGCAATATGACCGTAATTTTTTT-GGTGGGGCACTTACCCCGCCACTTGAGCGACGGGA-GCGTTTGCCCTCTTA-CCATTCTCACAACCTCAATGAGTGCG--TCGTCACGTGTCAAGCAGTCACTAACCACTCAACAATAGGAAGCCGCTGAGCTCGGTAAGGGTTCCTTCAAGTACGCCTGGGTTCTTGACAAGCTCAAGGCCGAGCGTGAGCGTGGTATCACCATCGATATTGCTCTCTGGAAGTTCGAGACTCCTCGCTACTATGTCACCGTCATTGGTATGTTGTCGCTCATGCTTCATTCTACTTCTCTTCGTACTAACATATCACCCAGACGCTCCCGGTCACC
>233_EF-11
GTCGACCACTGTGAGTACTCTCCTCGACAATGAGCATATCTGCCATCGTCAATCCCGACCAAGACCTGGCGGGGTATTTCTCAAAGTCAACATACTGACATCGTTTCACAGACCGGTCACTTGATCTACCAGTGCGGTGGTATCGACAAGCGAACCATCGAGAAGTTCGAGAAGGTTAGTCACTTTCCCTTCAATCGCGCGTCCTTT-GCCCATCGATTTCCCCT------------------ACGACTCGAAACGTGCCCGCTACCCCGCTCGAGACCAAAAATTTTGCAATATGACCGTAATTTTTTTTGGTGGGGCACTTACCCCGCCACTTGAGCGACGGGA-GCGTTTGCCCTCTTA-CCATTCTCACAACCTCAATGAGTGCG--TCGTCACGTGTCAAGCAGTCACTAACCATTCAACAATAGGAAGCCGCTGAGCTCGGTAAGGGTTCCTTCAAGTACGCCTGGGTTCTTGACAAGCTCAAGGCCGAGCGTGAGCGTGGTATCACCATCGATATTGCTCTCTGGAAGTTCGAGACTCCTCGCTACTATGTCACCGTCATTGGTATGTTGTCGCTCATGCTTCATTCTACTTCTCTTCGTACTAACATATCACTCAGACGCTCCCGGTCACC
>234_EF-11
GTCGACCACTGTGAGTACTCTCCTCGACAATGAGCATATCTGCCATCGTCAATCCCGACCAAGACCTGGCGGGGTATTTCTCAAAGTCAACATACTGACATCGTTTCACAGACCGGTCACTTGATCTACCAGTGCGGTGGTATCGACAAGCGAACCATCGAGAAGTTCGAGAAGGTTAGTCACTTTCCCTTCAATCGCGCGTCCTTT-GCCCATCGATTTCCCCT------------------ACGACTCGAAACGTGCCCGCTACCCCGCTCGAGACCAAAAATTTTGCAATATGACCGTAATTTTTTTTGGTGGGGCACTTACCCCGCCACTTGAGCGACGGGA-GCGTTTGCCCTCTTA-CCATTCTCACAACCTCAATGAGTGCG--TCGTCACGTGTCAAGCAGTCACTAACCATTCAACAATAGGAAGCCGCTGAGCTCGGTAAGGGTTCCTTCAAGTACGCCTGGGTTCTTGACAAGCTCAAGGCCGAGCGTGAGCGTGGTATCACCATCGATATTGCTCTCTGGAAGTTCGAGACTCCTCGCTACTATGTCACCGTCATTGGTATGTTGTCGCTCATGCTTCATTCTACTTCTCTTCGTACTAACATATCACTCAGACGCTCCCGGTCACC
>235_EF-11
GTCGACCACTGTGAGTACTCTCCTCGACAATGAGCATATCTGCCATCGTCAATCCCGACCAAGACCTGGCGGGGTATTTCTCAAAGTCAACATACTGACATCGTTTCACAGACCGGTCACTTGATCTACCAGTGCGGTGGTATCGACAAGCGAACCATCGAGAAGTTCGAGAAGGTTAGTCACTTTCCCTTCAATCGCGCGTCCTTT-GCCCATCGATTTCCCCT------------------ACGACTCGAAACGTGCCCGCTACCCCGCTCGAGACCAAAAATTTTGCAATATGACCGTAATTTTTTT-GGTGGGGCACTTACCCCGCCACTTGAGCGACGGGA-GCGTTTGCCCTCTTA-CCATTCTCACAACCTCAATGAGTGCG--TCGTCACGTGTCAAGCAGTCACTAACCACTCAACAATAGGAAGCCGCTGAGCTCGGTAAGGGTTCCTTCAAGTACGCCTGGGTTCTTGACAAGCTCAAGGCCGAGCGTGAGCGTGGTATCACCATCGATATTGCTCTCTGGAAGTTCGAGACTCCTCGCTACTATGTCACCGTCATTGGTATGTTGTCGCTCATGCTTCATTCTACTTCTCTTCGTACTAACATATCACCCAGACGCTCCCGGTCACC
>236_EF-11
GTCGACCACTGTGAGTACTCTCCTCGACAATGAGCATATCTGCCATCGTCAATCCCGACCAAGACCTGGCGGGGTATTTCTCAAAGTCAACATACTGACATCGTTTCACAGACCGGTCACTTGATCTACCAGTGCGGTGGTATCGACAAGCGAACCATCGAGAAGTTCGAGAAGGTTAGTCACTTTCCCTTCAATCGCGCGTCCTTT-GCCCATCGATTTCCCCT------------------ACGACTCGAAACGTGCCCGCTACCCCGCTCGAGACCAAAAATTTTGCAATATGACCGTAATTTTTTTTGGTGGGGCACTTACCCCGCCACTTGAGCGACGGGA-GCGTTTGCCCTCTTA-CCATTCTCACAACCTCAATGAGTGCG--TCGTCACGTGTCAAGCAGTCACTAACCATTCAACAATAGGAAGCCGCTGAGCTCGGTAAGGGTTCCTTCAAGTACGCCTGGGTTCTTGACAAGCTCAAGGCCGAGCGTGAGCGTGGTATCACCATCGATATTGCTCTCTGGAAGTTCGAGACTCCTCGCTACTATGTCACCGTCATTGGTATGTTGTCGCTCATGCTTCATTCTACTTCTCTTCGTACTAACATATCACTCAGACGCTCCCGGTCACC
>237_EF-11
GTCGACCACTGTGAGTACTCTCCTCGACAATGAGCATATCTGCCATCGTCAATCCCGACCAAGACCTGGCGGGGTATTTCTCAAAGTCAACATACTGACATCGTTTCACAGACCGGTCACTTGATCTACCAGTGCGGTGGTATCGACAAGCGAACCATCGAGAAGTTCGAGAAGGTTAGTCACTTTCCCTTCAATCGCGCGTCCTTT-GCCCATCGATTTCCCCT------------------ACGACTCGAAACGTGCCCGCTACCCCGCTCGAGACCAAAAATTTTGCAATATGACCGTAATTTTTTT-GGTGGGGCACTTACCCCGCCACTTGAGCGAAGGGA-GCGTTTGCCCTCTTA-CCATTCTCACAACCTCAATGAGTGCG--TCGTCACGTGTGAAGCAGTCACTAACCATTCAACAATAGGAAGCCGCTGAGCTCGGTAAGGGTTCCTTCAAGTACGCCTGGGTTCTTGACAAGCTCAAGGCCGAGCGTGAGCGTGGTATCACCATCGATATTGCTCTCTGGAAGTTCGAGACTCCTCGCTACTATGTCACCGTCATTGGTATGTTGTCGCTCATGCTTCATTCTACTTCTCTTCGTACTAACATATCACTCAGACGCTCCCGGTCACC
>238_EF-11
GTCGACCACTGTGAGTACTCTCCTCGACAATGAGCATATCTGCCATCGTCAATCCCGACCAAGACCTGGCGGGGTATTTCTCAAAGTCAACATACTGACATCGTTTCACAGACCGGTCACTTGATCTACCAGTGCGGTGGTATCGACAAGCGAACCATCGAGAAGTTCGAGAAGGTTAGTCACTTTCCCTTCAATCGCGCGTCCTTT-GCCCATCGATTTCCCCT------------------ACGACTCGAAACGTGCCCGCTACCCCGCTCGAGACCAAAAATTTTGCAATATGACCGTAATTTTTTT-GGTGGGGCACTTACCCCGCCACTTGAGCGAAGGGA-GCGTTTGCCCTCTTA-CCATTCTCACAACCTCAATGAGTGCG--TCGTCACGTGTGAAGCAGTCACTAACCATTCAACAATAGGAAGCCGCTGAGCTCGGTAAGGGTTCCTTCAAGTACGCCTGGGTTCTTGACAAGCTCAAGGCCGAGCGTGAGCGTGGTATCACCATCGATATTGCTCTCTGGAAGTTCGAGACTCCTCGCTACTATGTCACCGTCATTGGTATGTTGTCGCTCATGCTTCATTCTACTTCTCTTCGTACTAACATATCACTCAGACGCTCCCGGTCACC
>240_EF-11
GTCGACCACTGTGAGTACTCTCCTCGACAATGAGCATATCTGCCATCGTCAATCCCGACCAAGACCTGGCGGGGTATTTCTCAAAGTCAACATACTGACATCGTTTCACAGACCGGTCACTTGATCTACCAGTGCGGTGGTATCGACAAGCGAACCATCGAGAAGTTCGAGAAGGTTAGTCACTTTCCCTTCAATCGCGCGTCCTTT-GCCCATCGATTTCCCCT------------------ACGACTCGAAACGTGCCCGCTACCCCGCTCGAGACCAAAAATTTTGCAATATGACCGTAATTTTTTTTGGTGGGGCACTTACCCCGCCACTTGAGCGACGGGA-GCGTTTGCCCTCTTA-CCATTCTCACAACCTCAATGAGTGCG--TCGTCACGTGTCAAGCAGTCACTAACCATTCAACAATAGGAAGCCGCTGAGCTCGGTAAGGGTTCCTTCAAGTACGCCTGGGTTCTTGACAAGCTCAAGGCCGAGCGTGAGCGTGGTATCACCATCGATATTGCTCTCTGGAAGTTCGAGACTCCTCGCTACTATGTCACCGTCATTGGTATGTTGTCGCTCATGCTTCATTCTACTTCTCTTCGTACTAACATATCACTCAGACGCTCCCGGTCACC
>241_EF-11
GTCGACCACTGTGAGTACTCTCCTCGACAATGAGCATATCTGCCATCGTCAATCCCGACCAAGACCTGGCGGGGTATTTCTCAAAGTCAACATACTGACATCGTTTCACAGACCGGTCACTTGATCTACCAGTGCGGTGGTATCGACAAGCGAACCATCGAGAAGTTCGAGAAGGTTAGTCACTTTCCCTTCAATCGCGCGTCCTTT-GCCCATCGATTTCCCCT------------------ACGACTCGAAACGTGCCCGCTACCCCGCTCGAGACCAAAAATTTTGCAATATGACCGTAATTTTTTT-GGTGGGGCACTTACCCCGCCACTTGAGCGACGGGA-GCGTTTGCCCTCTTA-CCATTCTCACAACCTCAATGAGTGCG--TCGTCACGTGTCAAGCAGTCACTAACCACTCAACAATAGGAAGCCGCTGAGCTCGGTAAGGGTTCCTTCAAGTACGCCTGGGTTCTTGACAAGCTCAAGGCCGAGCGTGAGCGTGGTATCACCATCGATATTGCTCTCTGGAAGTTCGAGACTCCTCGCTACTATGTCACCGTCATTGGTATGTTGTCGCTCATGCTTCATTCTACTTCTCTTCGTACTAACATATCACCCAGACGCTCCCGGTCACC
>242_EF-11
GTCGACCACTGTGAGTACTCTCCTCGACAATGAGCATATCTGCCATCGTCAATCCCGACCAAGACCTGGCGGGGTATTTCTCAAAGTCAACATACTGACATCGTTTCACAGACCGGTCACTTGATCTACCAGTGCGGTGGTATCGACAAGCGAACCATCGAGAAGTTCGAGAAGGTTAGTCACTTTCCCTTCAATCGCGCGTCCTTT-GCCCATCGATTTCCCCT------------------ACGACTCGAAACGTGCCCGCTACCCCGCTCGAGACCAAAAATTTTGCAATATGACCGTAATTTTTTT-GGTGGGGCACTTACCCCGCCACTTGAGCGACGGGA-GCGTTTGCCCTCTTA-CCATTCTCAGAACCTCAATGAGTGCG--TCGTCACGTGTCAAGCAGTCACTAACCATTCAACAATAGGAAGCCGCTGAGCTCGGTAAGGGTTCCTTCAAGTACGCCTGGGTTCTTGACAAGCTCAAGGCCGAGCGTGAGCGTGGTATCACCATCGATATTGCTCTCTGGAAGTTCGAGACTCCTCGCTACTATGTCACCGTCATTGGTATGTTGTCGCTCATGCTTCATTCTACTTCTCTTCGTACTAACATATCACTCAGACGCTCCCGGTCACC
>243_EF-11
GTCGACCACTGTGAGTACTCTCCTCGACAATGAGCATATCTGCCATCGTCAATCCCGACCAAGACCTGGCGGGGTATTTCTCAAAGTCAACATACTGACATCGTTTCACAGACCGGTCACTTGATCTACCAGTGCGGTGGTATCGACAAGCGAACCATCGAGAAGTTCGAGAAGGTTAGTCACTTTCCCTTCAATCGCGCGTCCTTT-GCCCATCGATTTCCCCT------------------ACGACTCGAAACGTGCCCGCTACCCCGCTCGAGACCAAAAATTTTGCAATATGACCGTAATTTTTTT-GGTGGGGCACTTACCCCGCCACTTGAGCGAAGGGA-GCGTTTGCCCTCTTA-CCATTCTCACAACCTCAATGAGTGCG--TCGTCACGTGTCAAGCAGTCACTAACCATTCAACAATAGGAAGCCGCTGAGCTCGGTAAGGGTTCCTTCAAGTACGCCTGGGTTCTTGACAAGCTCAAGGCCGAGCGTGAGCGTGGTATCACCATCGATATTGCTCTCTGGAAGTTCGAGACTCCTCGCTACTATGTCACCGTCATTGGTATGTTGTCGCTCATGCTTCATTCTACTTCTCTTCGTACTAACATATCACTCAGACGCTCCCGGTCACC
>244_EF-11
GTCGACCACTGTGAGTACTCTCCTCGACAATGAGCATATCTGCCATCGTCAATCCCGACCAAGACCTGGCGGGGTATTTCTCAAAGTCAACATACTGACATCGTTTCACAGACCGGTCACTTGATCTACCAGTGCGGTGGTATCGACAAGCGAACCATCGAGAAGTTCGAGAAGGTTAGTCACTTTCCCTTCAATCGCGCGTCCTTT-GCCCATCGATTTCCCCT------------------ACGACTCGAAACGTGCCCGCTACCCCGCTCGAGACCAAAAATTTTGCAATATGACCGTAATTTTTTT-GGTGGGGCACTTACCCCGCCACTTGAGCGAAGGGA-GCGTTTGCCCTCTTA-CCATTCTCACAACCTCAATGAGTGCG--TCGTCACGTGTCAAGCAGTCACTAACCATTCAACAATAGGAAGCCGCTGAGCTCGGTAAGGGTTCCTTCAAGTACGCCTGGGTTCTTGACAAGCTCAAGGCCGAGCGTGAGCGTGGTATCACCATCGATATTGCTCTCTGGAAGTTCGAGACTCCTCGCTACTATGTCACCGTCATTGGTATGTTGTCGCTCATGCTTCATTCTACTTCTCTTCGTACTAACATATCACTCAGACGCTCCCGGTCACC
>245_EF-11
GTCGACCACTGTGAGTACTCTCCTCGACAATGAGCATATCTGCCATCGTCAATCCCGACCAAGACCTGGCGGGGTATTTCTCAAAGTCAACATACTGACATCGTTTCACAGACCGGTCACTTGATCTACCAGTGCGGTGGTATCGACAAGCGAACCATCGAGAAGTTCGAGAAGGTTAGTCACTTTCCCTTCAATCGCGCGTCCTTT-GCCCATCGATTTCCCCT------------------ACGACTCGAAACGTGCCCGCTACCCCGCTCGAGACCAAAAATTTTGCAATATGACCGTAATTTTTTT-GGTGGGGCACTTACCCCGCCACTTGAGCGACGGGA-GCGTTTGCCCTCTTA-CCATTCTCACAACCTCAATGAGTGCG--TCGTCACGTGTCAAGCAGTCACTAACCACTCAACAATAGGAAGCCGCTGAGCTCGGTAAGGGTTCCTTCAAGTACGCCTGGGTTCTTGACAAGCTCAAGGCCGAGCGTGAGCGTGGTATCACCATCGATATTGCTCTCTGGAAGTTCGAGACTCCTCGCTACTATGTCACCGTCATTGGTATGTTGTCGCTCATGCTTCATTCTACTTCTCTTCGTACTAACATATCACCCAGACGCTCCCGGTCACC
>246_EF-11
GTCGACCACTGTGAGTACTCTCCTCGACAATGAGCATATCTGCCATCGTCAATCCCGACCAAGACCTGGCGGGGTATTTCTCAAAGTCAACATACTGACATCGTTTCACAGACCGGTCACTTGATCTACCAGTGCGGTGGTATCGACAAGCGAACCATCGAGAAGTTCGAGAAGGTTAGTCACTTTCCCTTCAATCGCGCGTCCTTT-GCCCATCGATTTCCCCT------------------ACGACTCGAAACGTGCCCGCTACCCCGCTCGAGACCAAAAATTTTGCAATATGACCGTAATTTTTTT-GGTGGGGCACTTACCCCGCCACTTGAGCGAAGGGA-GCGTTTGCCCTCTTA-CCATTCTCACAACCTCAATGAGTGCG--TCGTCACGTGTGAAGCAGTCACTAACCATTCAACAATAGGAAGCCGCTGAGCTCGGTAAGGGTTCCTTCAAGTACGCCTGGGTTCTTGACAAGCTCAAGGCCGAGCGTGAGCGTGGTATCACCATCGATATTGCTCTCTGGAAGTTCGAGACTCCTCGCTACTATGTCACCGTCATTGGTATGTTGTCGCTCATGCTTCATTCTACTTCTCTTCGTACTAACATATCACTCAGACGCTCCCGGTCACC
>247_EF-11
GTCGACCACTGTGAGTACTCTCCTCGACAATGAGCATATCTGCCATCGTCAATCCCGACCAAGACCTGGCGGGGTATTTCTCAAAGTCAACATACTGACATCGTTTCACAGACCGGTCACTTGATCTACCAGTGCGGTGGTATCGACAAGCGAACCATCGAGAAGTTCGAGAAGGTTAGTCACTTTCCCTTCAATCGCGCGTCCTTT-GCCCATCGATTTCCCCT------------------ACGACTCGAAACGTGCCCGCTACCCCGCTCGAGACCAAAAATTTTGCAATATGACCGTAATTTTTTT-GGTGGGGCACTTACCCCGCCACTTGAGCGAAGGGA-GCGTTTGCCCTCTTA-CCATTCTCACAACCTCAATGAGTGCG--TCGTCACGTGTGAAGCAGTCACTAACCATTCAACAATAGGAAGCCGCTGAGCTCGGTAAGGGTTCCTTCAAGTACGCCTGGGTTCTTGACAAGCTCAAGGCCGAGCGTGAGCGTGGTATCACCATCGATATTGCTCTCTGGAAGTTCGAGACTCCTCGCTACTATGTCACCGTCATTGGTATGTTGTCGCTCATGCTTCATTCTACTTCTCTTCGTACTAACATATCACTCAGACGCTCCCGGTCACC
>248_EF-11
GTCGACCACTGTGAGTACTCTCCTCGACAATGAGCATATCTGCCATCGTCAATCCCGACCAAGACCTGGCGGGGTATTTCTCAAAGTCAACATACTGACATCGTTTCACAGACCGGTCACTTGATCTACCAGTGCGGTGGTATCGACAAGCGAACCATCGAGAAGTTCGAGAAGGTTAGTCACTTTCCCTTCAATCGCGCGTCCTTT-GCCCATCGATTTCCCCT------------------ACGACTCGAAACGTGCCCGCTACCCCGCTCGAGACCAAAAATTTTGCAATATGACCGTAATTTTTTT-GGTGGGGCACTTACCCCGCCACTTGAGCGAAGGGA-GCGTTTGCCCTCTTA-CCATTCTCACAACCTCAATGAGTGCG--TCGTCACGTGTGAAGCAGTCACTAACCATTCAACAATAGGAAGCCGCTGAGCTCGGTAAGGGTTCCTTCAAGTACGCCTGGGTTCTTGACAAGCTCAAGGCCGAGCGTGAGCGTGGTATCACCATCGATATTGCTCTCTGGAAGTTCGAGACTCCTCGCTACTATGTCACCGTCATTGGTATGTTGTCGCTCATGCTTCATTCTACTTCTCTTCGTACTAACATATCACTCAGACGCTCCCGGTCACC
>249_EF-11
GTCGACCACTGTGAGTACTCTCCTCGACAATGAGCATATCTGCCATCGTCAATCCCGACCAAGACCTGGCGGGGTATTTCTCAAAGTCAACATACTGACATCGTTTCACAGACCGGTCACTTGATCTACCAGTGCGGTGGTATCGACAAGCGAACCATCGAGAAGTTCGAGAAGGTTAGTCACTTTCCCTTCAATCGCGCGTCCTTT-GCCCATCGATTTCCCCT------------------ACGACTCGAAACGTGCCCGCTACCCCGCTCGAGACCAAAAATTTTGCAATATGACCGTAATTTTTTT-GGTGGGGCACTTACCCCGCCACTTGAGCGAAGGGA-GCGTTTGCCCTCTTA-CCATTCTCACAACCTCAATGAGTGCG--TCGTCACGTGTGAAGCAGTCACTAACCATTCAACAATAGGAAGCCGCTGAGCTCGGTAAGGGTTCCTTCAAGTACGCCTGGGTTCTTGACAAGCTCAAGGCCGAGCGTGAGCGTGGTATCACCATCGATATTGCTCTCTGGAAGTTCGAGACTCCTCGCTACTATGTCACCGTCATTGGTATGTTGTCGCTCATGCTTCATTCTACTTCTCTTCGTACTAACATATCACTCAGACGCTCCCGGTCACC
>250_EF-11
GTCGACCACTGTGAGTACTCTCCTCGACAATGAGCATATCTGCCATCGTCAATCCCGACCAAGACCTGGCGGGGTATTTCTCAAAGTCAACATACTGACATCGTTTCACAGACCGGTCACTTGATCTACCAGTGCGGTGGTATCGACAAGCGAACCATCGAGAAGTTCGAGAAGGTTAGTCACTTTCCCTTCAATCGCGCGTCCTTT-GCCCATCGATTTCCCCT------------------ACGACTCGAAACGTGCCCGCAACCCCGCTCGAGACCAAAAATTTTGCAATATGACCGTAATTTTTTTTGGTGGGGCACTTACCCCGCCACTTGAGCGACGGGA-GCGTTTGCCCTCTTA-CCATTCTCACAACCTCAATGAGTGCG--TCGTCACGTGTCAAGCAGTCACTAACCATTCAACAATAGGAAGCCGCTGAGCTCGGTAAGGGTTCCTTCAAGTACGCCTGGGTTCTTGACAAGCTCAAGGCCGAGCGTGAGCGTGGTATCACCATCGATATTGCTCTCTGGAAGTTCGAGACTCCTCGCTACTATGTCACCGTCATTGGTATGTTGTCGCTCATGCTTCATTCTACTTCTCTTCGTACTAACATATCACTCAGACGCTCCCGGTCACC
>252_EF-11
GTCGACCACTGTGAGTACTCTCCTCGACAATGAGCATATCTGCCATCGTCAATCCCGACCAAGACCTGGCGGGGTATTTCTCAAAGTCAACATACTGACATCGTTTCACAGACCGGTCACTTGATCTACCAGTGCGGTGGTATCGACAAGCGAACCATCGAGAAGTTCGAGAAGGTTAGTCACTTTCCCTTCAATCGCGCGTCCTTT-GCCCATCGATTTCCCCT------------------ACGACTCGAAACGTGCCCGCTACCCCGCTCGAGACCAAAAATTTTGCAATATGACCGTAATTTTTTTTGGTGGGGCACTTACCCCGCCACTTGAGCGACGGGA-GCGTTTGCCCTCTTA-CCATTCTCACAACCTCAATGAGTGCG--TCGTCACGTGTCAAGCAGTCACTAACCATTCAACAATAGGAAGCCGCTGAGCTCGGTAAGGGTTCCTTCAAGTACGCCTGGGTTCTTGACAAGCTCAAGGCCGAGCGTGAGCGTGGTATCACCATCGATATTGCTCTCTGGAAGTTCGAGACTCCTCGCTACTATGTCACCGTCATTGGTATGTTGTCGCTCATGCTTCATTCTACTTCTCTTCGTACTAACATATCACTCAGACGCTCCCGGTCACC
>254_EF-11
GTCGACCACTGTGAGTACTCTCCTCGACAATGAGCATATCTGCCATCGTCAATCCCGACCAAGACCTGGCGGGGTATTTCTCAAAGTCAACATACTGACATCGTTTCACAGACCGGTCACTTGATCTACCAGTGCGGTGGTATCGACAAGCGAACCATCGAGAAGTTCGAGAAGGTTAGTCACTTTCCCTTCAATCGCGCGTCCTTT-GCCCATCGATTTCCCCT------------------ACGACTCGAAACGTGCCCGCTACCCCGCTCGAGACCAAAAATTTTGCAATATGACCGTAATTTTTTTTGGTGGGGCACTTACCCCGCCACTTGAGCGACGGGA-GCGTTTGCCCTCTTA-CCATTCTCACAACCTCAATGAGTGCG--TCGTCACGTGTCAAGCAGTCACTAACCATTCAACAATAGGAAGCCGCTGAGCTCGGTAAGGGTTCCTTCAAGTACGCCTGGGTTCTTGACAAGCTCAAGGCCGAGCGTGAGCGTGGTATCACCATCGATATTGCTCTCTGGAAGTTCGAGACTCCTCGCTACTATGTCACCGTCATTGGTATGTTGTCGCTCATGCTTCATTCTACTTCTCTTCGTACTAACATATCACTCAGACGCTCCCGGTCACC
>255_EF-11
GTCGACCACTGTGAGTACTCTCCTCGACAATGAGCATATCTGCCATCGTCAATCCCGACCAAGACCTGGCGGGGTATTTCTCAAAGTCAACATACTGACATCGTTTCACAGACCGGTCACTTGATCTACCAGTGCGGTGGTATCGACAAGCGAACCATCGAGAAGTTCGAGAAGGTTAGTCACTTTCCCTTCAATCGCGCGTCCTTT-GCCCATCGATTTCCCCT------------------ACGACTCGAAACGTGCCCGCTACCCCGCTCGAGACCAAAAATTTTGCAATATGACCGTAATTTTTTT-GGTGGGGCACTTACCCCGCCACTTGAGCGAAGGGA-GCGTTTGCCCTCTTA-CCATTCTCACAACCTCAATGAGTGCG--TCGTCACGTGTGAAGCAGTCACTAACCATTCAACAATAGGAAGCCGCTGAGCTCGGTAAGGGTTCCTTCAAGTACGCCTGGGTTCTTGACAAGCTCAAGGCCGAGCGTGAGCGTGGTATCACCATCGATATTGCTCTCTGGAAGTTCGAGACTCCTCGCTACTATGTCACCGTCATTGGTATGTTGTCGCTCATGCTTCATTCTACTTCTCTTCGTACTAACATATCACTCAGACGCTCCCGGTCACC
>256_EF-11
GTCGACCACTGTGAGTACTCTCCTCGACAATGAGCATATCTGCCATCGTCAATCCCGACCAAGACCTGGCGGGGTATTTCTCAAAGTCAACATACTGACATCGTTTCACAGACCGGTCACTTGATCTACCAGTGCGGTGGTATCGACAAGCGAACCATCGAGAAGTTCGAGAAGGTTAGTCACTTTCCCTTCAATCGCGCGTCCTTT-GCCCATCGATTTCCCCT------------------ACGACTCGAAACGTGCCCGCTACCCCGCTCGAGACCAAAAATTTTGCAATATGACCGTAATTTTTTT-GGTGGGGCACTTACCCCGCCACTTGAGCGAAGGGA-GCGTTTGCCCTCTTA-CCATTCTCACAACCTCAATGAGTGCG--TCGTCACGTGTCAAGCAGTCACTAACCATTCAACAATAGGAAGCCGCTGAGCTCGGTAAGGGTTCCTTCAAGTACGCCTGGGTTCTTGACAAGCTCAAGGCCGAGCGTGAGCGTGGTATCACCATCGATATTGCTCTCTGGAAGTTCGAGACTCCTCGCTACTATGTCACCGTCATTGGTATGTTGTCGCTCATGCTTCATTCTACTTCTCTTCGTACTAACATATCACTCAGACGCTCCCGGTCACC
>258_EF-11
GTCGACCACTGTGAGTACTCTCCTCGACAATGAGCATATCTGCCATCGTCAATCCCGACCAAGACCTGGCGGGGTATTTCTCAAAGTCAACATACTGACATCGTTTCACAGACCGGTCACTTGATCTACCAGTGCGGTGGTATCGACAAGCGAACCATCGAGAAGTTCGAGAAGGTTAGTCACTTTCCCTTCAATCGCGCGTCCTTT-GCCCATCGATTTCCCCT------------------ACGACTCGAAACGTGCCCGCTACCCCGCTCGAGACCAAAAATTTTGCAATATGACCGTAATTTTTTT-GGTGGGGCACTTACCCCGCCACTTGAGCGAAGGGA-GCGTTTGCCCTCTTA-CCATTCTCACAACCTCAATGAGTGCG--TCGTCACGTGTGAAGCAGTCACTAACCATTCAACAATAGGAAGCCGCTGAGCTCGGTAAGGGTTCCTTCAAGTACGCCTGGGTTCTTGACAAGCTCAAGGCCGAGCGTGAGCGTGGTATCACCATCGATATTGCTCTCTGGAAGTTCGAGACTCCTCGCTACTATGTCACCGTCATTGGTATGTTGTCGCTCATGCTTCATTCTACTTCTCTTCGTACTAACATATCACTCAGACGCTCCCGGTCACC
>259_EF-11
GTCGACCACTGTGAGTACTCTCCTCGACAATGAGCATATCTGCCATCGTCAATCCCGACCAAGACCTGGCGGGGTATTTCTCAAAGTCAACATACTGACATCGTTTCACAGACCGGTCACTTGATCTACCAGTGCGGTGGTATCGACAAGCGAACCATCGAGAAGTTCGAGAAGGTTAGTCACTTTCCCTTCAATCGCGCGTCCTTT-GCCCATCGATTTCCCCT------------------ACGACTCGAAACGTGCCCGCTACCCCGCTCGAGACCAAAAATTTTGCAATATGACCGTAATTTTTTT-GGTGGGGCACTTACCCCGCCACTTGAGCGAAGGGA-GCGTTTGCCCTCTTA-CCATTCTCACAACCTCAATGAGTGCG--TCGTCACGTGTGAAGCAGTCACTAACCATTCAACAATAGGAAGCCGCTGAGCTCGGTAAGGGTTCCTTCAAGTACGCCTGGGTTCTTGACAAGCTCAAGGCCGAGCGTGAGCGTGGTATCACCATCGATATTGCTCTCTGGAAGTTCGAGACTCCTCGCTACTATGTCACCGTCATTGGTATGTTGTCGCTCATGCTTCATTCTACTTCTCTTCGTACTAACATATCACTCAGACGCTCCCGGTCACC
>263_EF-11
GTCGACCACTGTGAGTACTCTCCTCGACAATGAGCATATCTGCCATCGTCAATCCCGACCAAGACCTGGCGGGGTATTTCTCAAAGTCAACATACTGACATCGTTTCACAGACCGGTCACTTGATCTACCAGTGCGGTGGTATCGACAAGCGAACCATCGAGAAGTTCGAGAAGGTTAGTCACTTTCCCTTCAATCGCGCGTCCTTT-GCCCATCGATTTCCCCT------------------ACGACTCGAAACGTGCCCGCTACCCCGCTCGAGACCAAAAATTTTGCAATATGACCGTAATTTTTTT-GGTGGGGCACTTACCCCGCCACTTGAGCGAAGGGA-GCGTTTGCCCTCTTA-CCATTCTCACAACCTCAATGAGTGCG--TCGTCACGTGTGAAGCAGTCACTAACCATTCAACAATAGGAAGCCGCTGAGCTCGGTAAGGGTTCCTTCAAGTACGCCTGGGTTCTTGACAAGCTCAAGGCCGAGCGTGAGCGTGGTATCACCATCGATATTGCTCTCTGGAAGTTCGAGACTCCTCGCTACTATGTCACCGTCATTGGTATGTTGTCGCTCATGCTTCATTCTACTTCTCTTCGTACTAACATATCACTCAGACGCTCCCGGTCACC
>265_EF-11
GTCGACCACTGTGAGTACTCTCCTCGACAATGAGCATATCTGCCATCGTCAATCCCGACCAAGACCTGGCGGGGTATTTCTCAAAGTCAACATACTGACATCGTTTCACAGACCGGTCACTTGATCTACCAGTGCGGTGGTATCGACAAGCGAACCATCGAGAAGTTCGAGAAGGTTAGTCACTTTCCCTTCAATCGCGCGTCCTTT-GCCCATCGATTTCCCCT------------------ACGACTCGAAACGTGCCCGCTACCCCGCTCGAGACCAAAAATTTTGCAATATGACCGTAATTTTTTT-GGTGGGGCACTTACCCCGCCACTTGAGCGAAGGGA-GCGTTTGCCCTCTTA-CCATTCTCACAACCTCAATGAGTGCG--TCGTCACGTGTGAAGCAGTCACTAACCATTCAACAATAGGAAGCCGCTGAGCTCGGTAAGGGTTCCTTCAAGTACGCCTGGGTTCTTGACAAGCTCAAGGCCGAGCGTGAGCGTGGTATCACCATCGATATTGCTCTCTGGAAGTTCGAGACTCCTCGCTACTATGTCACCGTCATTGGTATGTTGTCGCTCATGCTTCATTCTACTTCTCTTCGTACTAACATATCACTCAGACGCTCCCGGTCACC
>266_EF-11
GTCGACCACTGTGAGTACTCTCCTCGACAATGAGCATATCTGCCATCGTCAATCCCGACCAAGACCTGGCGGGGTATTTCTCAAAGTCAACATACTGACATCGTTTCACAGACCGGTCACTTGATCTACCAGTGCGGTGGTATCGACAAGCGAACCATCGAGAAGTTCGAGAAGGTTAGTCACTTTCCCTTCAATCGCGCGTCCTTT-GCCCATCGATTTCCCCT------------------ACGACTCGAAACGTGCCCGCTACCCCGCTCGAGACCAAAAATTTTGCAATATGACCGTAATTTTTTT-GGTGGGGCACTTACCCCGCCACTTGAGCGACGGGA-GCGTTTGCCCTCTTA-CCATTCTCACAACCTCAATGAGTGCG--TCGTCACGTGTCAAGCAGTCACTAACCACTCAACAATAGGAAGCCGCTGAGCTCGGTAAGGGTTCCTTCAAGTACGCCTGGGTTCTTGACAAGCTCAAGGCCGAGCGTGAGCGTGGTATCACCATCGATATTGCTCTCTGGAAGTTCGAGACTCCTCGCTACTATGTCACCGTCATTGGTATGTTGTCGCTCATGCTTCATTCTACTTCTCTTCGTACTAACATATCACCCAGACGCTCCCGGTCACC
>267_EF-11
GTCGACCACTGTGAGTACTCTCCTCGACAATGAGCATATCTGCCATCGTCAATCCCGACCAAGACCTGGCGGGGTATTTCTCAAAGTCAACATACTGACATCGTTTCACAGACCGGTCACTTGATCTACCAGTGCGGTGGTATCGACAAGCGAACCATCGAGAAGTTCGAGAAGGTTAGTCACTTTCCCTTCAATCGCGCGTCCTTT-GCCCATCGATTTCCCCT------------------ACGACTCGAAACGTGCCCGCTACCCCGCTCGAGACCAAAAATTTTGCAATATGACCGTAATTTTTTT-GGTGGGGCACTTACCCCGCCACTTGAGCGACGGGA-GCGTTTGCCCTCTTA-CCATTCTCACAACCTCAATGAGTGCG--TCGTCACGTGTCAAGCAGTCACTAACCACTCAACAATAGGAAGCCGCTGAGCTCGGTAAGGGTTCCTTCAAGTACGCCTGGGTTCTTGACAAGCTCAAGGCCGAGCGTGAGCGTGGTATCACCATCGATATTGCTCTCTGGAAGTTCGAGACTCCTCGCTACTATGTCACCGTCATTGGTATGTTGTCGCTCATGCTTCATTCTACTTCTCTTCGTACTAACATATCACCCAGACGCTCCCGGTCACC
>268_EF-11
GTCGACCACTGTGAGTACTCTCCTCGACAATGAGCATATCTGCCATCGTCAATCCCGACCAAGACCTGGCGGGGTATTTCTCAAAGTCAACATACTGACATCGTTTCACAGACCGGTCACTTGATCTACCAGTGCGGTGGTATCGACAAGCGAACCATCGAGAAGTTCGAGAAGGTTAGTCACTTTCCCTTCAATCGCGCGTCCTTT-GCCCATCGATTTCCCCT------------------ACGACTCGAAACGTGCCCGCTACCCCGCTCGAGACCAAAAATTTTGCAATATGACCGTAATTTTTTTTGGTGGGGCACTTACCCCGCCACTTGAGCGACGGGA-GCGTTTGCCCTCTTA-CCATTCTCACAACCTCAATGAGTGCG--TCGTCACGTGTCAAGCAGTCACTAACCATTCAACAATAGGAAGCCGCTGAGCTCGGTAAGGGTTCCTTCAAGTACGCCTGGGTTCTTGACAAGCTCAAGGCCGAGCGTGAGCGTGGTATCACCATCGATATTGCTCTCTGGAAGTTCGAGACTCCTCGCTACTATGTCACCGTCATTGGTATGTTGTCGCTCATGCTTCATTCTACTTCTCTTCGTACTAACATATCACTCAGACGCTCCCGGTCACC
>270_EF-1
GTCGACCACTGTGAGTACTCTCCTCGACAATGAGCATATCTGCCATCGTCAATCCCGACCAAGACCTGGCGGGGTATTTCTCAAAGTCAACATACTGACATCGTTTCACAGACCGGTCACTTGATCTACCAGTGCGGTGGTATCGACAAGCGAACCATCGAGAAGTTCGAGAAGGTTAGTCACTTTCCCTTCAATCGCGCGTCCTTT-GCCCATCGATTTCCCCT------------------ACGACTCGAAACGTGCCCGCTACCCCGCTCGAGACCAAAAATTTTGCAATATGACCGTAATTTTTTT-GGTGGGGCACTTACCCCGCCACTTGAGCGAAGGGA-GCGTTTGCCCTCTTA-CCATTCTCACAACCTCAATGAGTGCG--TCGTCACGTGTCAAGCAGTCACTAACCATTCAACAATAGGAAGCCGCTGAGCTCGGTAAGGGTTCCTTCAAGTACGCCTGGGTTCTTGACAAGCTCAAGGCCGAGCGTGAGCGTGGTATCACCATCGATATTGCTCTCTGGAAGTTCGAGACTCCTCGCTACTATGTCACCGTCATTGGTATGTTGTCGCTCATGCTTCATTCTACTTCTCTTCGTACTAACATATCACTCAGACGCTCCCGGTCACC
>271_EF-1
GTCGACCACTGTGAGTACTCTCCTCGACAATGAGCATATCTGCCATCGTCAATCCCGACCAAGACCTGGCGGGGTATTTCTCAAAGTCAACATACTGACATCGTTTCACAGACCGGTCACTTGATCTACCAGTGCGGTGGTATCGACAAGCGAACCATCGAGAAGTTCGAGAAGGTTAGTCACTTTCCCTTCAATCGCGCGTCCTTT-GCCCATCGATTTCCCCT------------------ACGACTCGAAACGTGCCCGCTACCCCGCTCGAGACCAAAAATTTTGCAATATGACCGTAATTTTTTT-GGTGGGGCACTTACCCCGCCACTTGAGCGAAGGGA-GCGTTTGCCCTCTTA-CCATTCTCACAACCTCAATGAGTGCG--TCGTCACGTGTCAAGCAGTCACTAACCATTCAACAATAGGAAGCCGCTGAGCTCGGTAAGGGTTCCTTCAAGTACGCCTGGGTTCTTGACAAGCTCAAGGCCGAGCGTGAGCGTGGTATCACCATCGATATTGCTCTCTGGAAGTTCGAGACTCCTCGCTACTATGTCACCGTCATTGGTATGTTGTCGCTCATGCTTCATTCTACTTCTCTTCGTACTAACATATCACTCAGACGCTCCCGGTCACC
>272_EF-1
GTCGACCACTGTGAGTACTCTCCTCGACAATGAGCATATCTGCCATCGTCAATCCCGACCAAGACCTGGCGGGGTATTTCTCAAAGTCAACATACTGACATCGTTTCACAGACCGGTCACTTGATCTACCAGTGCGGTGGTATCGACAAGCGAACCATCGAGAAGTTCGAGAAGGTTAGTCACTTTCCCTTCAATCGCGCGTCCTTT-GCCCATCGATTTCCCCT------------------ACGACTCGAAACGTGCCCGCTACCCCGCTCGAGACCAAAAATTTTGCAATATGACCGTAATTTTTTT-GGTGGGGCACTTACCCCGCCACTTGAGCGAAGGGA-GCGTTTGCCCTCTTA-CCATTCTCACAACCTCAATGAGTGCG--TCGTCACGTGTGAAGCAGTCACTAACCATTCAACAATAGGAAGCCGCTGAGCTCGGTAAGGGTTCCTTCAAGTACGCCTGGGTTCTTGACAAGCTCAAGGCCGAGCGTGAGCGTGGTATCACCATCGATATTGCTCTCTGGAAGTTCGAGACTCCTCGCTACTATGTCACCGTCATTGGTATGTTGTCGCTCATGCTTCATTCTACTTCTCTTCGTACTAACATATCACTCAGACGCTCCCGGTCACC
>273_EF-1
GTCGACCACTGTGAGTACTCTCCTCGACAATGAGCATATCTGCCATCGTCAATCCCGACCAAGACCTGGCGGGGTATTTCTCAAAGTCAACATACTGACATCGTTTCACAGACCGGTCACTTGATCTACCAGTGCGGTGGTATCGACAAGCGAACCATCGAGAAGTTCGAGAAGGTTAGTCACTTTCCCTTCAATCGCGCGTCCTTT-GCCCATCGATTTCCCCT------------------ACGACTCGAAACGTGCCCGCTACCCCGCTCGAGACCAAAAATTTTGCAATATGACCGTAATTTTTTT-GGTGGGGCACTTACCCCGCCACTTGAGCGAAGGGA-GCGTTTGCCCTCTTA-CCATTCTCACAACCTCAATGAGTGCG--TCGTCACGTGTCAAGCAGTCACTAACCATTCAACAATAGGAAGCCGCTGAGCTCGGTAAGGGTTCCTTCAAGTACGCCTGGGTTCTTGACAAGCTCAAGGCCGAGCGTGAGCGTGGTATCACCATCGATATTGCTCTCTGGAAGTTCGAGACTCCTCGCTACTATGTCACCGTCATTGGTATGTTGTCGCTCATGCTTCATTCTACTTCTCTTCGTACTAACATATCACTCAGACGCTCCCGGTCACC
>275_EF-1
GTCGACCACTGTGAGTACTCTCCTCGACAATGAGCATATCTGCCATCGTCAATCCCGACCAAGACCTGGCGGGGTATTTCTCAAAGTCAACATACTGACATCGTTTCACAGACCGGTCACTTGATCTACCAGTGCGGTGGTATCGACAAGCGAACCATCGAGAAGTTCGAGAAGGTTAGTCACTTTCCCTTCAATCGCGCGTCCTTT-GCCCATCGATTTCCCCT------------------ACGACTCGAAACGTGCCCGCTACCCCGCTCGAGACCAAAAATTTTGCAATATGACCGTAATTTTTTTTGGTGGGGCACTTACCCCGCCACTTGAGCGACGGGA-GCGTTTGCCCTCTTA-CCATTCTCACAACCTCAATGAGTGCG--TCGTCACGTGTCAAGCAGTCACTAACCATTCAACAATAGGAAGCCGCTGAGCTCGGTAAGGGTTCCTTCAAGTACGCCTGGGTTCTTGACAAGCTCAAGGCCGAGCGTGAGCGTGGTATCACCATCGATATTGCTCTCTGGAAGTTCGAGACTCCTCGCTACTATGTCACCGTCATTGGTATGTTGTCGCTCATGCTTCATTCTACTTCTCTTCGTACTAACATATCACTCAGACGCTCCCGGTCACC
>276_EF-1
GTCGACCACTGTGAGTACTCTCCTCGACAATGAGCATATCTGCCATCGTCAATCCCGACCAAGACCTGGCGGGGTATTTCTCAAAGTCAACATACTGACATCGTTTCACAGACCGGTCACTTGATCTACCAGTGCGGTGGTATCGACAAGCGAACCATCGAGAAGTTCGAGAAGGTTAGTCACTTTCCCTTCAATCGCGCGTCCTTT-GCCCATCGATTTCCCCT------------------ACGACTCGAAACGTGCCCGCTACCCCGCTCGAGACCAAAAATTTTGCAATATGACCGTAATTTTTTT-GGTGGGGCACTTACCCCGCCACTTGAGCGAAGGGA-GCGTTTGCCCTCTTA-CCATTCTCACAACCTCAATGAGTGCG--TCGTCACGTGTGAAGCAGTCACTAACCATTCAACAATAGGAAGCCGCTGAGCTCGGTAAGGGTTCCTTCAAGTACGCCTGGGTTCTTGACAAGCTCAAGGCCGAGCGTGAGCGTGGTATCACCATCGATATTGCTCTCTGGAAGTTCGAGACTCCTCGCTACTATGTCACCGTCATTGGTATGTTGTCGCTCATGCTTCATTCTACTTCTCTTCGTACTAACATATCACTCAGACGCTCCCGGTCACC
>277_EF-1
GTCGACCACTGTGAGTACTCTCCTCGACAATGAGCATATCTGCCATCGTCAATCCCGACCAAGACCTGGCGGGGTATTTCTCAAAGTCAACATACTGACATCGTTTCACAGACCGGTCACTTGATCTACCAGTGCGGTGGTATCGACAAGCGAACCATCGAGAAGTTCGAGAAGGTTAGTCACTTTCCCTTCAATCGCGCGTCCTTT-GCCCATCGATTTCCCCT------------------ACGACTCGAAACGTGCCCGCTACCCCGCTCGAGACCAAAAATTTTGCAATATGACCGTAATTTTTTTTGGTGGGGCACTTACCCCGCCACTTGAGCGACGGGA-GCGTTTGCCCTCTTA-CCATTCTCACAACCTCAATGAGTGCG--TCGTCACGTGTCAAGCAGTCACTAACCATTCAACAATAGGAAGCCGCTGAGCTCGGTAAGGGTTCCTTCAAGTACGCCTGGGTTCTTGACAAGCTCAAGGCCGAGCGTGAGCGTGGTATCACCATCGATATTGCTCTCTGGAAGTTCGAGACTCCTCGCTACTATGTCACCGTCATTGGTATGTTGTCGCTCATGCTTCATTCTACTTCTCTTCGTACTAACATATCACTCAGACGCTCCCGGTCACC
>278_EF-1
GTCGACCACTGTGAGTACTCTCCTCGACAATGAGCATATCTGCCATCGTCAATCCCGACCAAGACCTGGCGGGGTATTTCTCAAAGTCAACATACTGACATCGTTTCACAGACCGGTCACTTGATCTACCAGTGCGGTGGTATCGACAAGCGAACCATCGAGAAGTTCGAGAAGGTTAGTCACTTTCCCTTCAATCGCGCGTCCTTT-GCCCATCGATTTCCCCT------------------ACGACTCGAAACGTGCCCGCTACCCCGCTCGAGACCAAAAATTTTGCAATATGACCGTAATTTTTTT-GGTGGGGCACTTACCCCGCCACTTGAGCGACGGGA-GCGTTTGCCCTCTTA-CCATTCTCACAACCTCAATGAGTGCG--TCGTCACGTGTCAAGCAGTCACTAACCACTCAACAATAGGAAGCCGCTGAGCTCGGTAAGGGTTCCTTCAAGTACGCCTGGGTTCTTGACAAGCTCAAGGCCGAGCGTGAGCGTGGTATCACCATCGATATTGCTCTCTGGAAGTTCGAGACTCCTCGCTACTATGTCACCGTCATTGGTATGTTGTCGCTCATGCTTCATTCTACTTCTCTTCGTACTAACATATCACCCAGACGCTCCCGGTCACC
>279_EF-1
GTCGACCACTGTGAGTACTCTCCTCGACAATGAGCATATCTGCCATCGTCAATCCCGACCAAGACCTGGCGGGGTATTTCTCAAAGTCAACATACTGACATCGTTTCACAGACCGGTCACTTGATCTACCAGTGCGGTGGTATCGACAAGCGAACCATCGAGAAGTTCGAGAAGGTTAGTCACTTTCCCTTCAATCGCGCGTCCTTT-GCCCATCGATTTCCCCT------------------ACGACTCGAAACGTGCCCGCTACCCCGCTCGAGACCAAAAATTTTGCAATATGACCGTAATTTTTTT-GGTGGGGCACTTACCCCGCCACTTGAGCGAAGGGA-GCGTTTGCCCTCTTA-CCATTCTCACAACCTCAATGAGTGCG--TCGTCACGTGTCAAGCAGTCACTAACCATTCAACAATAGGAAGCCGCTGAGCTCGGTAAGGGTTCCTTCAAGTACGCCTGGGTTCTTGACAAGCTCAAGGCCGAGCGTGAGCGTGGTATCACCATCGATATTGCTCTCTGGAAGTTCGAGACTCCTCGCTACTATGTCACCGTCATTGGTATGTTGTCGCTCATGCTTCATTCTACTTCTCTTCGTACTAACATATCACTCAGACGCTCCCGGTCACC
>282_EF-1
GTCGACCACTGTGAGTACTCTCCTCGACAATGAGCATATCTGCCATCGTCAATCCCGACCAAGACCTGGCGGGGTATTTCTCAAAGTCAACATACTGACATCGTTTCACAGACCGGTCACTTGATCTACCAGTGCGGTGGTATCGACAAGCGAACCATCGAGAAGTTCGAGAAGGTTAGTCACTTTCCCTTCAATCGCGCGTCCTTT-GCCCATCGATTTCCCCT------------------ACGACTCGAAACGTGCCCGCTACCCCGCTCGAGACCAAAAATTTTGCAATATGACCGTAATTTTTTT-GGTGGGGCACTTACCCCGCCACTTGAGCGACGGGA-GCGTTTGCCCTCTTA-CCATTCTCACAACCTCAATGAGTGCG--TCGTCACGTGTCAAGCAGTCACTAACCACTCAACAATAGGAAGCCGCTGAGCTCGGTAAGGGTTCCTTCAAGTACGCCTGGGTTCTTGACAAGCTCAAGGCCGAGCGTGAGCGTGGTATCACCATCGATATTGCTCTCTGGAAGTTCGAGACTCCTCGCTACTATGTCACCGTCATTGGTATGTTGTCGCTCATGCTTCATTCTACTTCTCTTCGTACTAACATATCACCCAGACGCTCCCGGTCACC
>283_EF-1
GTCGACCACTGTGAGTACTCTCCTCGACAATGAGCATATCTGCCATCGTCAATCCCGACCAAGACCTGGCGGGGTATTTCTCAAAGTCAACATACTGACATCGTTTCACAGACCGGTCACTTGATCTACCAGTGCGGTGGTATCGACAAGCGAACCATCGAGAAGTTCGAGAAGGTTAGTCACTTTCCCTTCAATCGCGCGTCCTTT-GCCCATCGATTTCCCCT------------------ACGACTCGAAACGTGCCCGCTACCCCGCTCGAGACCAAAAATTTTGCAATATGACCGTAATTTTTTTTGGTGGGGCACTTACCCCGCCACTTGAGCGACGGGA-GCGTTTGCCCTCTTA-CCATTCTCACAACCTCAATGAGTGCG--TCGTCACGTGTCAAGCAGTCACTAACCATTCAACAATAGGAAGCCGCTGAGCTCGGTAAGGGTTCCTTCAAGTACGCCTGGGTTCTTGACAAGCTCAAGGCCGAGCGTGAGCGTGGTATCACCATCGATATTGCTCTCTGGAAGTTCGAGACTCCTCGCTACTATGTCACCGTCATTGGTATGTTGTCGCTCATGCTTCATTCTACTTCTCTTCGTACTAACATATCACTCAGACGCTCCCGGTCACC
>284_EF-1
GTCGACCACTGTGAGTACTCTCCTCGACAATGAGCATATCTGCCATCGTCAATCCCGACCAAGACCTGGCGGGGTATTTCTCAAAGTCAACATACTGACATCGTTTCACAGACCGGTCACTTGATCTACCAGTGCGGTGGTATCGACAAGCGAACCATCGAGAAGTTCGAGAAGGTTAGTCACTTTCCCTTCAATCGCGCGTCCTTT-GCCCATCGATTTCCCCT------------------ACGACTCGAAACGTGCCCGCTACCCCGCTCGAGACCAAAAATTTTGCAATATGACCGTAATTTTTTTTGGTGGGGCACTTACCCCGCCACTTGAGCGACGGGA-GCGTTTGCCCTCTTA-CCATTCTCACAACCTCAATGAGTGCG--TCGTCACGTGTCAAGCAGTCACTAACCATTCAACAATAGGAAGCCGCTGAGCTCGGTAAGGGTTCCTTCAAGTACGCCTGGGTTCTTGACAAGCTCAAGGCCGAGCGTGAGCGTGGTATCACCATCGATATTGCTCTCTGGAAGTTCGAGACTCCTCGCTACTATGTCACCGTCATTGGTATGTTGTCGCTCATGCTTCATTCTACTTCTCTTCGTACTAACATATCACTCAGACGCTCCCGGTCACC
>285_EF-1
GTCGACCACTGTGAGTACTCTCCTCGACAATGAGCATATCTGCCATCGTCAATCCCGACCAAGACCTGGCGGGGTATTTCTCAAAGTCAACATACTGACATCGTTTCACAGACCGGTCACTTGATCTACCAGTGCGGTGGTATCGACAAGCGAACCATCGAGAAGTTCGAGAAGGTTAGTCACTTTCCCTTCAATCGCGCGTCCTTT-GCCCATCGATTTCCCCT------------------ACGACTCGAAACGTGCCCGCTACCCCGCTCGAGACCAAAAATTTTGCAATATGACCGTAATTTTTTTTGGTGGGGCACTTACCCCGCCACTTGAGCGACGGGA-GCGTTTGCCCTCTTA-CCATTCTCACAACCTCAATGAGTGCG--TCGTCACGTGTCAAGCAGTCACTAACCATTCAACAATAGGAAGCCGCTGAGCTCGGTAAGGGTTCCTTCAAGTACGCCTGGGTTCTTGACAAGCTCAAGGCCGAGCGTGAGCGTGGTATCACCATCGATATTGCTCTCTGGAAGTTCGAGACTCCTCGCTACTATGTCACCGTCATTGGTATGTTGTCGCTCATGCTTCATTCTACTTCTCTTCGTACTAACATATCACTCAGACGCTCCCGGTCACC
>286_EF-1
GTCGACCACTGTGAGTACTCTCCTCGACAATGAGCATATCTGCCATCGTCAATCCCGACCAAGACCTGGCGGGGTATTTCTCAAAGTCAACATACTGACATCGTTTCACAGACCGGTCACTTGATCTACCAGTGCGGTGGTATCGACAAGCGAACCATCGAGAAGTTCGAGAAGGTTAGTCACTTTCCCTTCAATCGCGCGTCCTTT-GCCCATCGATTTCCCCT------------------ACGACTCGAAACGTGCCCGCTACCCCGCTCGAGACCAAAAATTTTGCAATATGACCGTAATTTTTTT-GGTGGGGCACTTACCCCGCCACTTGAGCGACGGGA-GCGTTTGCCCTCTTA-CCATTCTCACAACCTCAATGAGTGCG--TCGTCACGTGTCAAGCAGTCACTAACCACTCAACAATAGGAAGCCGCTGAGCTCGGTAAGGGTTCCTTCAAGTACGCCTGGGTTCTTGACAAGCTCAAGGCCGAGCGTGAGCGTGGTATCACCATCGATATTGCTCTCTGGAAGTTCGAGACTCCTCGCTACTATGTCACCGTCATTGGTATGTTGTCGCTCATGCTTCATTCTACTTCTCTTCGTACTAACATATCACCCAGACGCTCCCGGTCACC
>287_EF-1
GTCGACCACTGTGAGTACTCTCCTCGACAATGAGCATATCTGCCATCGTCAATCCCGACCAAGACCTGGCGGGGTATTTCTCAAAGTCAACATACTGACATCGTTTCACAGACCGGTCACTTGATCTACCAGTGCGGTGGTATCGACAAGCGAACCATCGAGAAGTTCGAGAAGGTTAGTCACTTTCCCTTCAATCGCGCGTCCTTT-GCCCATCGATTTCCCCT------------------ACGACTCGAAACGTGCCCGCTACCCCGCTCGAGACCAAAAATTTTGCAATATGACCGTAATTTTTTT-GGTGGGGCACTTACCCCGCCACTTGAGCGAAGGGA-GCGTTTGCCCTCTTA-CCATTCTCACAACCTCAATGAGTGCG--TCGTCACGTGTCAAGCAGTCACTAACCATTCAACAATAGGAAGCCGCTGAGCTCGGTAAGGGTTCCTTCAAGTACGCCTGGGTTCTTGACAAGCTCAAGGCCGAGCGTGAGCGTGGTATCACCATCGATATTGCTCTCTGGAAGTTCGAGACTCCTCGCTACTATGTCACCGTCATTGGTATGTTGTCGCTCATGCTTCATTCTACTTCTCTTCGTACTAACATATCACTCAGACGCTCCCGGTCACC
>288_EF-1
GTCGACCACTGTGAGTACTCTCCTCGACAATGAGCATATCTGCCATCGTCAATCCCGACCAAGACCTGGCGGGGTATTTCTCAAAGTCAACATACTGACATCGTTTCACAGACCGGTCACTTGATCTACCAGTGCGGTGGTATCGACAAGCGAACCATCGAGAAGTTCGAGAAGGTTAGTCACTTTCCCTTCAATCGCGCGTCCTTT-GCCCATCGATTTCCCCT------------------ACGACTCGAAACGTGCCCGCTACCCCGCTCGAGACCAAAAATTTTGCAATATGACCGTAATTTTTTTTGGTGGGGCACTTACCCCGCCACTTGAGCGACGGGA-GCGTTTGCCCTCTTA-CCATTCTCACAACCTCAATGAGTGCG--TCGTCACGTGTCAAGCAGTCACTAACCATTCAACAATAGGAAGCCGCTGAGCTCGGTAAGGGTTCCTTCAAGTACGCCTGGGTTCTTGACAAGCTCAAGGCCGAGCGTGAGCGTGGTATCACCATCGATATTGCTCTCTGGAAGTTCGAGACTCCTCGCTACTATGTCACCGTCATTGGTATGTTGTCGCTCATGCTTCATTCTACTTCTCTTCGTACTAACATATCACTCAGACGCTCCCGGTCACC
>289_EF-1
GTCGACCACTGTGAGTACTCTCCTCGACAATGAGCATATCTGCCATCGTCAATCCCGACCAAGACCTGGCGGGGTATTTCTCAAAGTCAACATACTGACATCGTTTCACAGACCGGTCACTTGATCTACCAGTGCGGTGGTATCGACAAGCGAACCATCGAGAAGTTCGAGAAGGTTAGTCACTTTCCCTTCAATCGCGCGTCCTTT-GCCCATCGATTTCCCCT------------------ACGACTCGAAACGTGCCCGCTACCCCGCTCGAGACCAAAAATTTTGCAATATGACCGTAATTTTTTTTGGTGGGGCACTTACCCCGCCACTTGAGCGACGGGA-GCGTTTGCCCTCTTA-CCATTCTCACAACCTCAATGAGTGCG--TCGTCACGTGTCAAGCAGTCACTAACCATTCAACAATAGGAAGCCGCTGAGCTCGGTAAGGGTTCCTTCAAGTACGCCTGGGTTCTTGACAAGCTCAAGGCCGAGCGTGAGCGTGGTATCACCATCGATATTGCTCTCTGGAAGTTCGAGACTCCTCGCTACTATGTCACCGTCATTGGTATGTTGTCGCTCATGCTTCATTCTACTTCTCTTCGTACTAACATATCACTCAGACGCTCCCGGTCACC
>290_EF-1
GTCGACCACTGTGAGTACTCTCCTCGACAATGAGCATATCTGCCATCGTCAATCCCGACCAAGACCTGGCGGGGTATTTCTCAAAGTCAACATACTGACATCGTTTCACAGACCGGTCACTTGATCTACCAGTGCGGTGGTATCGACAAGCGAACCATCGAGAAGTTCGAGAAGGTTAGTCACTTTCCCTTCAATCGCGCGTCCTTT-GCCCATCGATTTCCCCT------------------ACGACTCGAAACGTGCCCGCTACCCCGCTCGAGACCAAAAATTTTGCAATATGACCGTAATTTTTTT-GGTGGGGCACTTACCCCGCCACTTGAGCGAAGGGA-GCGTTTGCCCTCTTA-CCATTCTCACAACCTCAATGAGTGCG--TCGTCACGTGTGAAGCAGTCACTAACCATTCAACAATAGGAAGCCGCTGAGCTCGGTAAGGGTTCCTTCAAGTACGCCTGGGTTCTTGACAAGCTCAAGGCCGAGCGTGAGCGTGGTATCACCATCGATATTGCTCTCTGGAAGTTCGAGACTCCTCGCTACTATGTCACCGTCATTGGTATGTTGTCGCTCATGCTTCATTCTACTTCTCTTCGTACTAACATATCACTCAGACGCTCCCGGTCACC
>291_EF-1
GTCGACCACTGTGAGTACTCTCCTCGACAATGAGCATATCTGCCATCGTCAATCCCGACCAAGACCTGGCGGGGTATTTCTCAAAGTCAACATACTGACATCGTTTCACAGACCGGTCACTTGATCTACCAGTGCGGTGGTATCGACAAGCGAACCATCGAGAAGTTCGAGAAGGTTAGTCACTTTCCCTTCAATCGCGCGTCCTTT-GCCCATCGATTTCCCCT------------------ACGACTCGAAACGTGCCCGCTACCCCGCTCGAGACCAAAAATTTTGCAATATGACCGTAATTTTTTT-GGTGGGGCACTTACCCCGCCACTTGAGCGACGGGA-GCGTTTGCCCTCTTA-CCATTCTCACAACCTCAATGAGTGCG--TCGTCACGTGTCAAGCAGTCACTAACCACTCAACAATAGGAAGCCGCTGAGCTCGGTAAGGGTTCCTTCAAGTACGCCTGGGTTCTTGACAAGCTCAAGGCCGAGCGTGAGCGTGGTATCACCATCGATATTGCTCTCTGGAAGTTCGAGACTCCTCGCTACTATGTCACCGTCATTGGTATGTTGTCGCTCATGCTTCATTCTACTTCTCTTCGTACTAACATATCACCCAGACGCTCCCGGTCACC
>292_EF-1
GTCGACCACTGTGAGTACTCTCCTCGACAATGAGCATATCTGCCATCGTCAATCCCGACCAAGACCTGGCGGGGTATTTCTCAAAGTCAACATACTGACATCGTTTCACAGACCGGTCACTTGATCTACCAGTGCGGTGGTATCGACAAGCGAACCATCGAGAAGTTCGAGAAGGTTAGTCACTTTCCCTTCAATCGCGCGTCCTTT-GCCCATCGATTTCCCCT------------------ACGACTCGAAACGTGCCCGCTACCCCGCTCGAGACCAAAAATTTTGCAATATGACCGTAATTTTTTTTGGTGGGGCACTTACCCCGCCACTTGAGCGACGGGA-GCGTTTGCCCTCTTA-CCATTCTCACAACCTCAATGAGTGCG--TCGTCACGTGTCAAGCAGTCACTAACCATTCAACAATAGGAAGCCGCTGAGCTCGGTAAGGGTTCCTTCAAGTACGCCTGGGTTCTTGACAAGCTCAAGGCCGAGCGTGAGCGTGGTATCACCATCGATATTGCTCTCTGGAAGTTCGAGACTCCTCGCTACTATGTCACCGTCATTGGTATGTTGTCGCTCATGCTTCATTCTACTTCTCTTCGTACTAACATATCACTCAGACGCTCCCGGTCACC
>293_EF-1
GTCGACCACTGTGAGTACTCTCCTCGACAATGAGCATATCTGCCATCGTCAATCCCGACCAAGACCTGGCGGGGTATTTCTCAAAGTCAACATACTGACATCGTTTCACAGACCGGTCACTTGATCTACCAGTGCGGTGGTATCGACAAGCGAACCATCGAGAAGTTCGAGAAGGTTAGTCACTTTCCCTTCAATCGCGCGTCCTTT-GCCCATCGATTTCCCCT------------------ACGACTCGAAACGTGCCCGCTACCCCGCTCGAGACCAAAAATTTTGCAATATGACCGTAATTTTTTT-GGTGGGGCACTTACCCCGCCACTTGAGCGACGGGA-GCGTTTGCCCTCTTA-CCATTCTCACAACCTCAATGAGTGCG--TCGTCACGTGTCAAGCAGTCACTAACCACTCAACAATAGGAAGCCGCTGAGCTCGGTAAGGGTTCCTTCAAGTACGCCTGGGTTCTTGACAAGCTCAAGGCCGAGCGTGAGCGTGGTATCACCATCGATATTGCTCTCTGGAAGTTCGAGACTCCTCGCTACTATGTCACCGTCATTGGTATGTTGTCGCTCATGCTTCATTCTACTTCTCTTCGTACTAACATATCACCCAGACGCTCCCGGTCACC
>294_EF-1
GTCGACCACTGTGAGTACTCTCCTCGACAATGAGCATATCTGCCATCGTCAATCCCGACCAAGACCTGGCGGGGTATTTCTCAAAGTCAACATACTGACATCGTTTCACAGACCGGTCACTTGATCTACCAGTGCGGTGGTATCGACAAGCGAACCATCGAGAAGTTCGAGAAGGTTAGTCACTTTCCCTTCAATCGCGCGTCCTTT-GCCCATCGATTTCCCCT------------------ACGACTCGAAACGTGCCCGCTACCCCGCTCGAGACCAAAAATTTTGCAATATGACCGTAATTTTTTT-GGTGGGGCACTTACCCCGCCACTTGAGCGAAGGGA-GCGTTTGCCCTCTTA-CCATTCTCACAACCTCAATGAGTGCG--TCGTCACGTGTGAAGCAGTCACTAACCATTCAACAATAGGAAGCCGCTGAGCTCGGTAAGGGTTCCTTCAAGTACGCCTGGGTTCTTGACAAGCTCAAGGCCGAGCGTGAGCGTGGTATCACCATCGATATTGCTCTCTGGAAGTTCGAGACTCCTCGCTACTATGTCACCGTCATTGGTATGTTGTCGCTCATGCTTCATTCTACTTCTCTTCGTACTAACATATCACTCAGACGCTCCCGGTCACC
>295_EF-1
GTCGACCACTGTGAGTACTCTCCTCGACAATGAGCATATCTGCCATCGTCAATCCCGACCAAGACCTGGCGGGGTATTTCTCAAAGTCAACATACTGACATCGTTTCACAGACCGGTCACTTGATCTACCAGTGCGGTGGTATCGACAAGCGAACCATCGAGAAGTTCGAGAAGGTTAGTCACTTTCCCTTCAATCGCGCGTCCTTT-GCCCATCGATTTCCCCT------------------ACGACTCGAAACGTGCCCGCTACCCCGCTCGAGACCAAAAATTTTGCAATATGACCGTAATTTTTTT-GGTGGGGCACTTACCCCGCCACTTGAGCGAAGGGA-GCGTTTGCCCTCTTA-CCATTCTCACAACCTCAATGAGTGCG--TCGTCACGTGTGAAGCAGTCACTAACCATTCAACAATAGGAAGCCGCTGAGCTCGGTAAGGGTTCCTTCAAGTACGCCTGGGTTCTTGACAAGCTCAAGGCCGAGCGTGAGCGTGGTATCACCATCGATATTGCTCTCTGGAAGTTCGAGACTCCTCGCTACTATGTCACCGTCATTGGTATGTTGTCGCTCATGCTTCATTCTACTTCTCTTCGTACTAACATATCACTCAGACGCTCCCGGTCACC
>296_EF-1
GTCGACCACTGTGAGTACTCTCCTCGACAATGAGCATATCTGCCATCGTCAATCCCGACCAAGACCTGGCGGGGTATTTCTCAAAGTCAACATACTGACATCGTTTCACAGACCGGTCACTTGATCTACCAGTGCGGTGGTATCGACAAGCGAACCATCGAGAAGTTCGAGAAGGTTAGTCACTTTCCCTTCAATCGCGCGTCCTTT-GCCCATCGATTTCCCCT------------------ACGACTCGAAACGTGCCCGCTACCCCGCTCGAGACCAAAAATTTTGCAATATGACCGTAATTTTTTT-GGTGGGGCACTTACCCCGCCACTTGAGCGAAGGGA-GCGTTTGCCCTCTTA-CCATTCTCACAACCTCAATGAGTGCG--TCGTCACGTGTGAAGCAGTCACTAACCATTCAACAATAGGAAGCCGCTGAGCTCGGTAAGGGTTCCTTCAAGTACGCCTGGGTTCTTGACAAGCTCAAGGCCGAGCGTGAGCGTGGTATCACCATCGATATTGCTCTCTGGAAGTTCGAGACTCCTCGCTACTATGTCACCGTCATTGGTATGTTGTCGCTCATGCTTCATTCTACTTCTCTTCGTACTAACATATCACTCAGACGCTCCCGGTCACC
>297_EF-1
GTCGACCACTGTGAGTACTCTCCTCGACAATGAGCATATCTGCCATCGTCAATCCCGACCAAGACCTGGCGGGGTATTTCTCAAAGTCAACATACTGACATCGTTTCACAGACCGGTCACTTGATCTACCAGTGCGGTGGTATCGACAAGCGAACCATCGAGAAGTTCGAGAAGGTTAGTCACTTTCCCTTCAATCGCGCGTCCTTT-GCCCATCGATTTCCCCT------------------ACGACTCGAAACGTGCCCGCTACCCCGCTCGAGACCAAAAATTTTGCAATATGACCGTAATTTTTTT-GGTGGGGCACTTACCCCGCCACTTGAGCGAAGGGA-GCGTTTGCCCTCTTA-CCATTCTCACAACCTCAATGAGTGCG--TCGTCACGTGTGAAGCAGTCACTAACCATTCAACAATAGGAAGCCGCTGAGCTCGGTAAGGGTTCCTTCAAGTACGCCTGGGTTCTTGACAAGCTCAAGGCCGAGCGTGAGCGTGGTATCACCATCGATATTGCTCTCTGGAAGTTCGAGACTCCTCGCTACTATGTCACCGTCATTGGTATGTTGTCGCTCATGCTTCATTCTACTTCTCTTCGTACTAACATATCACTCAGACGCTCCCGGTCACC
>298_EF-1
GTCGACCACTGTGAGTACTCTCCTCGACAATGAGCATATCTGCCATCGTCAATCCCGACCAAGACCTGGCGGGGTATTTCTCAAAGTCAACATACTGACATCGTTTCACAGACCGGTCACTTGATCTACCAGTGCGGTGGTATCGACAAGCGAACCATCGAGAAGTTCGAGAAGGTTAGTCACTTTCCCTTCAATCGCGCGTCCTTT-GCCCATCGATTTCCCCT------------------ACGACTCGAAACGTGCCCGCTACCCCGCTCGAGACCAAAAATTTTGCAATATGACCGTAATTTTTTT-GGTGGGGCACTTACCCCGCCACTTGAGCGAAGGGA-GCGTTTGCCCTCTTA-CCATTCTCACAACCTCAATGAGTGCG--TCGTCACGTGTGAAGCAGTCACTAACCATTCAACAATAGGAAGCCGCTGAGCTCGGTAAGGGTTCCTTCAAGTACGCCTGGGTTCTTGACAAGCTCAAGGCCGAGCGTGAGCGTGGTATCACCATCGATATTGCTCTCTGGAAGTTCGAGACTCCTCGCTACTATGTCACCGTCATTGGTATGTTGTCGCTCATGCTTCATTCTACTTCTCTTCGTACTAACATATCACTCAGACGCTCCCGGTCACC
>299_EF-1
GTCGACCACTGTGAGTACTCTCCTCGACAATGAGCATATCTGCCATCGTCAATCCCGACCAAGACCTGGCGGGGTATTTCTCAAAGTCAACATACTGACATCGTTTCACAGACCGGTCACTTGATCTACCAGTGCGGTGGTATCGACAAGCGAACCATCGAGAAGTTCGAGAAGGTTAGTCACTTTCCCTTCAATCGCGCGTCCTTT-GCCCATCGATTTCCCCT------------------ACGACTCGAAACGTGCCCGCTACCCCGCTCGAGACCAAAAATTTTGCAATATGACCGTAATTTTTTT-GGTGGGGCACTTACCCCGCCACTTGAGCGAAGGGA-GCGTTTGCCCTCTTA-CCATTCTCACAACCTCAATGAGTGCG--TCGTCACGTGTGAAGCAGTCACTAACCATTCAACAATAGGAAGCCGCTGAGCTCGGTAAGGGTTCCTTCAAGTACGCCTGGGTTCTTGACAAGCTCAAGGCCGAGCGTGAGCGTGGTATCACCATCGATATTGCTCTCTGGAAGTTCGAGACTCCTCGCTACTATGTCACCGTCATTGGTATGTTGTCGCTCATGCTTCATTCTACTTCTCTTCGTACTAACATATCACTCAGACGCTCCCGGTCACC
>300_EF-1
GTCGACCACTGTGAGTACTCTCCTCGACAATGAGCATATCTGCCATCGTCAATCCCGACCAAGACCTGGCGGGGTATTTCTCAAAGTCAACATACTGACATCGTTTCACAGACCGGTCACTTGATCTACCAGTGCGGTGGTATCGACAAGCGAACCATCGAGAAGTTCGAGAAGGTTAGTCACTTTCCCTTCAATCGCGCGTCCTTT-GCCCATCGATTTCCCCT------------------ACGACTCGAAACGTGCCCGCTACCCCGCTCGAGACCAAAAATTTTGCAATATGACCGTAATTTTTTT-GGTGGGGCACTTACCCCGCCACTTGAGCGAAGGGA-GCGTTTGCCCTCTTA-CCATTCTCACAACCTCAATGAGTGCG--TCGTCACGTGTGAAGCAGTCACTAACCATTCAACAATAGGAAGCCGCTGAGCTCGGTAAGGGTTCCTTCAAGTACGCCTGGGTTCTTGACAAGCTCAAGGCCGAGCGTGAGCGTGGTATCACCATCGATATTGCTCTCTGGAAGTTCGAGACTCCTCGCTACTATGTCACCGTCATTGGTATGTTGTCGCTCATGCTTCATTCTACTTCTCTTCGTACTAACATATCACTCAGACGCTCCCGGTCACC
>301_EF-1
GTCGACCACTGTGAGTACTCTCCTCGACAATGAGCATATCTGCCATCGTCAATCCCGACCAAGACCTGGCGGGGTATTTCTCAAAGTCAACATACTGACATCGTTTCACAGACCGGTCACTTGATCTACCAGTGCGGTGGTATCGACAAGCGAACCATCGAGAAGTTCGAGAAGGTTAGTCACTTTCCCTTCAATCGCGCGTCCTTT-GCCCATCGATTTCCCCT------------------ACGACTCGAAACGTGCCCGCTACCCCGCTCGAGACCAAAAATTTTGCAATATGACCGTAATTTTTTT-GGTGGGGCACTTACCCCGCCACTTGAGCGAAGGGA-GCGTTTGCCCTCTTA-CCATTCTCACAACCTCAATGAGTGCG--TCGTCACGTGTGAAGCAGTCACTAACCATTCAACAATAGGAAGCCGCTGAGCTCGGTAAGGGTTCCTTCAAGTACGCCTGGGTTCTTGACAAGCTCAAGGCCGAGCGTGAGCGTGGTATCACCATCGATATTGCTCTCTGGAAGTTCGAGACTCCTCGCTACTATGTCACCGTCATTGGTATGTTGTCGCTCATGCTTCATTCTACTTCTCTTCGTACTAACATATCACTCAGACGCTCCCGGTCACC
>302_EF-1
GTCGACCACTGTGAGTACTCTCCTCGACAATGAGCATATCTGCCATCGTCAATCCCGACCAAGACCTGGCGGGGTATTTCTCAAAGTCAACATACTGACATCGTTTCACAGACCGGTCACTTGATCTACCAGTGCGGTGGTATCGACAAGCGAACCATCGAGAAGTTCGAGAAGGTTAGTCACTTTCCCTTCAATCGCGCGTCCTTT-GCCCATCGATTTCCCCT------------------ACGACTCGAAACGTGCCCGCTACCCCGCTCGAGACCAAAAATTTTGCAATATGACCGTAATTTTTTT-GGTGGGGCACTTACCCCGCCACTTGAGCGAAGGGA-GCGTTTGCCCTCTTA-CCATTCTCACAACCTCAATGAGTGCG--TCGTCACGTGTGAAGCAGTCACTAACCATTCAACAATAGGAAGCCGCTGAGCTCGGTAAGGGTTCCTTCAAGTACGCCTGGGTTCTTGACAAGCTCAAGGCCGAGCGTGAGCGTGGTATCACCATCGATATTGCTCTCTGGAAGTTCGAGACTCCTCGCTACTATGTCACCGTCATTGGTATGTTGTCGCTCATGCTTCATTCTACTTCTCTTCGTACTAACATATCACTCAGACGCTCCCGGTCACC
>303_EF-1
GTCGACCACTGTGAGTACTCTCCTCGACAATGAGCATATCTGCCATCGTCAATCCCGACCAAGACCTGGCGGGGTATTTCTCAAAGTCAACATACTGACATCGTTTCACAGACCGGTCACTTGATCTACCAGTGCGGTGGTATCGACAAGCGAACCATCGAGAAGTTCGAGAAGGTTAGTCACTTTCCCTTCAATCGCGCGTCCTTT-GCCCATCGATTTCCCCT------------------ACGACTCGAAACGTGCCCGCTACCCCGCTCGAGACCAAAAATTTTGCAATATGACCGTAATTTTTTT-GGTGGGGCACTTACCCCGCCACTTGAGCGACGGGA-GCGTTTGCCCTCTTA-CCATTCTCAGAACCTCAATGAGTGCG--TCGTCACGTGTCAAGCAGTCACTAACCATTCAACAATAGGAAGCCGCTGAGCTCGGTAAGGGTTCCTTCAAGTACGCCTGGGTTCTTGACAAGCTCAAGGCCGAGCGTGAGCGTGGTATCACCATCGATATTGCTCTCTGGAAGTTCGAGACTCCTCGCTACTATGTCACCGTCATTGGTATGTTGTCGCTCATGCTTCATTCTACTTCTCTTCGTACTAACATATCACTCAGACGCTCCCGGTCACC
>304_EF-1
GTCGACCACTGTGAGTACTCTCCTCGACAATGAGCATATCTGCCATCGTCAATCCCGACCAAGACCTGGCGGGGTATTTCTCAAAGTCAACATACTGACATCGTTTCACAGACCGGTCACTTGATCTACCAGTGCGGTGGTATCGACAAGCGAACCATCGAGAAGTTCGAGAAGGTTAGTCACTTTCCCTTCAATCGCGCGTCCTTT-GCCCATCGATTTCCCCT------------------ACGACTCGAAACGTGCCCGCTACCCCGCTCGAGACCAAAAATTTTGCAATATGACCGTAATTTTTTTTGGTGGGGCACTTACCCCGCCACTTGAGCGACGGGA-GCGTTTGCCCTCTTA-CCATTCTCACAACCTCAATGAGTGCG--TCGTCACGTGTCAAGCAGTCACTAACCATTCAACAATAGGAAGCCGCTGAGCTCGGTAAGGGTTCCTTCAAGTACGCCTGGGTTCTTGACAAGCTCAAGGCCGAGCGTGAGCGTGGTATCACCATCGATATTGCTCTCTGGAAGTTCGAGACTCCTCGCTACTATGTCACCGTCATTGGTATGTTGTCGCTCATGCTTCATTCTACTTCTCTTCGTACTAACATATCACTCAGACGCTCCCGGTCACC
>306_EF-1
GTCGACCACTGTGAGTACTCTCCTCGACAATGAGCATATCTGCCATCGTCAATCCCGACCAAGACCTGGCGGGGTATTTCTCAAAGTCAACATACTGACATCGTTTCACAGACCGGTCACTTGATCTACCAGTGCGGTGGTATCGACAAGCGAACCATCGAGAAGTTCGAGAAGGTTAGTCACTTTCCCTTCAATCGCGCGTCCTTT-GCCCATCGATTTCCCCT------------------ACGACTCGAAACGTGCCCGCTACCCCGCTCGAGACCAAAAATTTTGCAATATGACCGTAATTTTTTT-GGTGGGGCACTTACCCCGCCACTTGAGCGAAGGGA-GCGTTTGCCCTCTTA-CCATTCTCACAACCTCAATGAGTGCG--TCGTCACGTGTGAAGCAGTCACTAACCATTCAACAATAGGAAGCCGCTGAGCTCGGTAAGGGTTCCTTCAAGTACGCCTGGGTTCTTGACAAGCTCAAGGCCGAGCGTGAGCGTGGTATCACCATCGATATTGCTCTCTGGAAGTTCGAGACTCCTCGCTACTATGTCACCGTCATTGGTATGTTGTCGCTCATGCTTCATTCTACTTCTCTTCGTACTAACATATCACTCAGACGCTCCCGGTCACC
>307_EF-1
GTCGACCACTGTGAGTACTCTCCTCGACAATGAGCATATCTGCCATCGTCAATCCCGACCAAGACCTGGCGGGGTATTTCTCAAAGTCAACATACTGACATCGTTTCACAGACCGGTCACTTGATCTACCAGTGCGGTGGTATCGACAAGCGAACCATCGAGAAGTTCGAGAAGGTTAGTCACTTTCCCTTCAATCGCGCGTCCTTT-GCCCATCGATTTCCCCT------------------ACGACTCGAAACGTGCCCGCTACCCCGCTCGAGACCAAAAATTTTGCAATATGACCGTAATTTTTTT-GGTGGGGCACTTACCCCGCCACTTGAGCGAAGGGA-GCGTTTGCCCTCTTA-CCATTCTCACAACCTCAATGAGTGCG--TCGTCACGTGTGAAGCAGTCACTAACCATTCAACAATAGGAAGCCGCTGAGCTCGGTAAGGGTTCCTTCAAGTACGCCTGGGTTCTTGACAAGCTCAAGGCCGAGCGTGAGCGTGGTATCACCATCGATATTGCTCTCTGGAAGTTCGAGACTCCTCGCTACTATGTCACCGTCATTGGTATGTTGTCGCTCATGCTTCATTCTACTTCTCTTCGTACTAACATATCACTCAGACGCTCCCGGTCACC
>309_EF-1
GTCGACCACTGTGAGTACTCTCCTCGACAATGAGCATATCTGCCATCGTCAATCCCGACCAAGACCTGGCGGGGTATTTCTCAAAGTCAACATACTGACATCGTTTCACAGACCGGTCACTTGATCTACCAGTGCGGTGGTATCGACAAGCGAACCATCGAGAAGTTCGAGAAGGTTAGTCACTTTCCCTTCAATCGCGCGTCCTTT-GCCCATCGATTTCCCCT------------------ACGACTCGAAACGTGCCCGCTACCCCGCTCGAGACCAAAAATTTTGCAATATGACCGTAATTTTTTT-GGTGGGGCACTTACCCCGCCACTTGAGCGAAGGGA-GCGTTTGCCCTCTTA-CCATTCTCACAACCTCAATGAGTGCG--TCGTCACGTGTGAAGCAGTCACTAACCATTCAACAATAGGAAGCCGCTGAGCTCGGTAAGGGTTCCTTCAAGTACGCCTGGGTTCTTGACAAGCTCAAGGCCGAGCGTGAGCGTGGTATCACCATCGATATTGCTCTCTGGAAGTTCGAGACTCCTCGCTACTATGTCACCGTCATTGGTATGTTGTCGCTCATGCTTCATTCTACTTCTCTTCGTACTAACATATCACTCAGACGCTCCCGGTCACC
>310_EF-1
GTCGACCACTGTGAGTACTCTCCTCGACAATGAGCATATCTGCCATCGTCAATCCCGACCAAGACCTGGCGGGGTATTTCTCAAAGTCAACATACTGACATCGTTTCACAGACCGGTCACTTGATCTACCAGTGCGGTGGTATCGACAAGCGAACCATCGAGAAGTTCGAGAAGGTTAGTCACTTTCCCTTCAATCGCGCGTCCTTT-GCCCATCGATTTCCCCT------------------ACGACTCGAAACGTGCCCGCTACCCCGCTCGAGACCAAAAATTTTGCAATATGACCGTAATTTTTTTTGGTGGGGCACTTACCCCGCCACTTGAGCGACGGGA-GCGTTTGCCCTCTTA-CCATTCTCACAACCTCAATGAGTGCG--TCGTCACGTGTCAAGCAGTCACTAACCATTCAACAATAGGAAGCCGCTGAGCTCGGTAAGGGTTCCTTCAAGTACGCCTGGGTTCTTGACAAGCTCAAGGCCGAGCGTGAGCGTGGTATCACCATCGATATTGCTCTCTGGAAGTTCGAGACTCCTCGCTACTATGTCACCGTCATTGGTATGTTGTCGCTCATGCTTCATTCTACTTCTCTTCGTACTAACATATCACTCAGACGCTCCCGGTCACC
>311_EF-1
GTCGACCACTGTGAGTACTCTCCTCGACAATGAGCATATCTGCCATCGTCAATCCCGACCAAGACCTGGCGGGGTATTTCTCAAAGTCAACATACTGACATCGTTTCACAGACCGGTCACTTGATCTACCAGTGCGGTGGTATCGACAAGCGAACCATCGAGAAGTTCGAGAAGGTTAGTCACTTTCCCTTCAATCGCGCGTCCTTT-GCCCATCGATTTCCCCT------------------ACGACTCGAAACGTGCCCGCTACCCCGCTCGAGACCAAAAATTTTGCAATATGACCGTAATTTTTTT-GGTGGGGCACTTACCCCGCCACTTGAGCGAAGGGA-GCGTTTGCCCTCTTA-CCATTCTCACAACCTCAATGAGTGCG--TCGTCACGTGTGAAGCAGTCACTAACCATTCAACAATAGGAAGCCGCTGAGCTCGGTAAGGGTTCCTTCAAGTACGCCTGGGTTCTTGACAAGCTCAAGGCCGAGCGTGAGCGTGGTATCACCATCGATATTGCTCTCTGGAAGTTCGAGACTCCTCGCTACTATGTCACCGTCATTGGTATGTTGTCGCTCATGCTTCATTCTACTTCTCTTCGTACTAACATATCACTCAGACGCTCCCGGTCACC
>312_EF-1
GTCGACCACTGTGAGTACTCTCCTCGACAATGAGCATATCTGCCATCGTCAATCCCGACCAAGACCTGGCGGGGTATTTCTCAAAGTCAACATACTGACATCGTTTCACAGACCGGTCACTTGATCTACCAGTGCGGTGGTATCGACAAGCGAACCATCGAGAAGTTCGAGAAGGTTAGTCACTTTCCCTTCAATCGCGCGTCCTTT-GCCCATCGATTTCCCCT------------------ACGACTCGAAACGTGCCCGCAACCCCGCTCGAGACCAAAAATTTTGCAATATGACCGTAATTTTTTTTGGTGGGGCACTTACCCCGCCACTTGAGCGACGGGA-GCGTTTGCCCTCTTA-CCATTCTCACAACCTCAATGAGTGCG--TCGTCACGTGTCAAGCAGTCACTAACCATTCAACAATAGGAAGCCGCTGAGCTCGGTAAGGGTTCCTTCAAGTACGCCTGGGTTCTTGACAAGCTCAAGGCCGAGCGTGAGCGTGGTATCACCATCGATATTGCTCTCTGGAAGTTCGAGACTCCTCGCTACTATGTCACCGTCATTGGTATGTTGTCGCTCATGCTTCATTCTACTTCTCTTCGTACTAACATATCACTCAGACGCTCCCGGTCACC
>313_EF-1
GTCGACCACTGTGAGTACTCTCCTCGACAATGAGCATATCTGCCATCGTCAATCCCGACCAAGACCTGGCGGGGTATTTCTCAAAGTCAACATACTGACATCGTTTCACAGACCGGTCACTTGATCTACCAGTGCGGTGGTATCGACAAGCGAACCATCGAGAAGTTCGAGAAGGTTAGTCACTTTCCCTTCAATCGCGCGTCCTTT-GCCCATCGATTTCCCCT------------------ACGACTCGAAACGTGCCCGCTACCCCGCTCGAGACCAAAAATTTTGCAATATGACCGTAATTTTTTT-GGTGGGGCACTTACCCCGCCACTTGAGCGAAGGGA-GCGTTTGCCCTCTTA-CCATTCTCACAACCTCAATGAGTGCG--TCGTCACGTGTGAAGCAGTCACTAACCATTCAACAATAGGAAGCCGCTGAGCTCGGTAAGGGTTCCTTCAAGTACGCCTGGGTTCTTGACAAGCTCAAGGCCGAGCGTGAGCGTGGTATCACCATCGATATTGCTCTCTGGAAGTTCGAGACTCCTCGCTACTATGTCACCGTCATTGGTATGTTGTCGCTCATGCTTCATTCTACTTCTCTTCGTACTAACATATCACTCAGACGCTCCCGGTCACC
>314_EF-1
GTCGACCACTGTGAGTACTCTCCTCGACAATGAGCATATCTGCCATCGTCAATCCCGACCAAGACCTGGCGGGGTATTTCTCAAAGTCAACATACTGACATCGTTTCACAGACCGGTCACTTGATCTACCAGTGCGGTGGTATCGACAAGCGAACCATCGAGAAGTTCGAGAAGGTTAGTCACTTTCCCTTCAATCGCGCGTCCTTT-GCCCATCGATTTCCCCT------------------ACGACTCGAAACGTGCCCGCTACCCCGCTCGAGACCAAAAATTTTGCAATATGACCGTAATTTTTTT-GGTGGGGCACTTACCCCGCCACTTGAGCGAAGGGA-GCGTTTGCCCTCTTA-CCATTCTCACAACCTCAATGAGTGCG--TCGTCACGTGTGAAGCAGTCACTAACCATTCAACAATAGGAAGCCGCTGAGCTCGGTAAGGGTTCCTTCAAGTACGCCTGGGTTCTTGACAAGCTCAAGGCCGAGCGTGAGCGTGGTATCACCATCGATATTGCTCTCTGGAAGTTCGAGACTCCTCGCTACTATGTCACCGTCATTGGTATGTTGTCGCTCATGCTTCATTCTACTTCTCTTCGTACTAACATATCACTCAGACGCTCCCGGTCACC
>315_EF-1
GTCGACCACTGTGAGTACTCTCCTCGACAATGAGCATATCTGCCATCGTCAATCCCGACCAAGACCTGGCGGGGTATTTCTCAAAGTCAACATACTGACATCGTTTCACAGACCGGTCACTTGATCTACCAGTGCGGTGGTATCGACAAGCGAACCATCGAGAAGTTCGAGAAGGTTAGTCACTTTCCCTTCAATCGCGCGTCCTTT-GCCCATCGATTTCCCCT------------------ACGACTCGAAACGTGCCCGCTACCCCGCTCGAGACCAAAAATTTTGCAATATGACCGTAATTTTTTT-GGTGGGGCACTTACCCCGCCACTTGAGCGAAGGGA-GCGTTTGCCCTCTTA-CCATTCTCACAACCTCAATGAGTGCG--TCGTCACGTGTGAAGCAGTCACTAACCATTCAACAATAGGAAGCCGCTGAGCTCGGTAAGGGTTCCTTCAAGTACGCCTGGGTTCTTGACAAGCTCAAGGCCGAGCGTGAGCGTGGTATCACCATCGATATTGCTCTCTGGAAGTTCGAGACTCCTCGCTACTATGTCACCGTCATTGGTATGTTGTCGCTCATGCTTCATTCTACTTCTCTTCGTACTAACATATCACTCAGACGCTCCCGGTCACC
>316_EF-1
GTCGACCACTGTGAGTACTCTCCTCGACAATGAGCATATCTGCCATCGTCAATCCCGACCAAGACCTGGCGGGGTATTTCTCAAAGTCAACATACTGACATCGTTTCACAGACCGGTCACTTGATCTACCAGTGCGGTGGTATCGACAAGCGAACCATCGAGAAGTTCGAGAAGGTTAGTCACTTTCCCTTCAATCGCGCGTCCTTT-GCCCATCGATTTCCCCT------------------ACGACTCGAAACGTGCCCGCTACCCCGCTCGAGACCAAAAATTTTGCAATATGACCGTAATTTTTTT-GGTGGGGCACTTACCCCGCCACTTGAGCGAAGGGA-GCGTTTGCCCTCTTA-CCATTCTCACAACCTCAATGAGTGCG--TCGTCACGTGTGAAGCAGTCACTAACCATTCAACAATAGGAAGCCGCTGAGCTCGGTAAGGGTTCCTTCAAGTACGCCTGGGTTCTTGACAAGCTCAAGGCCGAGCGTGAGCGTGGTATCACCATCGATATTGCTCTCTGGAAGTTCGAGACTCCTCGCTACTATGTCACCGTCATTGGTATGTTGTCGCTCATGCTTCATTCTACTTCTCTTCGTACTAACATATCACTCAGACGCTCCCGGTCACC
>317_EF-1
GTCGACCACTGTGAGTACTCTCCTCGACAATGAGCATATCTGCCATCGTCAATCCCGACCAAGACCTGGCGGGGTATTTCTCAAAGTCAACATACTGACATCGTTTCACAGACCGGTCACTTGATCTACCAGTGCGGTGGTATCGACAAGCGAACCATCGAGAAGTTCGAGAAGGTTAGTCACTTTCCCTTCAATCGCGCGTCCTTT-GCCCATCGATTTCCCCT------------------ACGACTCGAAACGTGCCCGCTACCCCGCTCGAGACCAAAAATTTTGCAATATGACCGTAATTTTTTT-GGTGGGGCACTTACCCCGCCACTTGAGCGAAGGGA-GCGTTTGCCCTCTTA-CCATTCTCACAACCTCAATGAGTGCG--TCGTCACGTGTCAAGCAGTCACTAACCATTCAACAATAGGAAGCCGCTGAGCTCGGTAAGGGTTCCTTCAAGTACGCCTGGGTTCTTGACAAGCTCAAGGCCGAGCGTGAGCGTGGTATCACCATCGATATTGCTCTCTGGAAGTTCGAGACTCCTCGCTACTATGTCACCGTCATTGGTATGTTGTCGCTCATGCTTCATTCTACTTCTCTTCGTACTAACATATCACTCAGACGCTCCCGGTCACC
>319_EF-1
GTCGACCACTGTGAGTACTCTCCTCGACAATGAGCATATCTGCCATCGTCAATCCCGACCAAGACCTGGCGGGGTATTTCTCAAAGTCAACATACTGACATCGTTTCACAGACCGGTCACTTGATCTACCAGTGCGGTGGTATCGACAAGCGAACCATCGAGAAGTTCGAGAAGGTTAGTCACTTTCCCTTCAATCGCGCGTCCTTT-GCCCATCGATTTCCCCT------------------ACGACTCGAAACGTGCCCGCTACCCCGCTCGAGACCAAAAATTTTGCAATATGACCGTAATTTTTTT-GGTGGGGCACTTACCCCGCCACTTGAGCGACGGGA-GCGTTTGCCCTCTTA-CCATTCTCACAACCTCAATGAGTGCG--TCGTCACGTGTCAAGCAGTCACTAACCACTCAACAATAGGAAGCCGCTGAGCTCGGTAAGGGTTCCTTCAAGTACGCCTGGGTTCTTGACAAGCTCAAGGCCGAGCGTGAGCGTGGTATCACCATCGATATTGCTCTCTGGAAGTTCGAGACTCCTCGCTACTATGTCACCGTCATTGGTATGTTGTCGCTCATGCTTCATTCTACTTCTCTTCGTACTAACATATCACCCAGACGCTCCCGGTCACC
>320_EF-1
GTCGACCACTGTGAGTACTCTCCTCGACAATGAGCATATCTGCCATCGTCAATCCCGACCAAGACCTGGCGGGGTATTTCTCAAAGTCAACATACTGACATCGTTTCACAGACCGGTCACTTGATCTACCAGTGCGGTGGTATCGACAAGCGAACCATCGAGAAGTTCGAGAAGGTTAGTCACTTTCCCTTCAATCGCGCGTCCTTT-GCCCATCGATTTCCCCT------------------ACGACTCGAAACGTGCCCGCTACCCCGCTCGAGACCAAAAATTTTGCAATATGACCGTAATTTTTTT-GGTGGGGCACTTACCCCGCCACTTGAGCGAAGGGA-GCGTTTGCCCTCTTA-CCATTCTCACAACCTCAATGAGTGCG--TCGTCACGTGTGAAGCAGTCACTAACCATTCAACAATAGGAAGCCGCTGAGCTCGGTAAGGGTTCCTTCAAGTACGCCTGGGTTCTTGACAAGCTCAAGGCCGAGCGTGAGCGTGGTATCACCATCGATATTGCTCTCTGGAAGTTCGAGACTCCTCGCTACTATGTCACCGTCATTGGTATGTTGTCGCTCATGCTTCATTCTACTTCTCTTCGTACTAACATATCACTCAGACGCTCCCGGTCACC
>321_EF-1
GTCGACCACTGTGAGTACTCTCCTCGACAATGAGCATATCTGCCATCGTCAATCCCGACCAAGACCTGGCGGGGTATTTCTCAAAGTCAACATACTGACATCGTTTCACAGACCGGTCACTTGATCTACCAGTGCGGTGGTATCGACAAGCGAACCATCGAGAAGTTCGAGAAGGTTAGTCACTTTCCCTTCAATCGCGCGTCCTTT-GCCCATCGATTTCCCCT------------------ACGACTCGAAACGTGCCCGCTACCCCGCTCGAGACCAAAAATTTTGCAATATGACCGTAATTTTTTT-GGTGGGGCACTTACCCCGCCACTTGAGCGAAGGGA-GCGTTTGCCCTCTTA-CCATTCTCACAACCTCAATGAGTGCG--TCGTCACGTGTGAAGCAGTCACTAACCATTCAACAATAGGAAGCCGCTGAGCTCGGTAAGGGTTCCTTCAAGTACGCCTGGGTTCTTGACAAGCTCAAGGCCGAGCGTGAGCGTGGTATCACCATCGATATTGCTCTCTGGAAGTTCGAGACTCCTCGCTACTATGTCACCGTCATTGGTATGTTGTCGCTCATGCTTCATTCTACTTCTCTTCGTACTAACATATCACTCAGACGCTCCCGGTCACC
>322_EF-1
GTCGACCACTGTGAGTACTCTCCTCGACAATGAGCATATCTGCCATCGTCAATCCCGACCAAGACCTGGCGGGGTATTTCTCAAAGTCAACATACTGACATCGTTTCACAGACCGGTCACTTGATCTACCAGTGCGGTGGTATCGACAAGCGAACCATCGAGAAGTTCGAGAAGGTTAGTCACTTTCCCTTCAATCGCGCGTCCTTT-GCCCATCGATTTCCCCT------------------ACGACTCGAAACGTGCCCGCTACCCCGCTCGAGACCAAAAATTTTGCAATATGACCGTAATTTTTTT-GGTGGGGCACTTACCCCGCCACTTGAGCGACGGGA-GCGTTTGCCCTCTTA-CCATTCTCACAACCTCAATGAGTGCG--TCGTCACGTGTCAAGCAGTCACTAACCATTCAACAATAGGAAGCCGCTGAGCTCGGTAAGGGTTCCTTCAAGTACGCCTGGGTTCTTGACAAGCTCAAGGCCGAGCGTGAGCGTGGTATCACCATCGATATTGCTCTCTGGAAGTTCGAGACTCCTCGCTACTATGTCACCGTCATTGGTATGTTGTCGCTCATGCTTCATTCTACTTCTCTTCGTACTAACATATCACTCAGACGCTCCCGGTCACC
>323_EF-1
GTCGACCACTGTGAGTACTCTCCTCGACAATGAGCATATCTGCCATCGTCAATCCCGACCAAGACCTGGCGGGGTATTTCTCAAAGTCAACATACTGACATCGTTTCACAGACCGGTCACTTGATCTACCAGTGCGGTGGTATCGACAAGCGAACCATCGAGAAGTTCGAGAAGGTTAGTCACTTTCCCTTCAATCGCGCGTCCTTT-GCCCATCGATTTCCCCT------------------ACGACTCGAAACGTGCCCGCTACCCCGCTCGAGACCAAAAATTTTGCAATATGACCGTAATTTTTTT-GGTGGGGCACTTACCCCGCCACTTGAGCGACGGGA-GCGTTTGCCCTCTTA-CCATTCTCACAACCTCAATGAGTGCG--TCGTCACGTGTCAAGCAGTCACTAACCATTCAACAATAGGAAGCCGCTGAGCTCGGTAAGGGTTCCTTCAAGTACGCCTGGGTTCTTGACAAGCTCAAGGCCGAGCGTGAGCGTGGTATCACCATCGATATTGCTCTCTGGAAGTTCGAGACTCCTCGCTACTATGTCACCGTCATTGGTATGTTGTCGCTCATGCTTCATTCTACTTCTCTTCGTACTAACATATCACTCAGACGCTCCCGGTCACC
>324_EF-1
GTCGACCACTGTGAGTACTCTCCTCGACAATGAGCATATCTGCCATCGTCAATCCCGACCAAGACCTGGCGGGGTATTTCTCAAAGTCAACATACTGACATCGTTTCACAGACCGGTCACTTGATCTACCAGTGCGGTGGTATCGACAAGCGAACCATCGAGAAGTTCGAGAAGGTTAGTCACTTTCCCTTCAATCGCGCGTCCTTT-GCCCATCGATTTCCCCT------------------ACGACTCGAAACGTGCCCGCTACCCCGCTCGAGACCAAAAATTTTGCAATATGACCGTAATTTTTTT-GGTGGGGCACTTACCCCGCCACTTGAGCGAAGGGA-GCGTTTGCCCTCTTA-CCATTCTCACAACCTCAATGAGTGCG--TCGTCACGTGTGAAGCAGTCACTAACCATTCAACAATAGGAAGCCGCTGAGCTCGGTAAGGGTTCCTTCAAGTACGCCTGGGTTCTTGACAAGCTCAAGGCCGAGCGTGAGCGTGGTATCACCATCGATATTGCTCTCTGGAAGTTCGAGACTCCTCGCTACTATGTCACCGTCATTGGTATGTTGTCGCTCATGCTTCATTCTACTTCTCTTCGTACTAACATATCACTCAGACGCTCCCGGTCACC
>325_EF-1
GTCGACCACTGTGAGTACTCTCCTCGACAATGAGCATATCTGCCATCGTCAATCCCGACCAAGACCTGGCGGGGTATTTCTCAAAGTCAACATACTGACATCGTTTCACAGACCGGTCACTTGATCTACCAGTGCGGTGGTATCGACAAGCGAACCATCGAGAAGTTCGAGAAGGTTAGTCACTTTCCCTTCAATCGCGCGTCCTTT-GCCCATCGATTTCCCCT------------------ACGACTCGAAACGTGCCCGCTACCCCGCTCGAGACCAAAAATTTTGCAATATGACCGTAATTTTTTTTGGTGGGGCACTTACCCCGCCACTTGAGCGACGGGA-GCGTTTGCCCTCTTA-CCATTCTCACAACCTCAATGAGTGCG--TCGTCACGTGTCAAGCAGTCACTAACCATTCAACAATAGGAAGCCGCTGAGCTCGGTAAGGGTTCCTTCAAGTACGCCTGGGTTCTTGACAAGCTCAAGGCCGAGCGTGAGCGTGGTATCACCATCGATATTGCTCTCTGGAAGTTCGAGACTCCTCGCTACTATGTCACCGTCATTGGTATGTTGTCGCTCATGCTTCATTCTACTTCTCTTCGTACTAACATATCACTCAGACGCTCCCGGTCACC
>326_EF-1
GTCGACCACTGTGAGTACTCTCCTCGACAATGAGCTTATCTGCCATCGTCAATCCCGACCAAGACCTGGCGGGGTATTTCTCAAAGTCAACATACTGACATCGTTTCACAGACCGGTCACTTGATCTACCAGTGCGGTGGTATTGACAAGCGAACCATCGAGAAGTTCGAGAAGGTTAGTCACTTTCCCTTCGATCGCGCGTCCTTT-GCCCATCGATTTCACCT------------------ACGACTCGAAACGTGCCCGCTACCCCGCTCGAGACCAAAAATTTTGCAATATGACCGTAATTTTTTTTGGTGGGGCACTTACCCCGCCACTTGAGCGACGGGA-GCGTTTGCCCTCTTAACCATTCTCACAACCTCAATCAGTGCG--TCGTCACGTGTCAAGCAGTCACTAACCATTCAACAATAGGAAGCCGCTGAGCTCGGTAAGGGTTCCTTCAAGTACGCCTGGGTTCTTGACAAGCTCAAGGCCGAGCGTGAGCGTGGTATCACCATCGATATTGCTCTCTGGAAGTTCGAGACTCCTCGCTACTATGTCACCGTCATTGGTATGTTGTCTCTCATGCTTCATTCTACTTCTCTTCGTACTAACATATCACTCAGACGCTCCCGGTCACC
>327_EF-1
GTCGACCACTGTGAGTACTCTCCTCGACAATGAGCATATCTGCCATCGTCAATCCCGACCAAGACCTGGCGGGGTATTTCTCAAAGTCAACATACTGACATCGTTTCACAGACCGGTCACTTGATCTACCAGTGCGGTGGTATCGACAAGCGAACCATCGAGAAGTTCGAGAAGGTTAGTCACTTTCCCTTCAATCGCGCGTCCTTT-GCCCATCGATTTCCCCT------------------ACGACTCGAAACGTGCCCGCTACCCCGCTCGAGACCAAAAATTTTGCAATATGACCGTAATTTTTTT-GGTGGGGCACTTACCCCGCCACTTGAGCGAAGGGA-GCGTTTGCCCTCTTA-CCATTCTCACAACCTCAATGAGTGCG--TCGTCACGTGTGAAGCAGTCACTAACCATTCAACAATAGGAAGCCGCTGAGCTCGGTAAGGGTTCCTTCAAGTACGCCTGGGTTCTTGACAAGCTCAAGGCCGAGCGTGAGCGTGGTATCACCATCGATATTGCTCTCTGGAAGTTCGAGACTCCTCGCTACTATGTCACCGTCATTGGTATGTTGTCGCTCATGCTTCATTCTACTTCTCTTCGTACTAACATATCACTCAGACGCTCCCGGTCACC
>328_EF-1
GTCGACCACTGTGAGTACTCTCCTCGACAATGAGCATATCTGCCATCGTCAATCCCGACCAAGACCTGGCGGGGTATTTCTCAAAGTCAACATACTGACATCGTTTCACAGACCGGTCACTTGATCTACCAGTGCGGTGGTATCGACAAGCGAACCATCGAGAAGTTCGAGAAGGTTAGTCACTTTCCCTTCAATCGCGCGTCCTTT-GCCCATCGATTTCCCCT------------------ACGACTCGAAACGTGCCCGCTACCCCGCTCGAGACCAAAAATTTTGCAATATGACCGTAATTTTTTTTGGTGGGGCACTTACCCCGCCACTTGAGCGACGGGA-GCGTTTGCCCTCTTA-CCATTCTCACAACCTCAATGAGTGCG--TCGTCACGTGTCAAGCAGTCACTAACCATTCAACAATAGGAAGCCGCTGAGCTCGGTAAGGGTTCCTTCAAGTACGCCTGGGTTCTTGACAAGCTCAAGGCCGAGCGTGAGCGTGGTATCACCATCGATATTGCTCTCTGGAAGTTCGAGACTCCTCGCTACTATGTCACCGTCATTGGTATGTTGTCGCTCATGCTTCATTCTACTTCTCTTCGTACTAACATATCACTCAGACGCTCCCGGTCACC
>329_EF-1
GTCGACCACTGTGAGTACTCTCCTCGACAATGAGCATATCTGCCATCGTCAATCCCGACCAAGACCTGGCGGGGTATTTCTCAAAGTCAACATACTGACATCGTTTCACAGACCGGTCACTTGATCTACCAGTGCGGTGGTATCGACAAGCGAACCATCGAGAAGTTCGAGAAGGTTAGTCACTTTCCCTTCAATCGCGCGTCCTTT-GCCCATCGATTTCCCCT------------------ACGACTCGAAACGTGCCCGCTACCCCGCTCGAGACCAAAAATTTTGCAATATGACCGTAATTTTTTT-GGTGGGGCACTTACCCCGCCACTTGAGCGAAGGGA-GCGTTTGCCCTCTTA-CCATTCTCACAACCTCAATGAGTGCG--TCGTCACGTGTCAAGCAGTCACTAACCATTCAACAATAGGAAGCCGCTGAGCTCGGTAAGGGTTCCTTCAAGTACGCCTGGGTTCTTGACAAGCTCAAGGCCGAGCGTGAGCGTGGTATCACCATCGATATTGCTCTCTGGAAGTTCGAGACTCCTCGCTACTATGTCACCGTCATTGGTATGTTGTCGCTCATGCTTCATTCTACTTCTCTTCGTACTAACATATCACTCAGACGCTCCCGGTCACC
>331_EF-1
GTCGACCACTGTGAGTACTCTCCTCGACAATGAGCATATCTGCCATCGTCAATCCCGACCAAGACCTGGCGGGGTATTTCTCAAAGTCAACATACTGACATCGTTTCACAGACCGGTCACTTGATCTACCAGTGCGGTGGTATCGACAAGCGAACCATCGAGAAGTTCGAGAAGGTTAGTCACTTTCCCTTCAATCGCGCGTCCTTT-GCCCATCGATTTCCCCT------------------ACGACTCGAAACGTGCCCGCTACCCCGCTCGAGACCAAAAATTTTGCAATATGACCGTAATTTTTTT-GGTGGGGCACTTACCCCGCCACTTGAGCGACGGGA-GCGTTTGCCCTCTTA-CCATTCTCACAACCTCAATGAGTGCG--TCGTCACGTGTCAAGCAGTCACTAACCACTCAACAATAGGAAGCCGCTGAGCTCGGTAAGGGTTCCTTCAAGTACGCCTGGGTTCTTGACAAGCTCAAGGCCGAGCGTGAGCGTGGTATCACCATCGATATTGCTCTCTGGAAGTTCGAGACTCCTCGCTACTATGTCACCGTCATTGGTATGTTGTCGCTCATGCTTCATTCTACTTCTCTTCGTACTAACATATCACCCAGACGCTCCCGGTCACC
>332_EF-1
GTCGACCACTGTGAGTACTCTCCTCGACAATGAGCATATCTGCCATCGTCAATCCCGACCAAGACCTGGCGGGGTATTTCTCAAAGTCAACATACTGACATCGTTTCACAGACCGGTCACTTGATCTACCAGTGCGGTGGTATCGACAAGCGAACCATCGAGAAGTTCGAGAAGGTTAGTCACTTTCCCTTCAATCGCGCGTCCTTT-GCCCATCGATTTCCCCT------------------ACGACTCGAAACGTGCCCGCTACCCCGCTCGAGACCAAAAATTTTGCAATATGACCGTAATTTTTTT-GGTGGGGCACTTACCCCGCCACTTGAGCGAAGGGA-GCGTTTGCCCTCTTA-CCATTCTCACAACCTCAATGAGTGCG--TCGTCACGTGTGAAGCAGTCACTAACCATTCAACAATAGGAAGCCGCTGAGCTCGGTAAGGGTTCCTTCAAGTACGCCTGGGTTCTTGACAAGCTCAAGGCCGAGCGTGAGCGTGGTATCACCATCGATATTGCTCTCTGGAAGTTCGAGACTCCTCGCTACTATGTCACCGTCATTGGTATGTTGTCGCTCATGCTTCATTCTACTTCTCTTCGTACTAACATATCACTCAGACGCTCCCGGTCACC
>333_EF-1
GTCGACCACTGTGAGTACTCTCCTCGACAATGAGCATATCTGCCATCGTCAATCCCGACCAAGACCTGGCGGGGTATTTCTCAAAGTCAACATACTGACATCGTTTCACAGACCGGTCACTTGATCTACCAGTGCGGTGGTATCGACAAGCGAACCATCGAGAAGTTCGAGAAGGTTAGTCACTTTCCCTTCAATCGCGCGTCCTTT-GCCCATCGATTTCCCCT------------------ACGACTCGAAACGTGCCCGCTACCCCGCTCGAGACCAAAAATTTTGCAATATGACCGTAATTTTTTTTGGTGGGGCACTTACCCCGCCACTTGAGCGACGGGA-GCGTTTGCCCTCTTA-CCATTCTCACAACCTCAATGAGTGCG--TCGTCACGTGTCAAGCAGTCACTAACCATTCAACAATAGGAAGCCGCTGAGCTCGGTAAGGGTTCCTTCAAGTACGCCTGGGTTCTTGACAAGCTCAAGGCCGAGCGTGAGCGTGGTATCACCATCGATATTGCTCTCTGGAAGTTCGAGACTCCTCGCTACTATGTCACCGTCATTGGTATGTTGTCGCTCATGCTTCATTCTACTTCTCTTCGTACTAACATATCACTCAGACGCTCCCGGTCACC
>334_EF-1
GTCGACCACTGTGAGTACTCTCCTCGACAATGAGCATATCTGCCATCGTCAATCCCGACCAAGACCTGGCGGGGTATTTCTCAAAGTCAACATACTGACATCGTTTCACAGACCGGTCACTTGATCTACCAGTGCGGTGGTATCGACAAGCGAACCATCGAGAAGTTCGAGAAGGTTAGTCACTTTCCCTTCAATCGCGCGTCCTTT-GCCCATCGATTTCCCCT------------------ACGACTCGAAACGTGCCCGCTACCCCGCTCGAGACCAAAAATTTTGCAATATGACCGTAATTTTTTT-GGTGGGGCACTTACCCCGCCACTTGAGCGACGGGA-GCGTTTGCCCTCTTA-CCATTCTCACAACCTCAATGAGTGCG--TCGTCACGTGTCAAGCAGTCACTAACCACTCAACAATAGGAAGCCGCTGAGCTCGGTAAGGGTTCCTTCAAGTACGCCTGGGTTCTTGACAAGCTCAAGGCCGAGCGTGAGCGTGGTATCACCATCGATATTGCTCTCTGGAAGTTCGAGACTCCTCGCTACTATGTCACCGTCATTGGTATGTTGTCGCTCATGCTTCATTCTACTTCTCTTCGTACTAACATATCACCCAGACGCTCCCGGTCACC
>335_EF-1
GTCGACCACTGTGAGTACTCTCCTCGACAATGAGCATATCTGCCATCGTCAATCCCGACCAAGACCTGGCGGGGTATTTCTCAAAGTCAACATACTGACATCGTTTCACAGACCGGTCACTTGATCTACCAGTGCGGTGGTATCGACAAGCGAACCATCGAGAAGTTCGAGAAGGTTAGTCACTTTCCCTTCAATCGCGCGTCCTTT-GCCCATCGATTTCCCCT------------------ACGACTCGAAACGTGCCCGCTACCCCGCTCGAGACCAAAAATTTTGCAATATGACCGTAATTTTTTTTGGTGGGGCACTTACCCCGCCACTTGAGCGACGGGA-GCGTTTGCCCTCTTA-CCATTCTCACAACCTCAATGAGTGCG--TCGTCACGTGTCAAGCAGTCACTAACCATTCAACAATAGGAAGCCGCTGAGCTCGGTAAGGGTTCCTTCAAGTACGCCTGGGTTCTTGACAAGCTCAAGGCCGAGCGTGAGCGTGGTATCACCATCGATATTGCTCTCTGGAAGTTCGAGACTCCTCGCTACTATGTCACCGTCATTGGTATGTTGTCGCTCATGCTTCATTCTACTTCTCTTCGTACTAACATATCACTCAGACGCTCCCGGTCACC
>336_EF-1
GTCGACCACTGTGAGTACTCTCCTCGACAATGAGCATATCTGCCATCGTCAATCCCGACCAAGACCTGGCGGGGTATTTCTCAAAGTCAACATACTGACATCGTTTCACAGACCGGTCACTTGATCTACCAGTGCGGTGGTATCGACAAGCGAACCATCGAGAAGTTCGAGAAGGTTAGTCACTTTCCCTTCAATCGCGCGTCCTTT-GCCCATCGATTTCCCCT------------------ACGACTCGAAACGTGCCCGCTACCCCGCTCGAGACCAAAAATTTTGCAATATGACCGTAATTTTTTT-GGTGGGGCACTTACCCCGCCACTTGAGCGACGGGA-GCGTTTGCCCTCTTA-CCATTCTCACAACCTCAATGAGTGCG--TCGTCACGTGTCAAGCAGTCACTAACCACTCAACAATAGGAAGCCGCTGAGCTCGGTAAGGGTTCCTTCAAGTACGCCTGGGTTCTTGACAAGCTCAAGGCCGAGCGTGAGCGTGGTATCACCATCGATATTGCTCTCTGGAAGTTCGAGACTCCTCGCTACTATGTCACCGTCATTGGTATGTTGTCGCTCATGCTTCATTCTACTTCTCTTCGTACTAACATATCACCCAGACGCTCCCGGTCACC
>337_EF-1
GTCGACCACTGTGAGTACTCTCCTCGACAATGAGCATATCTGCCATCGTCAATCCCGACCAAGACCTGGCGGGGTATTTCTCAAAGTCAACATACTGACATCGTTTCACAGACCGGTCACTTGATCTACCAGTGCGGTGGTATCGACAAGCGAACCATCGAGAAGTTCGAGAAGGTTAGTCACTTTCCCTTCAATCGCGCGTCCTTT-GCCCATCGATTTCCCCT------------------ACGACTCGAAACGTGCCCGCTACCCCGCTCGAGACCAAAAATTTTGCAATATGACCGTAATTTTTTT-GGTGGGGCACTTACCCCGCCACTTGAGCGAAGGGA-GCGTTTGCCCTCTTA-CCATTCTCACAACCTCAATGAGTGCG--TCGTCACGTGTCAAGCAGTCACTAACCATTCAACAATAGGAAGCCGCTGAGCTCGGTAAGGGTTCCTTCAAGTACGCCTGGGTTCTTGACAAGCTCAAGGCCGAGCGTGAGCGTGGTATCACCATCGATATTGCTCTCTGGAAGTTCGAGACTCCTCGCTACTATGTCACCGTCATTGGTATGTTGTCGCTCATGCTTCATTCTACTTCTCTTCGTACTAACATATCACTCAGACGCTCCCGGTCACC
>338_EF-1
GTCGACCACTGTGAGTACTCTCCTCGACAATGAGCATATCTGCCATCGTCAATCCCGACCAAGACCTGGCGGGGTATTTCTCAAAGTCAACATACTGACATCGTTTCACAGACCGGTCACTTGATCTACCAGTGCGGTGGTATCGACAAGCGAACCATCGAGAAGTTCGAGAAGGTTAGTCACTTTCCCTTCAATCGCGCGTCCTTT-GCCCATCGATTTCCCCT------------------ACGACTCGAAACGTGCCCGCTACCCCGCTCGAGACCAAAAATTTTGCAATATGACCGTAATTTTTTTTGGTGGGGCACTTACCCCGCCACTTGAGCGACGGGA-GCGTTTGCCCTCTTA-CCATTCTCACAACCTCAATGAGTGCG--TCGTCACGTGTCAAGCAGTCACTAACCATTCAACAATAGGAAGCCGCTGAGCTCGGTAAGGGTTCCTTCAAGTACGCCTGGGTTCTTGACAAGCTCAAGGCCGAGCGTGAGCGTGGTATCACCATCGATATTGCTCTCTGGAAGTTCGAGACTCCTCGCTACTATGTCACCGTCATTGGTATGTTGTCGCTCATGCTTCATTCTACTTCTCTTCGTACTAACATATCACTCAGACGCTCCCGGTCACC
>339_EF-1
GTCGACCACTGTGAGTACTCTCCTCGACAATGAGCATATCTGCCATCGTCAATCCCGACCAAGACCTGGCGGGGTATTTCTCAAAGTCAACATACTGACATCGTTTCACAGACCGGTCACTTGATCTACCAGTGCGGTGGTATCGACAAGCGAACCATCGAGAAGTTCGAGAAGGTTAGTCACTTTCCCTTCAATCGCGCGTCCTTT-GCCCATCGATTTCCCCT------------------ACGACTCGAAACGTGCCCGCTACCCCGCTCGAGACCAAAAATTTTGCAATATGACCGTAATTTTTTT-GGTGGGGCACTTACCCCGCCACTTGAGCGAAGGGA-GCGTTTGCCCTCTTA-CCATTCTCACAACCTCAATGAGTGCG--TCGTCACGTGTGAAGCAGTCACTAACCATTCAACAATAGGAAGCCGCTGAGCTCGGTAAGGGTTCCTTCAAGTACGCCTGGGTTCTTGACAAGCTCAAGGCCGAGCGTGAGCGTGGTATCACCATCGATATTGCTCTCTGGAAGTTCGAGACTCCTCGCTACTATGTCACCGTCATTGGTATGTTGTCGCTCATGCTTCATTCTACTTCTCTTCGTACTAACATATCACTCAGACGCTCCCGGTCACC
>340_EF-1
GTCGACCACTGTGAGTACTCTCCTCGACAATGAGCATATCTGCCATCGTCAATCCCGACCAAGACCTGGCGGGGTATTTCTCAAAGTCAACATACTGACATCGTTTCACAGACCGGTCACTTGATCTACCAGTGCGGTGGTATCGACAAGCGAACCATCGAGAAGTTCGAGAAGGTTAGTCACTTTCCCTTCAATCGCGCGTCCTTT-GCCCATCGATTTCCCCT------------------ACGACTCGAAACGTGCCCGCTACCCCGCTCGAGACCAAAAATTTTGCAATATGACCGTAATTTTTTT-GGTGGGGCACTTACCCCGCCACTTGAGCGAAGGGA-GCGTTTGCCCTCTTA-CCATTCTCACAACCTCAATGAGTGCG--TCGTCACGTGTGAAGCAGTCACTAACCATTCAACAATAGGAAGCCGCTGAGCTCGGTAAGGGTTCCTTCAAGTACGCCTGGGTTCTTGACAAGCTCAAGGCCGAGCGTGAGCGTGGTATCACCATCGATATTGCTCTCTGGAAGTTCGAGACTCCTCGCTACTATGTCACCGTCATTGGTATGTTGTCGCTCATGCTTCATTCTACTTCTCTTCGTACTAACATATCACTCAGACGCTCCCGGTCACC
>341_EF-1
GTCGACCACTGTGAGTACTCTCCTCGACAATGAGCATATCTGCCATCGTCAATCCCGACCAAGACCTGGCGGGGTATTTCTCAAAGTCAACATACTGACATCGTTTCACAGACCGGTCACTTGATCTACCAGTGCGGTGGTATCGACAAGCGAACCATCGAGAAGTTCGAGAAGGTTAGTCACTTTCCCTTCAATCGCGCGTCCTTT-GCCCATCGATTTCCCCT------------------ACGACTCGAAACGTGCCCGCTACCCCGCTCGAGACCAAAAATTTTGCAATATGACCGTAATTTTTTT-GGTGGGGCACTTACCCCGCCACTTGAGCGACGGGA-GCGTTTGCCCTCTTA-CCATTCTCACAACCTCAATGAGTGCG--TCGTCACGTGTCAAGCAGTCACTAACCACTCAACAATAGGAAGCCGCTGAGCTCGGTAAGGGTTCCTTCAAGTACGCCTGGGTTCTTGACAAGCTCAAGGCCGAGCGTGAGCGTGGTATCACCATCGATATTGCTCTCTGGAAGTTCGAGACTCCTCGCTACTATGTCACCGTCATTGGTATGTTGTCGCTCATGCTTCATTCTACTTCTCTTCGTACTAACATATCACCCAGACGCTCCCGGTCACC
>342_EF-1
GTCGACCACTGTGAGTACTCTCCTCGACAATGAGCATATCTGCCATCGTCAATCCCGACCAAGACCTGGCGGGGTATTTCTCAAAGTCAACATACTGACATCGTTTCACAGACCGGTCACTTGATCTACCAGTGCGGTGGTATCGACAAGCGAACCATCGAGAAGTTCGAGAAGGTTAGTCACTTTCCCTTCAATCGCGCGTCCTTT-GCCCATCGATTTCCCCT------------------ACGACTCGAAACGTGCCCGCTACCCCGCTCGAGACCAAAAATTTTGCAATATGACCGTAATTTTTTTTGGTGGGGCACTTACCCCGCCACTTGAGCGACGGGA-GCGTTTGCCCTCTTA-CCATTCTCACAACCTCAATGAGTGCG--TCGTCACGTGTCAAGCAGTCACTAACCATTCAACAATAGGAAGCCGCTGAGCTCGGTAAGGGTTCCTTCAAGTACGCCTGGGTTCTTGACAAGCTCAAGGCCGAGCGTGAGCGTGGTATCACCATCGATATTGCTCTCTGGAAGTTCGAGACTCCTCGCTACTATGTCACCGTCATTGGTATGTTGTCGCTCATGCTTCATTCTACTTCTCTTCGTACTAACATATCACTCAGACGCTCCCGGTCACC
>343_EF-1
GTCGACCACTGTGAGTACTCTCCTCGACAATGAGCATATCTGCCATCGTCAATCCCGACCAAGACCTGGCGGGGTATTTCTCAAAGTCAACATACTGACATCGTTTCACAGACCGGTCACTTGATCTACCAGTGCGGTGGTATCGACAAGCGAACCATCGAGAAGTTCGAGAAGGTTAGTCACTTTCCCTTCAATCGCGCGTCCTTT-GCCCATCGATTTCCCCT------------------ACGACTCGAAACGTGCCCGCTACCCCGCTCGAGACCAAAAATTTTGCAATATGACCGTAATTTTTTTTGGTGGGGCACTTACCCCGCCACTTGAGCGACGGGA-GCGTTTGCCCTCTTA-CCATTCTCACAACCTCAATGAGTGCG--TCGTCACGTGTCAAGCAGTCACTAACCATTCAACAATAGGAAGCCGCTGAGCTCGGTAAGGGTTCCTTCAAGTACGCCTGGGTTCTTGACAAGCTCAAGGCCGAGCGTGAGCGTGGTATCACCATCGATATTGCTCTCTGGAAGTTCGAGACTCCTCGCTACTATGTCACCGTCATTGGTATGTTGTCGCTCATGCTTCATTCTACTTCTCTTCGTACTAACATATCACTCAGACGCTCCCGGTCACC
>344_EF-1
GTCGACCACTGTGAGTACTCTCCTCGACAATGAGCATATCTGCCATCGTCAATCCCGACCAAGACCTGGCGGGGTATTTCTCAAAGTCAACATACTGACATCGTTTCACAGACCGGTCACTTGATCTACCAGTGCGGTGGTATCGACAAGCGAACCATCGAGAAGTTCGAGAAGGTTAGTCACTTTCCCTTCAATCGCGCGTCCTTT-GCCCATCGATTTCCCCT------------------ACGACTCGAAACGTGCCCGCTACCCCGCTCGAGACCAAAAATTTTGCAATATGACCGTAATTTTTTT-GGTGGGGCACTTACCCCGCCACTTGAGCGAAGGGA-GCGTTTGCCCTCTTA-CCATTCTCACAACCTCAATGAGTGCG--TCGTCACGTGTCAAGCAGTCACTAACCATTCAACAATAGGAAGCCGCTGAGCTCGGTAAGGGTTCCTTCAAGTACGCCTGGGTTCTTGACAAGCTCAAGGCCGAGCGTGAGCGTGGTATCACCATCGATATTGCTCTCTGGAAGTTCGAGACTCCTCGCTACTATGTCACCGTCATTGGTATGTTGTCGCTCATGCTTCATTCTACTTCTCTTCGTACTAACATATCACTCAGACGCTCCCGGTCACC
>345_EF-1
GTCGACCACTGTGAGTACTCTCCTCGACAATGAGCATATCTGCCATCGTCAATCCCGACCAAGACCTGGCGGGGTATTTCTCAAAGTCAACATACTGACATCGTTTCACAGACCGGTCACTTGATCTACCAGTGCGGTGGTATCGACAAGCGAACCATCGAGAAGTTCGAGAAGGTTAGTCACTTTCCCTTCAATCGCGCGTCCTTT-GCCCATCGATTTCCCCT------------------ACGACTCGAAACGTGCCCGCTACCCCGCTCGAGACCAAAAATTTTGCAATATGACCGTAATTTTTTT-GGTGGGGCACTTACCCCGCCACTTGAGCGAAGGGA-GCGTTTGCCCTCTTA-CCATTCTCACAACCTCAATGAGTGCG--TCGTCACGTGTGAAGCAGTCACTAACCATTCAACAATAGGAAGCCGCTGAGCTCGGTAAGGGTTCCTTCAAGTACGCCTGGGTTCTTGACAAGCTCAAGGCCGAGCGTGAGCGTGGTATCACCATCGATATTGCTCTCTGGAAGTTCGAGACTCCTCGCTACTATGTCACCGTCATTGGTATGTTGTCGCTCATGCTTCATTCTACTTCTCTTCGTACTAACATATCACTCAGACGCTCCCGGTCACC
>346_EF-1
GTCGACCACTGTGAGTACTCTCCTCGACAATGAGCATATCTGCCATCGTCAATCCCGACCAAGACCTGGCGGGGTATTTCTCAAAGTCAACATACTGACATCGTTTCACAGACCGGTCACTTGATCTACCAGTGCGGTGGTATCGACAAGCGAACCATCGAGAAGTTCGAGAAGGTTAGTCACTTTCCCTTCAATCGCGCGTCCTTT-GCCCATCGATTTCCCCT------------------ACGACTCGAAACGTGCCCGCTACCCCGCTCGAGACCAAAAATTTTGCAATATGACCGTAATTTTTTTTGGTGGGGCACTTACCCCGCCACTTGAGCGACGGGA-GCGTTTGCCCTCTTA-CCATTCTCACAACCTCAATGAGTGCG--TCGTCACGTGTCAAGCAGTCACTAACCATTCAACAATAGGAAGCCGCTGAGCTCGGTAAGGGTTCCTTCAAGTACGCCTGGGTTCTTGACAAGCTCAAGGCCGAGCGTGAGCGTGGTATCACCATCGATATTGCTCTCTGGAAGTTCGAGACTCCTCGCTACTATGTCACCGTCATTGGTATGTTGTCGCTCATGCTTCATTCTACTTCTCTTCGTACTAACATATCACTCAGACGCTCCCGGTCACC
>347_EF-1
GTCGACCACTGTGAGTACTCTCCTCGACAATGAGCTTATCTGCCATCGTCAATCCCGACCAAGACCTGGTGGGGTATTTCTCAAAGTCAACATACTGACATCGTTTCACAGACCGGTCACTTGATCTACCAGTGCGGTGGTATCGACAAGCGAACCATCGAGAAGTTCGAGAAGGTTAGTTACTTTCCCTTCGATCGCGCGTCCTTT-GCCCATCGATTTCCCCT------------------ACGACTCGAAACGTGCCCGCTACCCCTCTCGAGACCAAAAATTTTGCAATATGACCGTAATTTTTTT-GGTGGGGCATTTACCCCGCCCCTCGGGTGCCGGGC-GCGTTTGCCCTCTTA-CCATTCTCACAACCTCAATGAGCGCA--TCGTCACGTGTCAAGCAGTCACTAACCATTCAACAATAGGAAGCCGCTGAGCTCGGTAAGGGTTCCTTCAAGTACGCCTGGGTTCTTGACAAGCTCAAGGCCGAGCGTGAGCGTGGTATCACCATCGATATTGCTCTCTGGAAGTTCGAGACTCCTCGCTACTATGTCACCGTCATTGGTATGTTGTCGCTCATGCTTCATTCTACTTCTCTTCGTACTAACACATCACTCAGACGCTCCCGGTCACC
>348_EF-1
GTCGACCACTGTGAGTACTCTCCTCGACAATGAGCATATCTGCCATCGTCAATCCCGACCAAGACCTGGCGGGGTATTTCTCAAAGTCAACATACTGACATCGTTTCACAGACCGGTCACTTGATCTACCAGTGCGGTGGTATCGACAAGCGAACCATCGAGAAGTTCGAGAAGGTTAGTCACTTTCCCTTCAATCGCGCGTCCTTT-GCCCATCGATTTCCCCT------------------ACGACTCGAAACGTGCCCGCTACCCCGCTCGAGACCAAAAATTTTGCAATATGACCGTAATTTTTTT-GGTGGGGCACTTACCCCGCCACTTGAGCGAAGGGA-GCGTTTGCCCTCTTA-CCATTCTCACAACCTCAATGAGTGCG--TCGTCACGTGTCAAGCAGTCACTAACCATTCAACAATAGGAAGCCGCTGAGCTCGGTAAGGGTTCCTTCAAGTACGCCTGGGTTCTTGACAAGCTCAAGGCCGAGCGTGAGCGTGGTATCACCATCGATATTGCTCTCTGGAAGTTCGAGACTCCTCGCTACTATGTCACCGTCATTGGTATGTTGTCGCTCATGCTTCATTCTACTTCTCTTCGTACTAACATATCACTCAGACGCTCCCGGTCACC
>349_EF-1
GTCGACCACTGTGAGTACTCTCCTCGACAATGAGCATATCTGCCATCGTCAATCCCGACCAAGACCTGGCGGGGTATTTCTCAAAGTCAACATACTGACATCGTTTCACAGACCGGTCACTTGATCTACCAGTGCGGTGGTATCGACAAGCGAACCATCGAGAAGTTCGAGAAGGTTAGTCACTTTCCCTTCAATCGCGCGTCCTTT-GCCCATCGATTTCCCCT------------------ACGACTCGAAACGTGCCCGCTACCCCGCTCGAGACCAAAAATTTTGCAATATGACCGTAATTTTTTT-GGTGGGGCACTTACCCCGCCACTTGAGCGACGGGA-GCGTTTGCCCTCTTA-CCATTCTCACAACCTCAATGAGTGCG--TCGTCACGTGTCAAGCAGTCACTAACCACTCAACAATAGGAAGCCGCTGAGCTCGGTAAGGGTTCCTTCAAGTACGCCTGGGTTCTTGACAAGCTCAAGGCCGAGCGTGAGCGTGGTATCACCATCGATATTGCTCTCTGGAAGTTCGAGACTCCTCGCTACTATGTCACCGTCATTGGTATGTTGTCGCTCATGCTTCATTCTACTTCTCTTCGTACTAACATATCACCCAGACGCTCCCGGTCACC
>350_EF-1
GTCGACCACTGTGAGTACTCTCCTCGACAATGAGCATATCTGCCATCGTCAATCCCGACCAAGACCTGGCGGGGTATTTCTCAAAGTCAACATACTGACATCGTTTCACAGACCGGTCACTTGATCTACCAGTGCGGTGGTATCGACAAGCGAACCATCGAGAAGTTCGAGAAGGTTAGTCACTTTCCCTTCAATCGCGCGTCCTTT-GCCCATCGATTTCCCCT------------------ACGACTCGAAACGTGCCCGCAACCCCGCTCGAGACCAAAAATTTTGCAATATGACCGTAATTTTTTTTGGTGGGGCACTTACCCCGCCACTTGAGCGACGGGA-GCGTTTGCCCTCTTA-CCATTCTCACAACCTCAATGAGTGCG--TCGTCACGTGTCAAGCAGTCACTAACCATTCAACAATAGGAAGCCGCTGAGCTCGGTAAGGGTTCCTTCAAGTACGCCTGGGTTCTTGACAAGCTCAAGGCCGAGCGTGAGCGTGGTATCACCATCGATATTGCTCTCTGGAAGTTCGAGACTCCTCGCTACTATGTCACCGTCATTGGTATGTTGTCGCTCATGCTTCATTCTACTTCTCTTCGTACTAACATATCACTCAGACGCTCCCGGTCACC
>351_EF-1
GTCGACCACTGTGAGTACTCTCCTCGACAATGAGCATATCTGCCATCGTCAATCCCGACCAAGACCTGGCGGGGTATTTCTCAAAGTCAACATACTGACATCGTTTCACAGACCGGTCACTTGATCTACCAGTGCGGTGGTATCGACAAGCGAACCATCGAGAAGTTCGAGAAGGTTAGTCACTTTCCCTTCAATCGCGCGTCCTTT-GCCCATCGATTTCCCCT------------------ACGACTCGAAACGTGCCCGCTACCCCGCTCGAGACCAAAAATTTTGCAATATGACCGTAATTTTTTT-GGTGGGGCACTTACCCCGCCACTTGAGCGAAGGGA-GCGTTTGCCCTCTTA-CCATTCTCACAACCTCAATGAGTGCG--TCGTCACGTGTCAAGCAGTCACTAACCATTCAACAATAGGAAGCCGCTGAGCTCGGTAAGGGTTCCTTCAAGTACGCCTGGGTTCTTGACAAGCTCAAGGCCGAGCGTGAGCGTGGTATCACCATCGATATTGCTCTCTGGAAGTTCGAGACTCCTCGCTACTATGTCACCGTCATTGGTATGTTGTCGCTCATGCTTCATTCTACTTCTCTTCGTACTAACATATCACTCAGACGCTCCCGGTCACC
>352_EF-1
GTCGACCACTGTGAGTACTCTCCTCGACAATGAGCATATCTGCCATCGTCAATCCCGACCAAGACCTGGCGGGGTATTTCTCAAAGTCAACATACTGACATCGTTTCACAGACCGGTCACTTGATCTACCAGTGCGGTGGTATCGACAAGCGAACCATCGAGAAGTTCGAGAAGGTTAGTCACTTTCCCTTCAATCGCGCGTCCTTT-GCCCATCGATTTCCCCT------------------ACGACTCGAAACGTGCCCGCTACCCCGCTCGAGACCAAAAATTTTGCAATATGACCGTAATTTTTTT-GGTGGGGCACTTACCCCGCCACTTGAGCGAAGGGA-GCGTTTGCCCTCTTA-CCATTCTCACAACCTCAATGAGTGCG--TCGTCACGTGTGAAGCAGTCACTAACCATTCAACAATAGGAAGCCGCTGAGCTCGGTAAGGGTTCCTTCAAGTACGCCTGGGTTCTTGACAAGCTCAAGGCCGAGCGTGAGCGTGGTATCACCATCGATATTGCTCTCTGGAAGTTCGAGACTCCTCGCTACTATGTCACCGTCATTGGTATGTTGTCGCTCATGCTTCATTCTACTTCTCTTCGTACTAACATATCACTCAGACGCTCCCGGTCACC
>353_EF-1
GTCGACCACTGTGAGTACTCTCCTCGACAATGAGCATATCTGCCATCGTCAATCCCGACCAAGACCTGGCGGGGTATTTCTCAAAGTCAACATACTGACATCGTTTCACAGACCGGTCACTTGATCTACCAGTGCGGTGGTATCGACAAGCGAACCATCGAGAAGTTCGAGAAGGTTAGTCACTTTCCCTTCAATCGCGCGTCCTTT-GCCCATCGATTTCCCCT------------------ACGACTCGAAACGTGCCCGCTACCCCGCTCGAGACCAAAAATTTTGCAATATGACCGTAATTTTTTT-GGTGGGGCACTTACCCCGCCACTTGAGCGAAGGGA-GCGTTTGCCCTCTTA-CCATTCTCACAACCTCAATGAGTGCG--TCGTCACGTGTGAAGCAGTCACTAACCATTCAACAATAGGAAGCCGCTGAGCTCGGTAAGGGTTCCTTCAAGTACGCCTGGGTTCTTGACAAGCTCAAGGCCGAGCGTGAGCGTGGTATCACCATCGATATTGCTCTCTGGAAGTTCGAGACTCCTCGCTACTATGTCACCGTCATTGGTATGTTGTCGCTCATGCTTCATTCTACTTCTCTTCGTACTAACATATCACTCAGACGCTCCCGGTCACC
>354_EF-1
GTCGACCACTGTGAGTACTCTCCTCGACAATGAGCATATCTGCCATCGTCAATCCCGACCAAGACCTGGCGGGGTATTTCTCAAAGTCAACATACTGACATCGTTTCACAGACCGGTCACTTGATCTACCAGTGCGGTGGTATCGACAAGCGAACCATCGAGAAGTTCGAGAAGGTTAGTCACTTTCCCTTCAATCGCGCGTCCTTT-GCCCATCGATTTCCCCT------------------ACGACTCGAAACGTGCCCGCTACCCCGCTCGAGACCAAAAATTTTGCAATATGACCGTAATTTTTTTTGGTGGGGCACTTACCCCGCCACTTGAGCGACGGGA-GCGTTTGCCCTCTTA-CCATTCTCACAACCTCAATGAGTGCG--TCGTCACGTGTCAAGCAGTCACTAACCATTCAACAATAGGAAGCCGCTGAGCTCGGTAAGGGTTCCTTCAAGTACGCCTGGGTTCTTGACAAGCTCAAGGCCGAGCGTGAGCGTGGTATCACCATCGATATTGCTCTCTGGAAGTTCGAGACTCCTCGCTACTATGTCACCGTCATTGGTATGTTGTCGCTCATGCTTCATTCTACTTCTCTTCGTACTAACATATCACTCAGACGCTCCCGGTCACC
>355_EF-1
GTCGACCACTGTGAGTACTCTCCTCGACAATGAGCATATCTGCCATCGTCAATCCCGACCAAGACCTGGCGGGGTATTTCTCAAAGTCAACATACTGACATCGTTTCACAGACCGGTCACTTGATCTACCAGTGCGGTGGTATCGACAAGCGAACCATCGAGAAGTTCGAGAAGGTTAGTCACTTTCCCTTCAATCGCGCGTCCTTT-GCCCATCGATTTCCCCT------------------ACGACTCGAAACGTGCCCGCTACCCCGCTCGAGACCAAAAATTTTGCAATATGACCGTAATTTTTTTTGGTGGGGCACTTACCCCGCCACTTGAGCGACGGGA-GCGTTTGCCCTCTTA-CCATTCTCACAACCTCAATGAGTGCG--TCGTCACGTGTCAAGCAGTCACTAACCATTCAACAATAGGAAGCCGCTGAGCTCGGTAAGGGTTCCTTCAAGTACGCCTGGGTTCTTGACAAGCTCAAGGCCGAGCGTGAGCGTGGTATCACCATCGATATTGCTCTCTGGAAGTTCGAGACTCCTCGCTACTATGTCACCGTCATTGGTATGTTGTCGCTCATGCTTCATTCTACTTCTCTTCGTACTAACATATCACTCAGACGCTCCCGGTCACC
>356_EF-1
GTCGACCACTGTGAGTACTCTCCTCGACAATGAGCATATCTGCCATCGTCAATCCCGACCAAGACCTGGCGGGGTATTTCTCAAAGTCAACATACTGACATCGTTTCACAGACCGGTCACTTGATCTACCAGTGCGGTGGTATCGACAAGCGAACCATCGAGAAGTTCGAGAAGGTTAGTCACTTTCCCTTCAATCGCGCGTCCTTT-GCCCATCGATTTCCCCT------------------ACGACTCGAAACGTGCCCGCTACCCCGCTCGAGACCAAAAATTTTGCAATATGACCGTAATTTTTTT-GGTGGGGCACTTACCCCGCCACTTGAGCGAAGGGA-GCGTTTGCCCTCTTA-CCATTCTCACAACCTCAATGAGTGCG--TCGTCACGTGTGAAGCAGTCACTAACCATTCAACAATAGGAAGCCGCTGAGCTCGGTAAGGGTTCCTTCAAGTACGCCTGGGTTCTTGACAAGCTCAAGGCCGAGCGTGAGCGTGGTATCACCATCGATATTGCTCTCTGGAAGTTCGAGACTCCTCGCTACTATGTCACCGTCATTGGTATGTTGTCGCTCATGCTTCATTCTACTTCTCTTCGTACTAACATATCACTCAGACGCTCCCGGTCACC
>357_EF-1
GTCGACCACTGTGAGTACTCTCCTCGACAATGAGCATATCTGCCATCGTCAATCCCGACCAAGACCTGGCGGGGTATTTCTCAAAGTCAACATACTGACATCGTTTCACAGACCGGTCACTTGATCTACCAGTGCGGTGGTATCGACAAGCGAACCATCGAGAAGTTCGAGAAGGTTAGTCACTTTCCCTTCAATCGCGCGTCCTTT-GCCCATCGATTTCCCCT------------------ACGACTCGAAACGTGCCCGCTACCCCGCTCGAGACCAAAAATTTTGCAATATGACCGTAATTTTTTT-GGTGGGGCACTTACCCCGCCACTTGAGCGACGGGA-GCGTTTGCCCTCTTA-CCATTCTCACAACCTCAATGAGTGCG--TCGTCACGTGTCAAGCAGTCACTAACCACTCAACAATAGGAAGCCGCTGAGCTCGGTAAGGGTTCCTTCAAGTACGCCTGGGTTCTTGACAAGCTCAAGGCCGAGCGTGAGCGTGGTATCACCATCGATATTGCTCTCTGGAAGTTCGAGACTCCTCGCTACTATGTCACCGTCATTGGTATGTTGTCGCTCATGCTTCATTCTACTTCTCTTCGTACTAACATATCACCCAGACGCTCCCGGTCACC
>358_EF-1
GTCGACCACTGTGAGTACTCTCCTCGACAATGAGCATATCTGCCATCGTCAATCCCGACCAAGACCTGGCGGGGTATTTCTCAAAGTCAACATACTGACATCGTTTCACAGACCGGTCACTTGATCTACCAGTGCGGTGGTATCGACAAGCGAACCATCGAGAAGTTCGAGAAGGTTAGTCACTTTCCCTTCAATCGCGCGTCCTTT-GCCCATCGATTTCCCCT------------------ACGACTCGAAACGTGCCCGCTACCCCGCTCGAGACCAAAAATTTTGCAATATGACCGTAATTTTTTTTGGTGGGGCACTTACCCCGCCACTTGAGCGACGGGA-GCGTTTGCCCTCTTA-CCATTCTCACAACCTCAATGAGTGCG--TCGTCACGTGTCAAGCAGTCACTAACCATTCAACAATAGGAAGCCGCTGAGCTCGGTAAGGGTTCCTTCAAGTACGCCTGGGTTCTTGACAAGCTCAAGGCCGAGCGTGAGCGTGGTATCACCATCGATATTGCTCTCTGGAAGTTCGAGACTCCTCGCTACTATGTCACCGTCATTGGTATGTTGTCGCTCATGCTTCATTCTACTTCTCTTCGTACTAACATATCACTCAGACGCTCCCGGTCACC
>359_EF-1
GTCGACCACTGTGAGTACTCTCCTCGACAATGAGCATATCTGCCATCGTCAATCCCGACCAAGACCTGGCGGGGTATTTCTCAAAGTCAACATACTGACATCGTTTCACAGACCGGTCACTTGATCTACCAGTGCGGTGGTATCGACAAGCGAACCATCGAGAAGTTCGAGAAGGTTAGTCACTTTCCCTTCAATCGCGCGTCCTTT-GCCCATCGATTTCCCCT------------------ACGACTCGAAACGTGCCCGCTACCCCGCTCGAGACCAAAAATTTTGCAATATGACCGTAATTTTTTT-GGTGGGGCACTTACCCCGCCACTTGAGCGACGGGA-GCGTTTGCCCTCTTA-CCATTCTCACAACCTCAATGAGTGCG--TCGTCACGTGTCAAGCAGTCACTAACCACTCAACAATAGGAAGCCGCTGAGCTCGGTAAGGGTTCCTTCAAGTACGCCTGGGTTCTTGACAAGCTCAAGGCCGAGCGTGAGCGTGGTATCACCATCGATATTGCTCTCTGGAAGTTCGAGACTCCTCGCTACTATGTCACCGTCATTGGTATGTTGTCGCTCATGCTTCATTCTACTTCTCTTCGTACTAACATATCACCCAGACGCTCCCGGTCACC
>360_EF-1
GTCGACCACTGTGAGTACTCTCCTCGACAATGAGCATATCTGCCATCGTCAATCCCGACCAAGACCTGGCGGGGTATTTCTCAAAGTCAACATACTGACATCGTTTCACAGACCGGTCACTTGATCTACCAGTGCGGTGGTATCGACAAGCGAACCATCGAGAAGTTCGAGAAGGTTAGTCACTTTCCCTTCAATCGCGCGTCCTTT-GCCCATCGATTTCCCCT------------------ACGACTCGAAACGTGCCCGCTACCCCGCTCGAGACCAAAAATTTTGCAATATGACCGTAATTTTTTT-GGTGGGGCACTTACCCCGCCACTTGAGCGACGGGA-GCGTTTGCCCTCTTA-CCATTCTCACAACCTCAATGAGTGCG--TCGTCACGTGTCAAGCAGTCACTAACCACTCAACAATAGGAAGCCGCTGAGCTCGGTAAGGGTTCCTTCAAGTACGCCTGGGTTCTTGACAAGCTCAAGGCCGAGCGTGAGCGTGGTATCACCATCGATATTGCTCTCTGGAAGTTCGAGACTCCTCGCTACTATGTCACCGTCATTGGTATGTTGTCGCTCATGCTTCATTCTACTTCTCTTCGTACTAACATATCACCCAGACGCTCCCGGTCACC
>361_EF-1
GTCGACCACTGTGAGTACTCTCCTCGACAATGAGCATATCTGCCATCGTCAATCCCGACCAAGACCTGGCGGGGTATTTCTCAAAGTCAACATACTGACATCGTTTCACAGACCGGTCACTTGATCTACCAGTGCGGTGGTATCGACAAGCGAACCATCGAGAAGTTCGAGAAGGTTAGTCACTTTCCCTTCAATCGCGCGTCCTTT-GCCCATCGATTTCCCCT------------------ACGACTCGAAACGTGCCCGCTACCCCGCTCGAGACCAAAAATTTTGCAATATGACCGTAATTTTTTTTGGTGGGGCACTTACCCCGCCACTTGAGCGACGGGA-GCGTTTGCCCTCTTA-CCATTCTCACAACCTCAATGAGTGCG--TCGTCACGTGTCAAGCAGTCACTAACCATTCAACAATAGGAAGCCGCTGAGCTCGGTAAGGGTTCCTTCAAGTACGCCTGGGTTCTTGACAAGCTCAAGGCCGAGCGTGAGCGTGGTATCACCATCGATATTGCTCTCTGGAAGTTCGAGACTCCTCGCTACTATGTCACCGTCATTGGTATGTTGTCGCTCATGCTTCATTCTACTTCTCTTCGTACTAACATATCACTCAGACGCTCCCGGTCACC
>362_EF-1
GTCGACCACTGTGAGTACTCTCCTCGACAATGAGCATATCTGCCATCGTCAATCCCGACCAAGACCTGGCGGGGTATTTCTCAAAGTCAACATACTGACATCGTTTCACAGACCGGTCACTTGATCTACCAGTGCGGTGGTATCGACAAGCGAACCATCGAGAAGTTCGAGAAGGTTAGTCACTTTCCCTTCAATCGCGCGTCCTTT-GCCCATCGATTTCCCCT------------------ACGACTCGAAACGTGCCCGCAACCCCGCTCGAGACCAAAAATTTTGCAATATGACCGTAATTTTTTTTGGTGGGGCACTTACCCCGCCACTTGAGCGACGGGA-GCGTTTGCCCTCTTA-CCATTCTCACAACCTCAATGAGTGCG--TCGTCACGTGTCAAGCAGTCACTAACCATTCAACAATAGGAAGCCGCTGAGCTCGGTAAGGGTTCCTTCAAGTACGCCTGGGTTCTTGACAAGCTCAAGGCCGAGCGTGAGCGTGGTATCACCATCGATATTGCTCTCTGGAAGTTCGAGACTCCTCGCTACTATGTCACCGTCATTGGTATGTTGTCGCTCATGCTTCATTCTACTTCTCTTCGTACTAACATATCACTCAGACGCTCCCGGTCACC
>363_EF-1
GTCGACCACTGTGAGTACTCTCCTCGACAATGAGCATATCTGCCATCGTCAATCCCGACCAAGACCTGGCGGGGTATTTCTCAAAGTCAACATACTGACATCGTTTCACAGACCGGTCACTTGATCTACCAGTGCGGTGGTATCGACAAGCGAACCATCGAGAAGTTCGAGAAGGTTAGTCACTTTCCCTTCAATCGCGCGTCCTTT-GCCCATCGATTTCCCCT------------------ACGACTCGAAACGTGCCCGCTACCCCGCTCGAGACCAAAAATTTTGCAATATGACCGTAATTTTTTT-GGTGGGGCACTTACCCCGCCACTTGAGCGACGGGA-GCGTTTGCCCTCTTA-CCATTCTCACAACCTCAATGAGTGCG--TCGTCACGTGTCAAGCAGTCACTAACCACTCAACAATAGGAAGCCGCTGAGCTCGGTAAGGGTTCCTTCAAGTACGCCTGGGTTCTTGACAAGCTCAAGGCCGAGCGTGAGCGTGGTATCACCATCGATATTGCTCTCTGGAAGTTCGAGACTCCTCGCTACTATGTCACCGTCATTGGTATGTTGTCGCTCATGCTTCATTCTACTTCTCTTCGTACTAACATATCACCCAGACGCTCCCGGTCACC
>364_EF-1
GTCGACCACTGTGAGTACTCTCCTCGACAATGAGCATATCTGCCATCGTCAATCCCGACCAAGACCTGGCGGGGTATTTCTCAAAGTCAACATACTGACATCGTTTCACAGACCGGTCACTTGATCTACCAGTGCGGTGGTATCGACAAGCGAACCATCGAGAAGTTCGAGAAGGTTAGTCACTTTCCCTTCAATCGCGCGTCCTTT-GCCCATCGATTTCCCCT------------------ACGACTCGAAACGTGCCCGCTACCCCGCTCGAGACCAAAAATTTTGCAATATGACCGTAATTTTTTT-GGTGGGGCACTTACCCCGCCACTTGAGCGACGGGA-GCGTTTGCCCTCTTA-CCATTCTCACAACCTCAATGAGTGCG--TCGTCACGTGTCAAGCAGTCACTAACCACTCAACAATAGGAAGCCGCTGAGCTCGGTAAGGGTTCCTTCAAGTACGCCTGGGTTCTTGACAAGCTCAAGGCCGAGCGTGAGCGTGGTATCACCATCGATATTGCTCTCTGGAAGTTCGAGACTCCTCGCTACTATGTCACCGTCATTGGTATGTTGTCGCTCATGCTTCATTCTACTTCTCTTCGTACTAACATATCACCCAGACGCTCCCGGTCACC
>365_EF-1
GTCGACCACTGTGAGTACTCTCCTCGACAATGAGCTTATCTGCCATCGTCAATCCCGACCAAGACCTGGTGGGGTATTTCTCAAAGTCAACATACTGACATCGTTTCACAGACCGGTCACTTGATCTACCAGTGCGGTGGTATCGACAAGCGAACCATCGAGAAGTTCGAGAAGGTTAGTTACTTTCCCTTCGATCGCGCGTCCTTT-GCCCATCGATTTCCCCT------------------ACGACTCGAAACGTGCCCGCTACCCCTCTCGAGACCAAAAATTTTGCAATATGACCGTAATTTTTTT-GGTGGGGCATTTACCCCGCCCCTCGGGTGCCGGGC-GCGTTTGCCCTCTTA-CCATTCTCACAACCTCAATGAGCGCA--TCGTCACGTGTCAAGCAGTCACTAACCATTCAACAATAGGAAGCCGCTGAGCTCGGTAAGGGTTCCTTCAAGTACGCCTGGGTTCTTGACAAGCTCAAGGCCGAGCGTGAGCGTGGTATCACCATCGATATTGCTCTCTGGAAGTTCGAGACTCCTCGCTACTATGTCACCGTCATTGGTATGTTGTCGCTCATGCTTCATTCTACTTCTCTTCGTACTAACACATCACTCAGACGCTCCCGGTCACC
>366_EF-1
GTCGACCACTGTGAGTACTCTCCTCGACAATGAGCATATCTGCCATCGTCAATCCCGACCAAGACCTGGCGGGGTATTTCTCAAAGTCAACATACTGACATCGTTTCACAGACCGGTCACTTGATCTACCAGTGCGGTGGTATCGACAAGCGAACCATCGAGAAGTTCGAGAAGGTTAGTCACTTTCCCTTCAATCGCGCGTCCTTT-GCCCATCGATTTCCCCT------------------ACGACTCGAAACGTGCCCGCTACCCCGCTCGAGACCAAAAATTTTGCAATATGACCGTAATTTTTTT-GGTGGGGCACTTACCCCGCCACTTGAGCGAAGGGA-GCGTTTGCCCTCTTA-CCATTCTCACAACCTCAATGAGTGCG--TCGTCACGTGTCAAGCAGTCACTAACCATTCAACAATAGGAAGCCGCTGANCTCGGTAAGGGTTCCTTCAAGTACGCCTGGGTTCTTGACAAGCTCAAGGNCGANCGTGAGCGTGGTATCACCATCGATATTGCTCTCTGGAAGTTCGAGACTCCTCGCTACTATGTCACCGTCATTGGTATGTTGTCGCTCATGCTTCATTCTACTTCTCTTCGTACTAACATATCACTCAGACGCTCCCGGTCACC
>367_EF-1
GTCGACCACTGTGAGTACTCTCCTCGACAATGAGCATATCTGCCATCGTCAATCCCGACCAAGACCTGGCGGGGTATTTCTCAAAGTCAACATACTGACATCGTTTCACAGACCGGTCACTTGATCTACCAGTGCGGTGGTATCGACAAGCGAACCATCGAGAAGTTCGAGAAGGTTAGTCACTTTCCCTTCAATCGCGCGTCCTTT-GCCCATCGATTTCCCCT------------------ACGACTCGAAACGTGCCCGCTACCCCGCTCGAGACCAAAAATTTTGCAATATGACCGTAATTTTTTTTGGTGGGGCACTTACCCCGCCACTTGAGCGACGGGA-GCGTTTGCCCTCTTA-CCATTCTCACAACCTCAATGAGTGCG--TCGTCACGTGTCAAGCAGTCACTAACCATTCAACAATAGGAAGCCGCTGAGCTCGGTAAGGGTTCCTTCAAGTACGCCTGGGTTCTTGACAAGCTCAAGGCCGAGCGTGAGCGTGGTATCACCATCGATATTGCTCTCTGGAAGTTCGAGACTCCTCGCTACTATGTCACCGTCATTGGTATGTTGTCGCTCATGCTTCATTCTACTTCTCTTCGTACTAACATATCACTCAGACGCTCCCGGTCACC
>368_EF-1
GTCGACCACTGTGAGTACTCTCCTCGACAATGAGCATATCTGCCATCGTCAATCCCGACCAAGACCTGGCGGGGTATTTCTCAAAGTCAACATACTGACATCGTTTCACAGACCGGTCACTTGATCTACCAGTGCGGTGGTATCGACAAGCGAACCATCGAGAAGTTCGAGAAGGTTAGTCACTTTCCCTTCAATCGCGCGTCCTTT-GCCCATCGATTTCCCCT------------------ACGACTCGAAACGTGCCCGCTACCCCGCTCGAGACCAAAAATTTTGCAATATGACCGTAATTTTTTTTGGTGGGGCACTTACCCCGCCACTTGAGCGACGGGA-GCGTTTGCCCTCTTA-CCATTCTCACAACCTCAATGAGTGCG--TCGTCACGTGTCAAGCAGTCACTAACCATTCAACAATAGGAAGCCGCTGAGCTCGGTAAGGGTTCCTTCAAGTACGCCTGGGTTCTTGACAAGCTCAAGGCCGAGCGTGAGCGTGGTATCACCATCGATATTGCTCTCTGGAAGTTCGAGACTCCTCGCTACTATGTCACCGTCATTGGTATGTTGTCGCTCATGCTTCATTCTACTTCTCTTCGTACTAACATATCACTCAGACGCTCCCGGTCACC
>373_EF-1
GTCGACCACTGTGAGTACTCTCCTCGACAATGAGCATATCTGCCATCGTCAATCCCGACCAAGACCTGGCGGGGTATTTCTCAAAGTCAACATACTGACATCGTTTCACAGACCGGTCACTTGATCTACCAGTGCGGTGGTATCGACAAGCGAACCATCGAGAAGTTCGAGAAGGTTAGTCACTTTCCCTTCAATCGCGCGTCCTTT-GCCCATCGATTTCCCCT------------------ACGACTCGAAACGTGCCCGCTACCCCGCTCGAGACCAAAAATTTTGCAATATGACCGTAATTTTTTT-GGTGGGGCACTTACCCCGCCACTTGAGCGAAGGGA-GCGTTTGCCCTCTTA-CCATTCTCACAACCTCAATGAGTGCG--TCGTCACGTGTGAAGCAGTCACTAACCATTCAACAATAGGAAGCCGCTGAGCTCGGTAAGGGTTCCTTCAAGTACGCCTGGGTTCTTGACAAGCTCAAGGCCGAGCGTGAGCGTGGTATCACCATCGATATTGCTCTCTGGAAGTTCGAGACTCCTCGCTACTATGTCACCGTCATTGGTATGTTGTCGCTCATGCTTCATTCTACTTCTCTTCGTACTAACATATCACTCAGACGCTCCCGGTCACC
>376_EF-1
GTCGACCACTGTGAGTACTCTCCTCGACAATGAGCATATCTGCCATCGTCAATCCCGACCAAGACCTGGCGGGGTATTTCTCAAAGTCAACATACTGACATCGTTTCACAGACCGGTCACTTGATCTACCAGTGCGGTGGTATCGACAAGCGAACCATCGAGAAGTTCGAGAAGGTTAGTCACTTTCCCTTCAATCGCGCGTCCTTT-GCCCATCGATTTCCCCT------------------ACGACTCGAAACGTGCCCGCTACCCCGCTCGAGACCAAAAATTTTGCAATATGACCGTAATTTTTTTTGGTGGGGCACTTACCCCGCCACTTGAGCGACGGGA-GCGTTTGCCCTCTTA-CCATTCTCACAACCTCAATGAGTGCG--TCGTCACGTGTCAAGCAGTCACTAACCATTCAACAATAGGAAGCCGCTGAGCTCGGTAAGGGTTCCTTCAAGTACGCCTGGGTTCTTGACAAGCTCAAGGCCGAGCGTGAGCGTGGTATCACCATCGATATTGCTCTCTGGAAGTTCGAGACTCCTCGCTACTATGTCACCGTCATTGGTATGTTGTCGCTCATGCTTCATTCTACTTCTCTTCGTACTAACATATCACTCAGACGCTCCCGGTCACC
>378_EF-1
GTCGACCACTGTGAGTACTCTCCTCGACAATGAGCATATCTGCCATCGTCAATCCCGACCAAGACCTGGCGGGGTATTTCTCAAAGTCAACATACTGACATCGTTTCACAGACCGGTCACTTGATCTACCAGTGCGGTGGTATCGACAAGCGAACCATCGAGAAGTTCGAGAAGGTTAGTCACTTTCCCTTCAATCGCGCGTCCTTT-GCCCATCGATTTCCCCT------------------ACGACTCGAAACGTGCCCGCTACCCCGCTCGAGACCAAAAATTTTGCAATATGACCGTAATTTTTTT-GGTGGGGCACTTACCCCGCCACTTGAGCGAAGGGA-GCGTTTGCCCTCTTA-CCATTCTCACAACCTCAATGAGTGCG--TCGTCACGTGTGAAGCAGTCACTAACCATTCAACAATAGGAAGCCGCTGAGCTCGGTAAGGGTTCCTTCAAGTACGCCTGGGTTCTTGACAAGCTCAAGGCCGAGCGTGAGCGTGGTATCACCATCGATATTGCTCTCTGGAAGTTCGAGACTCCTCGCTACTATGTCACCGTCATTGGTATGTTGTCGCTCATGCTTCATTCTACTTCTCTTCGTACTAACATATCACTCAGACGCTCCCGGTCACC
>379_EF-1
GTCGACCACTGTGAGTACTCTCCTCGACAATGAGCATATCTGCCATCGTCAATCCCGACCAAGACCTGGCGGGGTATTTCTCAAAGTCAACATACTGACATCGTTTCACAGACCGGTCACTTGATCTACCAGTGCGGTGGTATCGACAAGCGAACCATCGAGAAGTTCGAGAAGGTTAGTCACTTTCCCTTCAATCGCGCGTCCTTT-GCCCATCGATTTCCCCT------------------ACGACTCGAAACGTGCCCGCTACCCCGCTCGAGACCAAAAATTTTGCAATATGACCGTAATTTTTTT-GGTGGGGCACTTACCCCGCCACTTGAGCGAAGGGA-GCGTTTGCCCTCTTA-CCATTCTCACAACCTCAATGAGTGCG--TCGTCACGTGTCAAGCAGTCACTAACCATTCAACAATAGGAAGCCGCTGAGCTCGGTAAGGGTTCCTTCAAGTACGCCTGGGTTCTTGACAAGCTCAAGGCCGAGCGTGAGCGTGGTATCACCATCGATATTGCTCTCTGGAAGTTCGAGACTCCTCGCTACTATGTCACCGTCATTGGTATGTTGTCGCTCATGCTTCATTCTACTTCTCTTCGTACTAACATATCACTCAGACGCTCCCGGTCACC
>381_EF-1
GTCGACCACTGTGAGTACTCTCCTCGACAATGAGCATATCTGCCATCGTCAATCCCGACCAAGACCTGGCGGGGTATTTCTCAAAGTCAACATACTGACATCGTTTCACAGACCGGTCACTTGATCTACCAGTGCGGTGGTATCGACAAGCGAACCATCGAGAAGTTCGAGAAGGTTAGTCACTTTCCCTTCAATCGCGCGTCCTTT-GCCCATCGATTTCCCCT------------------ACGACTCGAAACGTGCCCGCAACCCCGCTCGAGACCAAAAATTTTGCAATATGACCGTAATTTTTTTTGGTGGGGCACTTACCCCGCCACTTGAGCGACGGGA-GCGTTTGCCCTCTTA-CCATTCTCACAACCTCAATGAGTGCG--TCGTCACGTGTCAAGCAGTCACTAACCATTCAACAATAGGAAGCCGCTGAGCTCGGTAAGGGTTCCTTCAAGTACGCCTGGGTTCTTGACAAGCTCAAGGCCGAGCGTGAGCGTGGTATCACCATCGATATTGCTCTCTGGAAGTTCGAGACTCCTCGCTACTATGTCACCGTCATTGGTATGTTGTCGCTCATGCTTCATTCTACTTCTCTTCGTACTAACATATCACTCAGACGCTCCCGGTCACC
>382_EF-1
GTCGACCACTGTGAGTACTCTCCTCGACAATGAGCATATCTGCCATCGTCAATCCCGACCAAGACCTGGCGGGGTATTTCTCAAAGTCAACATACTGACATCGTTTCACAGACCGGTCACTTGATCTACCAGTGCGGTGGTATCGACAAGCGAACCATCGAGAAGTTCGAGAAGGTTAGTCACTTTCCCTTCAATCGCGCGTCCTTT-GCCCATCGATTTCCCCT------------------ACGACTCGAAACGTGCCCGCTACCCCGCTCGAGACCAAAAATTTTGCAATATGACCGTAATTTTTTT-GGTGGGGCACTTACCCCGCCACTTGAGCGAAGGGA-GCGTTTGCCCTCTTA-CCATTCTCACAACCTCAATGAGTGCG--TCGTCACGTGTGAAGCAGTCACTAACCATTCAACAATAGGAAGCCGCTGAGCTCGGTAAGGGTTCCTTCAAGTACGCCTGGGTTCTTGACAAGCTCAAGGCCGAGCGTGAGCGTGGTATCACCATCGATATTGCTCTCTGGAAGTTCGAGACTCCTCGCTACTATGTCACCGTCATTGGTATGTTGTCGCTCATGCTTCATTCTACTTCTCTTCGTACTAACATATCACTCAGACGCTCCCGGTCACC
>384_EF-1
GTCGACCACTGTGAGTACTCTCCTCGACAATGAGCATATCTGCCATCGTCAATCCCGACCAAGACCTGGCGGGGTATTTCTCAAAGTCAACATACTGACATCGTTTCACAGACCGGTCACTTGATCTACCAGTGCGGTGGTATCGACAAGCGAACCATCGAGAAGTTCGAGAAGGTTAGTCACTTTCCCTTCAATCGCGCGTCCTTT-GCCCATCGATTTCCCCT------------------ACGACTCGAAACGTGCCCGCTACCCCGCTCGAGACCAAAAATTTTGCAATATGACCGTAATTTTTTT-GGTGGGGCACTTACCCCGCCACTTGAGCGACGGGA-GCGTTTGCCCTCTTA-CCATTCTCACAACCTCAATGAGTGCG--TCGTCACGTGTCAAGCAGTCACTAACCACTCAACAATAGGAAGCCGCTGAGCTCGGTAAGGGTTCCTTCAAGTACGCCTGGGTTCTTGACAAGCTCAAGGCCGAGCGTGAGCGTGGTATCACCATCGATATTGCTCTCTGGAAGTTCGAGACTCCTCGCTACTATGTCACCGTCATTGGTATGTTGTCGCTCATGCTTCATTCTACTTCTCTTCGTACTAACATATCACCCAGACGCTCCCGGTCACC
>385_EF-1
GTCGACCACTGTGAGTACTCTCCTCGACAATGAGCATATCTGCCATCGTCAATCCCGACCAAGACCTGGCGGGGTATTTCTCAAAGTCAACATACTGACATCGTTTCACAGACCGGTCACTTGATCTACCAGTGCGGTGGTATCGACAAGCGAACCATCGAGAAGTTCGAGAAGGTTAGTCACTTTCCCTTCAATCGCGCGTCCTTT-GCCCATCGATTTCCCCT------------------ACGACTCGAAACGTGCCCGCTACCCCGCTCGAGACCAAAAATTTTGCAATATGACCGTAATTTTTTT-GGTGGGGCACTTACCCCGCCACTTGAGCGAAGGGA-GCGTTTGCCCTCTTA-CCATTCTCACAACCTCAATGAGTGCG--TCGTCACGTGTCAAGCAGTCACTAACCATTCAACAATAGGAAGCCGCTGAGCTCGGTAAGGGTTCCTTCAAGTACGCCTGGGTTCTTGACAAGCTCAAGGCCGAGCGTGAGCGTGGTATCACCATCGATATTGCTCTCTGGAAGTTCGAGACTCCTCGCTACTATGTCACCGTCATTGGTATGTTGTCGCTCATGCTTCATTCTACTTCTCTTCGTACTAACATATCACTCAGACGCTCCCGGTCACC
>387_EF-1
GTCGACCACTGTGAGTACTCTCCTCGACAATGAGCATATCTGCCATCGTCAATCCCGACCAAGACCTGGCGGGGTATTTCTCAAAGTCAACATACTGACATCGTTTCACAGACCGGTCACTTGATCTACCAGTGCGGTGGTATCGACAAGCGAACCATCGAGAAGTTCGAGAAGGTTAGTCACTTTCCCTTCAATCGCGCGTCCTTT-GCCCATCGATTTCCCCT------------------ACGACTCGAAACGTGCCCGCTACCCCGCTCGAGACCAAAAATTTTGCAATATGACCGTAATTTTTTT-GGTGGGGCACTTACCCCGCCACTTGAGCGAAGGGA-GCGTTTGCCCTCTTA-CCATTCTCACAACCTCAATGAGTGCG--TCGTCACGTGTGAAGCAGTCACTAACCATTCAACAATAGGAAGCCGCTGAGCTCGGTAAGGGTTCCTTCAAGTACGCCTGGGTTCTTGACAAGCTCAAGGCCGAGCGTGAGCGTGGTATCACCATCGATATTGCTCTCTGGAAGTTCGAGACTCCTCGCTACTATGTCACCGTCATTGGTATGTTGTCGCTCATGCTTCATTCTACTTCTCTTCGTACTAACATATCACTCAGACGCTCCCGGTCACC
>388_EF-1
GTCGACCACTGTGAGTACTCTCCTCGACAATGAGCATATCTGCCATCGTCAATCCCGACCAAGACCTGGCGGGGTATTTCTCAAAGTCAACATACTGACATCGTTTCACAGACCGGTCACTTGATCTACCAGTGCGGTGGTATCGACAAGCGAACCATCGAGAAGTTCGAGAAGGTTAGTCACTTTCCCTTCAATCGCGCGTCCTTT-GCCCATCGATTTCCCCT------------------ACGACTCGAAACGTGCCCGCTACCCCGCTCGAGACCAAAAATTTTGCAATATGACCGTAATTTTTTT-GGTGGGGCACTTACCCCGCCACTTGAGCGAAGGGA-GCGTTTGCCCTCTTA-CCATTCTCACAACCTCAATGAGTGCG--TCGTCACGTGTGAAGCAGTCACTAACCATTCAACAATAGGAAGCCGCTGAGCTCGGTAAGGGTTCCTTCAAGTACGCCTGGGTTCTTGACAAGCTCAAGGCCGAGCGTGAGCGTGGTATCACCATCGATATTGCTCTCTGGAAGTTCGAGACTCCTCGCTACTATGTCACCGTCATTGGTATGTTGTCGCTCATGCTTCATTCTACTTCTCTTCGTACTAACATATCACTCAGACGCTCCCGGTCACC
>389_EF-1
GTCGACCACTGTGAGTACTCTCCTCGACAATGAGCATATCTGCCATCGTCAATCCCGACCAAGACCTGGCGGGGTATTTCTCAAAGTCAACATACTGACATCGTTTCACAGACCGGTCACTTGATCTACCAGTGCGGTGGTATCGACAAGCGAACCATCGAGAAGTTCGAGAAGGTTAGTCACTTTCCCTTCAATCGCGCGTCCTTT-GCCCATCGATTTCCCCT------------------ACGACTCGAAACGTGCCCGCTACCCCGCTCGAGACCAAAAATTTTGCAATATGACCGTAATTTTTTTTGGTGGGGCACTTACCCCGCCACTTGAGCGACGGGA-GCGTTTGCCCTCTTA-CCATTCTCACAACCTCAATGAGTGCG--TCGTCACGTGTCAAGCAGTCACTAACCATTCAACAATAGGAAGCCGCTGAGCTCGGTAAGGGTTCCTTCAAGTACGCCTGGGTTCTTGACAAGCTCAAGGCCGAGCGTGAGCGTGGTATCACCATCGATATTGCTCTCTGGAAGTTCGAGACTCCTCGCTACTATGTCACCGTCATTGGTATGTTGTCGCTCATGCTTCATTCTACTTCTCTTCGTACTAACATATCACTCAGACGCTCCCGGTCACC
>390_EF-1
GTCGACCACTGTGAGTACTCTCCTCGACAATGAGCATATCTGCCATCGTCAATCCCGACCAAGACCTGGCGGGGTATTTCTCAAAGTCAACATACTGACATCGTTTCACAGACCGGTCACTTGATCTACCAGTGCGGTGGTATCGACAAGCGAACCATCGAGAAGTTCGAGAAGGTTAGTCACTTTCCCTTCAATCGCGCGTCCTTT-GCCCATCGATTTCCCCT------------------ACGACTCGAAACGTGCCCGCTACCCCGCTCGAGACCAAAAATTTTGCAATATGACCGTAATTTTTTT-GGTGGGGCACTTACCCCGCCACTTGAGCGAAGGGA-GCGTTTGCCCTCTTA-CCATTCTCACAACCTCAATGAGTGCG--TCGTCACGTGTGAAGCAGTCACTAACCATTCAACAATAGGAAGCCGCTGAGCTCGGTAAGGGTTCCTTCAAGTACGCCTGGGTTCTTGACAAGCTCAAGGCCGAGCGTGAGCGTGGTATCACCATCGATATTGCTCTCTGGAAGTTCGAGACTCCTCGCTACTATGTCACCGTCATTGGTATGTTGTCGCTCATGCTTCATTCTACTTCTCTTCGTACTAACATATCACTCAGACGCTCCCGGTCACC
>391_EF-1
GTCGACCACTGTGAGTACTCTCCTCGACAATGAGCATATCTGCCATCGTCAATCCCGACCAAGACCTGGCGGGGTATTTCTCAAAGTCAACATACTGACATCGTTTCACAGACCGGTCACTTGATCTACCAGTGCGGTGGTATCGACAAGCGAACCATCGAGAAGTTCGAGAAGGTTAGTCACTTTCCCTTCAATCGCGCGTCCTTT-GCCCATCGATTTCCCCT------------------ACGACTCGAAACGTGCCCGCTACCCCGCTCGAGACCAAAAATTTTGCAATATGACCGTAATTTTTTT-GGTGGGGCACTTACCCCGCCACTTGAGCGAAGGGA-GCGTTTGCCCTCTTA-CCATTCTCACAACCTCAATGAGTGCG--TCGTCACGTGTGAAGCAGTCACTAACCATTCAACAATAGGAAGCCGCTGAGCTCGGTAAGGGTTCCTTCAAGTACGCCTGGGTTCTTGACAAGCTCAAGGCCGAGCGTGAGCGTGGTATCACCATCGATATTGCTCTCTGGAAGTTCGAGACTCCTCGCTACTATGTCACCGTCATTGGTATGTTGTCGCTCATGCTTCATTCTACTTCTCTTCGTACTAACATATCACTCAGACGCTCCCGGTCACC
>392_EF-1
GTCGACCACTGTGAGTACTCTCCTCGACAATGAGCATATCTGCCATCGTCAATCCCGACCAAGACCTGGCGGGGTATTTCTCAAAGTCAACATACTGACATCGTTTCACAGACCGGTCACTTGATCTACCAGTGCGGTGGTATCGACAAGCGAACCATCGAGAAGTTCGAGAAGGTTAGTCACTTTCCCTTCAATCGCGCGTCCTTT-GCCCATCGATTTCCCCT------------------ACGACTCGAAACGTGCCCGCTACCCCGCTCGAGACCAAAAATTTTGCAATATGACCGTAATTTTTTT-GGTGGGGCACTTACCCCGCCACTTGAGCGAAGGGA-GCGTTTGCCCTCTTA-CCATTCTCACAACCTCAATGAGTGCG--TCGTCACGTGTGAAGCAGTCACTAACCATTCAACAATAGGAAGCCGCTGAGCTCGGTAAGGGTTCCTTCAAGTACGCCTGGGTTCTTGACAAGCTCAAGGCCGAGCGTGAGCGTGGTATCACCATCGATATTGCTCTCTGGAAGTTCGAGACTCCTCGCTACTATGTCACCGTCATTGGTATGTTGTCGCTCATGCTTCATTCTACTTCTCTTCGTACTAACATATCACTCAGACGCTCCCGGTCACC
>400_EF-1
GTCGACCACTGTGAGTACTCTCCTCGACAATGAGCATATCTGCCATCGTCAATCCCGACCAAGACCTGGCGGGGTATTTCTCAAAGTCAACATACTGACATCGTTTCACAGACCGGTCACTTGATCTACCAGTGCGGTGGTATCGACAAGCGAACCATCGAGAAGTTCGAGAAGGTTAGTCACTTTCCCTTCAATCGCGCGTCCTTT-GCCCATCGATTTCCCCT------------------ACGACTCGAAACGTGCCCGCTACCCCGCTCGAGACCAAAAATTTTGCAATATGACCGTAATTTTTTT-GGTGGGGCACTTACCCCGCCACTTGAGCGACGGGA-GCGTTTGCCCTCTTA-CCATTCTCACAACCTCAATGAGTGCG--TCGTCACGTGTCAAGCAGTCACTAACCACTCAACAATAGGAAGCCGCTGAGCTCGGTAAGGGTTCCTTCAAGTACGCCTGGGTTCTTGACAAGCTCAAGGCCGAGCGTGAGCGTGGTATCACCATCGATATTGCTCTCTGGAAGTTCGAGACTCCTCGCTACTATGTCACCGTCATTGGTATGTTGTCGCTCATGCTTCATTCTACTTCTCTTCGTACTAACATATCACCCAGACGCTCCCGGTCACC
>401_EF-1
GTCGACCACTGTGAGTACTCTCCTCGACAATGAGCATATCTGCCATCGTCAATCCCGACCAAGACCTGGCGGGGTATTTCTCAAAGTCAACATACTGACATCGTTTCACAGACCGGTCACTTGATCTACCAGTGCGGTGGTATCGACAAGCGAACCATCGAGAAGTTCGAGAAGGTTAGTCACTTTCCCTTCAATCGCGCGTCCTTT-GCCCATCGATTTCCCCT------------------ACGACTCGAAACGTGCCCGCTACCCCGCTCGAGACCAAAAATTTTGCAATATGACCGTAATTTTTTTTGGTGGGGCACTTACCCCGCCACTTGAGCGACGGGA-GCGTTTGCCCTCTTA-CCATTCTCACAACCTCAATGAGTGCG--TCGTCACGTGTCAAGCAGTCACTAACCATTCAACAATAGGAAGCCGCTGAGCTCGGTAAGGGTTCCTTCAAGTACGCCTGGGTTCTTGACAAGCTCAAGGCCGAGCGTGAGCGTGGTATCACCATCGATATTGCTCTCTGGAAGTTCGAGACTCCTCGCTACTATGTCACCGTCATTGGTATGTTGTCGCTCATGCTTCATTCTACTTCTCTTCGTACTAACATATCACTCAGACGCTCCCGGTCACC
>402_EF-1
GTCGACCACTGTGAGTACTCTCCTCGACAATGAGCATATCTGCCATCGTCAATCCCGACCAAGACCTGGCGGGGTATTTCTCAAAGTCAACATACTGACATCGTTTCACAGACCGGTCACTTGATCTACCAGTGCGGTGGTATCGACAAGCGAACCATCGAGAAGTTCGAGAAGGTTAGTCACTTTCCCTTCAATCGCGCGTCCTTT-GCCCATCGATTTCCCCT------------------ACGACTCGAAACGTGCCCGCTACCCCGCTCGAGACCAAAAATTTTGCAATATGACCGTAATTTTTTT-GGTGGGGCACTTACCCCGCCACTTGAGCGAAGGGA-GCGTTTGCCCTCTTA-CCATTCTCACAACCTCAATGAGTGCG--TCGTCACGTGTCAAGCAGTCACTAACCATTCAACAATAGGAAGCCGCTGAGCTCGGTAAGGGTTCCTTCAAGTACGCCTGGGTTCTTGACAAGCTCAAGGCCGAGCGTGAGCGTGGTATCACCATCGATATTGCTCTCTGGAAGTTCGAGACTCCTCGCTACTATGTCACCGTCATTGGTATGTTGTCGCTCATGCTTCATTCTACTTCTCTTCGTACTAACATATCACTCAGACGCTCCCGGTCACC
>404_EF-1
GTCGACCACTGTGAGTACTCTCCTCGACAATGAGCATATCTGCCATCGTCAATCCCGACCAAGACCTGGCGGGGTATTTCTCAAAGTCAACATACTGACATCGTTTCACAGACCGGTCACTTGATCTACCAGTGCGGTGGTATCGACAAGCGAACCATCGAGAAGTTCGAGAAGGTTAGTCACTTTCCCTTCAATCGCGCGTCCTTT-GCCCATCGATTTCCCCT------------------ACGACTCGAAACGTGCCCGCTACCCCGCTCGAGACCAAAAATTTTGCAATATGACCGTAATTTTTTTTGGTGGGGCACTTACCCCGCCACTTGAGCGACGGGA-GCGTTTGCCCTCTTA-CCATTCTCACAACCTCAATGAGTGCG--TCGTCACGTGTCAAGCAGTCACTAACCATTCAACAATAGGAAGCCGCTGAGCTCGGTAAGGGTTCCTTCAAGTACGCCTGGGTTCTTGACAAGCTCAAGGCCGAGCGTGAGCGTGGTATCACCATCGATATTGCTCTCTGGAAGTTCGAGACTCCTCGCTACTATGTCACCGTCATTGGTATGTTGTCGCTCATGCTTCATTCTACTTCTCTTCGTACTAACATATCACTCAGACGCTCCCGGTCACC
>405_EF-1
GTCGACCACTGTGAGTACTCTCCTCGACAATGAGCATATCTGCCATCGTCAATCCCGACCAAGACCTGGCGGGGTATTTCTCAAAGTCAACATACTGACATCGTTTCACAGACCGGTCACTTGATCTACCAGTGCGGTGGTATCGACAAGCGAACCATCGAGAAGTTCGAGAAGGTTAGTCACTTTCCCTTCAATCGCGCGTCCTTT-GCCCATCGATTTCCCCT------------------ACGACTCGAAACGTGCCCGCTACCCCGCTCGAGACCAAAAATTTTGCAATATGACCGTAATTTTTTT-GGTGGGGCACTTACCCCGCCACTTGAGCGAAGGGA-GCGTTTGCCCTCTTA-CCATTCTCACAACCTCAATGAGTGCG--TCGTCACGTGTGAAGCAGTCACTAACCATTCAACAATAGGAAGCCGCTGAGCTCGGTAAGGGTTCCTTCAAGTACGCCTGGGTTCTTGACAAGCTCAAGGCCGAGCGTGAGCGTGGTATCACCATCGATATTGCTCTCTGGAAGTTCGAGACTCCTCGCTACTATGTCACCGTCATTGGTATGTTGTCGCTCATGCTTCATTCTACTTCTCTTCGTACTAACATATCACTCAGACGCTCCCGGTCACC
>406_EF-1
GTCGACCACTGTGAGTACTCTCCTCGACAATGAGCATATCTGCCATCGTCAATCCCGACCAAGACCTGGCGGGGTATTTCTCAAAGTCAACATACTGACATCGTTTCACAGACCGGTCACTTGATCTACCAGTGCGGTGGTATCGACAAGCGAACCATCGAGAAGTTCGAGAAGGTTAGTCACTTTCCCTTCAATCGCGCGTCCTTT-GCCCATCGATTTCCCCT------------------ACGACTCGAAACGTGCCCGCTACCCCGCTCGAGACCAAAAATTTTGCAATATGACCGTAATTTTTTT-GGTGGGGCACTTACCCCGCCACTTGAGCGAAGGGA-GCGTTTGCCCTCTTA-CCATTCTCACAACCTCAATGAGTGCG--TCGTCACGTGTGAAGCAGTCACTAACCATTCAACAATAGGAAGCCGCTGAGCTCGGTAAGGGTTCCTTCAAGTACGCCTGGGTTCTTGACAAGCTCAAGGCCGAGCGTGAGCGTGGTATCACCATCGATATTGCTCTCTGGAAGTTCGAGACTCCTCGCTACTATGTCACCGTCATTGGTATGTTGTCGCTCATGCTTCATTCTACTTCTCTTCGTACTAACATATCACTCAGACGCTCCCGGTCACC
>407_EF-1
GTCGACCACTGTGAGTACTCTCCTCGACAATGAGCATATCTGCCATCGTCAATCCCGACCAAGACCTGGCGGGGTATTTCTCAAAGTCAACATACTGACATCGTTTCACAGACCGGTCACTTGATCTACCAGTGCGGTGGTATCGACAAGCGAACCATCGAGAAGTTCGAGAAGGTTAGTCACTTTCCCTTCAATCGCGCGTCCTTT-GCCCATCGATTTCCCCT------------------ACGACTCGAAACGTGCCCGCTACCCCGCTCGAGACCAAAAATTTTGCAATATGACCGTAATTTTTTT-GGTGGGGCACTTACCCCGCCACTTGAGCGAAGGGA-GCGTTTGCCCTCTTA-CCATTCTCACAACCTCAATGAGTGCG--TCGTCACGTGTGAAGCAGTCACTAACCATTCAACAATAGGAAGCCGCTGAGCTCGGTAAGGGTTCCTTCAAGTACGCCTGGGTTCTTGACAAGCTCAAGGCCGAGCGTGAGCGTGGTATCACCATCGATATTGCTCTCTGGAAGTTCGAGACTCCTCGCTACTATGTCACCGTCATTGGTATGTTGTCGCTCATGCTTCATTCTACTTCTCTTCGTACTAACATATCACTCAGACGCTCCCGGTCACC
>409_EF-1
GTCGACCACTGTGAGTACTCTCCTCGACAATGAGCATATCTGCCATCGTCAATCCCGACCAAGACCTGGCGGGGTATTTCTCAAAGTCAACATACTGACATCGTTTCACAGACCGGTCACTTGATCTACCAGTGCGGTGGTATCGACAAGCGAACCATCGAGAAGTTCGAGAAGGTTAGTCACTTTCCCTTCAATCGCGCGTCCTTT-GCCCATCGATTTCCCCT------------------ACGACTCGAAACGTGCCCGCTACCCCGCTCGAGACCAAAAATTTTGCAATATGACCGTAATTTTTTT-GGTGGGGCACTTACCCCGCCACTTGAGCGAAGGGA-GCGTTTGCCCTCTTA-CCATTCTCACAACCTCAATGAGTGCG--TCGTCACGTGTGAAGCAGTCACTAACCATTCAACAATAGGAAGCCGCTGAGCTCGGTAAGGGTTCCTTCAAGTACGCCTGGGTTCTTGACAAGCTCAAGGCCGAGCGTGAGCGTGGTATCACCATCGATATTGCTCTCTGGAAGTTCGAGACTCCTCGCTACTATGTCACCGTCATTGGTATGTTGTCGCTCATGCTTCATTCTACTTCTCTTCGTACTAACATATCACTCAGACGCTCCCGGTCACC
>410_EF-1
GTCGACCACTGTGAGTACTCTCCTCGACAATGAGCATATCTGCCATCGTCAATCCCGACCAAGACCTGGCGGGGTATTTCTCAAAGTCAACATACTGACATCGTTTCACAGACCGGTCACTTGATCTACCAGTGCGGTGGTATCGACAAGCGAACCATCGAGAAGTTCGAGAAGGTTAGTCACTTTCCCTTCAATCGCGCGTCCTTT-GCCCATCGATTTCCCCT------------------ACGACTCGAAACGTGCCCGCTACCCCGCTCGAGACCAAAAATTTTGCAATATGACCGTAATTTTTTT-GGTGGGGCACTTACCCCGCCACTTGAGCGACGGGA-GCGTTTGCCCTCTTA-CCATTCTCACAACCTCAATGAGTGCG--TCGTCACGTGTCAAGCAGTCACTAACCACTCAACAATAGGAAGCCGCTGAGCTCGGTAAGGGTTCCTTCAAGTACGCCTGGGTTCTTGACAAGCTCAAGGCCGAGCGTGAGCGTGGTATCACCATCGATATTGCTCTCTGGAAGTTCGAGACTCCTCGCTACTATGTCACCGTCATTGGTATGTTGTCGCTCATGCTTCATTCTACTTCTCTTCGTACTAACATATCACCCAGACGCTCCCGGTCACC
>411_EF-1
GTCGACCACTGTGAGTACTCTCCTCGACAATGAGCATATCTGCCATCGTCAATCCCGACCAAGACCTGGCGGGGTATTTCTCAAAGTCAACATACTGACATCGTTTCACAGACCGGTCACTTGATCTACCAGTGCGGTGGTATCGACAAGCGAACCATCGAGAAGTTCGAGAAGGTTAGTCACTTTCCCTTCAATCGCGCGTCCTTT-GCCCATCGATTTCCCCT------------------ACGACTCGAAACGTGCCCGCTACCCCGCTCGAGACCAAAAATTTTGCAATATGACCGTAATTTTTTT-GGTGGGGCACTTACCCCGCCACTTGAGCGAAGGGA-GCGTTTGCCCTCTTA-CCATTCTCACAACCTCAATGAGTGCG--TCGTCACGTGTCAAGCAGTCACTAACCATTCAACAATAGGAAGCCGCTGAGCTCGGTAAGGGTTCCTTCAAGTACGCCTGGGTTCTTGACAAGCTCAAGGCCGAGCGTGAGCGTGGTATCACCATCGATATTGCTCTCTGGAAGTTCGAGACTCCTCGCTACTATGTCACCGTCATTGGTATGTTGTCGCTCATGCTTCATTCTACTTCTCTTCGTACTAACATATCACTCAGACGCTCCCGGTCACC
>412_EF-1
GTCGACCACTGTGAGTACTCTCCTCGACAATGAGCATATCTGCCATCGTCAATCCCGACCAAGACCTGGCGGGGTATTTCTCAAAGTCAACATACTGACATCGTTTCACAGACCGGTCACTTGATCTACCAGTGCGGTGGTATCGACAAGCGAACCATCGAGAAGTTCGAGAAGGTTAGTCACTTTCCCTTCAATCGCGCGTCCTTT-GCCCATCGATTTCCCCT------------------ACGACTCGAAACGTGCCCGCTACCCCGCTCGAGACCAAAAATTTTGCAATATGACCGTAATTTTTTTTGGTGGGGCACTTACCCCGCCACTTGAGCGACGGGA-GCGTTTGCCCTCTTA-CCATTCTCACAACCTCAATGAGTGCG--TCGTCACGTGTCAAGCAGTCACTAACCATTCAACAATAGGAAGCCGCTGAGCTCGGTAAGGGTTCCTTCAAGTACGCCTGGGTTCTTGACAAGCTCAAGGCCGAGCGTGAGCGTGGTATCACCATCGATATTGCTCTCTGGAAGTTCGAGACTCCTCGCTACTATGTCACCGTCATTGGTATGTTGTCGCTCATGCTTCATTCTACTTCTCTTCGTACTAACATATCACTCAGACGCTCCCGGTCACC
>414_EF-1
GTCGACCACTGTGAGTACTCTCCTCGACAATGAGCATATCTGCCATCGTCAATCCCGACCAAGACCTGGCGGGGTATTTCTCAAAGTCAACATACTGACATCGTTTCACAGACCGGTCACTTGATCTACCAGTGCGGTGGTATCGACAAGCGAACCATCGAGAAGTTCGAGAAGGTTAGTCACTTTCCCTTCAATCGCGCGTCCTTT-GCCCATCGATTTCCCCT------------------ACGACTCGAAACGTGCCCGCTACCCCGCTCGAGACCAAAAATTTTGCAATATGACCGTAATTTTTTT-GGTGGGGCACTTACCCCGCCACTTGAGCGAAGGGA-GCGTTTGCCCTCTTA-CCATTCTCACAACCTCAATGAGTGCG--TCGTCACGTGTGAAGCAGTCACTAACCATTCAACAATAGGAAGCCGCTGAGCTCGGTAAGGGTTCCTTCAAGTACGCCTGGGTTCTTGACAAGCTCAAGGCCGAGCGTGAGCGTGGTATCACCATCGATATTGCTCTCTGGAAGTTCGAGACTCCTCGCTACTATGTCACCGTCATTGGTATGTTGTCGCTCATGCTTCATTCTACTTCTCTTCGTACTAACATATCACTCAGACGCTCCCGGTCACC
>415_EF-1
GTCGACCACTGTGAGTACTCTCCTCGACAATGAGCATATCTGCCATCGTCAATCCCGACCAAGACCTGGCGGGGTATTTCTCAAAGTCAACATACTGACATCGTTTCACAGACCGGTCACTTGATCTACCAGTGCGGTGGTATCGACAAGCGAACCATCGAGAAGTTCGAGAAGGTTAGTCACTTTCCCTTCAATCGCGCGTCCTTT-GCCCATCGATTTCCCCT------------------ACGACTCGAAACGTGCCCGCTACCCCGCTCGAGACCAAAAATTTTGCAATATGACCGTAATTTTTTTTGGTGGGGCACTTACCCCGCCACTTGAGCGACGGGA-GCGTTTGCCCTCTTA-CCATTCTCACAACCTCAATGAGTGCG--TCGTCACGTGTCAAGCAGTCACTAACCATTCAACAATAGGAAGCCGCTGAGCTCGGTAAGGGTTCCTTCAAGTACGCCTGGGTTCTTGACAAGCTCAAGGCCGAGCGTGAGCGTGGTATCACCATCGATATTGCTCTCTGGAAGTTCGAGACTCCTCGCTACTATGTCACCGTCATTGGTATGTTGTCGCTCATGCTTCATTCTACTTCTCTTCGTACTAACATATCACTCAGACGCTCCCGGTCACC
>499_EF-1
GTCGACCACTGTGAGTACTCTCCTCGACAATGAGCATATCTGCCATCGTCAATCCCGACCAAGACCTGGCGGGGTATTTCTCAAAGTCAACATACTGACATCGTTTCACAGACCGGTCACTTGATCTACCAGTGCGGTGGTATCGACAAGCGAACCATCGAGAAGTTCGAGAAGGTTAGTCACTTTCCCTTCAATCGCGCGTCCTTT-GCCCATCGATTTCCCCT------------------ACGACTCGAAACGTGCCCGCTACCCCGCTCGAGACCAAAAATTTTGCAATATGACCGTAATTTTTTT-GGTGGGGCACTTACCCCGCCACTTGAGCGAAGGGA-GCGTTTGCCCTCTTA-CCATTCTCACAACCTCAATGAGTGCG--TCGTCACGTGTGAAGCAGTCACTAACCATTCAACAATAGGAAGCCGCTGAGCTCGGTAAGGGTTCCTTCAAGTACGCCTGGGTTCTTGACAAGCTCAAGGCCGAGCGTGAGCGTGGTATCACCATCGATATTGCTCTCTGGAAGTTCGAGACTCCTCGCTACTATGTCACCGTCATTGGTATGTTGTCGCTCATGCTTCATTCTACTTCTCTTCGTACTAACATATCACTCAGACGCTCCCGGTCACC
>498_EF-1
GTCGACCACTGTGAGTACTCTCCTCGACAATGAGCATATCTGCCATCGTCAATCCCGACCAAGACCTGGCGGGGTATTTCTCAAAGTCAACATACTGACATCGTTTCACAGACCGGTCACTTGATCTACCAGTGCGGTGGTATCGACAAGCGAACCATCGAGAAGTTCGAGAAGGTTAGTCACTTTCCCTTCAATCGCGCGTCCTTT-GCCCATCGATTTCCCCT------------------ACGACTCGAAACGTGCCCGCTACCCCGCTCGAGACCAAAAATTTTGCAATATGACCGTAATTTTTTT-GGTGGGGCACTTACCCCGCCACTTGAGCGAAGGGA-GCGTTTGCCCTCTTA-CCATTCTCACAACCTCAATGAGTGCG--TCGTCACGTGTGAAGCAGTCACTAACCATTCAACAATAGGAAGCCGCTGAGCTCGGTAAGGGTTCCTTCAAGTACGCCTGGGTTCTTGACAAGCTCAAGGCCGAGCGTGAGCGTGGTATCACCATCGATATTGCTCTCTGGAAGTTCGAGACTCCTCGCTACTATGTCACCGTCATTGGTATGTTGTCGCTCATGCTTCATTCTACTTCTCTTCGTACTAACATATCACTCAGACGCTCCCGGTCACC
>497_EF-1
GTCGACCACTGTGAGTACTCTCCTCGACAATGAGCATATCTGCCATCGTCAATCCCGACCAAGACCTGGCGGGGTATTTCTCAAAGTCAACATACTGACATCGTTTCACAGACCGGTCACTTGATCTACCAGTGCGGTGGTATCGACAAGCGAACCATCGAGAAGTTCGAGAAGGTTAGTCACTTTCCCTTCAATCGCGCGTCCTTT-GCCCATCGATTTCCCCT------------------ACGACTCGAAACGTGCCCGCTACCCCGCTCGAGACCAAAAATTTTGCAATATGACCGTAATTTTTTT-GGTGGGGCACTTACCCCGCCACTTGAGCGAAGGGA-GCGTTTGCCCTCTTA-CCATTCTCACAACCTCAATGAGTGCG--TCGTCACGTGTGAAGCAGTCACTAACCATTCAACAATAGGAAGCCGCTGAGCTCGGTAAGGGTTCCTTCAAGTACGCCTGGGTTCTTGACAAGCTCAAGGCCGAGCGTGAGCGTGGTATCACCATCGATATTGCTCTCTGGAAGTTCGAGACTCCTCGCTACTATGTCACCGTCATTGGTATGTTGTCGCTCATGCTTCATTCTACTTCTCTTCGTACTAACATATCACTCAGACGCTCCCGGTCACC
>496_EF-1
GTCGACCACTGTGAGTACTCTCCTCGACAATGAGCATATCTGCCATCGTCAATCCCGACCAAGACCTGGCGGGGTATTTCTCAAAGTCAACATACTGACATCGTTTCACAGACCGGTCACTTGATCTACCAGTGCGGTGGTATCGACAAGCGAACCATCGAGAAGTTCGAGAAGGTTAGTCACTTTCCCTTCAATCGCGCGTCCTTT-GCCCATCGATTTCCCCT------------------ACGACTCGAAACGTGCCCGCTACCCCGCTCGAGACCAAAAATTTTGCAATATGACCGTAATTTTTTT-GGTGGGGCACTTACCCCGCCACTTGAGCGACGGGA-GCGTTTGCCCTCTTA-CCATTCTCACAACCTCAATGAGTGCG--TCGTCACGTGTCAAGCAGTCACTAACCACTCAACAATAGGAAGCCGCTGAGCTCGGTAAGGGTTCCTTCAAGTACGCCTGGGTTCTTGACAAGCTCAAGGCCGAGCGTGAGCGTGGTATCACCATCGATATTGCTCTCTGGAAGTTCGAGACTCCTCGCTACTATGTCACCGTCATTGGTATGTTGTCGCTCATGCTTCATTCTACTTCTCTTCGTACTAACATATCACCCAGACGCTCCCGGTCACC
>495_EF-1
GTCGACCACTGTGAGTACTCTCCTCGACAATGAGCATATCTGCCATCGTCAATCCCGACCAAGACCTGGCGGGGTATTTCTCAAAGTCAACATACTGACATCGTTTCACAGACCGGTCACTTGATCTACCAGTGCGGTGGTATCGACAAGCGAACCATCGAGAAGTTCGAGAAGGTTAGTCACTTTCCCTTCAATCGCGCGTCCTTT-GCCCATCGATTTCCCCT------------------ACGACTCGAAACGTGCCCGCTACCCCGCTCGAGACCAAAAATTTTGCAATATGACCGTAATTTTTTT-GGTGGGGCACTTACCCCGCCACTTGAGCGACGGGA-GCGTTTGCCCTCTTA-CCATTCTCACAACCTCAATGAGTGCG--TCGTCACGTGTCAAGCAGTCACTAACCACTCAACAATAGGAAGCCGCTGAGCTCGGTAAGGGTTCCTTCAAGTACGCCTGGGTTCTTGACAAGCTCAAGGCCGAGCGTGAGCGTGGTATCACCATCGATATTGCTCTCTGGAAGTTCGAGACTCCTCGCTACTATGTCACCGTCATTGGTATGTTGTCGCTCATGCTTCATTCTACTTCTCTTCGTACTAACATATCACCCAGACGCTCCCGGTCACC
>493_EF-1
GTCGACCACTGTGAGTACTCTCCTCGACAATGAGCATATCTGCCATCGTCAATCCCGACCAAGACCTGGCGGGGTATTTCTCAAAGTCAACATACTGACATCGTTTCACAGACCGGTCACTTGATCTACCAGTGCGGTGGTATCGACAAGCGAACCATCGAGAAGTTCGAGAAGGTTAGTCACTTTCCCTTCAATCGCGCGTCCTTT-GCCCATCGATTTCCCCT------------------ACGACTCGAAACGTGCCCGCTACCCCGCTCGAGACCAAAAATTTTGCAATATGACCGTAATTTTTTTTGGTGGGGCACTTACCCCGCCACTTGAGCGACGGGA-GCGTTTGCCCTCTTA-CCATTCTCACAACCTCAATGAGTGCG--TCGTCACGTGTCAAGCAGTCACTAACCATTCAACAATAGGAAGCCGCTGAGCTCGGTAAGGGTTCCTTCAAGTACGCCTGGGTTCTTGACAAGCTCAAGGCCGAGCGTGAGCGTGGTATCACCATCGATATTGCTCTCTGGAAGTTCGAGACTCCTCGCTACTATGTCACCGTCATTGGTATGTTGTCGCTCATGCTTCATTCTACTTCTCTTCGTACTAACATATCACTCAGACGCTCCCGGTCACC
>492_EF-1
GTCGACCACTGTGAGTACTCTCCTCGACAATGAGCATATCTGCCATCGTCAATCCCGACCAAGACCTGGCGGGGTATTTCTCAAAGTCAACATACTGACATCGTTTCACAGACCGGTCACTTGATCTACCAGTGCGGTGGTATCGACAAGCGAACCATCGAGAAGTTCGAGAAGGTTAGTCACTTTCCCTTCAATCGCGCGTCCTTT-GCCCATCGATTTCCCCT------------------ACGACTCGAAACGTGCCCGCTACCCCGCTCGAGACCAAAAATTTTGCAATATGACCGTAATTTTTTT-GGTGGGGCACTTACCCCGCCACTTGAGCGACGGGA-GCGTTTGCCCTCTTA-CCATTCTCACAACCTCAATGAGTGCG--TCGTCACGTGTCAAGCAGTCACTAACCACTCAACAATAGGAAGCCGCTGAGCTCGGTAAGGGTTCCTTCAAGTACGCCTGGGTTCTTGACAAGCTCAAGGCCGAGCGTGAGCGTGGTATCACCATCGATATTGCTCTCTGGAAGTTCGAGACTCCTCGCTACTATGTCACCGTCATTGGTATGTTGTCGCTCATGCTTCATTCTACTTCTCTTCGTACTAACATATCACCCAGACGCTCCCGGTCACC
>491_EF-1
GTCGACCACTGTGAGTACTCTCCTCGACAATGAGCATATCTGCCATCGTCAATCCCGACCAAGACCTGGCGGGGTATTTCTCAAAGTCAACATACTGACATCGTTTCACAGACCGGTCACTTGATCTACCAGTGCGGTGGTATCGACAAGCGAACCATCGAGAAGTTCGAGAAGGTTAGTCACTTTCCCTTCAATCGCGCGTCCTTT-GCCCATCGATTTCCCCT------------------ACGACTCGAAACGTGCCCGCTACCCCGCTCGAGACCAAAAATTTTGCAATATGACCGTAATTTTTTT-GGTGGGGCACTTACCCCGCCACTTGAGCGACGGGA-GCGTTTGCCCTCTTA-CCATTCTCACAACCTCAATGAGTGCG--TCGTCACGTGTCAAGCAGTCACTAACCACTCAACAATAGGAAGCCGCTGAGCTCGGTAAGGGTTCCTTCAAGTACGCCTGGGTTCTTGACAAGCTCAAGGCCGAGCGTGAGCGTGGTATCACCATCGATATTGCTCTCTGGAAGTTCGAGACTCCTCGCTACTATGTCACCGTCATTGGTATGTTGTCGCTCATGCTTCATTCTACTTCTCTTCGTACTAACATATCACCCAGACGCTCCCGGTCACC
>490_EF-1
GTCGACCACTGTGAGTACTCTCCTCGACAATGAGCATATCTGCCATCGTCAATCCCGACCAAGACCTGGCGGGGTATTTCTCAAAGTCAACATACTGACATCGTTTCACAGACCGGTCACTTGATCTACCAGTGCGGTGGTATCGACAAGCGAACCATCGAGAAGTTCGAGAAGGTTAGTCACTTTCCCTTCAATCGCGCGTCCTTT-GCCCATCGATTTCCCCT------------------ACGACTCGAAACGTGCCCGCTACCCCGCTCGAGACCAAAAATTTTGCAATATGACCGTAATTTTTTT-GGTGGGGCACTTACCCCGCCACTTGAGCGAAGGGA-GCGTTTGCCCTCTTA-CCATTCTCACAACCTCAATGAGTGCG--TCGTCACGTGTGAAGCAGTCACTAACCATTCAACAATAGGAAGCCGCTGAGCTCGGTAAGGGTTCCTTCAAGTACGCCTGGGTTCTTGACAAGCTCAAGGCCGAGCGTGAGCGTGGTATCACCATCGATATTGCTCTCTGGAAGTTCGAGACTCCTCGCTACTATGTCACCGTCATTGGTATGTTGTCGCTCATGCTTCATTCTACTTCTCTTCGTACTAACATATCACTCAGACGCTCCCGGTCACC
>489_EF-1
GTCGACCACTGTGAGTACTCTCCTCGACAATGAGCATATCTGCCATCGTCAATCCCGACCAAGACCTGGCGGGGTATTTCTCAAAGTCAACATACTGACATCGTTTCACAGACCGGTCACTTGATCTACCAGTGCGGTGGTATCGACAAGCGAACCATCGAGAAGTTCGAGAAGGTTAGTCACTTTCCCTTCAATCGCGCGTCCTTT-GCCCATCGATTTCCCCT------------------ACGACTCGAAACGTGCCCGCTACCCCGCTCGAGACCAAAAATTTTGCAATATGACCGTAATTTTTTT-GGTGGGGCACTTACCCCGCCACTTGAGCGAAGGGA-GCGTTTGCCCTCTTA-CCATTCTCACAACCTCAATGAGTGCG--TCGTCACGTGTGAAGCAGTCACTAACCATTCAACAATAGGAAGCCGCTGAGCTCGGTAAGGGTTCCTTCAAGTACGCCTGGGTTCTTGACAAGCTCAAGGCCGAGCGTGAGCGTGGTATCACCATCGATATTGCTCTCTGGAAGTTCGAGACTCCTCGCTACTATGTCACCGTCATTGGTATGTTGTCGCTCATGCTTCATTCTACTTCTCTTCGTACTAACATATCACTCAGACGCTCCCGGTCACC
>488_EF-1
GTCGACCACTGTGAGTACTCTCCTCGACAATGAGCATATCTGCCATCGTCAATCCCGACCAAGACCTGGCGGGGTATTTCTCAAAGTCAACATACTGACATCGTTTCACAGACCGGTCACTTGATCTACCAGTGCGGTGGTATCGACAAGCGAACCATCGAGAAGTTCGAGAAGGTTAGTCACTTTCCCTTCAATCGCGCGTCCTTT-GCCCATCGATTTCCCCT------------------ACGACTCGAAACGTGCCCGCTACCCCGCTCGAGACCAAAAATTTTGCAATATGACCGTAATTTTTTTTGGTGGGGCACTTACCCCGCCACTTGAGCGACGGGA-GCGTTTGCCCTCTTA-CCATTCTCACAACCTCAATGAGTGCG--TCGTCACGTGTCAAGCAGTCACTAACCATTCAACAATAGGAAGCCGCTGAGCTCGGTAAGGGTTCCTTCAAGTACGCCTGGGTTCTTGACAAGCTCAAGGCCGAGCGTGAGCGTGGTATCACCATCGATATTGCTCTCTGGAAGTTCGAGACTCCTCGCTACTATGTCACCGTCATTGGTATGTTGTCGCTCATGCTTCATTCTACTTCTCTTCGTACTAACATATCACTCAGACGCTCCCGGTCACC
>487_EF-1
GTCGACCACTGTGAGTACTCTCCTCGACAATGAGCATATCTGCCATCGTCAATCCCGACCAAGACCTGGCGGGGTATTTCTCAAAGTCAACATACTGACATCGTTTCACAGACCGGTCACTTGATCTACCAGTGCGGTGGTATCGACAAGCGAACCATCGAGAAGTTCGAGAAGGTTAGTCACTTTCCCTTCAATCGCGCGTCCTTT-GCCCATCGATTTCCCCT------------------ACGACTCGAAACGTGCCCGCTACCCCGCTCGAGACCAAAAATTTTGCAATATGACCGTAATTTTTTT-GGTGGGGCACTTACCCCGCCACTTGAGCGAAGGGA-GCGTTTGCCCTCTTA-CCATTCTCACAACCTCAATGAGTGCG--TCGTCACGTGTGAAGCAGTCACTAACCATTCAACAATAGGAAGCCGCTGAGCTCGGTAAGGGTTCCTTCAAGTACGCCTGGGTTCTTGACAAGCTCAAGGCCGAGCGTGAGCGTGGTATCACCATCGATATTGCTCTCTGGAAGTTCGAGACTCCTCGCTACTATGTCACCGTCATTGGTATGTTGTCGCTCATGCTTCATTCTACTTCTCTTCGTACTAACATATCACTCAGACGCTCCCGGTCACC
>486_EF-1
GTCGACCACTGTGAGTACTCTCCTCGACAATGAGCATATCTGCCATCGTCAATCCCGACCAAGACCTGGCGGGGTATTTCTCAAAGTCAACATACTGACATCGTTTCACAGACCGGTCACTTGATCTACCAGTGCGGTGGTATCGACAAGCGAACCATCGAGAAGTTCGAGAAGGTTAGTCACTTTCCCTTCAATCGCGCGTCCTTT-GCCCATCGATTTCCCCT------------------ACGACTCGAAACGTGCCCGCTACCCCGCTCGAGACCAAAAATTTTGCAATATGACCGTAATTTTTTT-GGTGGGGCACTTACCCCGCCACTTGAGCGACGGGA-GCGTTTGCCCTCTTA-CCATTCTCACAACCTCAATGAGTGCG--TCGTCACGTGTCAAGCAGTCACTAACCACTCAACAATAGGAAGCCGCTGAGCTCGGTAAGGGTTCCTTCAAGTACGCCTGGGTTCTTGACAAGCTCAAGGCCGAGCGTGAGCGTGGTATCACCATCGATATTGCTCTCTGGAAGTTCGAGACTCCTCGCTACTATGTCACCGTCATTGGTATGTTGTCGCTCATGCTTCATTCTACTTCTCTTCGTACTAACATATCACCCAGACGCTCCCGGTCACC
>485_EF-1
GTCGACCACTGTGAGTACTCTCCTCGACAATGAGCATATCTGCCATCGTCAATCCCGACCAAGACCTGGCGGGGTATTTCTCAAAGTCAACATACTGACATCGTTTCACAGACCGGTCACTTGATCTACCAGTGCGGTGGTATCGACAAGCGAACCATCGAGAAGTTCGAGAAGGTTAGTCACTTTCCCTTCAATCGCGCGTCCTTT-GCCCATCGATTTCCCCT------------------ACGACTCGAAACGTGCCCGCTACCCCGCTCGAGACCAAAAATTTTGCAATATGACCGTAATTTTTTT-GGTGGGGCACTTACCCCGCCACTTGAGCGAAGGGA-GCGTTTGCCCTCTTA-CCATTCTCACAACCTCAATGAGTGCG--TCGTCACGTGTGAAGCAGTCACTAACCATTCAACAATAGGAAGCCGCTGAGCTCGGTAAGGGTTCCTTCAAGTACGCCTGGGTTCTTGACAAGCTCAAGGCCGAGCGTGAGCGTGGTATCACCATCGATATTGCTCTCTGGAAGTTCGAGACTCCTCGCTACTATGTCACCGTCATTGGTATGTTGTCGCTCATGCTTCATTCTACTTCTCTTCGTACTAACATATCACTCAGACGCTCCCGGTCACC
>484_EF-1
GTCGACCACTGTGAGTACTCTCCTCGACAATGAGCATATCTGCCATCGTCAATCCCGACCAAGACCTGGCGGGGTATTTCTCAAAGTCAACATACTGACATCGTTTCACAGACCGGTCACTTGATCTACCAGTGCGGTGGTATCGACAAGCGAACCATCGAGAAGTTCGAGAAGGTTAGTCACTTTCCCTTCAATCGCGCGTCCTTT-GCCCATCGATTTCCCCT------------------ACGACTCGAAACGTGCCCGCTACCCCGCTCGAGACCAAAAATTTTGCAATATGACCGTAATTTTTTT-GGTGGGGCACTTACCCCGCCACTTGAGCGAAGGGA-GCGTTTGCCCTCTTA-CCATTCTCACAACCTCAATGAGTGCG--TCGTCACGTGTCAAGCAGTCACTAACCATTCAACAATAGGAAGCCGCTGAGCTCGGTAAGGGTTCCTTCAAGTACGCCTGGGTTCTTGACAAGCTCAAGGCCGAGCGTGAGCGTGGTATCACCATCGATATTGCTCTCTGGAAGTTCGAGACTCCTCGCTACTATGTCACCGTCATTGGTATGTTGTCGCTCATGCTTCATTCTACTTCTCTTCGTACTAACATATCACTCAGACGCTCCCGGTCACC
>483_EF-1
GTCGACCACTGTGAGTACTCTCCTCGACAATGAGCATATCTGCCATCGTCAATCCCGACCAAGACCTGGCGGGGTATTTCTCAAAGTCAACATACTGACATCGTTTCACAGACCGGTCACTTGATCTACCAGTGCGGTGGTATCGACAAGCGAACCATCGAGAAGTTCGAGAAGGTTAGTCACTTTCCCTTCAATCGCGCGTCCTTT-GCCCATCGATTTCCCCT------------------ACGACTCGAAACGTGCCCGCTACCCCGCTCGAGACCAAAAATTTTGCAATATGACCGTAATTTTTTT-GGTGGGGCACTTACCCCGCCACTTGAGCGAAGGGA-GCGTTTGCCCTCTTA-CCATTCTCACAACCTCAATGAGTGCG--TCGTCACGTGTGAAGCAGTCACTAACCATTCAACAATAGGAAGCCGCTGAGCTCGGTAAGGGTTCCTTCAAGTACGCCTGGGTTCTTGACAAGCTCAAGGCCGAGCGTGAGCGTGGTATCACCATCGATATTGCTCTCTGGAAGTTCGAGACTCCTCGCTACTATGTCACCGTCATTGGTATGTTGTCGCTCATGCTTCATTCTACTTCTCTTCGTACTAACATATCACTCAGACGCTCCCGGTCACC
>482_EF-1
GTCGACCACTGTGAGTACTCTCCTCGACAATGAGCATATCTGCCATCGTCAATCCCGACCAAGACCTGGCGGGGTATTTCTCAAAGTCAACATACTGACATCGTTTCACAGACCGGTCACTTGATCTACCAGTGCGGTGGTATCGACAAGCGAACCATCGAGAAGTTCGAGAAGGTTAGTCACTTTCCCTTCAATCGCGCGTCCTTT-GCCCATCGATTTCCCCT------------------ACGACTCGAAACGTGCCCGCTACCCCGCTCGAGACCAAAAATTTTGCAATATGACCGTAATTTTTTT-GGTGGGGCACTTACCCCGCCACTTGAGCGAAGGGA-GCGTTTGCCCTCTTA-CCATTCTCACAACCTCAATGAGTGCG--TCGTCACGTGTGAAGCAGTCACTAACCATTCAACAATAGGAAGCCGCTGAGCTCGGTAAGGGTTCCTTCAAGTACGCCTGGGTTCTTGACAAGCTCAAGGCCGAGCGTGAGCGTGGTATCACCATCGATATTGCTCTCTGGAAGTTCGAGACTCCTCGCTACTATGTCACCGTCATTGGTATGTTGTCGCTCATGCTTCATTCTACTTCTCTTCGTACTAACATATCACTCAGACGCTCCCGGTCACC
>481_EF-1
GTCGACCACTGTGAGTACTCTCCTCGACAATGAGCATATCTGCCATCGTCAATCCCGACCAAGACCTGGCGGGGTATTTCTCAAAGTCAACATACTGACATCGTTTCACAGACCGGTCACTTGATCTACCAGTGCGGTGGTATCGACAAGCGAACCATCGAGAAGTTCGAGAAGGTTAGTCACTTTCCCTTCAATCGCGCGTCCTTT-GCCCATCGATTTCCCCT------------------ACGACTCGAAACGTGCCCGCTACCCCGCTCGAGACCAAAAATTTTGCAATATGACCGTAATTTTTTT-GGTGGGGCACTTACCCCGCCACTTGAGCGAAGGGA-GCGTTTGCCCTCTTA-CCATTCTCACAACCTCAATGAGTGCG--TCGTCACGTGTGAAGCAGTCACTAACCATTCAACAATAGGAAGCCGCTGAGCTCGGTAAGGGTTCCTTCAAGTACGCCTGGGTTCTTGACAAGCTCAAGGCCGAGCGTGAGCGTGGTATCACCATCGATATTGCTCTCTGGAAGTTCGAGACTCCTCGCTACTATGTCACCGTCATTGGTATGTTGTCGCTCATGCTTCATTCTACTTCTCTTCGTACTAACATATCACTCAGACGCTCCCGGTCACC
>480_EF-1
GTCGACCACTGTGAGTACTCTCCTCGACAATGAGCATATCTGCCATCGTCAATCCCGACCAAGACCTGGCGGGGTATTTCTCAAAGTCAACATACTGACATCGTTTCACAGACCGGTCACTTGATCTACCAGTGCGGTGGTATCGACAAGCGAACCATCGAGAAGTTCGAGAAGGTTAGTCACTTTCCCTTCAATCGCGCGTCCTTT-GCCCATCGATTTCCCCT------------------ACGACTCGAAACGTGCCCGCTACCCCGCTCGAGACCAAAAATTTTGCAATATGACCGTAATTTTTTTTGGTGGGGCACTTACCCCGCCACTTGAGCGACGGGA-GCGTTTGCCCTCTTA-CCATTCTCACAACCTCAATGAGTGCG--TCGTCACGTGTCAAGCAGTCACTAACCATTCAACAATAGGAAGCCGCTGAGCTCGGTAAGGGTTCCTTCAAGTACGCCTGGGTTCTTGACAAGCTCAAGGCCGAGCGTGAGCGTGGTATCACCATCGATATTGCTCTCTGGAAGTTCGAGACTCCTCGCTACTATGTCACCGTCATTGGTATGTTGTCGCTCATGCTTCATTCTACTTCTCTTCGTACTAACATATCACTCAGACGCTCCCGGTCACC
>479_EF-1
GTCGACCACTGTGAGTACTCTCCTCGACAATGAGCATATCTGCCATCGTCAATCCCGACCAAGACCTGGCGGGGTATTTCTCAAAGTCAACATACTGACATCGTTTCACAGACCGGTCACTTGATCTACCAGTGCGGTGGTATCGACAAGCGAACCATCGAGAAGTTCGAGAAGGTTAGTCACTTTCCCTTCAATCGCGCGTCCTTT-GCCCATCGATTTCCCCT------------------ACGACTCGAAACGTGCCCGCTACCCCGCTCGAGACCAAAAATTTTGCAATATGACCGTAATTTTTTT-GGTGGGGCACTTACCCCGCCACTTGAGCGAAGGGA-GCGTTTGCCCTCTTA-CCATTCTCACAACCTCAATGAGTGCG--TCGTCACGTGTGAAGCAGTCACTAACCATTCAACAATAGGAAGCCGCTGAGCTCGGTAAGGGTTCCTTCAAGTACGCCTGGGTTCTTGACAAGCTCAAGGCCGAGCGTGAGCGTGGTATCACCATCGATATTGCTCTCTGGAAGTTCGAGACTCCTCGCTACTATGTCACCGTCATTGGTATGTTGTCGCTCATGCTTCATTCTACTTCTCTTCGTACTAACATATCACTCAGACGCTCCCGGTCACC
>478_EF-1
GTCGACCACTGTGAGTACTCTCCTCGACAATGAGCATATCTGCCATCGTCAATCCCGACCAAGACCTGGCGGGGTATTTCTCAAAGTCAACATACTGACATCGTTTCACAGACCGGTCACTTGATCTACCAGTGCGGTGGTATCGACAAGCGAACCATCGAGAAGTTCGAGAAGGTTAGTCACTTTCCCTTCAATCGCGCGTCCTTT-GCCCATCGATTTCCCCT------------------ACGACTCGAAACGTGCCCGCTACCCCGCTCGAGACCAAAAATTTTGCAATATGACCGTAATTTTTTTTGGTGGGGCACTTACCCCGCCACTTGAGCGACGGGA-GCGTTTGCCCTCTTA-CCATTCTCACAACCTCAATGAGTGCG--TCGTCACGTGTCAAGCAGTCACTAACCATTCAACAATAGGAAGCCGCTGAGCTCGGTAAGGGTTCCTTCAAGTACGCCTGGGTTCTTGACAAGCTCAAGGCCGAGCGTGAGCGTGGTATCACCATCGATATTGCTCTCTGGAAGTTCGAGACTCCTCGCTACTATGTCACCGTCATTGGTATGTTGTCGCTCATGCTTCATTCTACTTCTCTTCGTACTAACATATCACTCAGACGCTCCCGGTCACC
>477_EF-1
GTCGACCACTGTGAGTACTCTCCTCGACAATGAGCATATCTGCCATCGTCAATCCCGACCAAGACCTGGCGGGGTATTTCTCAAAGTCAACATACTGACATCGTTTCACAGACCGGTCACTTGATCTACCAGTGCGGTGGTATCGACAAGCGAACCATCGAGAAGTTCGAGAAGGTTAGTCACTTTCCCTTCAATCGCGCGTCCTTT-GCCCATCGATTTCCCCT------------------ACGACTCGAAACGTGCCCGCTACCCCGCTCGAGACCAAAAATTTTGCAATATGACCGTAATTTTTTT-GGTGGGGCACTTACCCCGCCACTTGAGCGAAGGGA-GCGTTTGCCCTCTTA-CCATTCTCACAACCTCAATGAGTGCG--TCGTCACGTGTGAAGCAGTCACTAACCATTCAACAATAGGAAGCCGCTGAGCTCGGTAAGGGTTCCTTCAAGTACGCCTGGGTTCTTGACAAGCTCAAGGCCGAGCGTGAGCGTGGTATCACCATCGATATTGCTCTCTGGAAGTTCGAGACTCCTCGCTACTATGTCACCGTCATTGGTATGTTGTCGCTCATGCTTCATTCTACTTCTCTTCGTACTAACATATCACTCAGACGCTCCCGGTCACC
>476_EF-1
GTCGACCACTGTGAGTACTCTCCTCGACAATGAGCATATCTGCCATCGTCAATCCCGACCAAGACCTGGCGGGGTATTTCTCAAAGTCAACATACTGACATCGTTTCACAGACCGGTCACTTGATCTACCAGTGCGGTGGTATCGACAAGCGAACCATCGAGAAGTTCGAGAAGGTTAGTCACTTTCCCTTCAATCGCGCGTCCTTT-GCCCATCGATTTCCCCT------------------ACGACTCGAAACGTGCCCGCTACCCCGCTCGAGACCAAAAATTTTGCAATATGACCGTAATTTTTTTTGGTGGGGCACTTACCCCGCCACTTGAGCGACGGGA-GCGTTTGCCCTCTTA-CCATTCTCACAACCTCAATGAGTGCG--TCGTCACGTGTCAAGCAGTCACTAACCATTCAACAATAGGAAGCCGCTGAGCTCGGTAAGGGTTCCTTCAAGTACGCCTGGGTTCTTGACAAGCTCAAGGCCGAGCGTGAGCGTGGTATCACCATCGATATTGCTCTCTGGAAGTTCGAGACTCCTCGCTACTATGTCACCGTCATTGGTATGTTGTCGCTCATGCTTCATTCTACTTCTCTTCGTACTAACATATCACTCAGACGCTCCCGGTCACC
>474_EF-1
GTCGACCACTGTGAGTACTCTCCTCGACAATGAGCATATCTGCCATCGTCAATCCCGACCAAGACCTGGCGGGGTATTTCTCAAAGTCAACATACTGACATCGTTTCACAGACCGGTCACTTGATCTACCAGTGCGGTGGTATCGACAAGCGAACCATCGAGAAGTTCGAGAAGGTTAGTCACTTTCCCTTCAATCGCGCGTCCTTT-GCCCATCGATTTCCCCT------------------ACGACTCGAAACGTGCCCGCTACCCCGCTCGAGACCAAAAATTTTGCAATATGACCGTAATTTTTTT-GGTGGGGCACTTACCCCGCCACTTGAGCGAAGGGA-GCGTTTGCCCTCTTA-CCATTCTCACAACCTCAATGAGTGCG--TCGTCACGTGTGAAGCAGTCACTAACCATTCAACAATAGGAAGCCGCTGAGCTCGGTAAGGGTTCCTTCAAGTACGCCTGGGTTCTTGACAAGCTCAAGGCCGAGCGTGAGCGTGGTATCACCATCGATATTGCTCTCTGGAAGTTCGAGACTCCTCGCTACTATGTCACCGTCATTGGTATGTTGTCGCTCATGCTTCATTCTACTTCTCTTCGTACTAACATATCACTCAGACGCTCCCGGTCACC
>472_EF-1
GTCGACCACTGTGAGTACTCTCCTCGACAATGAGCATATCTGCCATCGTCAATCCCGACCAAGACCTGGCGGGGTATTTCTCAAAGTCAACATACTGACATCGTTTCACAGACCGGTCACTTGATCTACCAGTGCGGTGGTATCGACAAGCGAACCATCGAGAAGTTCGAGAAGGTTAGTCACTTTCCCTTCAATCGCGCGTCCTTT-GCCCATCGATTTCCCCT------------------ACGACTCGAAACGTGCCCGCTACCCCGCTCGAGACCAAAAATTTTGCAATATGACCGTAATTTTTTT-GGTGGGGCACTTACCCCGCCACTTGAGCGACGGGA-GCGTTTGCCCTCTTA-CCATTCTCACAACCTCAATGAGTGCG--TCGTCACGTGTCAAGCAGTCACTAACCATTCAACAATAGGAAGCCGCTGAGCTCGGTAAGGGTTCCTTCAAGTACGCCTGGGTTCTTGACAAGCTCAAGGCCGAGCGTGAGCGTGGTATCACCATCGATATTGCTCTCTGGAAGTTCGAGACTCCTCGCTACTATGTCACCGTCATTGGTATGTTGTCGCTCATGCTTCATTCTACTTCTCTTCGTACTAACATATCACTCAGACGCTCCCGGTCACC
>471_EF-1
GTCGACCACTGTGAGTACTCTCCTCGACAATGAGCATATCTGCCATCGTCAATCCCGACCAAGACCTGGCGGGGTATTTCTCAAAGTCAACATACTGACATCGTTTCACAGACCGGTCACTTGATCTACCAGTGCGGTGGTATCGACAAGCGAACCATCGAGAAGTTCGAGAAGGTTAGTCACTTTCCCTTCAATCGCGCGTCCTTT-GCCCATCGATTTCCCCT------------------ACGACTCGAAACGTGCCCGCTACCCCGCTCGAGACCAAAAATTTTGCAATATGACCGTAATTTTTTT-GGTGGGGCACTTACCCCGCCACTTGAGCGAAGGGA-GCGTTTGCCCTCTTA-CCATTCTCACAACCTCAATGAGTGCG--TCGTCACGTGTGAAGCAGTCACTAACCATTCAACAATAGGAAGCCGCTGAGCTCGGTAAGGGTTCCTTCAAGTACGCCTGGGTTCTTGACAAGCTCAAGGCCGAGCGTGAGCGTGGTATCACCATCGATATTGCTCTCTGGAAGTTCGAGACTCCTCGCTACTATGTCACCGTCATTGGTATGTTGTCGCTCATGCTTCATTCTACTTCTCTTCGTACTAACATATCACTCAGACGCTCCCGGTCACC
>470_EF-1
GTCGACCACTGTGAGTACTCTCCTCGACAATGAGCATATCTGCCATCGTCAATCCCGACCAAGACCTGGCGGGGTATTTCTCAAAGTCAACATACTGACATCGTTTCACAGACCGGTCACTTGATCTACCAGTGCGGTGGTATCGACAAGCGAACCATCGAGAAGTTCGAGAAGGTTAGTCACTTTCCCTTCAATCGCGCGTCCTTT-GCCCATCGATTTCCCCT------------------ACGACTCGAAACGTGCCCGCTACCCCGCTCGAGACCAAAAATTTTGCAATATGACCGTAATTTTTTT-GGTGGGGCACTTACCCCGCCACTTGAGCGACGGGA-GCGTTTGCCCTCTTA-CCATTCTCAGAACCTCAATGAGTGCG--TCGTCACGTGTCAAGCAGTCACTAACCATTCAACAATAGGAAGCCGCTGAGCTCGGTAAGGGTTCCTTCAAGTACGCCTGGGTTCTTGACAAGCTCAAGGCCGAGCGTGAGCGTGGTATCACCATCGATATTGCTCTCTGGAAGTTCGAGACTCCTCGCTACTATGTCACCGTCATTGGTATGTTGTCGCTCATGCTTCATTCTACTTCTCTTCGTACTAACATATCACTCAGACGCTCCCGGTCACC
>469_EF-1
GTCGACCACTGTGAGTACTCTCCTCGACAATGAGCATATCTGCCATCGTCAATCCCGACCAAGACCTGGCGGGGTATTTCTCAAAGTCAACATACTGACATCGTTTCACAGACCGGTCACTTGATCTACCAGTGCGGTGGTATCGACAAGCGAACCATCGAGAAGTTCGAGAAGGTTAGTCACTTTCCCTTCAATCGCGCGTCCTTT-GCCCATCGATTTCCCCT------------------ACGACTCGAAACGTGCCCGCTACCCCGCTCGAGACCAAAAATTTTGCAATATGACCGTAATTTTTTT-GGTGGGGCACTTACCCCGCCACTTGAGCGAAGGGA-GCGTTTGCCCTCTTA-CCATTCTCACAACCTCAATGAGTGCG--TCGTCACGTGTGAAGCAGTCACTAACCATTCAACAATAGGAAGCCGCTGAGCTCGGTAAGGGTTCCTTCAAGTACGCCTGGGTTCTTGACAAGCTCAAGGCCGAGCGTGAGCGTGGTATCACCATCGATATTGCTCTCTGGAAGTTCGAGACTCCTCGCTACTATGTCACCGTCATTGGTATGTTGTCGCTCATGCTTCATTCTACTTCTCTTCGTACTAACATATCACTCAGACGCTCCCGGTCACC
>468_EF-1
GTCGACCACTGTGAGTACTCTCCTCGACAATGAGCATATCTGCCATCGTCAATCCCGACCAAGACCTGGCGGGGTATTTCTCAAAGTCAACATACTGACATCGTTTCACAGACCGGTCACTTGATCTACCAGTGCGGTGGTATCGACAAGCGAACCATCGAGAAGTTCGAGAAGGTTAGTCACTTTCCCTTCAATCGCGCGTCCTTT-GCCCATCGATTTCCCCT------------------ACGACTCGAAACGTGCCCGCTACCCCGCTCGAGACCAAAAATTTTGCAATATGACCGTAATTTTTTT-GGTGGGGCACTTACCCCGCCACTTGAGCGAAGGGA-GCGTTTGCCCTCTTA-CCATTCTCACAACCTCAATGAGTGCG--TCGTCACGTGTCAAGCAGTCACTAACCATTCAACAATAGGAAGCCGCTGAGCTCGGTAAGGGTTCCTTCAAGTACGCCTGGGTTCTTGACAAGCTCAAGGCCGAGCGTGAGCGTGGTATCACCATCGATATTGCTCTCTGGAAGTTCGAGACTCCTCGCTACTATGTCACCGTCATTGGTATGTTGTCGCTCATGCTTCATTCTACTTCTCTTCGTACTAACATATCACTCAGACGCTCCCGGTCACC
>467_EF-1
GTCGACCACTGTGAGTACTCTCCTCGACAATGAGCATATCTGCCATCGTCAATCCCGACCAAGACCTGGCGGGGTATTTCTCAAAGTCAACATACTGACATCGTTTCACAGACCGGTCACTTGATCTACCAGTGCGGTGGTATCGACAAGCGAACCATCGAGAAGTTCGAGAAGGTTAGTCACTTTCCCTTCAATCGCGCGTCCTTT-GCCCATCGATTTCCCCT------------------ACGACTCGAAACGTGCCCGCTACCCCGCTCGAGACCAAAAATTTTGCAATATGACCGTAATTTTTTT-GGTGGGGCACTTACCCCGCCACTTGAGCGAAGGGA-GCGTTTGCCCTCTTA-CCATTCTCACAACCTCAATGAGTGCG--TCGTCACGTGTGAAGCAGTCACTAACCATTCAACAATAGGAAGCCGCTGAGCTCGGTAAGGGTTCCTTCAAGTACGCCTGGGTTCTTGACAAGCTCAAGGCCGAGCGTGAGCGTGGTATCACCATCGATATTGCTCTCTGGAAGTTCGAGACTCCTCGCTACTATGTCACCGTCATTGGTATGTTGTCGCTCATGCTTCATTCTACTTCTCTTCGTACTAACATATCACTCAGACGCTCCCGGTCACC
>466_EF-1
GTCGACCACTGTGAGTACTCTCCTCGACAATGAGCATATCTGCCATCGTCAATCCCGACCAAGACCTGGCGGGGTATTTCTCAAAGTCAACATACTGACATCGTTTCACAGACCGGTCACTTGATCTACCAGTGCGGTGGTATCGACAAGCGAACCATCGAGAAGTTCGAGAAGGTTAGTCACTTTCCCTTCAATCGCGCGTCCTTT-GCCCATCGATTTCCCCT------------------ACGACTCGAAACGTGCCCGCTACCCCGCTCGAGACCAAAAATTTTGCAATATGACCGTAATTTTTTT-GGTGGGGCACTTACCCCGCCACTTGAGCGAAGGGA-GCGTTTGCCCTCTTA-CCATTCTCACAACCTCAATGAGTGCG--TCGTCACGTGTGAAGCAGTCACTAACCATTCAACAATAGGAAGCCGCTGAGCTCGGTAAGGGTTCCTTCAAGTACGCCTGGGTTCTTGACAAGCTCAAGGCCGAGCGTGAGCGTGGTATCACCATCGATATTGCTCTCTGGAAGTTCGAGACTCCTCGCTACTATGTCACCGTCATTGGTATGTTGTCGCTCATGCTTCATTCTACTTCTCTTCGTACTAACATATCACTCAGACGCTCCCGGTCACC
>465_EF-1
GTCGACCACTGTGAGTACTCTCCTCGACAATGAGCATATCTGCCATCGTCAATCCCGACCAAGACCTGGCGGGGTATTTCTCAAAGTCAACATACTGACATCGTTTCACAGACCGGTCACTTGATCTACCAGTGCGGTGGTATCGACAAGCGAACCATCGAGAAGTTCGAGAAGGTTAGTCACTTTCCCTTCAATCGCGCGTCCTTT-GCCCATCGATTTCCCCT------------------ACGACTCGAAACGTGCCCGCTACCCCGCTCGAGACCAAAAATTTTGCAATATGACCGTAATTTTTTT-GGTGGGGCACTTACCCCGCCACTTGAGCGAAGGGA-GCGTTTGCCCTCTTA-CCATTCTCACAACCTCAATGAGTGCG--TCGTCACGTGTGAAGCAGTCACTAACCATTCAACAATAGGAAGCCGCTGAGCTCGGTAAGGGTTCCTTCAAGTACGCCTGGGTTCTTGACAAGCTCAAGGCCGAGCGTGAGCGTGGTATCACCATCGATATTGCTCTCTGGAAGTTCGAGACTCCTCGCTACTATGTCACCGTCATTGGTATGTTGTCGCTCATGCTTCATTCTACTTCTCTTCGTACTAACATATCACTCAGACGCTCCCGGTCACC
>464_EF-1
GTCGACCACTGTGAGTACTCTCCTCGACAATGAGCATATCTGCCATCGTCAATCCCGACCAAGACCTGGCGGGGTATTTCTCAAAGTCAACATACTGACATCGTTTCACAGACCGGTCACTTGATCTACCAGTGCGGTGGTATCGACAAGCGAACCATCGAGAAGTTCGAGAAGGTTAGTCACTTTCCCTTCAATCGCGCGTCCTTT-GCCCATCGATTTCCCCT------------------ACGACTCGAAACGTGCCCGCTACCCCGCTCGAGACCAAAAATTTTGCAATATGACCGTAATTTTTTT-GGTGGGGCACTTACCCCGCCACTTGAGCGACGGGA-GCGTTTGCCCTCTTA-CCATTCTCACAACCTCAATGAGTGCG--TCGTCACGTGTCAAGCAGTCACTAACCACTCAACAATAGGAAGCCGCTGAGCTCGGTAAGGGTTCCTTCAAGTACGCCTGGGTTCTTGACAAGCTCAAGGCCGAGCGTGAGCGTGGTATCACCATCGATATTGCTCTCTGGAAGTTCGAGACTCCTCGCTACTATGTCACCGTCATTGGTATGTTGTCGCTCATGCTTCATTCTACTTCTCTTCGTACTAACATATCACCCAGACGCTCCCGGTCACC
>463_EF-1
GTCGACCACTGTGAGTACTCTCCTCGACAATGAGCATATCTGCCATCGTCAATCCCGACCAAGACCTGGCGGGGTATTTCTCAAAGTCAACATACTGACATCGTTTCACAGACCGGTCACTTGATCTACCAGTGCGGTGGTATCGACAAGCGAACCATCGAGAAGTTCGAGAAGGTTAGTCACTTTCCCTTCAATCGCGCGTCCTTT-GCCCATCGATTTCCCCT------------------ACGACTCGAAACGTGCCCGCTACCCCGCTCGAGACCAAAAATTTTGCAATATGACCGTAATTTTTTT-GGTGGGGCACTTACCCCGCCACTTGAGCGACGGGA-GCGTTTGCCCTCTTA-CCATTCTCACAACCTCAATGAGTGCG--TCGTCACGTGTCAAGCAGTCACTAACCACTCAACAATAGGAAGCCGCTGAGCTCGGTAAGGGTTCCTTCAAGTACGCCTGGGTTCTTGACAAGCTCAAGGCCGAGCGTGAGCGTGGTATCACCATCGATATTGCTCTCTGGAAGTTCGAGACTCCTCGCTACTATGTCACCGTCATTGGTATGTTGTCGCTCATGCTTCATTCTACTTCTCTTCGTACTAACATATCACCCAGACGCTCCCGGTCACC
>462_EF-1
GTCGACCACTGTGAGTACTCTCCTCGACAATGAGCATATCTGCCATCGTCAATCCCGACCAAGACCTGGCGGGGTATTTCTCAAAGTCAACATACTGACATCGTTTCACAGACCGGTCACTTGATCTACCAGTGCGGTGGTATCGACAAGCGAACCATCGAGAAGTTCGAGAAGGTTAGTCACTTTCCCTTCAATCGCGCGTCCTTT-GCCCATCGATTTCCCCT------------------ACGACTCGAAACGTGCCCGCTACCCCGCTCGAGACCAAAAATTTTGCAATATGACCGTAATTTTTTT-GGTGGGGCACTTACCCCGCCACTTGAGCGACGGGA-GCGTTTGCCCTCTTA-CCATTCTCACAACCTCAATGAGTGCG--TCGTCACGTGTCAAGCAGTCACTAACCACTCAACAATAGGAAGCCGCTGAGCTCGGTAAGGGTTCCTTCAAGTACGCCTGGGTTCTTGACAAGCTCAAGGCCGAGCGTGAGCGTGGTATCACCATCGATATTGCTCTCTGGAAGTTCGAGACTCCTCGCTACTATGTCACCGTCATTGGTATGTTGTCGCTCATGCTTCATTCTACTTCTCTTCGTACTAACATATCACCCAGACGCTCCCGGTCACC
>461_EF-1
GTCGACCACTGTGAGTACTCTCCTCGACAATGAGCATATCTGCCATCGTCAATCCCGACCAAGACCTGGCGGGGTATTTCTCAAAGTCAACATACTGACATCGTTTCACAGACCGGTCACTTGATCTACCAGTGCGGTGGTATCGACAAGCGAACCATCGAGAAGTTCGAGAAGGTTAGTCACTTTCCCTTCAATCGCGCGTCCTTT-GCCCATCGATTTCCCCT------------------ACGACTCGAAACGTGCCCGCTACCCCGCTCGAGACCAAAAATTTTGCAATATGACCGTAATTTTTTTTGGTGGGGCACTTACCCCGCCACTTGAGCGACGGGA-GCGTTTGCCCTCTTA-CCATTCTCACAACCTCAATGAGTGCG--TCGTCACGTGTCAAGCAGTCACTAACCATTCAACAATAGGAAGCCGCTGAGCTCGGTAAGGGTTCCTTCAAGTACGCCTGGGTTCTTGACAAGCTCAAGGCCGAGCGTGAGCGTGGTATCACCATCGATATTGCTCTCTGGAAGTTCGAGACTCCTCGCTACTATGTCACCGTCATTGGTATGTTGTCGCTCATGCTTCATTCTACTTCTCTTCGTACTAACATATCACTCAGACGCTCCCGGTCACC
>460_EF-1
GTCGACCACTGTGAGTACTCTCCTCGACAATGAGCATATCTGCCATCGTCAATCCCGACCAAGACCTGGCGGGGTATTTCTCAAAGTCAACATACTGACATCGTTTCACAGACCGGTCACTTGATCTACCAGTGCGGTGGTATCGACAAGCGAACCATCGAGAAGTTCGAGAAGGTTAGTCACTTTCCCTTCAATCGCGCGTCCTTT-GCCCATCGATTTCCCCT------------------ACGACTCGAAACGTGCCCGCTACCCCGCTCGAGACCAAAAATTTTGCAATATGACCGTAATTTTTTTTGGTGGGGCACTTACCCCGCCACTTGAGCGACGGGA-GCGTTTGCCCTCTTA-CCATTCTCACAACCTCAATGAGTGCG--TCGTCACGTGTCAAGCAGTCACTAACCATTCAACAATAGGAAGCCGCTGAGCTCGGTAAGGGTTCCTTCAAGTACGCCTGGGTTCTTGACAAGCTCAAGGCCGAGCGTGAGCGTGGTATCACCATCGATATTGCTCTCTGGAAGTTCGAGACTCCTCGCTACTATGTCACCGTCATTGGTATGTTGTCGCTCATGCTTCATTCTACTTCTCTTCGTACTAACATATCACTCAGACGCTCCCGGTCACC
>459_EF-1
GTCGACCACTGTGAGTACTCTCCTCGACAATGAGCATATCTGCCATCGTCAATCCCGACCAAGACCTGGCGGGGTATTTCTCAAAGTCAACATACTGACATCGTTTCACAGACCGGTCACTTGATCTACCAGTGCGGTGGTATCGACAAGCGAACCATCGAGAAGTTCGAGAAGGTTAGTCACTTTCCCTTCAATCGCGCGTCCTTT-GCCCATCGATTTCCCCT------------------ACGACTCGAAACGTGCCCGCTACCCCGCTCGAGACCAAAAATTTTGCAATATGACCGTAATTTTTTT-GGTGGGGCACTTACCCCGCCACTTGAGCGAAGGGA-GCGTTTGCCCTCTTA-CCATTCTCACAACCTCAATGAGTGCG--TCGTCACGTGTCAAGCAGTCACTAACCATTCAACAATAGGAAGCCGCTGAGCTCGGTAAGGGTTCCTTCAAGTACGCCTGGGTTCTTGACAAGCTCAAGGCCGAGCGTGAGCGTGGTATCACCATCGATATTGCTCTCTGGAAGTTCGAGACTCCTCGCTACTATGTCACCGTCATTGGTATGTTGTCGCTCATGCTTCATTCTACTTCTCTTCGTACTAACATATCACTCAGACGCTCCCGGTCACC
>458_EF-1
GTCGACCACTGTGAGTACTCTCCTCGACAATGAGCATATCTGCCATCGTCAATCCCGACCAAGACCTGGCGGGGTATTTCTCAAAGTCAACATACTGACATCGTTTCACAGACCGGTCACTTGATCTACCAGTGCGGTGGTATCGACAAGCGAACCATCGAGAAGTTCGAGAAGGTTAGTCACTTTCCCTTCAATCGCGCGTCCTTT-GCCCATCGATTTCCCCT------------------ACGACTCGAAACGTGCCCGCTACCCCGCTCGAGACCAAAAATTTTGCAATATGACCGTAATTTTTTTTGGTGGGGCACTTACCCCGCCACTTGAGCGACGGGA-GCGTTTGCCCTCTTA-CCATTCTCACAACCTCAATGAGTGCG--TCGTCACGTGTCAAGCAGTCACTAACCATTCAACAATAGGAAGCCGCTGAGCTCGGTAAGGGTTCCTTCAAGTACGCCTGGGTTCTTGACAAGCTCAAGGCCGAGCGTGAGCGTGGTATCACCATCGATATTGCTCTCTGGAAGTTCGAGACTCCTCGCTACTATGTCACCGTCATTGGTATGTTGTCGCTCATGCTTCATTCTACTTCTCTTCGTACTAACATATCACTCAGACGCTCCCGGTCACC
>457_EF-1
GTCGACCACTGTGAGTACTCTCCTCGACAATGAGCATATCTGCCATCGTCAATCCCGACCAAGACCTGGCGGGGTATTTCTCAAAGTCAACATACTGACATCGTTTCACAGACCGGTCACTTGATCTACCAGTGCGGTGGTATCGACAAGCGAACCATCGAGAAGTTCGAGAAGGTTAGTCACTTTCCCTTCAATCGCGCGTCCTTT-GCCCATCGATTTCCCCT------------------ACGACTCGAAACGTGCCCGCTACCCCGCTCGAGACCAAAAATTTTGCAATATGACCGTAATTTTTTTTGGTGGGGCACTTACCCCGCCACTTGAGCGACGGGA-GCGTTTGCCCTCTTA-CCATTCTCACAACCTCAATGAGTGCG--TCGTCACGTGTCAAGCAGTCACTAACCATTCAACAATAGGAAGCCGCTGAGCTCGGTAAGGGTTCCTTCAAGTACGCCTGGGTTCTTGACAAGCTCAAGGCCGAGCGTGAGCGTGGTATCACCATCGATATTGCTCTCTGGAAGTTCGAGACTCCTCGCTACTATGTCACCGTCATTGGTATGTTGTCGCTCATGCTTCATTCTACTTCTCTTCGTACTAACATATCACTCAGACGCTCCCGGTCACC
>456_EF-1
GTCGACCACTGTGAGTACTCTCCTCGACAATGAGCATATCTGCCATCGTCAATCCCGACCAAGACCTGGCGGGGTATTTCTCAAAGTCAACATACTGACATCGTTTCACAGACCGGTCACTTGATCTACCAGTGCGGTGGTATCGACAAGCGAACCATCGAGAAGTTCGAGAAGGTTAGTCACTTTCCCTTCAATCGCGCGTCCTTT-GCCCATCGATTTCCCCT------------------ACGACTCGAAACGTGCCCGCTACCCCGCTCGAGACCAAAAATTTTGCAATATGACCGTAATTTTTTT-GGTGGGGCACTTACCCCGCCACTTGAGCGACGGGA-GCGTTTGCCCTCTTA-CCATTCTCACAACCTCAATGAGTGCG--TCGTCACGTGTCAAGCAGTCACTAACCACTCAACAATAGGAAGCCGCTGAGCTCGGTAAGGGTTCCTTCAAGTACGCCTGGGTTCTTGACAAGCTCAAGGCCGAGCGTGAGCGTGGTATCACCATCGATATTGCTCTCTGGAAGTTCGAGACTCCTCGCTACTATGTCACCGTCATTGGTATGTTGTCGCTCATGCTTCATTCTACTTCTCTTCGTACTAACATATCACCCAGACGCTCCCGGTCACC
>455_EF-1
GTCGACCACTGTGAGTACTCTCCTCGACAATGAGCATATCTGCCATCGTCAATCCCGACCAAGACCTGGCGGGGTATTTCTCAAAGTCAACATACTGACATCGTTTCACAGACCGGTCACTTGATCTACCAGTGCGGTGGTATCGACAAGCGAACCATCGAGAAGTTCGAGAAGGTTAGTCACTTTCCCTTCAATCGCGCGTCCTTT-GCCCATCGATTTCCCCT------------------ACGACTCGAAACGTGCCCGCTACCCCGCTCGAGACCAAAAATTTTGCAATATGACCGTAATTTTTTT-GGTGGGGCACTTACCCCGCCACTTGAGCGAAGGGA-GCGTTTGCCCTCTTA-CCATTCTCACAACCTCAATGAGTGCG--TCGTCACGTGTCAAGCAGTCACTAACCATTCAACAATAGGAAGCCGCTGAGCTCGGTAAGGGTTCCTTCAAGTACGCCTGGGTTCTTGACAAGCTCAAGGCCGAGCGTGAGCGTGGTATCACCATCGATATTGCTCTCTGGAAGTTCGAGACTCCTCGCTACTATGTCACCGTCATTGGTATGTTGTCGCTCATGCTTCATTCTACTTCTCTTCGTACTAACATATCACTCAGACGCTCCCGGTCACC
>454_EF-1
GTCGACCACTGTGAGTACTCTCCTCGACAATGAGCATATCTGCCATCGTCAATCCCGACCAAGACCTGGCGGGGTATTTCTCAAAGTCAACATACTGACATCGTTTCACAGACCGGTCACTTGATCTACCAGTGCGGTGGTATCGACAAGCGAACCATCGAGAAGTTCGAGAAGGTTAGTCACTTTCCCTTCAATCGCGCGTCCTTT-GCCCATCGATTTCCCCT------------------ACGACTCGAAACGTGCCCGCTACCCCGCTCGAGACCAAAAATTTTGCAATATGACCGTAATTTTTTT-GGTGGGGCACTTACCCCGCCACTTGAGCGACGGGA-GCGTTTGCCCTCTTA-CCATTCTCACAACCTCAATGAGTGCG--TCGTCACGTGTCAAGCAGTCACTAACCACTCAACAATAGGAAGCCGCTGAGCTCGGTAAGGGTTCCTTCAAGTACGCCTGGGTTCTTGACAAGCTCAAGGCCGAGCGTGAGCGTGGTATCACCATCGATATTGCTCTCTGGAAGTTCGAGACTCCTCGCTACTATGTCACCGTCATTGGTATGTTGTCGCTCATGCTTCATTCTACTTCTCTTCGTACTAACATATCACCCAGACGCTCCCGGTCACC
>453_EF-1
GTCGACCACTGTGAGTACTCTCCTCGACAATGAGCATATCTGCCATCGTCAATCCCGACCAAGACCTGGCGGGGTATTTCTCAAAGTCAACATACTGACATCGTTTCACAGACCGGTCACTTGATCTACCAGTGCGGTGGTATCGACAAGCGAACCATCGAGAAGTTCGAGAAGGTTAGTCACTTTCCCTTCAATCGCGCGTCCTTT-GCCCATCGATTTCCCCT------------------ACGACTCGAAACGTGCCCGCTACCCCGCTCGAGACCAAAAATTTTGCAATATGACCGTAATTTTTTT-GGTGGGGCACTTACCCCGCCACTTGAGCGAAGGGA-GCGTTTGCCCTCTTA-CCATTCTCACAACCTCAATGAGTGCG--TCGTCACGTGTCAAGCAGTCACTAACCATTCAACAATAGGAAGCCGCTGAGCTCGGTAAGGGTTCCTTCAAGTACGCCTGGGTTCTTGACAAGCTCAAGGCCGAGCGTGAGCGTGGTATCACCATCGATATTGCTCTCTGGAAGTTCGAGACTCCTCGCTACTATGTCACCGTCATTGGTATGTTGTCGCTCATGCTTCATTCTACTTCTCTTCGTACTAACATATCACTCAGACGCTCCCGGTCACC
>452_EF-1
GTCGACCACTGTGAGTACTCTCCTCGACAATGAGCATATCTGCCATCGTCAATCCCGACCAAGACCTGGCGGGGTATTTCTCAAAGTCAACATACTGACATCGTTTCACAGACCGGTCACTTGATCTACCAGTGCGGTGGTATCGACAAGCGAACCATCGAGAAGTTCGAGAAGGTTAGTCACTTTCCCTTCAATCGCGCGTCCTTT-GCCCATCGATTTCCCCT------------------ACGACTCGAAACGTGCCCGCTACCCCGCTCGAGACCAAAAATTTTGCAATATGACCGTAATTTTTTT-GGTGGGGCACTTACCCCGCCACTTGAGCGACGGGA-GCGTTTGCCCTCTTA-CCATTCTCACAACCTCAATGAGTGCG--TCGTCACGTGTCAAGCAGTCACTAACCACTCAACAATAGGAAGCCGCTGAGCTCGGTAAGGGTTCCTTCAAGTACGCCTGGGTTCTTGACAAGCTCAAGGCCGAGCGTGAGCGTGGTATCACCATCGATATTGCTCTCTGGAAGTTCGAGACTCCTCGCTACTATGTCACCGTCATTGGTATGTTGTCGCTCATGCTTCATTCTACTTCTCTTCGTACTAACATATCACCCAGACGCTCCCGGTCACC
>451_EF-1
GTCGACCACTGTGAGTACTCTCCTCGACAATGAGCATATCTGCCATCGTCAATCCCGACCAAGACCTGGCGGGGTATTTCTCAAAGTCAACATACTGACATCGTTTCACAGACCGGTCACTTGATCTACCAGTGCGGTGGTATCGACAAGCGAACCATCGAGAAGTTCGAGAAGGTTAGTCACTTTCCCTTCAATCGCGCGTCCTTT-GCCCATCGATTTCCCCT------------------ACGACTCGAAACGTGCCCGCTACCCCGCTCGAGACCAAAAATTTTGCAATATGACCGTAATTTTTTTTGGTGGGGCACTTACCCCGCCACTTGAGCGACGGGA-GCGTTTGCCCTCTTA-CCATTCTCACAACCTCAATGAGTGCG--TCGTCACGTGTCAAGCAGTCACTAACCATTCAACAATAGGAAGCCGCTGAGCTCGGTAAGGGTTCCTTCAAGTACGCCTGGGTTCTTGACAAGCTCAAGGCCGAGCGTGAGCGTGGTATCACCATCGATATTGCTCTCTGGAAGTTCGAGACTCCTCGCTACTATGTCACCGTCATTGGTATGTTGTCGCTCATGCTTCATTCTACTTCTCTTCGTACTAACATATCACTCAGACGCTCCCGGTCACC
>450_EF-1
GTCGACCACTGTGAGTACTCTCCTCGACAATGAGCATATCTGCCATCGTCAATCCCGACCAAGACCTGGCGGGGTATTTCTCAAAGTCAACATACTGACATCGTTTCACAGACCGGTCACTTGATCTACCAGTGCGGTGGTATCGACAAGCGAACCATCGAGAAGTTCGAGAAGGTTAGTCACTTTCCCTTCAATCGCGCGTCCTTT-GCCCATCGATTTCCCCT------------------ACGACTCGAAACGTGCCCGCTACCCCGCTCGAGACCAAAAATTTTGCAATATGACCGTAATTTTTTTTGGTGGGGCACTTACCCCGCCACTTGAGCGACGGGA-GCGTTTGCCCTCTTA-CCATTCTCACAACCTCAATGAGTGCG--TCGTCACGTGTCAAGCAGTCACTAACCATTCAACAATAGGAAGCCGCTGAGCTCGGTAAGGGTTCCTTCAAGTACGCCTGGGTTCTTGACAAGCTCAAGGCCGAGCGTGAGCGTGGTATCACCATCGATATTGCTCTCTGGAAGTTCGAGACTCCTCGCTACTATGTCACCGTCATTGGTATGTTGTCGCTCATGCTTCATTCTACTTCTCTTCGTACTAACATATCACTCAGACGCTCCCGGTCACC
>449_EF-1
GTCGACCACTGTGAGTACTCTCCTCGACAATGAGCATATCTGCCATCGTCAATCCCGACCAAGACCTGGCGGGGTATTTCTCAAAGTCAACATACTGACATCGTTTCACAGACCGGTCACTTGATCTACCAGTGCGGTGGTATCGACAAGCGAACCATCGAGAAGTTCGAGAAGGTTAGTCACTTTCCCTTCAATCGCGCGTCCTTT-GCCCATCGATTTCCCCT------------------ACGACTCGAAACGTGCCCGCTACCCCGCTCGAGACCAAAAATTTTGCAATATGACCGTAATTTTTTT-GGTGGGGCACTTACCCCGCCACTTGAGCGAAGGGA-GCGTTTGCCCTCTTA-CCATTCTCACAACCTCAATGAGTGCG--TCGTCACGTGTGAAGCAGTCACTAACCATTCAACAATAGGAAGCCGCTGAGCTCGGTAAGGGTTCCTTCAAGTACGCCTGGGTTCTTGACAAGCTCAAGGCCGAGCGTGAGCGTGGTATCACCATCGATATTGCTCTCTGGAAGTTCGAGACTCCTCGCTACTATGTCACCGTCATTGGTATGTTGTCGCTCATGCTTCATTCTACTTCTCTTCGTACTAACATATCACTCAGACGCTCCCGGTCACC
>448_EF-1
GTCGACCACTGTGAGTACTCTCCTCGACAATGAGCATATCTGCCATCGTCAATCCCGACCAAGACCTGGCGGGGTATTTCTCAAAGTCAACATACTGACATCGTTTCACAGACCGGTCACTTGATCTACCAGTGCGGTGGTATCGACAAGCGAACCATCGAGAAGTTCGAGAAGGTTAGTCACTTTCCCTTCAATCGCGCGTCCTTT-GCCCATCGATTTCCCCT------------------ACGACTCGAAACGTGCCCGCTACCCCGCTCGAGACCAAAAATTTTGCAATATGACCGTAATTTTTTT-GGTGGGGCACTTACCCCGCCACTTGAGCGAAGGGA-GCGTTTGCCCTCTTA-CCATTCTCACAACCTCAATGAGTGCG--TCGTCACGTGTGAAGCAGTCACTAACCATTCAACAATAGGAAGCCGCTGAGCTCGGTAAGGGTTCCTTCAAGTACGCCTGGGTTCTTGACAAGCTCAAGGCCGAGCGTGAGCGTGGTATCACCATCGATATTGCTCTCTGGAAGTTCGAGACTCCTCGCTACTATGTCACCGTCATTGGTATGTTGTCGCTCATGCTTCATTCTACTTCTCTTCGTACTAACATATCACTCAGACGCTCCCGGTCACC
>447_EF-1
GTCGACCACTGTGAGTACTCTCCTCGACAATGAGCATATCTGCCATCGTCAATCCCGACCAAGACCTGGCGGGGTATTTCTCAAAGTCAACATACTGACATCGTTTCACAGACCGGTCACTTGATCTACCAGTGCGGTGGTATCGACAAGCGAACCATCGAGAAGTTCGAGAAGGTTAGTCACTTTCCCTTCAATCGCGCGTCCTTT-GCCCATCGATTTCCCCT------------------ACGACTCGAAACGTGCCCGCTACCCCGCTCGAGACCAAAAATTTTGCAATATGACCGTAATTTTTTT-GGTGGGGCACTTACCCCGCCACTTGAGCGAAGGGA-GCGTTTGCCCTCTTA-CCATTCTCACAACCTCAATGAGTGCG--TCGTCACGTGTCAAGCAGTCACTAACCATTCAACAATAGGAAGCCGCTGAGCTCGGTAAGGGTTCCTTCAAGTACGCCTGGGTTCTTGACAAGCTCAAGGCCGAGCGTGAGCGTGGTATCACCATCGATATTGCTCTCTGGAAGTTCGAGACTCCTCGCTACTATGTCACCGTCATTGGTATGTTGTCGCTCATGCTTCATTCTACTTCTCTTCGTACTAACATATCACTCAGACGCTCCCGGTCACC
>446_EF-1
GTCGACCACTGTGAGTACTCTCCTCGACAATGAGCATATCTGCCATCGTCAATCCCGACCAAGACCTGGCGGGGTATTTCTCAAAGTCAACATACTGACATCGTTTCACAGACCGGTCACTTGATCTACCAGTGCGGTGGTATCGACAAGCGAACCATCGAGAAGTTCGAGAAGGTTAGTCACTTTCCCTTCAATCGCGCGTCCTTT-GCCCATCGATTTCCCCT------------------ACGACTCGAAACGTGCCCGCTACCCCGCTCGAGACCAAAAATTTTGCAATATGACCGTAATTTTTTTTGGTGGGGCACTTACCCCGCCACTTGAGCGACGGGA-GCGTTTGCCCTCTTA-CCATTCTCACAACCTCAATGAGTGCG--TCGTCACGTGTCAAGCAGTCACTAACCATTCAACAATAGGAAGCCGCTGAGCTCGGTAAGGGTTCCTTCAAGTACGCCTGGGTTCTTGACAAGCTCAAGGCCGAGCGTGAGCGTGGTATCACCATCGATATTGCTCTCTGGAAGTTCGAGACTCCTCGCTACTATGTCACCGTCATTGGTATGTTGTCGCTCATGCTTCATTCTACTTCTCTTCGTACTAACATATCACTCAGACGCTCCCGGTCACC
>444_EF-1
GTCGACCACTGTGAGTACTCTCCTCGACAATGAGCATATCTGCCATCGTCAATCCCGACCAAGACCTGGCGGGGTATTTCTCAAAGTCAACATACTGACATCGTTTCACAGACCGGTCACTTGATCTACCAGTGCGGTGGTATCGACAAGCGAACCATCGAGAAGTTCGAGAAGGTTAGTCACTTTCCCTTCAATCGCGCGTCCTTT-GCCCATCGATTTCCCCT------------------ACGACTCGAAACGTGCCCGCTACCCCGCTCGAGACCAAAAATTTTGCAATATGACCGTAATTTTTTT-GGTGGGGCACTTACCCCGCCACTTGAGCGACGGGA-GCGTTTGCCCTCTTA-CCATTCTCACAACCTCAATGAGTGCG--TCGTCACGTGTCAAGCAGTCACTAACCACTCAACAATAGGAAGCCGCTGAGCTCGGTAAGGGTTCCTTCAAGTACGCCTGGGTTCTTGACAAGCTCAAGGCCGAGCGTGAGCGTGGTATCACCATCGATATTGCTCTCTGGAAGTTCGAGACTCCTCGCTACTATGTCACCGTCATTGGTATGTTGTCGCTCATGCTTCATTCTACTTCTCTTCGTACTAACATATCACCCAGACGCTCCCGGTCACC
>443_EF-1
GTCGACCACTGTGAGTACTCTCCTCGACAATGAGCATATCTGCCATCGTCAATCCCGACCAAGACCTGGCGGGGTATTTCTCAAAGTCAACATACTGACATCGTTTCACAGACCGGTCACTTGATCTACCAGTGCGGTGGTATCGACAAGCGAACCATCGAGAAGTTCGAGAAGGTTAGTCACTTTCCCTTCAATCGCGCGTCCTTT-GCCCATCGATTTCCCCT------------------ACGACTCGAAACGTGCCCGCTACCCCGCTCGAGACCAAAAATTTTGCAATATGACCGTAATTTTTTT-GGTGGGGCACTTACCCCGCCACTTGAGCGAAGGGA-GCGTTTGCCCTCTTA-CCATTCTCACAACCTCAATGAGTGCG--TCGTCACGTGTGAAGCAGTCACTAACCATTCAACAATAGGAAGCCGCTGAGCTCGGTAAGGGTTCCTTCAAGTACGCCTGGGTTCTTGACAAGCTCAAGGCCGAGCGTGAGCGTGGTATCACCATCGATATTGCTCTCTGGAAGTTCGAGACTCCTCGCTACTATGTCACCGTCATTGGTATGTTGTCGCTCATGCTTCATTCTACTTCTCTTCGTACTAACATATCACTCAGACGCTCCCGGTCACC
>442_EF-1
GTCGACCACTGTGAGTACTCTCCTCGACAATGAGCATATCTGCCATCGTCAATCCCGACCAAGACCTGGCGGGGTATTTCTCAAAGTCAACATACTGACATCGTTTCACAGACCGGTCACTTGATCTACCAGTGCGGTGGTATCGACAAGCGAACCATCGAGAAGTTCGAGAAGGTTAGTCACTTTCCCTTCAATCGCGCGTCCTTT-GCCCATCGATTTCCCCT------------------ACGACTCGAAACGTGCCCGCTACCCCGCTCGAGACCAAAAATTTTGCAATATGACCGTAATTTTTTTTGGTGGGGCACTTACCCCGCCACTTGAGCGACGGGA-GCGTTTGCCCTCTTA-CCATTCTCACAACCTCAATGAGTGCG--TCGTCACGTGTCAAGCAGTCACTAACCATTCAACAATAGGAAGCCGCTGAGCTCGGTAAGGGTTCCTTCAAGTACGCCTGGGTTCTTGACAAGCTCAAGGCCGAGCGTGAGCGTGGTATCACCATCGATATTGCTCTCTGGAAGTTCGAGACTCCTCGCTACTATGTCACCGTCATTGGTATGTTGTCGCTCATGCTTCATTCTACTTCTCTTCGTACTAACATATCACTCAGACGCTCCCGGTCACC
>441_EF-1
GTCGACCACTGTGAGTACTCTCCTCGACAATGAGCATATCTGCCATCGTCAATCCCGACCAAGACCTGGCGGGGTATTTCTCAAAGTCAACATACTGACATCGTTTCACAGACCGGTCACTTGATCTACCAGTGCGGTGGTATCGACAAGCGAACCATCGAGAAGTTCGAGAAGGTTAGTCACTTTCCCTTCAATCGCGCGTCCTTT-GCCCATCGATTTCCCCT------------------ACGACTCGAAACGTGCCCGCTACCCCGCTCGAGACCAAAAATTTTGCAATATGACCGTAATTTTTTT-GGTGGGGCACTTACCCCGCCACTTGAGCGAAGGGA-GCGTTTGCCCTCTTA-CCATTCTCACAACCTCAATGAGTGCG--TCGTCACGTGTGAAGCAGTCACTAACCATTCAACAATAGGAAGCCGCTGAGCTCGGTAAGGGTTCCTTCAAGTACGCCTGGGTTCTTGACAAGCTCAAGGCCGAGCGTGAGCGTGGTATCACCATCGATATTGCTCTCTGGAAGTTCGAGACTCCTCGCTACTATGTCACCGTCATTGGTATGTTGTCGCTCATGCTTCATTCTACTTCTCTTCGTACTAACATATCACTCAGACGCTCCCGGTCACC
>439_EF-1
GTCGACCACTGTGAGTACTCTCCTCGACAATGAGCATATCTGCCATCGTCAATCCCGACCAAGACCTGGCGGGGTATTTCTCAAAGTCAACATACTGACATCGTTTCACAGACCGGTCACTTGATCTACCAGTGCGGTGGTATCGACAAGCGAACCATCGAGAAGTTCGAGAAGGTTAGTCACTTTCCCTTCAATCGCGCGTCCTTT-GCCCATCGATTTCCCCT------------------ACGACTCGAAACGTGCCCGCTACCCCGCTCGAGACCAAAAATTTTGCAATATGACCGTAATTTTTTT-GGTGGGGCACTTACCCCGCCACTTGAGCGAAGGGA-GCGTTTGCCCTCTTA-CCATTCTCACAACCTCAATGAGTGCG--TCGTCACGTGTGAAGCAGTCACTAACCATTCAACAATAGGAAGCCGCTGAGCTCGGTAAGGGTTCCTTCAAGTACGCCTGGGTTCTTGACAAGCTCAAGGCCGAGCGTGAGCGTGGTATCACCATCGATATTGCTCTCTGGAAGTTCGAGACTCCTCGCTACTATGTCACCGTCATTGGTATGTTGTCGCTCATGCTTCATTCTACTTCTCTTCGTACTAACATATCACTCAGACGCTCCCGGTCACC
>437_EF-1
GTCGACCACTGTGAGTACTCTCCTCGACAATGAGCATATCTGCCATCGTCAATCCCGACCAAGACCTGGCGGGGTATTTCTCAAAGTCAACATACTGACATCGTTTCACAGACCGGTCACTTGATCTACCAGTGCGGTGGTATCGACAAGCGAACCATCGAGAAGTTCGAGAAGGTTAGTCACTTTCCCTTCAATCGCGCGTCCTTT-GCCCATCGATTTCCCCT------------------ACGACTCGAAACGTGCCCGCTACCCCGCTCGAGACCAAAAATTTTGCAATATGACCGTAATTTTTTT-GGTGGGGCACTTACCCCGCCACTTGAGCGAAGGGA-GCGTTTGCCCTCTTA-CCATTCTCACAACCTCAATGAGTGCG--TCGTCACGTGTGAAGCAGTCACTAACCATTCAACAATAGGAAGCCGCTGAGCTCGGTAAGGGTTCCTTCAAGTACGCCTGGGTTCTTGACAAGCTCAAGGCCGAGCGTGAGCGTGGTATCACCATCGATATTGCTCTCTGGAAGTTCGAGACTCCTCGCTACTATGTCACCGTCATTGGTATGTTGTCGCTCATGCTTCATTCTACTTCTCTTCGTACTAACATATCACTCAGACGCTCCCGGTCACC
>436_EF-1
GTCGACCACTGTGAGTACTCTCCTCGACAATGAGCATATCTGCCATCGTCAATCCCGACCAAGACCTGGCGGGGTATTTCTCAAAGTCAACATACTGACATCGTTTCACAGACCGGTCACTTGATCTACCAGTGCGGTGGTATCGACAAGCGAACCATCGAGAAGTTCGAGAAGGTTAGTCACTTTCCCTTCAATCGCGCGTCCTTT-GCCCATCGATTTCCCCT------------------ACGACTCGAAACGTGCCCGCTACCCCGCTCGAGACCAAAAATTTTGCAATATGACCGTAATTTTTTT-GGTGGGGCACTTACCCCGCCACTTGAGCGAAGGGA-GCGTTTGCCCTCTTA-CCATTCTCACAACCTCAATGAGTGCG--TCGTCACGTGTGAAGCAGTCACTAACCATTCAACAATAGGAAGCCGCTGAGCTCGGTAAGGGTTCCTTCAAGTACGCCTGGGTTCTTGACAAGCTCAAGGCCGAGCGTGAGCGTGGTATCACCATCGATATTGCTCTCTGGAAGTTCGAGACTCCTCGCTACTATGTCACCGTCATTGGTATGTTGTCGCTCATGCTTCATTCTACTTCTCTTCGTACTAACATATCACTCAGACGCTCCCGGTCACC
>435_EF-1
GTCGACCACTGTGAGTACTCTCCTCGACAATGAGCATATCTGCCATCGTCAATCCCGACCAAGACCTGGCGGGGTATTTCTCAAAGTCAACATACTGACATCGTTTCACAGACCGGTCACTTGATCTACCAGTGCGGTGGTATCGACAAGCGAACCATCGAGAAGTTCGAGAAGGTTAGTCACTTTCCCTTCAATCGCGCGTCCTTT-GCCCATCGATTTCCCCT------------------ACGACTCGAAACGTGCCCGCTACCCCGCTCGAGACCAAAAATTTTGCAATATGACCGTAATTTTTTT-GGTGGGGCACTTACCCCGCCACTTGAGCGACGGGA-GCGTTTGCCCTCTTA-CCATTCTCACAACCTCAATGAGTGCG--TCGTCACGTGTCAAGCAGTCACTAACCACTCAACAATAGGAAGCCGCTGAGCTCGGTAAGGGTTCCTTCAAGTACGCCTGGGTTCTTGACAAGCTCAAGGCCGAGCGTGAGCGTGGTATCACCATCGATATTGCTCTCTGGAAGTTCGAGACTCCTCGCTACTATGTCACCGTCATTGGTATGTTGTCGCTCATGCTTCATTCTACTTCTCTTCGTACTAACATATCACCCAGACGCTCCCGGTCACC
>433_EF-1
GTCGACCACTGTGAGTACTCTCCTCGACAATGAGCATATCTGCCATCGTCAATCCCGACCAAGACCTGGCGGGGTATTTCTCAAAGTCAACATACTGACATCGTTTCACAGACCGGTCACTTGATCTACCAGTGCGGTGGTATCGACAAGCGAACCATCGAGAAGTTCGAGAAGGTTAGTCACTTTCCCTTCAATCGCGCGTCCTTT-GCCCATCGATTTCCCCT------------------ACGACTCGAAACGTGCCCGCTACCCCGCTCGAGACCAAAAATTTTGCAATATGACCGTAATTTTTTT-GGTGGGGCACTTACCCCGCCACTTGAGCGAAGGGA-GCGTTTGCCCTCTTA-CCATTCTCACAACCTCAATGAGTGCG--TCGTCACGTGTGAAGCAGTCACTAACCATTCAACAATAGGAAGCCGCTGAGCTCGGTAAGGGTTCCTTCAAGTACGCCTGGGTTCTTGACAAGCTCAAGGCCGAGCGTGAGCGTGGTATCACCATCGATATTGCTCTCTGGAAGTTCGAGACTCCTCGCTACTATGTCACCGTCATTGGTATGTTGTCGCTCATGCTTCATTCTACTTCTCTTCGTACTAACATATCACTCAGACGCTCCCGGTCACC
>432_EF-1
GTCGACCACTGTGAGTACTCTCCTCGACAATGAGCATATCTGCCATCGTCAATCCCGACCAAGACCTGGCGGGGTATTTCTCAAAGTCAACATACTGACATCGTTTCACAGACCGGTCACTTGATCTACCAGTGCGGTGGTATCGACAAGCGAACCATCGAGAAGTTCGAGAAGGTTAGTCACTTTCCCTTCAATCGCGCGTCCTTT-GCCCATCGATTTCCCCT------------------ACGACTCGAAACGTGCCCGCTACCCCGCTCGAGACCAAAAATTTTGCAATATGACCGTAATTTTTTT-GGTGGGGCACTTACCCCGCCACTTGAGCGAAGGGA-GCGTTTGCCCTCTTA-CCATTCTCACAACCTCAATGAGTGCG--TCGTCACGTGTCAAGCAGTCACTAACCATTCAACAATAGGAAGCCGCTGAGCTCGGTAAGGGTTCCTTCAAGTACGCCTGGGTTCTTGACAAGCTCAAGGCCGAGCGTGAGCGTGGTATCACCATCGATATTGCTCTCTGGAAGTTCGAGACTCCTCGCTACTATGTCACCGTCATTGGTATGTTGTCGCTCATGCTTCATTCTACTTCTCTTCGTACTAACATATCACTCAGACGCTCCCGGTCACC
>431_EF-1
GTCGACCACTGTGAGTACTCTCCTCGACAATGAGCATATCTGCCATCGTCAATCCCGACCAAGACCTGGCGGGGTATTTCTCAAAGTCAACATACTGACATCGTTTCACAGACCGGTCACTTGATCTACCAGTGCGGTGGTATCGACAAGCGAACCATCGAGAAGTTCGAGAAGGTTAGTCACTTTCCCTTCAATCGCGCGTCCTTT-GCCCATCGATTTCCCCT------------------ACGACTCGAAACGTGCCCGCTACCCCGCTCGAGACCAAAAATTTTGCAATATGACCGTAATTTTTTT-GGTGGGGCACTTACCCCGCCACTTGAGCGAAGGGA-GCGTTTGCCCTCTTA-CCATTCTCACAACCTCAATGAGTGCG--TCGTCACGTGTCAAGCAGTCACTAACCATTCAACAATAGGAAGCCGCTGAGCTCGGTAAGGGTTCCTTCAAGTACGCCTGGGTTCTTGACAAGCTCAAGGCCGAGCGTGAGCGTGGTATCACCATCGATATTGCTCTCTGGAAGTTCGAGACTCCTCGCTACTATGTCACCGTCATTGGTATGTTGTCGCTCATGCTTCATTCTACTTCTCTTCGTACTAACATATCACTCAGACGCTCCCGGTCACC
>430_EF-1
GTCGACCACTGTGAGTACTCTCCTCGACAATGAGCATATCTGCCATCGTCAATCCCGACCAAGACCTGGCGGGGTATTTCTCAAAGTCAACATACTGACATCGTTTCACAGACCGGTCACTTGATCTACCAGTGCGGTGGTATCGACAAGCGAACCATCGAGAAGTTCGAGAAGGTTAGTCACTTTCCCTTCAATCGCGCGTCCTTT-GCCCATCGATTTCCCCT------------------ACGACTCGAAACGTGCCCGCTACCCCGCTCGAGACCAAAAATTTTGCAATATGACCGTAATTTTTTT-GGTGGGGCACTTACCCCGCCACTTGAGCGAAGGGA-GCGTTTGCCCTCTTA-CCATTCTCACAACCTCAATGAGTGCG--TCGTCACGTGTCAAGCAGTCACTAACCATTCAACAATAGGAAGCCGCTGAGCTCGGTAAGGGTTCCTTCAAGTACGCCTGGGTTCTTGACAAGCTCAAGGCCGAGCGTGAGCGTGGTATCACCATCGATATTGCTCTCTGGAAGTTCGAGACTCCTCGCTACTATGTCACCGTCATTGGTATGTTGTCGCTCATGCTTCATTCTACTTCTCTTCGTACTAACATATCACTCAGACGCTCCCGGTCACC
>428_EF-1
GTCGACCACTGTGAGTACTCTCCTCGACAATGAGCATATCTGCCATCGTCAATCCCGACCAAGACCTGGCGGGGTATTTCTCAAAGTCAACATACTGACATCGTTTCACAGACCGGTCACTTGATCTACCAGTGCGGTGGTATCGACAAGCGAACCATCGAGAAGTTCGAGAAGGTTAGTCACTTTCCCTTCAATCGCGCGTCCTTT-GCCCATCGATTTCCCCT------------------ACGACTCGAAACGTGCCCGCTACCCCGCTCGAGACCAAAAATTTTGCAATATGACCGTAATTTTTTT-GGTGGGGCACTTACCCCGCCACTTGAGCGAAGGGA-GCGTTTGCCCTCTTA-CCATTCTCACAACCTCAATGAGTGCG--TCGTCACGTGTCAAGCAGTCACTAACCATTCAACAATAGGAAGCCGCTGAGCTCGGTAAGGGTTCCTTCAAGTACGCCTGGGTTCTTGACAAGCTCAAGGCCGAGCGTGAGCGTGGTATCACCATCGATATTGCTCTCTGGAAGTTCGAGACTCCTCGCTACTATGTCACCGTCATTGGTATGTTGTCGCTCATGCTTCATTCTACTTCTCTTCGTACTAACATATCACTCAGACGCTCCCGGTCACC
>427_EF-1
GTCGACCACTGTGAGTACTCTCCTCGACAATGAGCATATCTGCCATCGTCAATCCCGACCAAGACCTGGCGGGGTATTTCTCAAAGTCAACATACTGACATCGTTTCACAGACCGGTCACTTGATCTACCAGTGCGGTGGTATCGACAAGCGAACCATCGAGAAGTTCGAGAAGGTTAGTCACTTTCCCTTCAATCGCGCGTCCTTT-GCCCATCGATTTCCCCT------------------ACGACTCGAAACGTGCCCGCTACCCCGCTCGAGACCAAAAATTTTGCAATATGACCGTAATTTTTTT-GGTGGGGCACTTACCCCGCCACTTGAGCGAAGGGA-GCGTTTGCCCTCTTA-CCATTCTCACAACCTCAATGAGTGCG--TCGTCACGTGTCAAGCAGTCACTAACCATTCAACAATAGGAAGCCGCTGAGCTCGGTAAGGGTTCCTTCAAGTACGCCTGGGTTCTTGACAAGCTCAAGGCCGAGCGTGAGCGTGGTATCACCATCGATATTGCTCTCTGGAAGTTCGAGACTCCTCGCTACTATGTCACCGTCATTGGTATGTTGTCGCTCATGCTTCATTCTACTTCTCTTCGTACTAACATATCACTCAGACGCTCCCGGTCACC
>426_EF-1
GTCGACCACTGTGAGTACTCTCCTCGACAATGAGCATATCTGCCATCGTCAATCCCGACCAAGACCTGGCGGGGTATTTCTCAAAGTCAACATACTGACATCGTTTCACAGACCGGTCACTTGATCTACCAGTGCGGTGGTATCGACAAGCGAACCATCGAGAAGTTCGAGAAGGTTAGTCACTTTCCCTTCAATCGCGCGTCCTTT-GCCCATCGATTTCCCCT------------------ACGACTCGAAACGTGCCCGCTACCCCGCTCGAGACCAAAAATTTTGCAATATGACCGTAATTTTTTT-GGTGGGGCACTTACCCCGCCACTTGAGCGAAGGGA-GCGTTTGCCCTCTTA-CCATTCTCACAACCTCAATGAGTGCG--TCGTCACGTGTGAAGCAGTCACTAACCATTCAACAATAGGAAGCCGCTGAGCTCGGTAAGGGTTCCTTCAAGTACGCCTGGGTTCTTGACAAGCTCAAGGCCGAGCGTGAGCGTGGTATCACCATCGATATTGCTCTCTGGAAGTTCGAGACTCCTCGCTACTATGTCACCGTCATTGGTATGTTGTCGCTCATGCTTCATTCTACTTCTCTTCGTACTAACATATCACTCAGACGCTCCCGGTCACC
>425_EF-1
GTCGACCACTGTGAGTACTCTCCTCGACAATGAGCATATCTGCCATCGTCAATCCCGACCAAGACCTGGCGGGGTATTTCTCAAAGTCAACATACTGACATCGTTTCACAGACCGGTCACTTGATCTACCAGTGCGGTGGTATCGACAAGCGAACCATCGAGAAGTTCGAGAAGGTTAGTCACTTTCCCTTCAATCGCGCGTCCTTT-GCCCATCGATTTCCCCT------------------ACGACTCGAAACGTGCCCGCTACCCCGCTCGAGACCAAAAATTTTGCAATATGACCGTAATTTTTTT-GGTGGGGCACTTACCCCGCCACTTGAGCGAAGGGA-GCGTTTGCCCTCTTA-CCATTCTCACAACCTCAATGAGTGCG--TCGTCACGTGTGAAGCAGTCACTAACCATTCAACAATAGGAAGCCGCTGAGCTCGGTAAGGGTTCCTTCAAGTACGCCTGGGTTCTTGACAAGCTCAAGGCCGAGCGTGAGCGTGGTATCACCATCGATATTGCTCTCTGGAAGTTCGAGACTCCTCGCTACTATGTCACCGTCATTGGTATGTTGTCGCTCATGCTTCATTCTACTTCTCTTCGTACTAACATATCACTCAGACGCTCCCGGTCACC
>424_EF-1
GTCGACCACTGTGAGTACTCTCCTCGACAATGAGCATATCTGCCATCGTCAATCCCGACCAAGACCTGGCGGGGTATTTCTCAAAGTCAACATACTGACATCGTTTCACAGACCGGTCACTTGATCTACCAGTGCGGTGGTATCGACAAGCGAACCATCGAGAAGTTCGAGAAGGTTAGTCACTTTCCCTTCAATCGCGCGTCCTTT-GCCCATCGATTTCCCCT------------------ACGACTCGAAACGTGCCCGCTACCCCGCTCGAGACCAAAAATTTTGCAATATGACCGTAATTTTTTT-GGTGGGGCACTTACCCCGCCACTTGAGCGAAGGGA-GCGTTTGCCCTCTTA-CCATTCTCACAACCTCAATGAGTGCG--TCGTCACGTGTGAAGCAGTCACTAACCATTCAACAATAGGAAGCCGCTGAGCTCGGTAAGGGTTCCTTCAAGTACGCCTGGGTTCTTGACAAGCTCAAGGCCGAGCGTGAGCGTGGTATCACCATCGATATTGCTCTCTGGAAGTTCGAGACTCCTCGCTACTATGTCACCGTCATTGGTATGTTGTCGCTCATGCTTCATTCTACTTCTCTTCGTACTAACATATCACTCAGACGCTCCCGGTCACC
>423_EF-1
GTCGACCACTGTGAGTACTCTCCTCGACAATGAGCATATCTGCCATCGTCAATCCCGACCAAGACCTGGCGGGGTATTTCTCAAAGTCAACATACTGACATCGTTTCACAGACCGGTCACTTGATCTACCAGTGCGGTGGTATCGACAAGCGAACCATCGAGAAGTTCGAGAAGGTTAGTCACTTTCCCTTCAATCGCGCGTCCTTT-GCCCATCGATTTCCCCT------------------ACGACTCGAAACGTGCCCGCTACCCCGCTCGAGACCAAAAATTTTGCAATATGACCGTAATTTTTTT-GGTGGGGCACTTACCCCGCCACTTGAGCGAAGGGA-GCGTTTGCCCTCTTA-CCATTCTCACAACCTCAATGAGTGCG--TCGTCACGTGTGAAGCAGTCACTAACCATTCAACAATAGGAAGCCGCTGAGCTCGGTAAGGGTTCCTTCAAGTACGCCTGGGTTCTTGACAAGCTCAAGGCCGAGCGTGAGCGTGGTATCACCATCGATATTGCTCTCTGGAAGTTCGAGACTCCTCGCTACTATGTCACCGTCATTGGTATGTTGTCGCTCATGCTTCATTCTACTTCTCTTCGTACTAACATATCACTCAGACGCTCCCGGTCACC
>422_EF-1
GTCGACCACTGTGAGTACTCTCCTCGACAATGAGCATATCTGCCATCGTCAATCCCGACCAAGACCTGGCGGGGTATTTCTCAAAGTCAACATACTGACATCGTTTCACAGACCGGTCACTTGATCTACCAGTGCGGTGGTATCGACAAGCGAACCATCGAGAAGTTCGAGAAGGTTAGTCACTTTCCCTTCAATCGCGCGTCCTTT-GCCCATCGATTTCCCCT------------------ACGACTCGAAACGTGCCCGCTACCCCGCTCGAGACCAAAAATTTTGCAATATGACCGTAATTTTTTT-GGTGGGGCACTTACCCCGCCACTTGAGCGAAGGGA-GCGTTTGCCCTCTTA-CCATTCTCACAACCTCAATGAGTGCG--TCGTCACGTGTCAAGCAGTCACTAACCATTCAACAATAGGAAGCCGCTGAGCTCGGTAAGGGTTCCTTCAAGTACGCCTGGGTTCTTGACAAGCTCAAGGCCGAGCGTGAGCGTGGTATCACCATCGATATTGCTCTCTGGAAGTTCGAGACTCCTCGCTACTATGTCACCGTCATTGGTATGTTGTCGCTCATGCTTCATTCTACTTCTCTTCGTACTAACATATCACTCAGACGCTCCCGGTCACC
>421_EF-1
GTCGACCACTGTGAGTACTCTCCTCGACAATGAGCATATCTGCCATCGTCAATCCCGACCAAGACCTGGCGGGGTATTTCTCAAAGTCAACATACTGACATCGTTTCACAGACCGGTCACTTGATCTACCAGTGCGGTGGTATCGACAAGCGAACCATCGAGAAGTTCGAGAAGGTTAGTCACTTTCCCTTCAATCGCGCGTCCTTT-GCCCATCGATTTCCCCT------------------ACGACTCGAAACGTGCCCGCTACCCCGCTCGAGACCAAAAATTTTGCAATATGACCGTAATTTTTTT-GGTGGGGCACTTACCCCGCCACTTGAGCGAAGGGA-GCGTTTGCCCTCTTA-CCATTCTCACAACCTCAATGAGTGCG--TCGTCACGTGTCAAGCAGTCACTAACCATTCAACAATAGGAAGCCGCTGAGCTCGGTAAGGGTTCCTTCAAGTACGCCTGGGTTCTTGACAAGCTCAAGGCCGAGCGTGAGCGTGGTATCACCATCGATATTGCTCTCTGGAAGTTCGAGACTCCTCGCTACTATGTCACCGTCATTGGTATGTTGTCGCTCATGCTTCATTCTACTTCTCTTCGTACTAACATATCACTCAGACGCTCCCGGTCACC
>420_EF-1
GTCGACCACTGTGAGTACTCTCCTCGACAATGAGCATATCTGCCATCGTCAATCCCGACCAAGACCTGGCGGGGTATTTCTCAAAGTCAACATACTGACATCGTTTCACAGACCGGTCACTTGATCTACCAGTGCGGTGGTATCGACAAGCGAACCATCGAGAAGTTCGAGAAGGTTAGTCACTTTCCCTTCAATCGCGCGTCCTTT-GCCCATCGATTTCCCCT------------------ACGACTCGAAACGTGCCCGCTACCCCGCTCGAGACCAAAAATTTTGCAATATGACCGTAATTTTTTTTGGTGGGGCACTTACCCCGCCACTTGAGCGACGGGA-GCGTTTGCCCTCTTA-CCATTCTCACAACCTCAATGAGTGCG--TCGTCACGTGTCAAGCAGTCACTAACCATTCAACAATAGGAAGCCGCTGAGCTCGGTAAGGGTTCCTTCAAGTACGCCTGGGTTCTTGACAAGCTCAAGGCCGAGCGTGAGCGTGGTATCACCATCGATATTGCTCTCTGGAAGTTCGAGACTCCTCGCTACTATGTCACCGTCATTGGTATGTTGTCGCTCATGCTTCATTCTACTTCTCTTCGTACTAACATATCACTCAGACGCTCCCGGTCACC
>562_EF-1
GTCGACCACTGTGAGTACTCTCCTCGACAATGAGCATATCTGCCATCGTCAATCCCGACCAAGACCTGGCGGGGTATTTCTCAAAGTCAACATACTGACATCGTTTCACAGACCGGTCACTTGATCTACCAGTGCGGTGGTATCGACAAGCGAACCATCGAGAAGTTCGAGAAGGTTAGTCACTTTCCCTTCAATCGCGCGTCCTTT-GCCCATCGATTTCCCCT------------------ACGACTCGAAACGTGCCCGCTACCCCGCTCGAGACCAAAAATTTTGCAATATGACCGTAATTTTTTT-GGTGGGGCACTTACCCCGCCACTTGAGCGAAGGGA-GCGTTTGCCCTCTTA-CCATTCTCACAACCTCAATGAGTGCG--TCGTCACGTGTCAAGCAGTCACTAACCATTCAACAATAGGAAGCCGCTGAGCTCGGTAAGGGTTCCTTCAAGTACGCCTGGGTTCTTGACAAGCTCAAGGCCGAGCGTGAGCGTGGTATCACCATCGATATTGCTCTCTGGAAGTTCGAGACTCCTCGCTACTATGTCACCGTCATTGGTATGTTGTCGCTCATGCTTCATTCTACTTCTCTTCGTACTAACATATCACTCAGACGCTCCCGGTCACC
>561_EF-1
GTCGACCACTGTGAGTACTCTCCTCGACAATGAGCATATCTGCCATCGTCAATCCCGACCAAGACCTGGCGGGGTATTTCTCAAAGTCAACATACTGACATCGTTTCACAGACCGGTCACTTGATCTACCAGTGCGGTGGTATCGACAAGCGAACCATCGAGAAGTTCGAGAAGGTTAGTCACTTTCCCTTCAATCGCGCGTCCTTT-GCCCATCGATTTCCCCT------------------ACGACTCGAAACGTGCCCGCTACCCCGCTCGAGACCAAAAATTTTGCAATATGACCGTAATTTTTTT-GGTGGGGCACTTACCCCGCCACTTGAGCGACGGGA-GCGTTTGCCCTCTTA-CCATTCTCAGAACCTCAATGAGTGCG--TCGTCACGTGTCAAGCAGTCACTAACCATTCAACAATAGGAAGCCGCTGAGCTCGGTAAGGGTTCCTTCAAGTACGCCTGGGTTCTTGACAAGCTCAAGGCCGAGCGTGAGCGTGGTATCACCATCGATATTGCTCTCTGGAAGTTCGAGACTCCTCGCTACTATGTCACCGTCATTGGTATGTTGTCGCTCATGCTTCATTCTACTTCTCTTCGTACTAACATATCACTCAGACGCTCCCGGTCACC
>560_EF-1
GTCGACCACTGTGAGTACTCTCCTCGACAATGAGCATATCTGCCATCGTCAATCCCGACCAAGACCTGGCGGGGTATTTCTCAAAGTCAACATACTGACATCGTTTCACAGACCGGTCACTTGATCTACCAGTGCGGTGGTATCGACAAGCGAACCATCGAGAAGTTCGAGAAGGTTAGTCACTTTCCCTTCAATCGCGCGTCCTTT-GCCCATCGATTTCCCCT------------------ACGACTCGAAACGTGCCCGCTACCCCGCTCGAGACCAAAAATTTTGCAATATGACCGTAATTTTTTT-GGTGGGGCACTTACCCCGCCACTTGAGCGAAGGGA-GCGTTTGCCCTCTTA-CCATTCTCACAACCTCAATGAGTGCG--TCGTCACGTGTGAAGCAGTCACTAACCATTCAACAATAGGAAGCCGCTGAGCTCGGTAAGGGTTCCTTCAAGTACGCCTGGGTTCTTGACAAGCTCAAGGCCGAGCGTGAGCGTGGTATCACCATCGATATTGCTCTCTGGAAGTTCGAGACTCCTCGCTACTATGTCACCGTCATTGGTATGTTGTCGCTCATGCTTCATTCTACTTCTCTTCGTACTAACATATCACTCAGACGCTCCCGGTCACC
>559_EF-1
GTCGACCACTGTGAGTACTCTCCTCGACAATGAGCATATCTGCCATCGTCAATCCCGACCAAGACCTGGCGGGGTATTTCTCAAAGTCAACATACTGACATCGTTTCACAGACCGGTCACTTGATCTACCAGTGCGGTGGTATCGACAAGCGAACCATCGAGAAGTTCGAGAAGGTTAGTCACTTTCCCTTCAATCGCGCGTCCTTT-GCCCATCGATTTCCCCT------------------ACGACTCGAAACGTGCCCGCTACCCCGCTCGAGACCAAAAATTTTGCAATATGACCGTAATTTTTTTTGGTGGGGCACTTACCCCGCCACTTGAGCGACGGGA-GCGTTTGCCCTCTTA-CCATTCTCACAACCTCAATGAGTGCG--TCGTCACGTGTCAAGCAGTCACTAACCATTCAACAATAGGAAGCCGCTGAGCTCGGTAAGGGTTCCTTCAAGTACGCCTGGGTTCTTGACAAGCTCAAGGCCGAGCGTGAGCGTGGTATCACCATCGATATTGCTCTCTGGAAGTTCGAGACTCCTCGCTACTATGTCACCGTCATTGGTATGTTGTCGCTCATGCTTCATTCTACTTCTCTTCGTACTAACATATCACTCAGACGCTCCCGGTCACC
>558_EF-1
GTCGACCACTGTGAGTACTCTCCTCGACAATGAGCATATCTGCCATCGTCAATCCCGACCAAGACCTGGCGGGGTATTTCTCAAAGTCAACATACTGACATCGTTTCACAGACCGGTCACTTGATCTACCAGTGCGGTGGTATCGACAAGCGAACCATCGAGAAGTTCGAGAAGGTTAGTCACTTTCCCTTCAATCGCGCGTCCTTT-GCCCATCGATTTCCCCT------------------ACGACTCGAAACGTGCCCGCTACCCCGCTCGAGACCAAAAATTTTGCAATATGACCGTAATTTTTTT-GGTGGGGCACTTACCCCGCCACTTGAGCGAAGGGA-GCGTTTGCCCTCTTA-CCATTCTCACAACCTCAATGAGTGCG--TCGTCACGTGTGAAGCAGTCACTAACCATTCAACAATAGGAAGCCGCTGAGCTCGGTAAGGGTTCCTTCAAGTACGCCTGGGTTCTTGACAAGCTCAAGGCCGAGCGTGAGCGTGGTATCACCATCGATATTGCTCTCTGGAAGTTCGAGACTCCTCGCTACTATGTCACCGTCATTGGTATGTTGTCGCTCATGCTTCATTCTACTTCTCTTCGTACTAACATATCACTCAGACGCTCCCGGTCACC
>557_EF-1
GTCGACCACTGTGAGTACTCTCCTCGACAATGAGCATATCTGCCATCGTCAATCCCGACCAAGACCTGGCGGGGTATTTCTCAAAGTCAACATACTGACATCGTTTCACAGACCGGTCACTTGATCTACCAGTGCGGTGGTATCGACAAGCGAACCATCGAGAAGTTCGAGAAGGTTAGTCACTTTCCCTTCAATCGCGCGTCCTTT-GCCCATCGATTTCCCCT------------------ACGACTCGAAACGTGCCCGCTACCCCGCTCGAGACCAAAAATTTTGCAATATGACCGTAATTTTTTT-GGTGGGGCACTTACCCCGCCACTTGAGCGAAGGGA-GCGTTTGCCCTCTTA-CCATTCTCACAACCTCAATGAGTGCG--TCGTCACGTGTCAAGCAGTCACTAACCATTCAACAATAGGAAGCCGCTGAGCTCGGTAAGGGTTCCTTCAAGTACGCCTGGGTTCTTGACAAGCTCAAGGCCGAGCGTGAGCGTGGTATCACCATCGATATTGCTCTCTGGAAGTTCGAGACTCCTCGCTACTATGTCACCGTCATTGGTATGTTGTCGCTCATGCTTCATTCTACTTCTCTTCGTACTAACATATCACTCAGACGCTCCCGGTCACC
>556_EF-1
GTCGACCACTGTGAGTACTCTCCTCGACAATGAGCATATCTGCCATCGTCAATCCCGACCAAGACCTGGCGGGGTATTTCTCAAAGTCAACATACTGACATCGTTTCACAGACCGGTCACTTGATCTACCAGTGCGGTGGTATCGACAAGCGAACCATCGAGAAGTTCGAGAAGGTTAGTCACTTTCCCTTCAATCGCGCGTCCTTT-GCCCATCGATTTCCCCT------------------ACGACTCGAAACGTGCCCGCTACCCCGCTCGAGACCAAAAATTTTGCAATATGACCGTAATTTTTTT-GGTGGGGCACTTACCCCGCCACTTGAGCGAAGGGA-GCGTTTGCCCTCTTA-CCATTCTCACAACCTCAATGAGTGCG--TCGTCACGTGTGAAGCAGTCACTAACCATTCAACAATAGGAAGCCGCTGAGCTCGGTAAGGGTTCCTTCAAGTACGCCTGGGTTCTTGACAAGCTCAAGGCCGAGCGTGAGCGTGGTATCACCATCGATATTGCTCTCTGGAAGTTCGAGACTCCTCGCTACTATGTCACCGTCATTGGTATGTTGTCGCTCATGCTTCATTCTACTTCTCTTCGTACTAACATATCACTCAGACGCTCCCGGTCACC
>555_EF-1
GTCGACCACTGTGAGTACTCTCCTCGACAATGAGCATATCTGCCATCGTCAATCCCGACCAAGACCTGGCGGGGTATTTCTCAAAGTCAACATACTGACATCGTTTCACAGACCGGTCACTTGATCTACCAGTGCGGTGGTATCGACAAGCGAACCATCGAGAAGTTCGAGAAGGTTAGTCACTTTCCCTTCAATCGCGCGTCCTTT-GCCCATCGATTTCCCCT------------------ACGACTCGAAACGTGCCCGCTACCCCGCTCGAGACCAAAAATTTTGCAATATGACCGTAATTTTTTT-GGTGGGGCACTTACCCCGCCACTTGAGCGAAGGGA-GCGTTTGCCCTCTTA-CCATTCTCACAACCTCAATGAGTGCG--TCGTCACGTGTGAAGCAGTCACTAACCATTCAACAATAGGAAGCCGCTGAGCTCGGTAAGGGTTCCTTCAAGTACGCCTGGGTTCTTGACAAGCTCAAGGCCGAGCGTGAGCGTGGTATCACCATCGATATTGCTCTCTGGAAGTTCGAGACTCCTCGCTACTATGTCACCGTCATTGGTATGTTGTCGCTCATGCTTCATTCTACTTCTCTTCGTACTAACATATCACTCAGACGCTCCCGGTCACC
>554_EF-1
GTCGACCACTGTGAGTACTCTCCTCGACAATGAGCATATCTGCCATCGTCAATCCCGACCAAGACCTGGCGGGGTATTTCTCAAAGTCAACATACTGACATCGTTTCACAGACCGGTCACTTGATCTACCAGTGCGGTGGTATCGACAAGCGAACCATCGAGAAGTTCGAGAAGGTTAGTCACTTTCCCTTCAATCGCGCGTCCTTT-GCCCATCGATTTCCCCT------------------ACGACTCGAAACGTGCCCGCTACCCCGCTCGAGACCAAAAATTTTGCAATATGACCGTAATTTTTTT-GGTGGGGCACTTACCCCGCCACTTGAGCGACGGGA-GCGTTTGCCCTCTTA-CCATTCTCACAACCTCAATGAGTGCG--TCGTCACGTGTCAAGCAGTCACTAACCACTCAACAATAGGAAGCCGCTGAGCTCGGTAAGGGTTCCTTCAAGTACGCCTGGGTTCTTGACAAGCTCAAGGCCGAGCGTGAGCGTGGTATCACCATCGATATTGCTCTCTGGAAGTTCGAGACTCCTCGCTACTATGTCACCGTCATTGGTATGTTGTCGCTCATGCTTCATTCTACTTCTCTTCGTACTAACATATCACCCAGACGCTCCCGGTCACC
>553_EF-1
GTCGACCACTGTGAGTACTCTCCTCGACAATGAGCATATCTGCCATCGTCAATCCCGACCAAGACCTGGCGGGGTATTTCTCAAAGTCAACATACTGACATCGTTTCACAGACCGGTCACTTGATCTACCAGTGCGGTGGTATCGACAAGCGAACCATCGAGAAGTTCGAGAAGGTTAGTCACTTTCCCTTCAATCGCGCGTCCTTT-GCCCATCGATTTCCCCT------------------ACGACTCGAAACGTGCCCGCTACCCCGCTCGAGACCAAAAATTTTGCAATATGACCGTAATTTTTTT-GGTGGGGCACTTACCCCGCCACTTGAGCGACGGGA-GCGTTTGCCCTCTTA-CCATTCTCACAACCTCAATGAGTGCG--TCGTCACGTGTCAAGCAGTCACTAACCACTCAACAATAGGAAGCCGCTGAGCTCGGTAAGGGTTCCTTCAAGTACGCCTGGGTTCTTGACAAGCTCAAGGCCGAGCGTGAGCGTGGTATCACCATCGATATTGCTCTCTGGAAGTTCGAGACTCCTCGCTACTATGTCACCGTCATTGGTATGTTGTCGCTCATGCTTCATTCTACTTCTCTTCGTACTAACATATCACCCAGACGCTCCCGGTCACC
>552_EF-1
GTCGACCACTGTGAGTACTCTCCTCGACAATGAGCATATCTGCCATCGTCAATCCCGACCAAGACCTGGCGGGGTATTTCTCAAAGTCAACATACTGACATCGTTTCACAGACCGGTCACTTGATCTACCAGTGCGGTGGTATCGACAAGCGAACCATCGAGAAGTTCGAGAAGGTTAGTCACTTTCCCTTCAATCGCGCGTCCTTT-GCCCATCGATTTCCCCT------------------ACGACTCGAAACGTGCCCGCTACCCCGCTCGAGACCAAAAATTTTGCAATATGACCGTAATTTTTTTTGGTGGGGCACTTACCCCGCCACTTGAGCGACGGGA-GCGTTTGCCCTCTTA-CCATTCTCACAACCTCAATGAGTGCG--TCGTCACGTGTCAAGCAGTCACTAACCATTCAACAATAGGAAGCCGCTGAGCTCGGTAAGGGTTCCTTCAAGTACGCCTGGGTTCTTGACAAGCTCAAGGCCGAGCGTGAGCGTGGTATCACCATCGATATTGCTCTCTGGAAGTTCGAGACTCCTCGCTACTATGTCACCGTCATTGGTATGTTGTCGCTCATGCTTCATTCTACTTCTCTTCGTACTAACATATCACTCAGACGCTCCCGGTCACC
>551_EF-1
GTCGACCACTGTGAGTACTCTCCTCGACAATGAGCATATCTGCCATCGTCAATCCCGACCAAGACCTGGCGGGGTATTTCTCAAAGTCAACATACTGACATCGTTTCACAGACCGGTCACTTGATCTACCAGTGCGGTGGTATCGACAAGCGAACCATCGAGAAGTTCGAGAAGGTTAGTCACTTTCCCTTCAATCGCGCGTCCTTT-GCCCATCGATTTCCCCT------------------ACGACTCGAAACGTGCCCGCAACCCCGCTCGAGACCAAAAATTTTGCAATATGACCGTAATTTTTTTTGGTGGGGCACTTACCCCGCCACTTGAGCGACGGGA-GCGTTTGCCCTCTTA-CCATTCTCACAACCTCAATGAGTGCG--TCGTCACGTGTCAAGCAGTCACTAACCATTCAACAATAGGAAGCCGCTGAGCTCGGTAAGGGTTCCTTCAAGTACGCCTGGGTTCTTGACAAGCTCAAGGCCGAGCGTGAGCGTGGTATCACCATCGATATTGCTCTCTGGAAGTTCGAGACTCCTCGCTACTATGTCACCGTCATTGGTATGTTGTCGCTCATGCTTCATTCTACTTCTCTTCGTACTAACATATCACTCAGACGCTCCCGGTCACC
>550_EF-1
GTCGACCACTGTGAGTACTCTCCTCGACAATGAGCATATCTGCCATCGTCAATCCCGACCAAGACCTGGCGGGGTATTTCTCAAAGTCAACATACTGACATCGTTTCACAGACCGGTCACTTGATCTACCAGTGCGGTGGTATCGACAAGCGAACCATCGAGAAGTTCGAGAAGGTTAGTCACTTTCCCTTCAATCGCGCGTCCTTT-GCCCATCGATTTCCCCT------------------ACGACTCGAAACGTGCCCGCTACCCCGCTCGAGACCAAAAATTTTGCAATATGACCGTAATTTTTTT-GGTGGGGCACTTACCCCGCCACTTGAGCGACGGGA-GCGTTTGCCCTCTTA-CCATTCTCACAACCTCAATGAGTGCG--TCGTCACGTGTCAAGCAGTCACTAACCACTCAACAATAGGAAGCCGCTGAGCTCGGTAAGGGTTCCTTCAAGTACGCCTGGGTTCTTGACAAGCTCAAGGCCGAGCGTGAGCGTGGTATCACCATCGATATTGCTCTCTGGAAGTTCGAGACTCCTCGCTACTATGTCACCGTCATTGGTATGTTGTCGCTCATGCTTCATTCTACTTCTCTTCGTACTAACATATCACCCAGACGCTCCCGGTCACC
>549_EF-1
GTCGACCACTGTGAGTACTCTCCTCGACAATGAGCTTATCTGCCATCGTCAATCCCGACCAAGACCTGGTGGGGTATTTCTCAAAGTCAACATACTGACATCGTTTCACAGACCGGTCACTTGATCTACCAGTGCGGTGGTATCGACAAGCGAACCATCGAGAAGTTCGAGAAGGTTAGTTACTTTCCCTTCGATCGCGCGTCCTTT-GCCCATCGATTTCCCCT------------------ACGACTCGAAACGTGCCCGCTACCCCTCTCGAGACCAAAAATTTTGCAATATGACCGTAATTTTTTT-GGTGGGGCATTTACCCCGCCCCTCGGGTGCCGGGC-GCGTTTGCCCTCTTA-CCATTCTCACAACCTCAATGAGCGCA--TCGTCACGTGTCAAGCAGTCACTAACCATTCAACAATAGGAAGCCGCTGAGCTCGGTAAGGGTTCCTTCAAGTACGCCTGGGTTCTTGACAAGCTCAAGGCCGAGCGTGAGCGTGGTATCACCATCGATATTGCTCTCTGGAAGTTCGAGACTCCTCGCTACTATGTCACCGTCATTGGTATGTTGTCGCTCATGCTTCATTCTACTTCTCTTCGTACTAACACATCACTCAGACGCTCCCGGTCACC
>548_EF-1
GTCGACCACTGTGAGTACTCTCCTCGACAATGAGCATATCTGCCATCGTCAATCCCGACCAAGACCTGGCGGGGTATTTCTCAAAGTCAACATACTGACATCGTTTCACAGACCGGTCACTTGATCTACCAGTGCGGTGGTATCGACAAGCGAACCATCGAGAAGTTCGAGAAGGTTAGTCACTTTCCCTTCAATCGCGCGTCCTTT-GCCCATCGATTTCCCCT------------------ACGACTCGAAACGTGCCCGCTACCCCGCTCGAGACCAAAAATTTTGCAATATGACCGTAATTTTTTTTGGTGGGGCACTTACCCCGCCACTTGAGCGACGGGA-GCGTTTGCCCTCTTA-CCATTCTCACAACCTCAATGAGTGCG--TCGTCACGTGTCAAGCAGTCACTAACCATTCAACAATAGGAAGCCGCTGAGCTCGGTAAGGGTTCCTTCAAGTACGCCTGGGTTCTTGACAAGCTCAAGGCCGAGCGTGAGCGTGGTATCACCATCGATATTGCTCTCTGGAAGTTCGAGACTCCTCGCTACTATGTCACCGTCATTGGTATGTTGTCGCTCATGCTTCATTCTACTTCTCTTCGTACTAACATATCACTCAGACGCTCCCGGTCACC
>547_EF-1
GTCGACCACTGTGAGTACTCTCCTCGACAATGAGCATATCTGCCATCGTCAATCCCGACCAAGACCTGGCGGGGTATTTCTCAAAGTCAACATACTGACATCGTTTCACAGACCGGTCACTTGATCTACCAGTGCGGTGGTATCGACAAGCGAACCATCGAGAAGTTCGAGAAGGTTAGTCACTTTCCCTTCAATCGCGCGTCCTTT-GCCCATCGATTTCCCCT------------------ACGACTCGAAACGTGCCCGCTACCCCGCTCGAGACCAAAAATTTTGCAATATGACCGTAATTTTTTT-GGTGGGGCACTTACCCCGCCACTTGAGCGAAGGGA-GCGTTTGCCCTCTTA-CCATTCTCACAACCTCAATGAGTGCG--TCGTCACGTGTGAAGCAGTCACTAACCATTCAACAATAGGAAGCCGCTGAGCTCGGTAAGGGTTCCTTCAAGTACGCCTGGGTTCTTGACAAGCTCAAGGCCGAGCGTGAGCGTGGTATCACCATCGATATTGCTCTCTGGAAGTTCGAGACTCCTCGCTACTATGTCACCGTCATTGGTATGTTGTCGCTCATGCTTCATTCTACTTCTCTTCGTACTAACATATCACTCAGACGCTCCCGGTCACC
>546_EF-1
GTCGACCACTGTGAGTACTCTCCTCGACAATGAGCATATCTGCCATCGTCAATCCCGACCAAGACCTGGCGGGGTATTTCTCAAAGTCAACATACTGACATCGTTTCACAGACCGGTCACTTGATCTACCAGTGCGGTGGTATCGACAAGCGAACCATCGAGAAGTTCGAGAAGGTTAGTCACTTTCCCTTCAATCGCGCGTCCTTT-GCCCATCGATTTCCCCT------------------ACGACTCGAAACGTGCCCGCTACCCCGCTCGAGACCAAAAATTTTGCAATATGACCGTAATTTTTTT-GGTGGGGCACTTACCCCGCCACTTGAGCGACGGGA-GCGTTTGCCCTCTTA-CCATTCTCACAACCTCAATGAGTGCG--TCGTCACGTGTCAAGCAGTCACTAACCACTCAACAATAGGAAGCCGCTGAGCTCGGTAAGGGTTCCTTCAAGTACGCCTGGGTTCTTGACAAGCTCAAGGCCGAGCGTGAGCGTGGTATCACCATCGATATTGCTCTCTGGAAGTTCGAGACTCCTCGCTACTATGTCACCGTCATTGGTATGTTGTCGCTCATGCTTCATTCTACTTCTCTTCGTACTAACATATCACCCAGACGCTCCCGGTCACC
>545_EF-1
GTCGACCACTGTGAGTACTCTCCTCGACAATGAGCATATCTGCCATCGTCAATCCCGACCAAGACCTGGCGGGGTATTTCTCAAAGTCAACATACTGACATCGTTTCACAGACCGGTCACTTGATCTACCAGTGCGGTGGTATCGACAAGCGAACCATCGAGAAGTTCGAGAAGGTTAGTCACTTTCCCTTCAATCGCGCGTCCTTT-GCCCATCGATTTCCCCT------------------ACGACTCGAAACGTGCCCGCTACCCCGCTCGAGACCAAAAATTTTGCAATATGACCGTAATTTTTTTTGGTGGGGCACTTACCCCGCCACTTGAGCGACGGGA-GCGTTTGCCCTCTTA-CCATTCTCACAACCTCAATGAGTGCG--TCGTCACGTGTCAAGCAGTCACTAACCATTCAACAATAGGAAGCCGCTGAGCTCGGTAAGGGTTCCTTCAAGTACGCCTGGGTTCTTGACAAGCTCAAGGCCGAGCGTGAGCGTGGTATCACCATCGATATTGCTCTCTGGAAGTTCGAGACTCCTCGCTACTATGTCACCGTCATTGGTATGTTGTCGCTCATGCTTCATTCTACTTCTCTTCGTACTAACATATCACTCAGACGCTCCCGGTCACC
>544_EF-1
GTCGACCACTGTGAGTACTCTCCTCGACAATGAGCATATCTGCCATCGTCAATCCCGACCAAGACCTGGCGGGGTATTTCTCAAAGTCAACATACTGACATCGTTTCACAGACCGGTCACTTGATCTACCAGTGCGGTGGTATCGACAAGCGAACCATCGAGAAGTTCGAGAAGGTTAGTCACTTTCCCTTCAATCGCGCGTCCTTT-GCCCATCGATTTCCCCT------------------ACGACTCGAAACGTGCCCGCTACCCCGCTCGAGACCAAAAATTTTGCAATATGACCGTAATTTTTTT-GGTGGGGCACTTACCCCGCCACTTGAGCGAAGGGA-GCGTTTGCCCTCTTA-CCATTCTCACAACCTCAATGAGTGCG--TCGTCACGTGTGAAGCAGTCACTAACCATTCAACAATAGGAAGCCGCTGAGCTCGGTAAGGGTTCCTTCAAGTACGCCTGGGTTCTTGACAAGCTCAAGGCCGAGCGTGAGCGTGGTATCACCATCGATATTGCTCTCTGGAAGTTCGAGACTCCTCGCTACTATGTCACCGTCATTGGTATGTTGTCGCTCATGCTTCATTCTACTTCTCTTCGTACTAACATATCACTCAGACGCTCCCGGTCACC
>543_EF-1
GTCGACCACTGTGAGTACTCTCCTCGACAATGAGCATATCTGCCATCGTCAATCCCGACCAAGACCTGGCGGGGTATTTCTCAAAGTCAACATACTGACATCGTTTCACAGACCGGTCACTTGATCTACCAGTGCGGTGGTATCGACAAGCGAACCATCGAGAAGTTCGAGAAGGTTAGTCACTTTCCCTTCAATCGCGCGTCCTTT-GCCCATCGATTTCCCCT------------------ACGACTCGAAACGTGCCCGCTACCCCGCTCGAGACCAAAAATTTTGCAATATGACCGTAATTTTTTT-GGTGGGGCACTTACCCCGCCACTTGAGCGAAGGGA-GCGTTTGCCCTCTTA-CCATTCTCACAACCTCAATGAGTGCG--TCGTCACGTGTCAAGCAGTCACTAACCATTCAACAATAGGAAGCCGCTGAGCTCGGTAAGGGTTCCTTCAAGTACGCCTGGGTTCTTGACAAGCTCAAGGCCGAGCGTGAGCGTGGTATCACCATCGATATTGCTCTCTGGAAGTTCGAGACTCCTCGCTACTATGTCACCGTCATTGGTATGTTGTCGCTCATGCTTCATTCTACTTCTCTTCGTACTAACATATCACTCAGACGCTCCCGGTCACC
>542_EF-1
GTCGACCACTGTGAGTACTCTCCTCGACAATGAGCTTATCTGCCATCGTCAATCCCGACCAAGACCTGGTGGGGTATTTCTCAAAGTCAACATACTGACATCGTTTCACAGACCGGTCACTTGATCTACCAGTGCGGTGGTATCGACAAGCGAACCATCGAGAAGTTCGAGAAGGTTAGTTACTTTCCCTTCGATCGCGCGTCCTTT-GCCCATCGATTTCCCCT------------------ACGACTCGAAACGTGCCCGCTACCCCTCTCGAGACCAAAAATTTTGCAATATGACCGTAATTTTTTT-GGTGGGGCATTTACCCCGCCCCTCGGGTGCCGGGC-GCGTTTGCCCTCTTA-CCATTCTCACAACCTCAATGAGCGCA--TCGTCACGTGTCAAGCAGTCACTAACCATTCAACAATAGGAAGCCGCTGAGCTCGGTAAGGGTTCCTTCAAGTACGCCTGGGTTCTTGACAAGCTCAAGGCCGAGCGTGAGCGTGGTATCACCATCGATATTGCTCTCTGGAAGTTCGAGACTCCTCGCTACTATGTCACCGTCATTGGTATGTTGTCGCTCATGCTTCATTCTACTTCTCTTCGTACTAACACATCACTCAGACGCTCCCGGTCACC
>541_EF-1
GTCGACCACTGTGAGTACTCTCCTCGACAATGAGCATATCTGCCATCGTCAATCCCGACCAAGACCTGGCGGGGTATTTCTCAAAGTCAACATACTGACATCGTTTCACAGACCGGTCACTTGATCTACCAGTGCGGTGGTATCGACAAGCGAACCATCGAGAAGTTCGAGAAGGTTAGTCACTTTCCCTTCAATCGCGCGTCCTTT-GCCCATCGATTTCCCCT------------------ACGACTCGAAACGTGCCCGCTACCCCGCTCGAGACCAAAAATTTTGCAATATGACCGTAATTTTTTT-GGTGGGGCACTTACCCCGCCACTTGAGCGAAGGGA-GCGTTTGCCCTCTTA-CCATTCTCACAACCTCAATGAGTGCG--TCGTCACGTGTCAAGCAGTCACTAACCATTCAACAATAGGAAGCCGCTGAGCTCGGTAAGGGTTCCTTCAAGTACGCCTGGGTTCTTGACAAGCTCAAGGCCGAGCGTGAGCGTGGTATCACCATCGATATTGCTCTCTGGAAGTTCGAGACTCCTCGCTACTATGTCACCGTCATTGGTATGTTGTCGCTCATGCTTCATTCTACTTCTCTTCGTACTAACATATCACTCAGACGCTCCCGGTCACC
>540_EF-1
GTCGACCACTGTGAGTACTCTCCTCGACAATGAGCATATCTGCCATCGTCAATCCCGACCAAGACCTGGCGGGGTATTTCTCAAAGTCAACATACTGACATCGTTTCACAGACCGGTCACTTGATCTACCAGTGCGGTGGTATCGACAAGCGAACCATCGAGAAGTTCGAGAAGGTTAGTCACTTTCCCTTCAATCGCGCGTCCTTT-GCCCATCGATTTCCCCT------------------ACGACTCGAAACGTGCCCGCTACCCCGCTCGAGACCAAAAATTTTGCAATATGACCGTAATTTTTTT-GGTGGGGCACTTACCCCGCCACTTGAGCGAAGGGA-GCGTTTGCCCTCTTA-CCATTCTCACAACCTCAATGAGTGCG--TCGTCACGTGTGAAGCAGTCACTAACCATTCAACAATAGGAAGCCGCTGAGCTCGGTAAGGGTTCCTTCAAGTACGCCTGGGTTCTTGACAAGCTCAAGGCCGAGCGTGAGCGTGGTATCACCATCGATATTGCTCTCTGGAAGTTCGAGACTCCTCGCTACTATGTCACCGTCATTGGTATGTTGTCGCTCATGCTTCATTCTACTTCTCTTCGTACTAACATATCACTCAGACGCTCCCGGTCACC
>539_EF-1
GTCGACCACTGTGAGTACTCTCCTCGACAATGAGCATATCTGCCATCGTCAATCCCGACCAAGACCTGGCGGGGTATTTCTCAAAGTCAACATACTGACATCGTTTCACAGACCGGTCACTTGATCTACCAGTGCGGTGGTATCGACAAGCGAACCATCGAGAAGTTCGAGAAGGTTAGTCACTTTCCCTTCAATCGCGCGTCCTTT-GCCCATCGATTTCCCCT------------------ACGACTCGAAACGTGCCCGCTACCCCGCTCGAGACCAAAAATTTTGCAATATGACCGTAATTTTTTT-GGTGGGGCACTTACCCCGCCACTTGAGCGAAGGGA-GCGTTTGCCCTCTTA-CCATTCTCACAACCTCAATGAGTGCG--TCGTCACGTGTGAAGCAGTCACTAACCATTCAACAATAGGAAGCCGCTGAGCTCGGTAAGGGTTCCTTCAAGTACGCCTGGGTTCTTGACAAGCTCAAGGCCGAGCGTGAGCGTGGTATCACCATCGATATTGCTCTCTGGAAGTTCGAGACTCCTCGCTACTATGTCACCGTCATTGGTATGTTGTCGCTCATGCTTCATTCTACTTCTCTTCGTACTAACATATCACTCAGACGCTCCCGGTCACC
>538_EF-1
GTCGACCACTGTGAGTACTCTCCTCGACAATGAGCATATCTGCCATCGTCAATCCCGACCAAGACCTGGCGGGGTATTTCTCAAAGTCAACATACTGACATCGTTTCACAGACCGGTCACTTGATCTACCAGTGCGGTGGTATCGACAAGCGAACCATCGAGAAGTTCGAGAAGGTTAGTCACTTTCCCTTCAATCGCGCGTCCTTT-GCCCATCGATTTCCCCT------------------ACGACTCGAAACGTGCCCGCTACCCCGCTCGAGACCAAAAATTTTGCAATATGACCGTAATTTTTTT-GGTGGGGCACTTACCCCGCCACTTGAGCGACGGGA-GCGTTTGCCCTCTTA-CCATTCTCACAACCTCAATGAGTGCG--TCGTCACGTGTCAAGCAGTCACTAACCACTCAACAATAGGAAGCCGCTGAGCTCGGTAAGGGTTCCTTCAAGTACGCCTGGGTTCTTGACAAGCTCAAGGCCGAGCGTGAGCGTGGTATCACCATCGATATTGCTCTCTGGAAGTTCGAGACTCCTCGCTACTATGTCACCGTCATTGGTATGTTGTCGCTCATGCTTCATTCTACTTCTCTTCGTACTAACATATCACCCAGACGCTCCCGGTCACC
>537_EF-1
GTCGACCACTGTGAGTACTCTCCTCGACAATGAGCATATCTGCCATCGTCAATCCCGACCAAGACCTGGCGGGGTATTTCTCAAAGTCAACATACTGACATCGTTTCACAGACCGGTCACTTGATCTACCAGTGCGGTGGTATCGACAAGCGAACCATCGAGAAGTTCGAGAAGGTTAGTCACTTTCCCTTCAATCGCGCGTCCTTT-GCCCATCGATTTCCCCT------------------ACGACTCGAAACGTGCCCGCTACCCCGCTCGAGACCAAAAATTTTGCAATATGACCGTAATTTTTTT-GGTGGGGCACTTACCCCGCCACTTGAGCGAAGGGA-GCGTTTGCCCTCTTA-CCATTCTCACAACCTCAATGAGTGCG--TCGTCACGTGTGAAGCAGTCACTAACCATTCAACAATAGGAAGCCGCTGAGCTCGGTAAGGGTTCCTTCAAGTACGCCTGGGTTCTTGACAAGCTCAAGGCCGAGCGTGAGCGTGGTATCACCATCGATATTGCTCTCTGGAAGTTCGAGACTCCTCGCTACTATGTCACCGTCATTGGTATGTTGTCGCTCATGCTTCATTCTACTTCTCTTCGTACTAACATATCACTCAGACGCTCCCGGTCACC
>536_EF-1
GTCGACCACTGTGAGTACTCTCCTCGACAATGAGCATATCTGCCATCGTCAATCCCGACCAAGACCTGGCGGGGTATTTCTCAAAGTCAACATACTGACATCGTTTCACAGACCGGTCACTTGATCTACCAGTGCGGTGGTATCGACAAGCGAACCATCGAGAAGTTCGAGAAGGTTAGTCACTTTCCCTTCAATCGCGCGTCCTTT-GCCCATCGATTTCCCCT------------------ACGACTCGAAACGTGCCCGCTACCCCGCTCGAGACCAAAAATTTTGCAATATGACCGTAATTTTTTT-GGTGGGGCACTTACCCCGCCACTTGAGCGAAGGGA-GCGTTTGCCCTCTTA-CCATTCTCACAACCTCAATGAGTGCG--TCGTCACGTGTGAAGCAGTCACTAACCATTCAACAATAGGAAGCCGCTGAGCTCGGTAAGGGTTCCTTCAAGTACGCCTGGGTTCTTGACAAGCTCAAGGCCGAGCGTGAGCGTGGTATCACCATCGATATTGCTCTCTGGAAGTTCGAGACTCCTCGCTACTATGTCACCGTCATTGGTATGTTGTCGCTCATGCTTCATTCTACTTCTCTTCGTACTAACATATCACTCAGACGCTCCCGGTCACC
>535_EF-1
GTCGACCACTGTGAGTACTCTCCTCGACAATGAGCATATCTGCCATCGTCAATCCCGACCAAGACCTGGCGGGGTATTTCTCAAAGTCAACATACTGACATCGTTTCACAGACCGGTCACTTGATCTACCAGTGCGGTGGTATCGACAAGCGAACCATCGAGAAGTTCGAGAAGGTTAGTCACTTTCCCTTCAATCGCGCGTCCTTT-GCCCATCGATTTCCCCT------------------ACGACTCGAAACGTGCCCGCTACCCCGCTCGAGACCAAAAATTTTGCAATATGACCGTAATTTTTTTTGGTGGGGCACTTACCCCGCCACTTGAGCGACGGGA-GCGTTTGCCCTCTTA-CCATTCTCACAACCTCAATGAGTGCG--TCGTCACGTGTCAAGCAGTCACTAACCATTCAACAATAGGAAGCCGCTGAGCTCGGTAAGGGTTCCTTCAAGTACGCCTGGGTTCTTGACAAGCTCAAGGCCGAGCGTGAGCGTGGTATCACCATCGATATTGCTCTCTGGAAGTTCGAGACTCCTCGCTACTATGTCACCGTCATTGGTATGTTGTCGCTCATGCTTCATTCTACTTCTCTTCGTACTAACATATCACTCAGACGCTCCCGGTCACC
>534_EF-1
GTCGACCACTGTGAGTACTCTCCTCGACAATGAGCATATCTGCCATCGTCAATCCCGACCAAGACCTGGCGGGGTATTTCTCAAAGTCAACATACTGACATCGTTTCACAGACCGGTCACTTGATCTACCAGTGCGGTGGTATCGACAAGCGAACCATCGAGAAGTTCGAGAAGGTTAGTCACTTTCCCTTCAATCGCGCGTCCTTT-GCCCATCGATTTCCCCT------------------ACGACTCGAAACGTGCCCGCTACCCCGCTCGAGACCAAAAATTTTGCAATATGACCGTAATTTTTTT-GGTGGGGCACTTACCCCGCCACTTGAGCGAAGGGA-GCGTTTGCCCTCTTA-CCATTCTCACAACCTCAATGAGTGCG--TCGTCACGTGTCAAGCAGTCACTAACCATTCAACAATAGGAAGCCGCTGAGCTCGGTAAGGGTTCCTTCAAGTACGCCTGGGTTCTTGACAAGCTCAAGGCCGAGCGTGAGCGTGGTATCACCATCGATATTGCTCTCTGGAAGTTCGAGACTCCTCGCTACTATGTCACCGTCATTGGTATGTTGTCGCTCATGCTTCATTCTACTTCTCTTCGTACTAACATATCACTCAGACGCTCCCGGTCACC
>533_EF-1
GTCGACCACTGTGAGTACTCTCCTCGACAATGAGCATATCTGCCATCGTCAATCCCGACCAAGACCTGGCGGGGTATTTCTCAAAGTCAACATACTGACATCGTTTCACAGACCGGTCACTTGATCTACCAGTGCGGTGGTATCGACAAGCGAACCATCGAGAAGTTCGAGAAGGTTAGTCACTTTCCCTTCAATCGCGCGTCCTTT-GCCCATCGATTTCCCCT------------------ACGACTCGAAACGTGCCCGCTACCCCGCTCGAGACCAAAAATTTTGCAATATGACCGTAATTTTTTT-GGTGGGGCACTTACCCCGCCACTTGAGCGAAGGGA-GCGTTTGCCCTCTTA-CCATTCTCACAACCTCAATGAGTGCG--TCGTCACGTGTGAAGCAGTCACTAACCATTCAACAATAGGAAGCCGCTGAGCTCGGTAAGGGTTCCTTCAAGTACGCCTGGGTTCTTGACAAGCTCAAGGCCGAGCGTGAGCGTGGTATCACCATCGATATTGCTCTCTGGAAGTTCGAGACTCCTCGCTACTATGTCACCGTCATTGGTATGTTGTCGCTCATGCTTCATTCTACTTCTCTTCGTACTAACATATCACTCAGACGCTCCCGGTCACC
>532_EF-1
GTCGACCACTGTGAGTACTCTCCTCGACAATGAGCATATCTGCCATCGTCAATCCCGACCAAGACCTGGCGGGGTATTTCTCAAAGTCAACATACTGACATCGTTTCACAGACCGGTCACTTGATCTACCAGTGCGGTGGTATCGACAAGCGAACCATCGAGAAGTTCGAGAAGGTTAGTCACTTTCCCTTCAATCGCGCGTCCTTT-GCCCATCGATTTCCCCT------------------ACGACTCGAAACGTGCCCGCTACCCCGCTCGAGACCAAAAATTTTGCAATATGACCGTAATTTTTTT-GGTGGGGCACTTACCCCGCCACTTGAGCGAAGGGA-GCGTTTGCCCTCTTA-CCATTCTCACAACCTCAATGAGTGCG--TCGTCACGTGTGAAGCAGTCACTAACCATTCAACAATAGGAAGCCGCTGAGCTCGGTAAGGGTTCCTTCAAGTACGCCTGGGTTCTTGACAAGCTCAAGGCCGAGCGTGAGCGTGGTATCACCATCGATATTGCTCTCTGGAAGTTCGAGACTCCTCGCTACTATGTCACCGTCATTGGTATGTTGTCGCTCATGCTTCATTCTACTTCTCTTCGTACTAACATATCACTCAGACGCTCCCGGTCACC
>531_EF-1
GTCGACCACTGTGAGTACTCTCCTCGACAATGAGCATATCTGCCATCGTCAATCCCGACCAAGACCTGGCGGGGTATTTCTCAAAGTCAACATACTGACATCGTTTCACAGACCGGTCACTTGATCTACCAGTGCGGTGGTATCGACAAGCGAACCATCGAGAAGTTCGAGAAGGTTAGTCACTTTCCCTTCAATCGCGCGTCCTTT-GCCCATCGATTTCCCCT------------------ACGACTCGAAACGTGCCCGCTACCCCGCTCGAGACCAAAAATTTTGCAATATGACCGTAATTTTTTT-GGTGGGGCACTTACCCCGCCACTTGAGCGAAGGGA-GCGTTTGCCCTCTTA-CCATTCTCACAACCTCAATGAGTGCG--TCGTCACGTGTGAAGCAGTCACTAACCATTCAACAATAGGAAGCCGCTGAGCTCGGTAAGGGTTCCTTCAAGTACGCCTGGGTTCTTGACAAGCTCAAGGCCGAGCGTGAGCGTGGTATCACCATCGATATTGCTCTCTGGAAGTTCGAGACTCCTCGCTACTATGTCACCGTCATTGGTATGTTGTCGCTCATGCTTCATTCTACTTCTCTTCGTACTAACATATCACTCAGACGCTCCCGGTCACC
>530_EF-1
GTCGACCACTGTGAGTACTCTCCTCGACAATGAGCATATCTGCCATCGTCAATCCCGACCAAGACCTGGCGGGGTATTTCTCAAAGTCAACATACTGACATCGTTTCACAGACCGGTCACTTGATCTACCAGTGCGGTGGTATCGACAAGCGAACCATCGAGAAGTTCGAGAAGGTTAGTCACTTTCCCTTCAATCGCGCGTCCTTT-GCCCATCGATTTCCCCT------------------ACGACTCGAAACGTGCCCGCTACCCCGCTCGAGACCAAAAATTTTGCAATATGACCGTAATTTTTTT-GGTGGGGCACTTACCCCGCCACTTGAGCGAAGGGA-GCGTTTGCCCTCTTA-CCATTCTCACAACCTCAATGAGTGCG--TCGTCACGTGTGAAGCAGTCACTAACCATTCAACAATAGGAAGCCGCTGAGCTCGGTAAGGGTTCCTTCAAGTACGCCTGGGTTCTTGACAAGCTCAAGGCCGAGCGTGAGCGTGGTATCACCATCGATATTGCTCTCTGGAAGTTCGAGACTCCTCGCTACTATGTCACCGTCATTGGTATGTTGTCGCTCATGCTTCATTCTACTTCTCTTCGTACTAACATATCACTCAGACGCTCCCGGTCACC
>529_EF-1
GTCGACCACTGTGAGTACTCTCCTCGACAATGAGCATATCTGCCATCGTCAATCCCGACCAAGACCTGGCGGGGTATTTCTCAAAGTCAACATACTGACATCGTTTCACAGACCGGTCACTTGATCTACCAGTGCGGTGGTATCGACAAGCGAACCATCGAGAAGTTCGAGAAGGTTAGTCACTTTCCCTTCAATCGCGCGTCCTTT-GCCCATCGATTTCCCCT------------------ACGACTCGAAACGTGCCCGCTACCCCGCTCGAGACCAAAAATTTTGCAATATGACCGTAATTTTTTTTGGTGGGGCACTTACCCCGCCACTTGAGCGACGGGA-GCGTTTGCCCTCTTA-CCATTCTCACAACCTCAATGAGTGCG--TCGTCACGTGTCAAGCAGTCACTAACCATTCAACAATAGGAAGCCGCTGAGCTCGGTAAGGGTTCCTTCAAGTACGCCTGGGTTCTTGACAAGCTCAAGGCCGAGCGTGAGCGTGGTATCACCATCGATATTGCTCTCTGGAAGTTCGAGACTCCTCGCTACTATGTCACCGTCATTGGTATGTTGTCGCTCATGCTTCATTCTACTTCTCTTCGTACTAACATATCACTCAGACGCTCCCGGTCACC
>528_EF-1
GTCGACCACTGTGAGTACTCTCCTCGACAATGAGCATATCTGCCATCGTCAATCCCGACCAAGACCTGGCGGGGTATTTCTCAAAGTCAACATACTGACATCGTTTCACAGACCGGTCACTTGATCTACCAGTGCGGTGGTATCGACAAGCGAACCATCGAGAAGTTCGAGAAGGTTAGTCACTTTCCCTTCAATCGCGCGTCCTTT-GCCCATCGATTTCCCCT------------------ACGACTCGAAACGTGCCCGCTACCCCGCTCGAGACCAAAAATTTTGCAATATGACCGTAATTTTTTT-GGTGGGGCACTTACCCCGCCACTTGAGCGAAGGGA-GCGTTTGCCCTCTTA-CCATTCTCACAACCTCAATGAGTGCG--TCGTCACGTGTGAAGCAGTCACTAACCATTCAACAATAGGAAGCCGCTGAGCTCGGTAAGGGTTCCTTCAAGTACGCCTGGGTTCTTGACAAGCTCAAGGCCGAGCGTGAGCGTGGTATCACCATCGATATTGCTCTCTGGAAGTTCGAGACTCCTCGCTACTATGTCACCGTCATTGGTATGTTGTCGCTCATGCTTCATTCTACTTCTCTTCGTACTAACATATCACTCAGACGCTCCCGGTCACC
>527_EF-1
GTCGACCACTGTGAGTACTCTCCTCGACAATGAGCATATCTGCCATCGTCAATCCCGACCAAGACCTGGCGGGGTATTTCTCAAAGTCAACATACTGACATCGTTTCACAGACCGGTCACTTGATCTACCAGTGCGGTGGTATCGACAAGCGAACCATCGAGAAGTTCGAGAAGGTTAGTCACTTTCCCTTCAATCGCGCGTCCTTT-GCCCATCGATTTCCCCT------------------ACGACTCGAAACGTGCCCGCTACCCCGCTCGAGACCAAAAATTTTGCAATATGACCGTAATTTTTTT-GGTGGGGCACTTACCCCGCCACTTGAGCGACGGGA-GCGTTTGCCCTCTTA-CCATTCTCACAACCTCAATGAGTGCG--TCGTCACGTGTCAAGCAGTCACTAACCATTCAACAATAGGAAGCCGCTGAGCTCGGTAAGGGTTCCTTCAAGTACGCCTGGGTTCTTGACAAGCTCAAGGCCGAGCGTGAGCGTGGTATCACCATCGATATTGCTCTCTGGAAGTTCGAGACTCCTCGCTACTATGTCACCGTCATTGGTATGTTGTCGCTCATGCTTCATTCTACTTCTCTTCGTACTAACATATCACTCAGACGCTCCCGGTCACC
>526_EF-1
GTCGACCACTGTGAGTACTCTCCTCGACAATGAGCATATCTGCCATCGTCAATCCCGACCAAGACCTGGCGGGGTATTTCTCAAAGTCAACATACTGACATCGTTTCACAGACCGGTCACTTGATCTACCAGTGCGGTGGTATCGACAAGCGAACCATCGAGAAGTTCGAGAAGGTTAGTCACTTTCCCTTCAATCGCGCGTCCTTT-GCCCATCGATTTCCCCT------------------ACGACTCGAAACGTGCCCGCTACCCCGCTCGAGACCAAAAATTTTGCAATATGACCGTAATTTTTTT-GGTGGGGCACTTACCCCGCCACTTGAGCGAAGGGA-GCGTTTGCCCTCTTA-CCATTCTCACAACCTCAATGAGTGCG--TCGTCACGTGTGAAGCAGTCACTAACCATTCAACAATAGGAAGCCGCTGAGCTCGGTAAGGGTTCCTTCAAGTACGCCTGGGTTCTTGACAAGCTCAAGGCCGAGCGTGAGCGTGGTATCACCATCGATATTGCTCTCTGGAAGTTCGAGACTCCTCGCTACTATGTCACCGTCATTGGTATGTTGTCGCTCATGCTTCATTCTACTTCTCTTCGTACTAACATATCACTCAGACGCTCCCGGTCACC
>525_EF-1
GTCGACCACTGTGAGTACTCTCCTCGACAATGAGCATATCTGCCATCGTCAATCCCGACCAAGACCTGGCGGGGTATTTCTCAAAGTCAACATACTGACATCGTTTCACAGACCGGTCACTTGATCTACCAGTGCGGTGGTATCGACAAGCGAACCATCGAGAAGTTCGAGAAGGTTAGTCACTTTCCCTTCAATCGCGCGTCCTTT-GCCCATCGATTTCCCCT------------------ACGACTCGAAACGTGCCCGCTACCCCGCTCGAGACCAAAAATTTTGCAATATGACCGTAATTTTTTT-GGTGGGGCACTTACCCCGCCACTTGAGCGACGGGA-GCGTTTGCCCTCTTA-CCATTCTCACAACCTCAATGAGTGCG--TCGTCACGTGTCAAGCAGTCACTAACCACTCAACAATAGGAAGCCGCTGAGCTCGGTAAGGGTTCCTTCAAGTACGCCTGGGTTCTTGACAAGCTCAAGGCCGAGCGTGAGCGTGGTATCACCATCGATATTGCTCTCTGGAAGTTCGAGACTCCTCGCTACTATGTCACCGTCATTGGTATGTTGTCGCTCATGCTTCATTCTACTTCTCTTCGTACTAACATATCACCCAGACGCTCCCGGTCACC
>524_EF-1
GTCGACCACTGTGAGTACTCTCCTCGACAATGAGCATATCTGCCATCGTCAATCCCGACCAAGACCTGGCGGGGTATTTCTCAAAGTCAACATACTGACATCGTTTCACAGACCGGTCACTTGATCTACCAGTGCGGTGGTATCGACAAGCGAACCATCGAGAAGTTCGAGAAGGTTAGTCACTTTCCCTTCAATCGCGCGTCCTTT-GCCCATCGATTTCCCCT------------------ACGACTCGAAACGTGCCCGCTACCCCGCTCGAGACCAAAAATTTTGCAATATGACCGTAATTTTTTTTGGTGGGGCACTTACCCCGCCACTTGAGCGACGGGA-GCGTTTGCCCTCTTA-CCATTCTCACAACCTCAATGAGTGCG--TCGTCACGTGTCAAGCAGTCACTAACCATTCAACAATAGGAAGCCGCTGAGCTCGGTAAGGGTTCCTTCAAGTACGCCTGGGTTCTTGACAAGCTCAAGGCCGAGCGTGAGCGTGGTATCACCATCGATATTGCTCTCTGGAAGTTCGAGACTCCTCGCTACTATGTCACCGTCATTGGTATGTTGTCGCTCATGCTTCATTCTACTTCTCTTCGTACTAACATATCACTCAGACGCTCCCGGTCACC
>523_EF-1
GTCGACCACTGTGAGTACTCTCCTCGACAATGAGCATATCTGCCATCGTCAATCCCGACCAAGACCTGGCGGGGTATTTCTCAAAGTCAACATACTGACATCGTTTCACAGACCGGTCACTTGATCTACCAGTGCGGTGGTATCGACAAGCGAACCATCGAGAAGTTCGAGAAGGTTAGTCACTTTCCCTTCAATCGCGCGTCCTTT-GCCCATCGATTTCCCCT------------------ACGACTCGAAACGTGCCCGCTACCCCGCTCGAGACCAAAAATTTTGCAATATGACCGTAATTTTTTT-GGTGGGGCACTTACCCCGCCACTTGAGCGAAGGGA-GCGTTTGCCCTCTTA-CCATTCTCACAACCTCAATGAGTGCG--TCGTCACGTGTGAAGCAGTCACTAACCATTCAACAATAGGAAGCCGCTGAGCTCGGTAAGGGTTCCTTCAAGTACGCCTGGGTTCTTGACAAGCTCAAGGCCGAGCGTGAGCGTGGTATCACCATCGATATTGCTCTCTGGAAGTTCGAGACTCCTCGCTACTATGTCACCGTCATTGGTATGTTGTCGCTCATGCTTCATTCTACTTCTCTTCGTACTAACATATCACTCAGACGCTCCCGGTCACC
>522_EF-1
GTCGACCACTGTGAGTACTCTCCTCGACAATGAGCATATCTGCCATCGTCAATCCCGACCAAGACCTGGCGGGGTATTTCTCAAAGTCAACATACTGACATCGTTTCACAGACCGGTCACTTGATCTACCAGTGCGGTGGTATCGACAAGCGAACCATCGAGAAGTTCGAGAAGGTTAGTCACTTTCCCTTCAATCGCGCGTCCTTT-GCCCATCGATTTCCCCT------------------ACGACTCGAAACGTGCCCGCTACCCCGCTCGAGACCAAAAATTTTGCAATATGACCGTAATTTTTTT-GGTGGGGCACTTACCCCGCCACTTGAGCGACGGGA-GCGTTTGCCCTCTTA-CCATTCTCACAACCTCAATGAGTGCG--TCGTCACGTGTCAAGCAGTCACTAACCACTCAACAATAGGAAGCCGCTGAGCTCGGTAAGGGTTCCTTCAAGTACGCCTGGGTTCTTGACAAGCTCAAGGCCGAGCGTGAGCGTGGTATCACCATCGATATTGCTCTCTGGAAGTTCGAGACTCCTCGCTACTATGTCACCGTCATTGGTATGTTGTCGCTCATGCTTCATTCTACTTCTCTTCGTACTAACATATCACCCAGACGCTCCCGGTCACC
>521_EF-1
GTCGACCACTGTGAGTACTCTCCTCGACAATGAGCATATCTGCCATCGTCAATCCCGACCAAGACCTGGCGGGGTATTTCTCAAAGTCAACATACTGACATCGTTTCACAGACCGGTCACTTGATCTACCAGTGCGGTGGTATCGACAAGCGAACCATCGAGAAGTTCGAGAAGGTTAGTCACTTTCCCTTCAATCGCGCGTCCTTT-GCCCATCGATTTCCCCT------------------ACGACTCGAAACGTGCCCGCTACCCCGCTCGAGACCAAAAATTTTGCAATATGACCGTAATTTTTTT-GGTGGGGCACTTACCCCGCCACTTGAGCGAAGGGA-GCGTTTGCCCTCTTA-CCATTCTCACAACCTCAATGAGTGCG--TCGTCACGTGTGAAGCAGTCACTAACCATTCAACAATAGGAAGCCGCTGAGCTCGGTAAGGGTTCCTTCAAGTACGCCTGGGTTCTTGACAAGCTCAAGGCCGAGCGTGAGCGTGGTATCACCATCGATATTGCTCTCTGGAAGTTCGAGACTCCTCGCTACTATGTCACCGTCATTGGTATGTTGTCGCTCATGCTTCATTCTACTTCTCTTCGTACTAACATATCACTCAGACGCTCCCGGTCACC
>520_EF-1
GTCGACCACTGTGAGTACTCTCCTCGACAATGAGCATATCTGCCATCGTCAATCCCGACCAAGACCTGGCGGGGTATTTCTCAAAGTCAACATACTGACATCGTTTCACAGACCGGTCACTTGATCTACCAGTGCGGTGGTATCGACAAGCGAACCATCGAGAAGTTCGAGAAGGTTAGTCACTTTCCCTTCAATCGCGCGTCCTTT-GCCCATCGATTTCCCCT------------------ACGACTCGAAACGTGCCCGCTACCCCGCTCGAGACCAAAAATTTTGCAATATGACCGTAATTTTTTTTGGTGGGGCACTTACCCCGCCACTTGAGCGACGGGA-GCGTTTGCCCTCTTA-CCATTCTCACAACCTCAATGAGTGCG--TCGTCACGTGTCAAGCAGTCACTAACCATTCAACAATAGGAAGCCGCTGAGCTCGGTAAGGGTTCCTTCAAGTACGCCTGGGTTCTTGACAAGCTCAAGGCCGAGCGTGAGCGTGGTATCACCATCGATATTGCTCTCTGGAAGTTCGAGACTCCTCGCTACTATGTCACCGTCATTGGTATGTTGTCGCTCATGCTTCATTCTACTTCTCTTCGTACTAACATATCACTCAGACGCTCCCGGTCACC
>519_EF-1
GTCGACCACTGTGAGTACTCTCCTCGACAATGAGCATATCTGCCATCGTCAATCCCGACCAAGACCTGGCGGGGTATTTCTCAAAGTCAACATACTGACATCGTTTCACAGACCGGTCACTTGATCTACCAGTGCGGTGGTATCGACAAGCGAACCATCGAGAAGTTCGAGAAGGTTAGTCACTTTCCCTTCAATCGCGCGTCCTTT-GCCCATCGATTTCCCCT------------------ACGACTCGAAACGTGCCCGCTACCCCGCTCGAGACCAAAAATTTTGCAATATGACCGTAATTTTTTTTGGTGGGGCACTTACCCCGCCACTTGAGCGACGGGA-GCGTTTGCCCTCTTA-CCATTCTCACAACCTCAATGAGTGCG--TCGTCACGTGTCAAGCAGTCACTAACCATTCAACAATAGGAAGCCGCTGAGCTCGGTAAGGGTTCCTTCAAGTACGCCTGGGTTCTTGACAAGCTCAAGGCCGAGCGTGAGCGTGGTATCACCATCGATATTGCTCTCTGGAAGTTCGAGACTCCTCGCTACTATGTCACCGTCATTGGTATGTTGTCGCTCATGCTTCATTCTACTTCTCTTCGTACTAACATATCACTCAGACGCTCCCGGTCACC
>518_EF-1
GTCGACCACTGTGAGTACTCTCCTCGACAATGAGCATATCTGCCATCGTCAATCCCGACCAAGACCTGGCGGGGTATTTCTCAAAGTCAACATACTGACATCGTTTCACAGACCGGTCACTTGATCTACCAGTGCGGTGGTATCGACAAGCGAACCATCGAGAAGTTCGAGAAGGTTAGTCACTTTCCCTTCAATCGCGCGTCCTTT-GCCCATCGATTTCCCCT------------------ACGACTCGAAACGTGCCCGCTACCCCGCTCGAGACCAAAAATTTTGCAATATGACCGTAATTTTTTT-GGTGGGGCACTTACCCCGCCACTTGAGCGAAGGGA-GCGTTTGCCCTCTTA-CCATTCTCACAACCTCAATGAGTGCG--TCGTCACGTGTCAAGCAGTCACTAACCATTCAACAATAGGAAGCCGCTGAGCTCGGTAAGGGTTCCTTCAAGTACGCCTGGGTTCTTGACAAGCTCAAGGCCGAGCGTGAGCGTGGTATCACCATCGATATTGCTCTCTGGAAGTTCGAGACTCCTCGCTACTATGTCACCGTCATTGGTATGTTGTCGCTCATGCTTCATTCTACTTCTCTTCGTACTAACATATCACTCAGACGCTCCCGGTCACC
>517_EF-1
GTCGACCACTGTGAGTACTCTCCTCGACAATGAGCATATCTGCCATCGTCAATCCCGACCAAGACCTGGCGGGGTATTTCTCAAAGTCAACATACTGACATCGTTTCACAGACCGGTCACTTGATCTACCAGTGCGGTGGTATCGACAAGCGAACCATCGAGAAGTTCGAGAAGGTTAGTCACTTTCCCTTCAATCGCGCGTCCTTT-GCCCATCGATTTCCCCT------------------ACGACTCGAAACGTGCCCGCTACCCCGCTCGAGACCAAAAATTTTGCAATATGACCGTAATTTTTTTTGGTGGGGCACTTACCCCGCCACTTGAGCGACGGGA-GCGTTTGCCCTCTTA-CCATTCTCACAACCTCAATGAGTGCG--TCGTCACGTGTCAAGCAGTCACTAACCATTCAACAATAGGAAGCCGCTGAGCTCGGTAAGGGTTCCTTCAAGTACGCCTGGGTTCTTGACAAGCTCAAGGCCGAGCGTGAGCGTGGTATCACCATCGATATTGCTCTCTGGAAGTTCGAGACTCCTCGCTACTATGTCACCGTCATTGGTATGTTGTCGCTCATGCTTCATTCTACTTCTCTTCGTACTAACATATCACTCAGACGCTCCCGGTCACC
>516_EF-1
GTCGACCACTGTGAGTACTCTCCTCGACAATGAGCATATCTGCCATCGTCAATCCCGACCAAGACCTGGCGGGGTATTTCTCAAAGTCAACATACTGACATCGTTTCACAGACCGGTCACTTGATCTACCAGTGCGGTGGTATCGACAAGCGAACCATCGAGAAGTTCGAGAAGGTTAGTCACTTTCCCTTCAATCGCGCGTCCTTT-GCCCATCGATTTCCCCT------------------ACGACTCGAAACGTGCCCGCTACCCCGCTCGAGACCAAAAATTTTGCAATATGACCGTAATTTTTTT-GGTGGGGCACTTACCCCGCCACTTGAGCGAAGGGA-GCGTTTGCCCTCTTA-CCATTCTCACAACCTCAATGAGTGCG--TCGTCACGTGTGAAGCAGTCACTAACCATTCAACAATAGGAAGCCGCTGAGCTCGGTAAGGGTTCCTTCAAGTACGCCTGGGTTCTTGACAAGCTCAAGGCCGAGCGTGAGCGTGGTATCACCATCGATATTGCTCTCTGGAAGTTCGAGACTCCTCGCTACTATGTCACCGTCATTGGTATGTTGTCGCTCATGCTTCATTCTACTTCTCTTCGTACTAACATATCACTCAGACGCTCCCGGTCACC
>515_EF-1
GTCGACCACTGTGAGTACTCTCCTCGACAATGAGCATATCTGCCATCGTCAATCCCGACCAAGACCTGGCGGGGTATTTCTCAAAGTCAACATACTGACATCGTTTCACAGACCGGTCACTTGATCTACCAGTGCGGTGGTATCGACAAGCGAACCATCGAGAAGTTCGAGAAGGTTAGTCACTTTCCCTTCAATCGCGCGTCCTTT-GCCCATCGATTTCCCCT------------------ACGACTCGAAACGTGCCCGCTACCCCGCTCGAGACCAAAAATTTTGCAATATGACCGTAATTTTTTT-GGTGGGGCACTTACCCCGCCACTTGAGCGACGGGA-GCGTTTGCCCTCTTA-CCATTCTCACAACCTCAATGAGTGCG--TCGTCACGTGTCAAGCAGTCACTAACCACTCAACAATAGGAAGCCGCTGAGCTCGGTAAGGGTTCCTTCAAGTACGCCTGGGTTCTTGACAAGCTCAAGGCCGAGCGTGAGCGTGGTATCACCATCGATATTGCTCTCTGGAAGTTCGAGACTCCTCGCTACTATGTCACCGTCATTGGTATGTTGTCGCTCATGCTTCATTCTACTTCTCTTCGTACTAACATATCACCCAGACGCTCCCGGTCACC
>514_EF-1
GTCGACCACTGTGAGTACTCTCCTCGACAATGAGCATATCTGCCATCGTCAATCCCGACCAAGACCTGGCGGGGTATTTCTCAAAGTCAACATACTGACATCGTTTCACAGACCGGTCACTTGATCTACCAGTGCGGTGGTATCGACAAGCGAACCATCGAGAAGTTCGAGAAGGTTAGTCACTTTCCCTTCAATCGCGCGTCCTTT-GCCCATCGATTTCCCCT------------------ACGACTCGAAACGTGCCCGCTACCCCGCTCGAGACCAAAAATTTTGCAATATGACCGTAATTTTTTT-GGTGGGGCACTTACCCCGCCACTTGAGCGACGGGA-GCGTTTGCCCTCTTA-CCATTCTCACAACCTCAATGAGTGCG--TCGTCACGTGTCAAGCAGTCACTAACCACTCAACAATAGGAAGCCGCTGAGCTCGGTAAGGGTTCCTTCAAGTACGCCTGGGTTCTTGACAAGCTCAAGGCCGAGCGTGAGCGTGGTATCACCATCGATATTGCTCTCTGGAAGTTCGAGACTCCTCGCTACTATGTCACCGTCATTGGTATGTTGTCGCTCATGCTTCATTCTACTTCTCTTCGTACTAACATATCACCCAGACGCTCCCGGTCACC
>513_EF-1
GTCGACCACTGTGAGTACTCTCCTCGACAATGAGCATATCTGCCATCGTCAATCCCGACCAAGACCTGGCGGGGTATTTCTCAAAGTCAACATACTGACATCGTTTCACAGACCGGTCACTTGATCTACCAGTGCGGTGGTATCGACAAGCGAACCATCGAGAAGTTCGAGAAGGTTAGTCACTTTCCCTTCAATCGCGCGTCCTTT-GCCCATCGATTTCCCCT------------------ACGACTCGAAACGTGCCCGCTACCCCGCTCGAGACCAAAAATTTTGCAATATGACCGTAATTTTTTT-GGTGGGGCACTTACCCCGCCACTTGAGCGAAGGGA-GCGTTTGCCCTCTTA-CCATTCTCACAACCTCAATGAGTGCG--TCGTCACGTGTGAAGCAGTCACTAACCATTCAACAATAGGAAGCCGCTGAGCTCGGTAAGGGTTCCTTCAAGTACGCCTGGGTTCTTGACAAGCTCAAGGCCGAGCGTGAGCGTGGTATCACCATCGATATTGCTCTCTGGAAGTTCGAGACTCCTCGCTACTATGTCACCGTCATTGGTATGTTGTCGCTCATGCTTCATTCTACTTCTCTTCGTACTAACATATCACTCAGACGCTCCCGGTCACC
>512_EF-1
GTCGACCACTGTGAGTACTCTCCTCGACAATGAGCATATCTGCCATCGTCAATCCCGACCAAGACCTGGCGGGGTATTTCTCAAAGTCAACATACTGACATCGTTTCACAGACCGGTCACTTGATCTACCAGTGCGGTGGTATCGACAAGCGAACCATCGAGAAGTTCGAGAAGGTTAGTCACTTTCCCTTCAATCGCGCGTCCTTT-GCCCATCGATTTCCCCT------------------ACGACTCGAAACGTGCCCGCTACCCCGCTCGAGACCAAAAATTTTGCAATATGACCGTAATTTTTTT-GGTGGGGCACTTACCCCGCCACTTGAGCGAAGGGA-GCGTTTGCCCTCTTA-CCATTCTCACAACCTCAATGAGTGCG--TCGTCACGTGTGAAGCAGTCACTAACCATTCAACAATAGGAAGCCGCTGAGCTCGGTAAGGGTTCCTTCAAGTACGCCTGGGTTCTTGACAAGCTCAAGGCCGAGCGTGAGCGTGGTATCACCATCGATATTGCTCTCTGGAAGTTCGAGACTCCTCGCTACTATGTCACCGTCATTGGTATGTTGTCGCTCATGCTTCATTCTACTTCTCTTCGTACTAACATATCACTCAGACGCTCCCGGTCACC
>511_EF-1
GTCGACCACTGTGAGTACTCTCCTCGACAATGAGCATATCTGCCATCGTCAATCCCGACCAAGACCTGGCGGGGTATTTCTCAAAGTCAACATACTGACATCGTTTCACAGACCGGTCACTTGATCTACCAGTGCGGTGGTATCGACAAGCGAACCATCGAGAAGTTCGAGAAGGTTAGTCACTTTCCCTTCAATCGCGCGTCCTTT-GCCCATCGATTTCCCCT------------------ACGACTCGAAACGTGCCCGCTACCCCGCTCGAGACCAAAAATTTTGCAATATGACCGTAATTTTTTTTGGTGGGGCACTTACCCCGCCACTTGAGCGACGGGA-GCGTTTGCCCTCTTA-CCATTCTCACAACCTCAATGAGTGCG--TCGTCACGTGTCAAGCAGTCACTAACCATTCAACAATAGGAAGCCGCTGAGCTCGGTAAGGGTTCCTTCAAGTACGCCTGGGTTCTTGACAAGCTCAAGGCCGAGCGTGAGCGTGGTATCACCATCGATATTGCTCTCTGGAAGTTCGAGACTCCTCGCTACTATGTCACCGTCATTGGTATGTTGTCGCTCATGCTTCATTCTACTTCTCTTCGTACTAACATATCACTCAGACGCTCCCGGTCACC
>510_EF-1
GTCGACCACTGTGAGTACTCTCCTCGACAATGAGCATATCTGCCATCGTCAATCCCGACCAAGACCTGGCGGGGTATTTCTCAAAGTCAACATACTGACATCGTTTCACAGACCGGTCACTTGATCTACCAGTGCGGTGGTATCGACAAGCGAACCATCGAGAAGTTCGAGAAGGTTAGTCACTTTCCCTTCAATCGCGCGTCCTTT-GCCCATCGATTTCCCCT------------------ACGACTCGAAACGTGCCCGCTACCCCGCTCGAGACCAAAAATTTTGCAATATGACCGTAATTTTTTT-GGTGGGGCACTTACCCCGCCACTTGAGCGAAGGGA-GCGTTTGCCCTCTTA-CCATTCTCACAACCTCAATGAGTGCG--TCGTCACGTGTGAAGCAGTCACTAACCATTCAACAATAGGAAGCCGCTGAGCTCGGTAAGGGTTCCTTCAAGTACGCCTGGGTTCTTGACAAGCTCAAGGCCGAGCGTGAGCGTGGTATCACCATCGATATTGCTCTCTGGAAGTTCGAGACTCCTCGCTACTATGTCACCGTCATTGGTATGTTGTCGCTCATGCTTCATTCTACTTCTCTTCGTACTAACATATCACTCAGACGCTCCCGGTCACC
>509_EF-1
GTCGACCACTGTGAGTACTCTCCTCGACAATGAGCATATCTGCCATCGTCAATCCCGACCAAGACCTGGCGGGGTATTTCTCAAAGTCAACATACTGACATCGTTTCACAGACCGGTCACTTGATCTACCAGTGCGGTGGTATCGACAAGCGAACCATCGAGAAGTTCGAGAAGGTTAGTCACTTTCCCTTCAATCGCGCGTCCTTT-GCCCATCGATTTCCCCT------------------ACGACTCGAAACGTGCCCGCTACCCCGCTCGAGACCAAAAATTTTGCAATATGACCGTAATTTTTTT-GGTGGGGCACTTACCCCGCCACTTGAGCGACGGGA-GCGTTTGCCCTCTTA-CCATTCTCACAACCTCAATGAGTGCG--TCGTCACGTGTCAAGCAGTCACTAACCACTCAACAATAGGAAGCCGCTGAGCTCGGTAAGGGTTCCTTCAAGTACGCCTGGGTTCTTGACAAGCTCAAGGCCGAGCGTGAGCGTGGTATCACCATCGATATTGCTCTCTGGAAGTTCGAGACTCCTCGCTACTATGTCACCGTCATTGGTATGTTGTCGCTCATGCTTCATTCTACTTCTCTTCGTACTAACATATCACCCAGACGCTCCCGGTCACC
>508_EF-1
GTCGACCACTGTGAGTACTCTCCTCGACAATGAGCATATCTGCCATCGTCAATCCCGACCAAGACCTGGCGGGGTATTTCTCAAAGTCAACATACTGACATCGTTTCACAGACCGGTCACTTGATCTACCAGTGCGGTGGTATCGACAAGCGAACCATCGAGAAGTTCGAGAAGGTTAGTCACTTTCCCTTCAATCGCGCGTCCTTT-GCCCATCGATTTCCCCT------------------ACGACTCGAAACGTGCCCGCTACCCCGCTCGAGACCAAAAATTTTGCAATATGACCGTAATTTTTTTTGGTGGGGCACTTACCCCGCCACTTGAGCGACGGGA-GCGTTTGCCCTCTTA-CCATTCTCACAACCTCAATGAGTGCG--TCGTCACGTGTCAAGCAGTCACTAACCATTCAACAATAGGAAGCCGCTGAGCTCGGTAAGGGTTCCTTCAAGTACGCCTGGGTTCTTGACAAGCTCAAGGCCGAGCGTGAGCGTGGTATCACCATCGATATTGCTCTCTGGAAGTTCGAGACTCCTCGCTACTATGTCACCGTCATTGGTATGTTGTCGCTCATGCTTCATTCTACTTCTCTTCGTACTAACATATCACTCAGACGCTCCCGGTCACC
>507_EF-1
GTCGACCACTGTGAGTACTCTCCTCGACAATGAGCATATCTGCCATCGTCAATCCCGACCAAGACCTGGCGGGGTATTTCTCAAAGTCAACATACTGACATCGTTTCACAGACCGGTCACTTGATCTACCAGTGCGGTGGTATCGACAAGCGAACCATCGAGAAGTTCGAGAAGGTTAGTCACTTTCCCTTCAATCGCGCGTCCTTT-GCCCATCGATTTCCCCT------------------ACGACTCGAAACGTGCCCGCTACCCCGCTCGAGACCAAAAATTTTGCAATATGACCGTAATTTTTTTTGGTGGGGCACTTACCCCGCCACTTGAGCGACGGGA-GCGTTTGCCCTCTTA-CCATTCTCACAACCTCAATGAGTGCG--TCGTCACGTGTCAAGCAGTCACTAACCATTCAACAATAGGAAGCCGCTGAGCTCGGTAAGGGTTCCTTCAAGTACGCCTGGGTTCTTGACAAGCTCAAGGCCGAGCGTGAGCGTGGTATCACCATCGATATTGCTCTCTGGAAGTTCGAGACTCCTCGCTACTATGTCACCGTCATTGGTATGTTGTCGCTCATGCTTCATTCTACTTCTCTTCGTACTAACATATCACTCAGACGCTCCCGGTCACC
>505_EF-1
GTCGACCACTGTGAGTACTCTCCTCGACAATGAGCATATCTGCCATCGTCAATCCCGACCAAGACCTGGCGGGGTATTTCTCAAAGTCAACATACTGACATCGTTTCACAGACCGGTCACTTGATCTACCAGTGCGGTGGTATCGACAAGCGAACCATCGAGAAGTTCGAGAAGGTTAGTCACTTTCCCTTCAATCGCGCGTCCTTT-GCCCATCGATTTCCCCT------------------ACGACTCGAAACGTGCCCGCTACCCCGCTCGAGACCAAAAATTTTGCAATATGACCGTAATTTTTTT-GGTGGGGCACTTACCCCGCCACTTGAGCGAAGGGA-GCGTTTGCCCTCTTA-CCATTCTCACAACCTCAATGAGTGCG--TCGTCACGTGTCAAGCAGTCACTAACCATTCAACAATAGGAAGCCGCTGAGCTCGGTAAGGGTTCCTTCAAGTACGCCTGGGTTCTTGACAAGCTCAAGGCCGAGCGTGAGCGTGGTATCACCATCGATATTGCTCTCTGGAAGTTCGAGACTCCTCGCTACTATGTCACCGTCATTGGTATGTTGTCGCTCATGCTTCATTCTACTTCTCTTCGTACTAACATATCACTCAGACGCTCCCGGTCACC
>504_EF-1
GTCGACCACTGTGAGTACTCTCCTCGACAATGAGCATATCTGCCATCGTCAATCCCGACCAAGACCTGGCGGGGTATTTCTCAAAGTCAACATACTGACATCGTTTCACAGACCGGTCACTTGATCTACCAGTGCGGTGGTATCGACAAGCGAACCATCGAGAAGTTCGAGAAGGTTAGTCACTTTCCCTTCAATCGCGCGTCCTTT-GCCCATCGATTTCCCCT------------------ACGACTCGAAACGTGCCCGCTACCCCGCTCGAGACCAAAAATTTTGCAATATGACCGTAATTTTTTTTGGTGGGGCACTTACCCCGCCACTTGAGCGACGGGA-GCGTTTGCCCTCTTA-CCATTCTCACAACCTCAATGAGTGCG--TCGTCACGTGTCAAGCAGTCACTAACCATTCAACAATAGGAAGCCGCTGAGCTCGGTAAGGGTTCCTTCAAGTACGCCTGGGTTCTTGACAAGCTCAAGGCCGAGCGTGAGCGTGGTATCACCATCGATATTGCTCTCTGGAAGTTCGAGACTCCTCGCTACTATGTCACCGTCATTGGTATGTTGTCGCTCATGCTTCATTCTACTTCTCTTCGTACTAACATATCACTCAGACGCTCCCGGTCACC
>503_EF-1
GTCGACCACTGTGAGTACTCTCCTCGACAATGAGCATATCTGCCATCGTCAATCCCGACCAAGACCTGGCGGGGTATTTCTCAAAGTCAACATACTGACATCGTTTCACAGACCGGTCACTTGATCTACCAGTGCGGTGGTATCGACAAGCGAACCATCGAGAAGTTCGAGAAGGTTAGTCACTTTCCCTTCAATCGCGCGTCCTTT-GCCCATCGATTTCCCCT------------------ACGACTCGAAACGTGCCCGCTACCCCGCTCGAGACCAAAAATTTTGCAATATGACCGTAATTTTTTT-GGTGGGGCACTTACCCCGCCACTTGAGCGAAGGGA-GCGTTTGCCCTCTTA-CCATTCTCACAACCTCAATGAGTGCG--TCGTCACGTGTCAAGCAGTCACTAACCATTCAACAATAGGAAGCCGCTGAGCTCGGTAAGGGTTCCTTCAAGTACGCCTGGGTTCTTGACAAGCTCAAGGCCGAGCGTGAGCGTGGTATCACCATCGATATTGCTCTCTGGAAGTTCGAGACTCCTCGCTACTATGTCACCGTCATTGGTATGTTGTCGCTCATGCTTCATTCTACTTCTCTTCGTACTAACATATCACTCAGACGCTCCCGGTCACC
>502_EF-1
GTCGACCACTGTGAGTACTCTCCTCGACAATGAGCATATCTGCCATCGTCAATCCCGACCAAGACCTGGCGGGGTATTTCTCAAAGTCAACATACTGACATCGTTTCACAGACCGGTCACTTGATCTACCAGTGCGGTGGTATCGACAAGCGAACCATCGAGAAGTTCGAGAAGGTTAGTCACTTTCCCTTCAATCGCGCGTCCTTT-GCCCATCGATTTCCCCT------------------ACGACTCGAAACGTGCCCGCTACCCCGCTCGAGACCAAAAATTTTGCAATATGACCGTAATTTTTTTTGGTGGGGCACTTACCCCGCCACTTGAGCGACGGGA-GCGTTTGCCCTCTTA-CCATTCTCACAACCTCAATGAGTGCG--TCGTCACGTGTCAAGCAGTCACTAACCATTCAACAATAGGAAGCCGCTGAGCTCGGTAAGGGTTCCTTCAAGTACGCCTGGGTTCTTGACAAGCTCAAGGCCGAGCGTGAGCGTGGTATCACCATCGATATTGCTCTCTGGAAGTTCGAGACTCCTCGCTACTATGTCACCGTCATTGGTATGTTGTCGCTCATGCTTCATTCTACTTCTCTTCGTACTAACATATCACTCAGACGCTCCCGGTCACC
>501_EF-1
GTCGACCACTGTGAGTACTCTCCTCGACAATGAGCATATCTGCCATCGTCAATCCCGACCAAGACCTGGCGGGGTATTTCTCAAAGTCAACATACTGACATCGTTTCACAGACCGGTCACTTGATCTACCAGTGCGGTGGTATCGACAAGCGAACCATCGAGAAGTTCGAGAAGGTTAGTCACTTTCCCTTCAATCGCGCGTCCTTT-GCCCATCGATTTCCCCT------------------ACGACTCGAAACGTGCCCGCTACCCCGCTCGAGACCAAAAATTTTGCAATATGACCGTAATTTTTTT-GGTGGGGCACTTACCCCGCCACTTGAGCGAAGGGA-GCGTTTGCCCTCTTA-CCATTCTCACAACCTCAATGAGTGCG--TCGTCACGTGTCAAGCAGTCACTAACCATTCAACAATAGGAAGCCGCTGAGCTCGGTAAGGGTTCCTTCAAGTACGCCTGGGTTCTTGACAAGCTCAAGGCCGAGCGTGAGCGTGGTATCACCATCGATATTGCTCTCTGGAAGTTCGAGACTCCTCGCTACTATGTCACCGTCATTGGTATGTTGTCGCTCATGCTTCATTCTACTTCTCTTCGTACTAACATATCACTCAGACGCTCCCGGTCACC
>500_EF-1
GTCGACCACTGTGAGTACTCTCCTCGACAATGAGCATATCTGCCATCGTCAATCCCGACCAAGACCTGGCGGGGTATTTCTCAAAGTCAACATACTGACATCGTTTCACAGACCGGTCACTTGATCTACCAGTGCGGTGGTATCGACAAGCGAACCATCGAGAAGTTCGAGAAGGTTAGTCACTTTCCCTTCAATCGCGCGTCCTTT-GCCCATCGATTTCCCCT------------------ACGACTCGAAACGTGCCCGCTACCCCGCTCGAGACCAAAAATTTTGCAATATGACCGTAATTTTTTT-GGTGGGGCACTTACCCCGCCACTTGAGCGAAGGGA-GCGTTTGCCCTCTTA-CCATTCTCACAACCTCAATGAGTGCG--TCGTCACGTGTCAAGCAGTCACTAACCATTCAACAATAGGAAGCCGCTGAGCTCGGTAAGGGTTCCTTCAAGTACGCCTGGGTTCTTGACAAGCTCAAGGCCGAGCGTGAGCGTGGTATCACCATCGATATTGCTCTCTGGAAGTTCGAGACTCCTCGCTACTATGTCACCGTCATTGGTATGTTGTCGCTCATGCTTCATTCTACTTCTCTTCGTACTAACATATCACTCAGACGCTCCCGGTCACC
>100_EF-11
GTCGACCACTGTGAGTACTCTCCTCGACAATGAGCATATCTGCCATCGTCAATCCCGACCAAGACCTGGCGGGGTATTTCTCAAAGTCAACATACTGACATCGTTTCACAGACCGGTCACTTGATCTACCAGTGCGGTGGTATCGACAAGCGAACCATCGAGAAGTTCGAGAAGGTTAGTCACTTTCCCTTCAATCGCGCGTCCTTT-GCCCATCGATTTCCCCT------------------ACGACTCGAAACGTGCCCGCTACCCCGCTCGAGACCAAAAATTTTGCAATATGACCGTAATTTTTTT-GGTGGGGCACTTACCCCGCCACTTGAGCGAAGGGA-GCGTTTGCCCTCTTA-CCATTCTCACAACCTCAATGAGTGCG--TCGTCACGTGTGAAGCAGTCACTAACCATTCAACAATAGGAAGCCGCTGAGCTCGGTAAGGGTTCCTTCAAGTACGCCTGGGTTCTTGACAAGCTCAAGGCCGAGCGTGAGCGTGGTATCACCATCGATATTGCTCTCTGGAAGTTCGAGACTCCTCGCTACTATGTCACCGTCATTGGTATGTTGTCGCTCATGCTTCATTCTACTTCTCTTCGTACTAACATATCACTCAGACGCTCCCGGTCACC
>101_EF-11
GTCGACCACTGTGAGTACTCTCCTCGACAATGAGCATATCTGCCATCGTCAATCCCGACCAAGACCTGGCGGGGTATTTCTCAAAGTCAACATACTGACATCGTTTCACAGACCGGTCACTTGATCTACCAGTGCGGTGGTATCGACAAGCGAACCATCGAGAAGTTCGAGAAGGTTAGTCACTTTCCCTTCAATCGCGCGTCCTTT-GCCCATCGATTTCCCCT------------------ACGACTCGAAACGTGCCCGCTACCCCGCTCGAGACCAAAAATTTTGCAATATGACCGTAATTTTTTT-GGTGGGGCACTTACCCCGCCACTTGAGCGAAGGGA-GCGTTTGCCCTCTTA-CCATTCTCACAACCTCAATGAGTGCG--TCGTCACGTGTGAAGCAGTCACTAACCATTCAACAATAGGAAGCCGCTGAGCTCGGTAAGGGTTCCTTCAAGTACGCCTGGGTTCTTGACAAGCTCAAGGCCGAGCGTGAGCGTGGTATCACCATCGATATTGCTCTCTGGAAGTTCGAGACTCCTCGCTACTATGTCACCGTCATTGGTATGTTGTCGCTCATGCTTCATTCTACTTCTCTTCGTACTAACATATCACTCAGACGCTCCCGGTCACC
>104_EF-11
GTCGACCACTGTGAGTACTCTCCTCGACAATGAGCATATCTGCCATCGTCAATCCCGACCAAGACCTGGCGGGGTATTTCTCAAAGTCAACATACTGACATCGTTTCACAGACCGGTCACTTGATCTACCAGTGCGGTGGTATCGACAAGCGAACCATCGAGAAGTTCGAGAAGGTTAGTCACTTTCCCTTCAATCGCGCGTCCTTT-GCCCATCGATTTCCCCT------------------ACGACTCGAAACGTGCCCGCTACCCCGCTCGAGACCAAAAATTTTGCAATATGACCGTAATTTTTTTTGGTGGGGCACTTACCCCGCCACTTGAGCGACGGGA-GCGTTTGCCCTCTTA-CCATTCTCACAACCTCAATGAGTGCG--TCGTCACGTGTCAAGCAGTCACTAACCATTCAACAATAGGAAGCCGCTGAGCTCGGTAAGGGTTCCTTCAAGTACGCCTGGGTTCTTGACAAGCTCAAGGCCGAGCGTGAGCGTGGTATCACCATCGATATTGCTCTCTGGAAGTTCGAGACTCCTCGCTACTATGTCACCGTCATTGGTATGTTGTCGCTCATGCTTCATTCTACTTCTCTTCGTACTAACATATCACTCAGACGCTCCCGGTCACC
>106_EF-11
GTCGACCACTGTGAGTACTCTCCTCGACAATGAGCATATCTGCCATCGTCAATCCCGACCAAGACCTGGCGGGGTATTTCTCAAAGTCAACATACTGACATCGTTTCACAGACCGGTCACTTGATCTACCAGTGCGGTGGTATCGACAAGCGAACCATCGAGAAGTTCGAGAAGGTTAGTCACTTTCCCTTCAATCGCGCGTCCTTT-GCCCATCGATTTCCCCT------------------ACGACTCGAAACGTGCCCGCTACCCCGCTCGAGACCAAAAATTTTGCAATATGACCGTAATTTTTTT-GGTGGGGCACTTACCCCGCCACTTGAGCGAAGGGA-GCGTTTGCCCTCTTA-CCATTCTCACAACCTCAATGAGTGCG--TCGTCACGTGTGAAGCAGTCACTAACCATTCAACAATAGGAAGCCGCTGAGCTCGGTAAGGGTTCCTTCAAGTACGCCTGGGTTCTTGACAAGCTCAAGGCCGAGCGTGAGCGTGGTATCACCATCGATATTGCTCTCTGGAAGTTCGAGACTCCTCGCTACTATGTCACCGTCATTGGTATGTTGTCGCTCATGCTTCATTCTACTTCTCTTCGTACTAACATATCACTCAGACGCTCCCGGTCACC
>107_EF-11
GTCGACCACTGTGAGTACTCTCCTCGACAATGAGCATATCTGCCATCGTCAATCCCGACCAAGACCTGGCGGGGTATTTCTCAAAGTCAACATACTGACATCGTTTCACAGACCGGTCACTTGATCTACCAGTGCGGTGGTATCGACAAGCGAACCATCGAGAAGTTCGAGAAGGTTAGTCACTTTCCCTTCAATCGCGCGTCCTTT-GCCCATCGATTTCCCCT------------------ACGACTCGAAACGTGCCCGCTACCCCGCTCGAGACCAAAAATTTTGCAATATGACCGTAATTTTTTTTGGTGGGGCACTTACCCCGCCACTTGAGCGACGGGA-GCGTTTGCCCTCTTA-CCATTCTCACAACCTCAATGAGTGCG--TCGTCACGTGTCAAGCAGTCACTAACCATTCAACAATAGGAAGCCGCTGAGCTCGGTAAGGGTTCCTTCAAGTACGCCTGGGTTCTTGACAAGCTCAAGGCCGAGCGTGAGCGTGGTATCACCATCGATATTGCTCTCTGGAAGTTCGAGACTCCTCGCTACTATGTCACCGTCATTGGTATGTTGTCGCTCATGCTTCATTCTACTTCTCTTCGTACTAACATATCACTCAGACGCTCCCGGTCACC
>109_EF-11
GTCGACCACTGTGAGTACTCTCCTCGACAATGAGCATATCTGCCATCGTCAATCCCGACCAAGACCTGGCGGGGTATTTCTCAAAGTCAACATACTGACATCGTTTCACAGACCGGTCACTTGATCTACCAGTGCGGTGGTATCGACAAGCGAACCATCGAGAAGTTCGAGAAGGTTAGTCACTTTCCCTTCAATCGCGCGTCCTTT-GCCCATCGATTTCCCCT------------------ACGACTCGAAACGTGCCCGCTACCCCGCTCGAGACCAAAAATTTTGCAATATGACCGTAATTTTTTT-GGTGGGGCACTTACCCCGCCACTTGAGCGAAGGGA-GCGTTTGCCCTCTTA-CCATTCTCACAACCTCAATGAGTGCG--TCGTCACGTGTGAAGCAGTCACTAACCATTCAACAATAGGAAGCCGCTGAGCTCGGTAAGGGTTCCTTCAAGTACGCCTGGGTTCTTGACAAGCTCAAGGCCGAGCGTGAGCGTGGTATCACCATCGATATTGCTCTCTGGAAGTTCGAGACTCCTCGCTACTATGTCACCGTCATTGGTATGTTGTCGCTCATGCTTCATTCTACTTCTCTTCGTACTAACATATCACTCAGACGCTCCCGGTCACC
>110_EF-11
GTCGACCACTGTGAGTACTCTCCTCGACAATGAGCATATCTGCCATCGTCAATCCCGACCAAGACCTGGCGGGGTATTTCTCAAAGTCAACATACTGACATCGTTTCACAGACCGGTCACTTGATCTACCAGTGCGGTGGTATCGACAAGCGAACCATCGAGAAGTTCGAGAAGGTTAGTCACTTTCCCTTCAATCGCGCGTCCTTT-GCCCATCGATTTCCCCT------------------ACGACTCGAAACGTGCCCGCTACCCCGCTCGAGACCAAAAATTTTGCAATATGACCGTAATTTTTTT-GGTGGGGCACTTACCCCGCCACTTGAGCGAAGGGA-GCGTTTGCCCTCTTA-CCATTCTCACAACCTCAATGAGTGCG--TCGTCACGTGTGAAGCAGTCACTAACCATTCAACAATAGGAAGCCGCTGAGCTCGGTAAGGGTTCCTTCAAGTACGCCTGGGTTCTTGACAAGCTCAAGGCCGAGCGTGAGCGTGGTATCACCATCGATATTGCTCTCTGGAAGTTCGAGACTCCTCGCTACTATGTCACCGTCATTGGTATGTTGTCGCTCATGCTTCATTCTACTTCTCTTCGTACTAACATATCACTCAGACGCTCCCGGTCACC
>281_EF-1
GTCGACCACTGTGAGTACTCTCCTCGACAATGAGCATATCTGCCATCGTCAATCCCGACCAAGACCTGGCGGGGTATTTCTCAAAGTCAACATACTGACATCGTTTCACAGACCGGTCACTTGATCTACCAGTGCGGTGGTATCGACAAGCGAACCATCGAGAAGTTCGAGAAGGTTAGTCACTTTCCCTTCAATCGCGCGTCCTTT-GCCCATCGATTTCCCCT------------------ACGACTCGAAACGTGCCCGCTACCCCGCTCGAGACCAAAAATTTTGCAATATGACCGTAATTTTTTT-GGTGGGGCACTTACCCCGCCACTTGAGCGAAGGGA-GCGTTTGCCCTCTTA-CCATTCTCACAACCTCAATGAGTGCG--TCGTCACGTGTGAAGCAGTCACTAACCATTCAACAATAGGAAGCCGCTGAGCTCGGTAAGGGTTCCTTCAAGTACGCCTGGGTTCTTGACAAGCTCAAGGCCGAGCGTGAGCGTGGTATCACCATCGATATTGCTCTCTGGAAGTTCGAGACTCCTCGCTACTATGTCACCGTCATTGGTATGTTGTCGCTCATGCTTCATTCTACTTCTCTTCGTACTAACATATCACTCAGACGCTCCCGGTCACC
>318_EF-1
GTCGACCACTGTGAGTACTCTCCTCGACAATGAGCATATCTGCCATCGTCAATCCCGACCAAGACCTGGCGGGGTATTTCTCAAAGTCAACATACTGACATCGTTTCACAGACCGGTCACTTGATCTACCAGTGCGGTGGTATCGACAAGCGAACCATCGAGAAGTTCGAGAAGGTTAGTCACTTTCCCTTCAATCGCGCGTCCTTT-GCCCATCGATTTCCCCT------------------ACGACTCGAAACGTGCCCGCTACCCCGCTCGAGACCAAAAATTTTGCAATATGACCGTAATTTTTTT-GGTGGGGCACTTACCCCGCCACTTGAGCGA-GGGA-GCGTTTGCCCTCTTA-CCATTCTCACAACCTCAATGAGTGCG--TCGTCACGTGTGAAGCAGTCACTAACCAT-CAACAATAGGAAGCCGCTGAGCTCGGTAAGGGTTCCTTCAAGTACGCCTGGGTTCTTGACAAGCTCAAGGCCGAGCGTGAGCGTGGTATCACCATCGATATTGCTCTCTGGAAGTTCGAGACTCCTCGCTACTATGTCACCGTCATTGGTATGTTGTCGCTCATGCTTCATTCTACTTCTCTTCGTACTAACATATCACTCAGACGCTCCCGGTCACC
>330_EF-1
GTCGACCACTGTGAGTACTCTCCTCGACAATGAGCATATCTGCCATCGTCAATCCCGACCAAGACCTGGCGGGGTATTTCTCAAAGTCAACATACTGACATCGTTTCACAGACCGGTCACTTGATCTACCAGTGCGGTGGTATCGACAAGCGAACCATCGAGAAGTTCGAGAAGGTTAGTCACTTTCCCTTCAATCGCGCGTCCTTT-GCCCATCGATTTCCCCT------------------ACGACTCGAAACGTGCCCGCTACCCCGCTCGAGACCAAAAATTTTGCAATATGACCGTAATTTTTTT-GGTGGGGCACTTACCCCGCCACTTGAGCGAAGGGA-GCGTTTGCCCTCTTA-CCATTCTCACAACCTCAATGAGTGCG--TCGTCACGTGTGAAGCAGTCACTAACCATTCAACAATAGGAAGCCGCTGAGCTCGGTAAGGGTTCCTTCAAGTACGCCTGGGTTCTTGACAAGCTCAAGGCCGAGCGTGAGCGTGGTATCACCATCGATATTGCTCTCTGGAAGTTCGAGACTCCTCGCTACTATGTCACCGTCATTGGTATGTTGTCGCTCATGCTTCATTCTACTTCTCTTCGTACTAACATATCACTCAGACGCTCCCGGTCACC
>369_EF-1
GTCGACCACTGTGAGTACTCTCCTCGACAATGAGCATATCTGCCATCGTCAATCCCGACCAAGACCTGGCGGGGTATTTCTCAAAGTCAACATACTGACATCGTTTCACAGACCGGTCACTTGATCTACCAGTGCGGTGGTATCGACAAGCGAACCATCGAGAAGTTCGAGAAGGTTAGTCACTTTCCCTTCAATCGCGCGTCCTTT-GCCCATCGATTTCCCCT------------------ACGACTCGAAACGTGCCCGCAACCCCGCTCGAGACCAAAAATTTTGCAATATGACCGTAATTTTTTTTGGTGGGGCACTTACCCCGCCACTTGAGCGACGGGA-GCGTTTGCCCTCTTA-CCATTCTCACAACCTCAATGAGTGCG--TCGTCACGTGTCAAGCAGTCACTAACCATTCAACAATAGGAAGCCGCTGAGCTCGGTAAGGGTTCCTTCAAGTACGCCTGGGTTCTTGACAAGCTCAAGGCCGAGCGTGAGCGTGGTATCACCATCGATATTGCTCTCTGGAAGTTCGAGACTCCTCGCTACTATGTCACCGTCATTGGTATGTTGTCGCTCATGCTTCATTCTACTTCTCTTCGTACTAACATATCACTCAGACGCTCCCGGTCACC
>475_EF-1
GTCGACCACTGTGAGTACTCTCCTCGACAATGAGCATATCTGCCATCGTCAATCCCGACCAAGACCTGGCGGGGTATTTCTCAAAGTCAACATACTGACATCGTTTCACAGACCGGTCACTTGATCTACCAGTGCGGTGGTATCGACAAGCGAACCATCGAGAAGTTCGAGAAGGTTAGTCACTTTCCCTTCAATCGCGCGTCCTTT-GCCCATCGATTTCCCCT------------------ACGACTCGAAACGTGCCCGCTACCCCGCTCGAGACCAAAAATTTTGCAATATGACCGTAATTTTTTT-GGTGGGGCACTTACCCCGCCACTTGAGCGAAGGGA-GCGTTTGCCCTCTTA-CCATTCTCACAACCTCAATGAGTGCG--TCGTCACGTGTGAAGCAGTCACTAACCATTCAACAATAGGAAGCCGCTGAGCTCGGTAAGGGTTCCTTCAAGTACGCCTGGGTTCTTGACAAGCTCAAGGCCGAGCGTGAGCGTGGTATCACCATCGATATTGCTCTCTGGAAGTTCGAGACTCCTCGCTACTATGTCACCGTCATTGGTATGTTGTCGCTCATGCTTCATTCTACTTCTCTTCGTACTAACATATCACTCAGACGCTCCCGGTCACC
>473_EF-1
GTCGACCACTGTGAGTACTCTCCTCGACAATGAGCATATCTGCCATCGTCAATCCCGACCAAGACCTGGCGGGGTATTTCTCAAAGTCAACATACTGACATCGTTTCACAGACCGGTCACTTGATCTACCAGTGCGGTGGTATCGACAAGCGAACCATCGAGAAGTTCGAGAAGGTTAGTCACTTTCCCTTCAATCGCGCGTCCTTT-GCCCATCGATTTCCCCT------------------ACGACTCGAAACGTGCCCGCTACCCCGCTCGAGACCAAAAATTTTGCAATATGACCGTAATTTTTTT-GGTGGGGCACTTACCCCGCCACTTGAGCGACGGGA-GCGTTTGCCCTCTTA-CCATTCTCACAACCTCAATGAGTGCG--TCGTCACGTGTCAAGCAGTCACTAACCACTCAACAATAGGAAGCCGCTGAGCTCGGTAAGGGTTCCTTCAAGTACGCCTGGGTTCTTGACAAGCTCAAGGCCGAGCGTGAGCGTGGTATCACCATCGATATTGCTCTCTGGAAGTTCGAGACTCCTCGCTACTATGTCACCGTCATTGGTATGTTGTCGCTCATGCTTCATTCTACTTCTCTTCGTACTAACATATCACCCAGACGCTCCCGGTCACC
>429_EF-1
GTCGACCACTGTGAGTACTCTCCTCGACAATGAGCATATCTGCCATCGTCAATCCCGACCAAGACCTGGCGGGGTATTTCTCAAAGTCAACATACTGACATCGTTTCACAGACCGGTCACTTGATCTACCAGTGCGGTGGTATCGACAAGCGAACCATCGAGAAGTTCGAGAAGGTTAGTCACTTTCCCTTCAATCGCGCGTCCTTT-GCCCATCGATTTCCCCT------------------ACGACTCGAAACGTGCCCGCTACCCCGCTCGAGACCAAAAATTTTGCAATATGACCGTAATTTTTTTTGGTGGGGCACTTACCCCGCCACTTGAGCGACGGGA-GCGTTTGCCCTCTTA-CCATTCTCACAACCTCAATGAGTGCG--TCGTCACGTGTCAAGCAGTCACTAACCATTCAACAATAGGAAGCCGCTGAGCTCGGTAAGGGTTCCTTCAAGTACGCCTGGGTTCTTGACAAGCTCAAGGCCGAGCGTGAGCGTGGTATCACCATCGATATTGCTCTCTGGAAGTTCGAGACTCCTCGCTACTATGTCACCGTCATTGGTATGTTGTCGCTCATGCTTCATTCTACTTCTCTTCGTACTAACATATCACTCAGACGCTCCCGGTCACC
>419_EF-1
GTCGACCACTGTGAGTACTCTCCTCGACAATGAGCATATCTGCCATCGTCAATCCCGACCAAGACCTGGCGGGGTATTTCTCAAAGTCAACATACTGACATCGTTTCACAGACCGGTCACTTGATCTACCAGTGCGGTGGTATCGACAAGCGAACCATCGAGAAGTTCGAGAAGGTTAGTCACTTTCCCTTCAATCGCGCGTCCTTT-GCCCATCGATTTCCCCT------------------ACGACTCGAAACGTGCCCGCTACCCCGCTCGAGACCAAAAATTTTGCAATATGACCGTAATTTTTTT-GGTGGGGCACTTACCCCGCCACTTGAGCGACGGGA-GCGTTTGCCCTCTTA-CCATTCTCACAACCTCAATGAGTGCG--TCGTCACGTGTCAAGCAGTCACTAACCACTCAACAATAGGAAGCCGCTGAGCTCGGTAAGGGTTCCTTCAAGTACGCCTGGGTTCTTGACAAGCTCAAGGCCGAGCGTGAGCGTGGTATCACCATCGATATTGCTCTCTGGAAGTTCGAGACTCCTCGCTACTATGTCACCGTCATTGGTATGTTGTCGCTCATGCTTCATTCTACTTCTCTTCGTACTAACATATCACCCAGACGCTCCCGGTCACC
>418_EF-1
GTCGACCACTGTGAGTACTCTCCTCGACAATGAGCATATCTGCCATCGTCAATCCCGACCAAGACCTGGCGGGGTATTTCTCAAAGTCAACATACTGACATCGTTTCACAGACCGGTCACTTGATCTACCAGTGCGGTGGTATCGACAAGCGAACCATCGAGAAGTTCGAGAAGGTTAGTCACTTTCCCTTCAATCGCGCGTCCTTT-GCCCATCGATTTCCCCT------------------ACGACTCGAAACGTGCCCGCTACCCCGCTCGAGACCAAAAATTTTGCAATATGACCGTAATTTTTTT-GGTGGGGCACTTACCCCGCCACTTGAGCGAAGGGA-GCGTTTGCCCTCTTA-CCATTCTCACAACCTCAATGAGTGCG--TCGTCACGTGTGAAGCAGTCACTAACCATTCAACAATAGGAAGCCGCTGAGCTCGGTAAGGGTTCCTTCAAGTACGCCTGGGTTCTTGACAAGCTCAAGGCCGAGCGTGAGCGTGGTATCACCATCGATATTGCTCTCTGGAAGTTCGAGACTCCTCGCTACTATGTCACCGTCATTGGTATGTTGTCGCTCATGCTTCATTCTACTTCTCTTCGTACTAACATATCACTCAGACGCTCCCGGTCACC
>417_EF-1
GTCGACCACTGTGAGTACTCTCCTCGACAATGAGCATATCTGCCATCGTCAATCCCGACCAAGACCTGGCGGGGTATTTCTCAAAGTCAACATACTGACATCGTTTCACAGACCGGTCACTTGATCTACCAGTGCGGTGGTATCGACAAGCGAACCATCGAGAAGTTCGAGAAGGTTAGTCACTTTCCCTTCAATCGCGCGTCCTTT-GCCCATCGATTTCCCCT------------------ACGACTCGAAACGTGCCCGCTACCCCGCTCGAGACCAAAAATTTTGCAATATGACCGTAATTTTTTT-GGTGGGGCACTTACCCCGCCACTTGAGCGAAGGGA-GCGTTTGCCCTCTTA-CCATTCTCACAACCTCAATGAGTGCG--TCGTCACGTGTGAAGCAGTCACTAACCATTCAACAATAGGAAGCCGCTGAGCTCGGTAAGGGTTCCTTCAAGTACGCCTGGGTTCTTGACAAGCTCAAGGCCGAGCGTGAGCGTGGTATCACCATCGATATTGCTCTCTGGAAGTTCGAGACTCCTCGCTACTATGTCACCGTCATTGGTATGTTGTCGCTCATGCTTCATTCTACTTCTCTTCGTACTAACATATCACTCAGACGCTCCCGGTCACC
>413_EF-1
GTCGACCACTGTGAGTACTCTCCTCGACAATGAGCATATCTGCCATCGTCAATCCCGACCAAGACCTGGCGGGGTATTTCTCAAAGTCAACATACTGACATCGTTTCACAGACCGGTCACTTGATCTACCAGTGCGGTGGTATCGACAAGCGAACCATCGAGAAGTTCGAGAAGGTTAGTCACTTTCCCTTCAATCGCGCGTCCTTT-GCCCATCGATTTCCCCT------------------ACGACTCGAAACGTGCCCGCTACCCCGCTCGAGACCAAAAATTTTGCAATATGACCGTAATTTTTTTTGGTGGGGCACTTACCCCGCCACTTGAGCGACGGGA-GCGTTTGCCCTCTTA-CCATTCTCACAACCTCAATGAGTGCG--TCGTCACGTGTCAAGCAGTCACTAACCATTCAACAATAGGAAGCCGCTGAGCTCGGTAAGGGTTCCTTCAAGTACGCCTGGGTTCTTGACAAGCTCAAGGCCGAGCGTGAGCGTGGTATCACCATCGATATTGCTCTCTGGAAGTTCGAGACTCCTCGCTACTATGTCACCGTCATTGGTATGTTGTCGCTCATGCTTCATTCTACTTCTCTTCGTACTAACATATCACTCAGACGCTCCCGGTCACC
>403_EF-1
GTCGACCACTGTGAGTACTCTCCTCGACAATGAGCATATCTGCCATCGTCAATCCCGACCAAGACCTGGCGGGGTATTTCTCAAAGTCAACATACTGACATCGTTTCACAGACCGGTCACTTGATCTACCAGTGCGGTGGTATCGACAAGCGAACCATCGAGAAGTTCGAGAAGGTTAGTCACTTTCCCTTCAATCGCGCGTCCTTT-GCCCATCGATTTCCCCT------------------ACGACTCGAAACGTGCCCGCTACCCCGCTCGAGACCAAAAATTTTGCAATATGACCGTAATTTTTTTTGGTGGGGCACTTACCCCGCCACTTGAGCGACGGGA-GCGTTTGCCCTCTTA-CCATTCTCACAACCTCAATGAGTGCG--TCGTCACGTGTCAAGCAGTCACTAACCATTCAACAATAGGAAGCCGCTGAGCTCGGTAAGGGTTCCTTCAAGTACGCCTGGGTTCTTGACAAGCTCAAGGCCGAGCGTGAGCGTGGTATCACCATCGATATTGCTCTCTGGAAGTTCGAGACTCCTCGCTACTATGTCACCGTCATTGGTATGTTGTCGCTCATGCTTCATTCTACTTCTCTTCGTACTAACATATCACTCAGACGCTCCCGGTCACC
>398_EF-1
GTCGACCACTGTGAGTACTCTCCTCGACAATGAGCATATCTGCCATCGTCAATCCCGACCAAGACCTGGCGGGGTATTTCTCAAAGTCAACATACTGACATCGTTTCACAGACCGGTCACTTGATCTACCAGTGCGGTGGTATCGACAAGCGAACCATCGAGAAGTTCGAGAAGGTTAGTCACTTTCCCTTCAATCGCGCGTCCTTT-GCCCATCGATTTCCCCT------------------ACGACTCGAAACGTGCCCGCTACCCCGCTCGAGACCAAAAATTTTGCAATATGACCGTAATTTTTTT-GGTGGGGCACTTACCCCGCCACTTGAGCGAAGGGA-GCGTTTGCCCTCTTA-CCATTCTCACAACCTCAATGAGTGCG--TCGTCACGTGTGAAGCAGTCACTAACCATTCAACAATAGGAAGCCGCTGAGCTCGGTAAGGGTTCCTTCAAGTACGCCTGGGTTCTTGACAAGCTCAAGGCCGAGCGTGAGCGTGGTATCACCATCGATATTGCTCTCTGGAAGTTCGAGACTCCTCGCTACTATGTCACCGTCATTGGTATGTTGTCGCTCATGCTTCATTCTACTTCTCTTCGTACTAACATATCACTCAGACGCTCCCGGTCACC
>397_EF-1
GTCGACCACTGTGAGTACTCTCCTCGACAATGAGCATATCTGCCATCGTCAATCCCGACCAAGACCTGGCGGGGTATTTCTCAAAGTCAACATACTGACATCGTTTCACAGACCGGTCACTTGATCTACCAGTGCGGTGGTATCGACAAGCGAACCATCGAGAAGTTCGAGAAGGTTAGTCACTTTCCCTTCAATCGCGCGTCCTTT-GCCCATCGATTTCCCCT------------------ACGACTCGAAACGTGCCCGCTACCCCGCTCGAGACCAAAAATTTTGCAATATGACCGTAATTTTTTTTGGTGGGGCACTTACCCCGCCACTTGAGCGACGGGA-GCGTTTGCCCTCTTA-CCATTCTCACAACCTCAATGAGTGCG--TCGTCACGTGTCAAGCAGTCACTAACCATTCAACAATAGGAAGCCGCTGAGCTCGGTAAGGGTTCCTTCAAGTACGCCTGGGTTCTTGACAAGCTCAAGGCCGAGCGTGAGCGTGGTATCACCATCGATATTGCTCTCTGGAAGTTCGAGACTCCTCGCTACTATGTCACCGTCATTGGTATGTTGTCGCTCATGCTTCATTCTACTTCTCTTCGTACTAACATATCACTCAGACGCTCCCGGTCACC
>396_EF-1(2)
GTCGACCACTGTGAGTACTCTCCTCGACAATGAGCATATCTGCCATCGTCAATCCCGACCAAGACCTGGCGGGGTATTTCTCAAAGTCAACATACTGACATCGTTTCACAGACCGGTCACTTGATCTACCAGTGCGGTGGTATCGACAAGCGAACCATCGAGAAGTTCGAGAAGGTTAGTCACTTTCCCTTCAATCGCGCGTCCTTT-GCCCATCGATTTCCCCT------------------ACGACTCGAAACGTGCCCGCTACCCCGCTCGAGACCAAAAATTTTGCAATATGACCGTAATTTTTTT-GGTGGGGCACTTACCCCGCCACTTGAGCGAAGGGA-GCGTTTGCCCTCTTA-CCATTCTCACAACCTCAATGAGTGCG--TCGTCACGTGTGAAGCAGTCACTAACCATTCAACAATAGGAAGCCGCTGAGCTCGGTAAGGGTTCCTTCAAGTACGCCTGGGTTCTTGACAAGCTCAAGGCCGAGCGTGAGCGTGGTATCACCATCGATATTGCTCTCTGGAAGTTCGAGACTCCTCGCTACTATGTCACCGTCATTGGTATGTTGTCGCTCATGCTTCATTCTACTTCTCTTCGTACTAACATATCACTCAGACGCTCCCGGTCACC
>393_EF-1
GTCGACCACTGTGAGTACTCTCCTCGACAATGAGCATATCTGCCATCGTCAATCCCGACCAAGACCTGGCGGGGTATTTCTCAAAGTCAACATACTGACATCGTTTCACAGACCGGTCACTTGATCTACCAGTGCGGTGGTATCGACAAGCGAACCATCGAGAAGTTCGAGAAGGTTAGTCACTTTCCCTTCAATCGCGCGTCCTTT-GCCCATCGATTTCCCCT------------------ACGACTCGAAACGTGCCCGCTACCCCGCTCGAGACCAAAAATTTTGCAATATGACCGTAATTTTTTT-GGTGGGGCACTTACCCCGCCACTTGAGCGAAGGGA-GCGTTTGCCCTCTTA-CCATTCTCACAACCTCAATGAGTGCG--TCGTCACGTGTCAAGCAGTCACTAACCATTCAACAATAGGAAGCCGCTGAGCTCGGTAAGGGTTCCTTCAAGTACGCCTGGGTTCTTGACAAGCTCAAGGCCGAGCGTGAGCGTGGTATCACCATCGATATTGCTCTCTGGAAGTTCGAGACTCCTCGCTACTATGTCACCGTCATTGGTATGTTGTCGCTCATGCTTCATTCTACTTCTCTTCGTACTAACATATCACTCAGACGCTCCCGGTCACC
>386_EF-1
GTCGACCACTGTGAGTACTCTCCTCGACAATGAGCATATCTGCCATCGTCAATCCCGACCAAGACCTGGCGGGGTATTTCTCAAAGTCAACATACTGACATCGTTTCACAGACCGGTCACTTGATCTACCAGTGCGGTGGTATCGACAAGCGAACCATCGAGAAGTTCGAGAAGGTTAGTCACTTTCCCTTCAATCGCGCGTCCTTT-GCCCATCGATTTCCCCT------------------ACGACTCGAAACGTGCCCGCTACCCCGCTCGAGACCAAAAATTTTGCAATATGACCGTAATTTTTTTTGGTGGGGCACTTACCCCGCCACTTGAGCGACGGGA-GCGTTTGCCCTCTTA-CCATTCTCACAACCTCAATGAGTGCG--TCGTCACGTGTCAAGCAGTCACTAACCATTCAACAATAGGAAGCCGCTGAGCTCGGTAAGGGTTCCTTCAAGTACGCCTGGGTTCTTGACAAGCTCAAGGCCGAGCGTGAGCGTGGTATCACCATCGATATTGCTCTCTGGAAGTTCGAGACTCCTCGCTACTATGTCACCGTCATTGGTATGTTGTCGCTCATGCTTCATTCTACTTCTCTTCGTACTAACATATCACTCAGACGCTCCCGGTCACC
>383_EF-1
GTCGACCACTGTGAGTACTCTCCTCGACAATGAGCATATCTGCCATCGTCAATCCCGACCAAGACCTGGCGGGGTATTTCTCAAAGTCAACATACTGACATCGTTTCACAGACCGGTCACTTGATCTACCAGTGCGGTGGTATCGACAAGCGAACCATCGAGAAGTTCGAGAAGGTTAGTCACTTTCCCTTCAATCGCGCGTCCTTT-GCCCATCGATTTCCCCT------------------ACGACTCGAAACGTGCCCGCTACCCCGCTCGAGACCAAAAATTTTGCAATATGACCGTAATTTTTTT-GGTGGGGCACTTACCCCGCCACTTGAGCGACGGGA-GCGTTTGCCCTCTTA-CCATTCTCACAACCTCAATGAATGCG--TCCTCCCGTGTCAAGCAGTCACTAACCACTCAACAATAGGAAGCCGCTGAACTCGGTAAGGGTTCCTTCAAGTACGCCTGGGTTCTTGACAAGCTCAAGGGCGAACGTGAACGTGGTATCACCATCGATATTGCTCTCTGGAAGTTCGAGACTCCTCCCTACTATGTCACCGTCATTGGTATGTTGTCGCTCATGCTTCATTCCACTTCTCCTCCTACTAACATATCACCCAGACGCTCCCGGTCACC
>380_EF-1
GTCGACCACTGTGAGTACTCTCCTCGACAATGAGCATATCTGCCATCGTCAATCCCGACCAAGACCTGGCGGGGTATTTCTCAAAGTCAACATACTGACATCGTTTCACAGACCGGTCACTTGATCTACCAGTGCGGTGGTATCGACAAGCGAACCATCGAGAAGTTCGAGAAGGTTAGTCACTTTCCCTTCAATCGCGCGTCCTTT-GCCCATCGATTTCCCCT------------------ACGACTCGAAACGTGCCCGCAACCCCGCTCGAGACCAAAAATTTTGCAATATGACCGTAATTTTTTTTGGTGGGGCACTTACCCCGCCACTTGAGCGACGGGA-GCGTTTGCCCTCTTA-CCATTCTCACAACCTCAATGAGTGCG--TCGTCACGTGTCAAGCAGTCACTAACCATTCAACAATAGGAAGCCGCTGAGCTCGGTAAGGGTTCCTTCAAGTACGCCTGGGTTCTTGACAAGCTCAAGGCCGAGCGTGAGCGTGGTATCACCATCGATATTGCTCTCTGGAAGTTCGAGACTCCTCGCTACTATGTCACCGTCATTGGTATGTTGTCGCTCATGCTTCATTCTACTTCTCTTCGTACTAACATATCACTCAGACGCTCCCGGTCACC
>374_EF-1
GTCGACCACTGTGAGTACTCTCCTCGACAATGAGCATATCTGCCATCGTCAATCCCGACCAAGACCTGGCGGGGTATTTCTCAAAGTCAACATACTGACATCGTTTCACAGACCGGTCACTTGATCTACCAGTGCGGTGGTATCGACAAGCGAACCATCGAGAAGTTCGAGAAGGTTAGTCACTTTCCCTTCAATCGCGCGTCCTTT-GCCCATCGATTTCCCCT------------------ACGACTCGAAACGTGCCCGCTACCCCGCTCGAGACCAAAAATTTTGCAATATGACCGTAATTTTTTT-GGTGGGGCACTTACCCCGCCACTTGAGCGAAGGGA-GCGTTTGCCCTCTTA-CCATTCTCACAACCTCAATGAGTGCG--TCGTCACGTGTCAAGCAGTCACTAACCATTCAACAATAGGAAGCCGCTGAGCTCGGTAAGGGTTCCTTCAAGTACGCCTGGGTTCTTGACAAGCTCAAGGCCGAGCGTGAGCGTGGTATCACCATCGATATTGCTCTCTGGAAGTTCGAGACTCCTCGCTACTATGTCACCGTCATTGGTATGTTGTCGCTCATGCTTCATTCTACTTCTCTTCGTACTAACATATCACTCAGACGCTCCCGGTCACC
>372_EF-1
GTCGACCACTGTGAGTACTCTCCTCGACAATGAGCATATCTGCCATCGTCAATCCCGACCAAGACCTGGCGGGGTATTTCTCAAAGTCAACATACTGACATCGTTTCACAGACCGGTCACTTGATCTACCAGTGCGGTGGTATCGACAAGCGAACCATCGAGAAGTTCGAGAAGGTTAGTCACTTTCCCTTCAATCGCGCGTCCTTT-GCCCATCGATTTCCCCT------------------ACGACTCGAAACGTGCCCGCTACCCCGCTCGAGACCAAAAATTTTGCAATATGACCGTAATTTTTTT-GGTGGGGCACTTACCCCGCCACTTGAGCGACGGGA-GCGTTTGCCCTCTTA-CCATTCTCACAACCTCAATGAGTGCG--TCGTCACGTGTCAAGCAGTCACTAACCACTCAACAATAGGAAGCCGCTGAGCTCGGTAAGGGTTCCTTCAAGTACGCCTGGGTTCTTGACAAGCTCAAGGCCGAGCGTGAGCGTGGTATCACCATCGATATTGCTCTCTGGAAGTTCGAGACTCCTCGCTACTATGTCACCGTCATTGGTATGTTGTCGCTCATGCTTCATTCTACTTCTCTTCGTACTAACATATCACCCAGACGCTCCCGGTCACC
>371_EF-1
GTCGACCACTGTGAGTACTCTCCTCGACAATGAGCATATCTGCCATCGTCAATCCCGACCAAGACCTGGCGGGGTATTTCTCAAAGTCAACATACTGACATCGTTTCACAGACCGGTCACTTGATCTACCAGTGCGGTGGTATCGACAAGCGAACCATCGAGAAGTTCGAGAAGGTTAGTCACTTTCCCTTCAATCGCGCGTCCTTT-GCCCATCGATTTCCCCT------------------ACGACTCGAAACGTGCCCGCTACCCCGCTCGAGACCAAAAATTTTGCAATATGACCGTAATTTTTTT-GGTGGGGCACTTACCCCGCCACTTGAGCGACGGGA-GCGTTTGCCCTCTTA-CCATTCTCACAACCTCAATGAGTGCG--TCGTCACGTGTCAAGCAGTCACTAACCACTCAACAATAGGAAGCCGCTGAGCTCGGTAAGGGTTCCTTCAAGTACGCCTGGGTTCTTGACAAGCTCAAGGCCGAGCGTGAGCGTGGTATCACCATCGATATTGCTCTCTGGAAGTTCGAGACTCCTCGCTACTATGTCACCGTCATTGGTATGTTGTCGCTCATGCTTCATTCTACTTCTCTTCGTACTAACATATCACCCAGACGCTCCCGGTCACC
>308_EF-1
GTCGACCACTGTGAGTACTCTCCTCGACAATGAGCATATCTGCCATCGTCAATCCCGACCAAGACCTGGCGGGGTATTTCTCAAAGTCAACATACTGACATCGTTTCACAGACCGGTCACTTGATCTACCAGTGCGGTGGTATCGACAAGCGAACCATCGAGAAGTTCGAGAAGGTTAGTCACTTTCCCTTCAATCGCGCGTCCTTT-GCCCATCGATTTCCCCT------------------ACGACTCGAAACGTGCCCGCTACCCCGCTCGAGACCAAAAATTTTGCAATATGACCGTAATTTTTTT-GGTGGGGCACTTACCCCGCCACTTGAGCGAAGGGA-GCGTTTGCCCTCTTA-CCATTCTCACAACCTCAATGAGTGCG--TCGTCACGTGTGAAGCAGTCACTAACCATTCAACAATAGGAAGCCGCTGAGCTCGGTAAGGGTTCCTTCAAGTACGCCTGGGTTCTTGACAAGCTCAAGGCCGAGCGTGAGCGTGGTATCACCATCGATATTGCTCTCTGGAAGTTCGAGACTCCTCGCTACTATGTCACCGTCATTGGTATGTTGTCGCTCATGCTTCATTCTACTTCTCTTCGTACTAACATATCACTCAGACGCTCCCGGTCACC
>305_EF-1
GTCGACCACTGTGAGTACTCTCCTCGACAATGAGCATATCTGCCATCGTCAATCCCGACCAAGACCTGGCGGGGTATTTCTCAAAGTCAACATACTGACATCGTTTCACAGACCGGTCACTTGATCTACCAGTGCGGTGGTATCGACAAGCGAACCATCGAGAAGTTCGAGAAGGTTAGTCACTTTCCCTTCAATCGCGCGTCCTTT-GCCCATCGATTTCCCCT------------------ACGACTCGAAACGTGCCCGCTACCCCGCTCGAGACCAAAAATTTTGCAATATGACCGTAATTTTTTT-GGTGGGGCACTTACCCCGCCACTTGAGCGAAGGGA-GCGTTTGCCCTCTTA-CCATTCTCACAACCTCAATGAGTGCG--TCGTCACGTGTGAAGCAGTCACTAACCATTCAACAATAGGAAGCCGCTGAGCTCGGTAAGGGTTCCTTCAAGTACGCCTGGGTTCTTGACAAGCTCAAGGCCGAGCGTGAGCGTGGTATCACCATCGATATTGCTCTCTGGAAGTTCGAGACTCCTCGCTACTATGTCACCGTCATTGGTATGTTGTCGCTCATGCTTCATTCTACTTCTCTTCGTACTAACATATCACTCAGACGCTCCCGGTCACC
>274_EF-1
GTCGACCACTGTGAGTACTCTCCTCGACAATGAGCATATCTGCCATCGTCAATCCCGACCAAGACCTGGCGGGGTATTTCTCAAAGTCAACATACTGACATCGTTTCACAGACCGGTCACTTGATCTACCAGTGCGGTGGTATCGACAAGCGAACCATCGAGAAGTTCGAGAAGGTTAGTCACTTTCCCTTCAATCGCGCGTCCTTT-GCCCATCGATTTCCCCT------------------ACGACTCGAAACGTGCCCGCTACCCCGCTCGAGACCAAAAATTTTGCAATATGACCGTAATTTTTTT-GGTGGGGCACTTACCCCGCCACTTGAGCGACGGGA-GCGTTTGCCCTCTTA-CCATTCTCACAACCTCAATGAGTGCG--TCGTCACGTGTCAAGCAGTCACTAACCACTCAACAATAGGAAGCCGCTGAGCTCGGTAAGGGTTCCTTCAAGTACGCCTGGGTTCTTGACAAGCTCAAGGCCGAGCGTGAGCGTGGTATCACCATCGATATTGCTCTCTGGAAGTTCGAGACTCCTCGCTACTATGTCACCGTCATTGGTATGTTGTCGCTCATGCTTCATTCTACTTCTCTTCGTACTAACATATCACCCAGACGCTCCCGGTCACC
>269_EF-1
GTCGACCACTGTGAGTACTCTCCTCGACAATGAGCATATCTGCCATCGTCAATCCCGACCAAGACCTGGCGGGGTATTTCTCAAAGTCAACATACTGACATCGTTTCACAGACCGGTCACTTGATCTACCAGTGCGGTGGTATCGACAAGCGAACCATCGAGAAGTTCGAGAAGGTTAGTCACTTTCCCTTCAATCGCGCGTCCTTT-GCCCATCGATTTCCCCT------------------ACGACTCGAAACGTGCCCGCTACCCCGCTCGAGACCAAAAATTTTGCAATATGACCGTAATTTTTTT-GGTGGGGCACTTACCCCGCCACTTGAGCGAAGGGA-GCGTTTGCCCTCTTA-CCATTCTCACAACCTCAATGAGTGCG--TCGTCACGTGTCAAGCAGTCACTAACCATTCAACAATAGGAAGCCGCTGAGCTCGGTAAGGGTTCCTTCAAGTACGCCTGGGTTCTTGACAAGCTCAAGGCCGAGCGTGAGCGTGGTATCACCATCGATATTGCTCTCTGGAAGTTCGAGACTCCTCGCTACTATGTCACCGTCATTGGTATGTTGTCGCTCATGCTTCATTCTACTTCTCTTCGTACTAACATATCACTCAGACGCTCCCGGTCACC
>262_EF-1
GTCGACCACTGTGAGTACTCTCCTCGACAATGAGCATATCTGCCATCGTCAATCCCGACCAAGACCTGGCGGGGTATTTCTCAAAGTCAACATACTGACATCGTTTCACAGACCGGTCACTTGATCTACCAGTGCGGTGGTATCGACAAGCGAACCATCGAGAAGTTCGAGAAGGTTAGTCACTTTCCCTTCAATCGCGCGTCCTTT-GCCCATCGATTTCCCCT------------------ACGACTCGAAACGTGCCCGCTACCCCGCTCGAGACCAAAAATTTTGCAATATGACCGTAATTTTTTT-GGTGGGGCACTTACCCCGCCACTTGAGCGAAGGGA-GCGTTTGCCCTCTTA-CCATTCTCACAACCTCAATGAGTGCG--TCGTCACGTGTGAAGCAGTCACTAACCATTCAACAATAGGAAGCCGCTGAGCTCGGTAAGGGTTCCTTCAAGTACGCCTGGGTTCTTGACAAGCTCAAGGCCGAGCGTGAGCGTGGTATCACCATCGATATTGCTCTCTGGAAGTTCGAGACTCCTCGCTACTATGTCACCGTCATTGGTATGTTGTCGCTCATGCTTCATTCTACTTCTCTTCGTACTAACATATCACTCAGACGCTCCCGGTCACC
>261_EF-1
GTCGACCACTGTGAGTACTCTCCTCGACAATGAGCATATCTGCCATCGTCAATCCCGACCAAGACCTGGCGGGGTATTTCTCAAAGTCAACATACTGACATCGTTTCACAGACCGGTCACTTGATCTACCAGTGCGGTGGTATCGACAAGCGAACCATCGAGAAGTTCGAGAAGGTTAGTCACTTTCCCTTCAATCGCGCGTCCTTT-GCCCATCGATTTCCCCT------------------ACGACTCGAAACGTGCCCGCTACCCCGCTCGAGACCAAAAATTTTGCAATATGACCGTAATTTTTTTTGGTGGGGCACTTACCCCGCCACTTGAGCGACGGGA-GCGTTTGCCCTCTTA-CCATTCTCACAACCTCAATGAGTGCG--TCGTCACGTGTCAAGCAGTCACTAACCATTCAACAATAGGAAGCCGCTGAGCTCGGTAAGGGTTCCTTCAAGTACGCCTGGGTTCTTGACAAGCTCAAGGCCGAGCGTGAGCGTGGTATCACCATCGATATTGCTCTCTGGAAGTTCGAGACTCCTCGCTACTATGTCACCGTCATTGGTATGTTGTCGCTCATGCTTCATTCTACTTCTCTTCGTACTAACATATCACTCAGACGCTCCCGGTCACC
>260_EF-1
GTCGACCACTGTGAGTACTCTCCTCGACAATGAGCATATCTGCCATCGTCAATCCCGACCAAGACCTGGCGGGGTATTTCTCAAAGTCAACATACTGACATCGTTTCACAGACCGGTCACTTGATCTACCAGTGCGGTGGTATCGACAAGCGAACCATCGAGAAGTTCGAGAAGGTTAGTCACTTTCCCTTCAATCGCGCGTCCTTT-GCCCATCGATTTCCCCT------------------ACGACTCGAAACGTGCCCGCTACCCCGCTCGAGACCAAAAATTTTGCAATATGACCGTAATTTTTTT-GGTGGGGCACTTACCCCGCCACTTGAGCGAAGGGA-GCGTTTGCCCTCTTA-CCATTCTCACAACCTCAATGAGTGCG--TCGTCACGTGTGAAGCAGTCACTAACCATTCAACAATAGGAAGCCGCTGAGCTCGGTAAGGGTTCCTTCAAGTACGCCTGGGTTCTTGACAAGCTCAAGGCCGAGCGTGAGCGTGGTATCACCATCGATATTGCTCTCTGGAAGTTCGAGACTCCTCGCTACTATGTCACCGTCATTGGTATGTTGTCGCTCATGCTTCATTCTACTTCTCTTCGTACTAACATATCACTCAGACGCTCCCGGTCACC
>251_EF-1
GTCGACCACTGTGAGTACTCTCCTCGACAATGAGCATATCTGCCATCGTCAATCCCGACCAAGACCTGGCGGGGTATTTCTCAAAGTCAACATACTGACATCGTTTCACAGACCGGTCACTTGATCTACCAGTGCGGTGGTATCGACAAGCGAACCATCGAGAAGTTCGAGAAGGTTAGTCACTTTCCCTTCAATCGCGCGTCCTTT-GCCCATCGATTTCCCCT------------------ACGACTCGAAACGTGCCCGCTACCCCGCTCGAGACCAAAAATTTTGCAATATGACCGTAATTTTTTT-GGTGGGGCACTTACCCCGCCACTTGAGCGAAGGGA-GCGTTTGCCCTCTTA-CCATTCTCACAACCTCAATGAGTGCG--TCGTCACGTGTCAAGCAGTCACTAACCATTCAACAATAGGAAGCCGCTGAGCTCGGTAAGGGTTCCTTCAAGTACGCCTGGGTTCTTGACAAGCTCAAGGCCGAGCGTGAGCGTGGTATCACCATCGATATTGCTCTCTGGAAGTTCGAGACTCCTCGCTACTATGTCACCGTCATTGGTATGTTGTCGCTCATGCTTCATTCTACTTCTCTTCGTACTAACATATCACTCAGACGCTCCCGGTCACC
>239_EF-1
GTCGACCACTGTGAGTACTCTCCTCGACAATGAGCATATCTGCCATCGTCAATCCCGACCAAGACCTGGCGGGGTATTTCTCAAAGTCAACATACTGACATCGTTTCACAGACCGGTCACTTGATCTACCAGTGCGGTGGTATCGACAAGCGAACCATCGAGAAGTTCGAGAAGGTTAGTCACTTTCCCTTCAATCGCGCGTCCTTT-GCCCATCGATTTCCCCT------------------ACGACTCGAAACGTGCCCGCTACCCCGCTCGAGACCAAAAATTTTGCAATATGACCGTAATTTTTTT-GGTGGGGCACTTACCCCGCCACTTGAGCGAAGGGA-GCGTTTGCCCTCTTA-CCATTCTCACAACCTCAATGAGTGCG--TCGTCACGTGTGAAGCAGTCACTAACCATTCAACAATAGGAAGCCGCTGAGCTCGGTAAGGGTTCCTTCAAGTACGCCTGGGTTCTTGACAAGCTCAAGGCCGAGCGTGAGCGTGGTATCACCATCGATATTGCTCTCTGGAAGTTCGAGACTCCTCGCTACTATGTCACCGTCATTGGTATGTTGTCGCTCATGCTTCATTCTACTTCTCTTCGTACTAACATATCACTCAGACGCTCCCGGTCACC
>231_EF-1
GTCGACCACTGTGAGTACTCTCCTCGACAATGAGCATATCTGCCATCGTCAATCCCGACCAAGACCTGGCGGGGTATTTCTCAAAGTCAACATACTGACATCGTTTCACAGACCGGTCACTTGATCTACCAGTGCGGTGGTATCGACAAGCGAACCATCGAGAAGTTCGAGAAGGTTAGTCACTTTCCCTTCAATCGCGCGTCCTTT-GCCCATCGATTTCCCCT------------------ACGACTCGAAACGTGCCCGCTACCCCGCTCGAGACCAAAAATTTTGCAATATGACCGTAATTTTTTT-GGTGGGGCACTTACCCCGCCACTTGAGCGAAGGGA-GCGTTTGCCCTCTTA-CCATTCTCACAACCTCAATGAGTGCG--TCGTCACGTGTGAAGCAGTCACTAACCATTCAACAATAGGAAGCCGCTGAGCTCGGTAAGGGTTCCTTCAAGTACGCCTGGGTTCTTGACAAGCTCAAGGCCGAGCGTGAGCGTGGTATCACCATCGATATTGCTCTCTGGAAGTTCGAGACTCCTCGCTACTATGTCACCGTCATTGGTATGTTGTCGCTCATGCTTCATTCTACTTCTCTTCGTACTAACATATCACTCAGACGCTCCCGGTCACC
>192_EF-1
GTCGACCACTGTGAGTACTCTCCTCGACAATGAGCATATCTGCCATCGTCAATCCCGACCAAGACCTGGCGGGGTATTTCTCAAAGTCAACATACTGACATCGTTTCACAGACCGGTCACTTGATCTACCAGTGCGGTGGTATCGACAAGCGAACCATCGAGAAGTTCGAGAAGGTTAGTCACTTTCCCTTCAATCGCGCGTCCTTT-GCCCATCGATTTCCCCT------------------ACGACTCGAAACGTGCCCGCTACCCCGCTCGAGACCAAAAATTTTGCAATATGACCGTAATTTTTTT-GGTGGGGCACTTACCCCGCCACTTGAGCGAAGGGA-GCGTTTGCCCTCTTA-CCATTCTCACAACCTCAATGAGTGCG--TCGTCACGTGTCAAGCAGTCACTAACCATTCAACAATAGGAAGCCGCTGAGCTCGGTAAGGGTTCCTTCAAGTACGCCTGGGTTCTTGACAAGCTCAAGGCCGAGCGTGAGCGTGGTATCACCATCGATATTGCTCTCTGGAAGTTCGAGACTCCTCGCTACTATGTCACCGTCATTGGTATGTTGTCGCTCATGCTTCATTCTACTTCTCTTCGTACTAACATATCACTCAGACGCTCCCGGTCACC
>191_EF-1
GTCGACCACTGTGAGTACTCTCCTCGACAATGAGCATATCTGCCATCGTCAATCCCGACCAAGACCTGGCGGGGTATTTCTCAAAGTCAACATACTGACATCGTTTCACAGACCGGTCACTTGATCTACCAGTGCGGTGGTATCGACAAGCGAACCATCGAGAAGTTCGAGAAGGTTAGTCACTTTCCCTTCAATCGCGCGTCCTTT-GCCCATCGATTTCCCCT------------------ACGACTCGAAACGTGCCCGCTACCCCGCTCGAGACCAAAAATTTTGCAATATGACCGTAATTTTTTTTGGTGGGGCACTTACCCCGCCACTTGAGCGACGGGA-GCGTTTGCCCTCTTA-CCATTCTCACAACCTCAATGAGTGCG--TCGTCACGTGTCAAGCAGTCACTAACCATTCAACAATAGGAAGCCGCTGAGCTCGGTAAGGGTTCCTTCAAGTACGCCTGGGTTCTTGACAAGCTCAAGGCCGAGCGTGAGCGTGGTATCACCATCGATATTGCTCTCTGGAAGTTCGAGACTCCTCGCTACTATGTCACCGTCATTGGTATGTTGTCGCTCATGCTTCATTCTACTTCTCTTCGTACTAACATATCACTCAGACGCTCCCGGTCACC
>108_EF-1
GTCGACCACTGTGAGTACTCTCCTCGACAATGAGCATATCTGCCATCGTCAATCCCGACCAAGACCTGGCGGGGTATTTCTCAAAGTCAACATACTGACATCGTTTCACAGACCGGTCACTTGATCTACCAGTGCGGTGGTATCGACAAGCGAACCATCGAGAAGTTCGAGAAGGTTAGTCACTTTCCCTTCAATCGCGCGTCCTTT-GCCCATCGATTTCCCCT------------------ACGACTCGAAACGTGCCCGCTACCCCGCTCGAGACCAAAAATTTTGCAATATGACCGTAATTTTTTT-GGTGGGGCACTTACCCCGCCACTTGAGCGACGGGA-GCGTTTGCCCTCTTA-CCATTCTCACAACCTCAATGAGTGCG--TCGTCACGTGTCAAGCAGTCACTAACCACTCAACAATAGGAAGCCGCTGAGCTCGGTAAGGGTTCCTTCAAGTACGCCTGGGTTCTTGACAAGCTCAAGGCCGAGCGTGAGCGTGGTATCACCATCGATATTGCTCTCTGGAAGTTCGAGACTCCTCGCTACTATGTCACCGTCATTGGTATGTTGTCGCTCATGCTTCATTCTACTTCTCTTCGTACTAACATATCACCCAGACGCTCCCGGTCACC
>105_EF-1
GTCGACCACTGTGAGTACTCTCCTCGACAATGAGCATATCTGCCATCGTCAATCCCGACCAAGACCTGGCGGGGTATTTCTCAAAGTCAACATACTGACATCGTTTCACAGACCGGTCACTTGATCTACCAGTGCGGTGGTATCGACAAGCGAACCATCGAGAAGTTCGAGAAGGTTAGTCACTTTCCCTTCAATCGCGCGTCCTTT-GCCCATCGATTTCCCCT------------------ACGACTCGAAACGTGCCCGCTACCCCGCTCGAGACCAAAAATTTTGCAATATGACCGTAATTTTTTT-GGTGGGGCACTTACCCCGCCACTTGAGCGAAGGGA-GCGTTTGCCCTCTTA-CCATTCTCACAACCTCAATGAGTGCG--TCGTCACGTGTCAAGCAGTCACTAACCATTCAACAATAGGAAGCCGCTGAGCTCGGTAAGGGTTCCTTCAAGTACGCCTGGGTTCTTGACAAGCTCAAGGCCGAGCGTGAGCGTGGTATCACCATCGATATTGCTCTCTGGAAGTTCGAGACTCCTCGCTACTATGTCACCGTCATTGGTATGTTGTCGCTCATGCTTCATTCTACTTCTCTTCGTACTAACATATCACTCAGACGCTCCCGGTCACC
>103_EF-1
GTCGACCACTGTGAGTACTCTCCTCGACAATGAGCATATCTGCCATCGTCAATCCCGACCAAGACCTGGCGGGGTATTTCTCAAAGTCAACATACTGACATCGTTTCACAGACCGGTCACTTGATCTACCAGTGCGGTGGTATCGACAAGCGAACCATCGAGAAGTTCGAGAAGGTTAGTCACTTTCCCTTCAATCGCGCGTCCTTT-GCCCATCGATTTCCCCT------------------ACGACTCGAAACGTGCCCGCTACCCCGCTCGAGACCAAAAATTTTGCAATATGACCGTAATTTTTTT-GGTGGGGCACTTACCCCGCCACTTGAGCGAAGGGA-GCGTTTGCCCTCTTA-CCATTCTCACAACCTCAATGAGTGCG--TCGTCACGTGTCAAGCAGTCACTAACCATTCAACAATAGGAAGCCGCTGAGCTCGGTAAGGGTTCCTTCAAGTACGCCTGGGTTCTTGACAAGCTCAAGGCCGAGCGTGAGCGTGGTATCACCATCGATATTGCTCTCTGGAAGTTCGAGACTCCTCGCTACTATGTCACCGTCATTGGTATGTTGTCGCTCATGCTTCATTCTACTTCTCTTCGTACTAACATATCACTCAGACGCTCCCGGTCACC
>102_EF-1
GTCGACCACTGTGAGTACTCTCCTCGACAATGAGCATATCTGCCATCGTCAATCCCGACCAAGACCTGGCGGGGTATTTCTCAAAGTCAACATACTGACATCGTTTCACAGACCGGTCACTTGATCTACCAGTGCGGTGGTATCGACAAGCGAACCATCGAGAAGTTCGAGAAGGTTAGTCACTTTCCCTTCAATCGCGCGTCCTTT-GCCCATCGATTTCCCCT------------------ACGACTCGAAACGTGCCCGCTACCCCGCTCGAGACCAAAAATTTTGCAATATGACCGTAATTTTTTT-GGTGGGGCACTTACCCCGCCACTTGAGCGAAGGGA-GCGTTTGCCCTCTTA-CCATTCTCACAACCTCAATGAGTGCG--TCGTCACGTGTCAAGCAGTCACTAACCATTCAACAATAGGAAGCCGCTGAGCTCGGTAAGGGTTCCTTCAAGTACGCCTGGGTTCTTGACAAGCTCAAGGCCGAGCGTGAGCGTGGTATCACCATCGATATTGCTCTCTGGAAGTTCGAGACTCCTCGCTACTATGTCACCGTCATTGGTATGTTGTCGCTCATGCTTCATTCTACTTCTCTTCGTACTAACATATCACTCAGACGCTCCCGGTCACC
>370_EF-1
GTCGACCACTGTGAGTACTCTCCTCGACAATGAGCATATCTGCCATCGTCAATCCCGACCAAGACCTGGCGGGGTATTTCTCAAAGTCAACATACTGACATCGTTTCACAGACCGGTCACTTGATCTACCAGTGCGGTGGTATCGACAAGCGAACCATCGAGAAGTTCGAGAAGGTTAGTCACTTTCCCTTCAATCGCGCGTCCTTT-GCCCATCGATTTCCCCT------------------ACGACTCGAAACGTGCCCGCTACCCCGCTCGAGACCAAAAATTTTGCAATATGACCGTAATTTTTTT-GGTGGGGCACTTACCCCGCCACTTGAGCGAAGGGA-GCGTTTGCCCTCTTA-CCATTCTCACAACCTCAATGAGTGCG--TCGTCACGTGTGAAGCAGTCACTAACCATTCAACAATAGGAAGCCGCTGAGCTCGGTAAGGGTTCCTTCAAGTACGCCTGGGTTCTTGACAAGCTCAAGGCCGAGCGTGAGCGTGGTATCACCATCGATATTGCTCTCTGGAAGTTCGAGACTCCTCGCTACTATGTCACCGTCATTGGTATGTTGTCGCTCATGCTTCATTCTACTTCTCTTCGTACTAACATATCACTCAGACGCTCCCGGTCACC
