# Supplementary material for: Diversity and temporal distribution of Fusarium oxysporum f. sp. vasinfectum races and genotypes as influenced by Gossypium cultivar
Source: Front Fungal Biol. 2022 Oct 20;3:1022761. doi: 10.3389/ffunb.2022.1022761 (PMC10512365; doi:10.3389/ffunb.2022.1022761)
Supplement: Supplementary file 1 [file DataSheet_1.zip › sequience data/2019/bt isolates.fas]

>Race_1_(ATCC_16421)
AGAGTGGGTGATCTGGAAACCCTGGAGGCAATCGCAGCCCTCGGCCTCACGGCGGACGACGTCGAGGACCTGGTCGACAAGTTCGGCACCCTCAGTGTAGTGACCCTTGGCCCAGTTGTTTCCAGCACCGGACTGGCCGAAAACGAAGTTGTCGGGACGGAAGAGCTGACCGAAGGGACCAGCACGGACGGCGTCCATGGTACCAGGCTCAAGATCGACGAGGACGGCTCGGGGAACATACTTGTTGCCAGAGGCCTAGTTGTG--TGAGCTTGG---GAATTCTTGACATTGACTGTTAATGCATACCTCGTTGAAGTAGACACTCATGCGCTCGAGCTGGAGCTCGGAGGTACCGTTGTAGACACCATTGCTGTCGAGGCCGTGCTCGCCAGAGATGGTCTGCCAGAAA
>Race1_(CA10)
AGAGTGGGTGATCTGGAAACCCTGGAGGCAATCGCAGCCCTCGGCCTCACGGCGGACGACGTCGAGGACCTGGTCGACAAGTTCGGCACCCTCAGTGTAGTGACCCTTGGCCCAGTTGTTTCCAGCACCGGACTGGCCGAAAACGAAGTTGTCGGGACGGAAGAGCTGACCGAAGGGACCAGCACGGACGGCGTCCATGGTACCAGGCTCAAGATCGACGAGGACGGCTCGGGGAACATACTTGTTGCCAGAGGCCTAGTTGTG--TGAGCTTGG---GAATTCTTGACATTGACTGTTAATGCATACCTCGTTGAAGTAGACACTCATGCGCTCGAGCTGGAGCTCGGAGGTACCGTTGTAGACACCATTGCTGTCGAGGCCGTGCTCGCCAGAGATGGTCTGCCAGAAA
>Race_2_(ATCC_16611)
AGAGTGGGTGATCTGGAAACCCTGGAGGCAATCGCAGCCCTCGGCCTCACGGCGGACGACGTCGAGGACCTGGTCGACAAGTTCGGCACCCTCAGTGTAGTGACCCTTGGCCCAGTTGTTTCCAGCACCGGACTGGCCGAAAACGAAGTTGTCGGGACGGAAGAGCTGACCGAAGGGACCAGCACGGACGGCGTCCATGGTACCAGGCTCAAGATCGACGAGGACGGCTCGGGGAACATACTTGTTGCCAGAGGCCTAGTTGTG--TGAGCTTGG---GAATTCTTGACATTGACTGTTAATGCATACCTCGTTGAAGTAGACACTCATGCGCTCGAGCTGGAGCTCGGAGGTACCGTTGTAGACACCATTGCTGTCGAGGCCGTGCTCGCCAGAGATGGTCTGCCAGAAA
>Race_3_(ATCC_16612)
AGAGTGGGTGATCTGGAAACCCTGGAGGCAATCGCAGCCCTCGGCCTCACGGCGGACGACGTCGAGGACCTGGTCGACAAGTTCGGCACCCTCAGTGTAGTGACCCTTGGCCCAATTGTTTCCAGCACCGGACTGACCGAAAACGAAGTTGTCGGGACGGAAGAGCTGACCGAAGGGACCAGCACGGACGGCGTCCATGGTACCAGGCTCAAGATCGACGAGGACGGCTCGGGGAACATACTTGTTGCCAGAGGCCTAGTTGTG--TGAGCTTGG---GAATTCTTGACATTGACTGTTAATGCATACCTCGTTGAAGTAGACACTCATGCGCTCGAGCTGGAGCTCGGAGGTACCGTTGTAGACACCATTGCTGTCGAGGCCGTGCTCGCCAGAGATGGTCTGCCAGAAA
>Race_3_(CA3)
AGAGTGGGTGATCTGGAAACCCTGGAGGCAATCGCAGCCCTCGGCCTCACGGCGGACGACGTCGAGGACCTGGTCGACAAGTTCGGCACCCTCAGTGTAGTGACCCTTGGCCCAATTGTTTCCAGCACCGGACTGACCGAAAACGAAGTTGTCGGGACGGAAGAGCTGACCGAAGGGACCAGCACGGACGGCGTCCATGGTACCAGGCTCAAGATCGACGAGGACGGCTCGGGGAACATACTTGTTGCCAGAGGCCTAGTTGTG--TGAGCTTGG---GAATTCTTGACATTGACTGTTAATGCATACCTCGTTGAAGTAGACACTCATGCGCTCGAGCTGGAGCTCGGAGGTACCGTTGTAGACACCATTGCTGTCGAGGCCGTGCTCGCCAGAGATGGTCTGCCAGAAA
>Race_4_(ATCC_16613)
AGAGTGGGTGATCTGGAAACCCTGGAGGCAATCGCAGCCCTCGGCCTCACGGCGGACGACGTCGAGGACCTGGTCGACAAGTTCGGCACCCTCAGTGTAGTGACCCTTGGCCCAGTTGTTTCCAGCACCGGACTGACCGAAAACGAAGTTGTCGGGACGGAAGAGCTGACCGAAGGGACCAGCACGGACGGCGTCCATGGTACCAGGCTCAAGATCGACGAGGACGGCTCGGGGAACATACTTGTTGCCAGAGGCCTAGTTGTG--TGAGCTTGG---GAATTCTTGACATTGACTGTTAATGCATACCTCGTTGAAGTAGACACTCATGCGCTCGAGCTGGAGCTCGGAGGTACCGTTGTAGACACCATTGCTGTCGAGGCCGTGCTCGCCAGAGATGGTCTGCCAGAAA
>Race_4_(CA14)
AGAGTGGGTGATCTGGAAACCCTGGAGGCAATCGCAGCCCTCGGCCTCACGGCGGACGACGTCGAGGACCTGGTCGACAAGTTCGGCACCCTCAGTGTAGTGACCCTTGGCCCAGTTGTTTCCAGCACCGGACTGACCGAAAACGAAGTTGTCGGGACGGAAGAGCTGACCGAAGGGACCAGCACGGACGGCGTCCATGGTACCAGGCTCAAGATCGACGAGGACGGCTCGGGGAACATACTTGTTGCCAGAGGCCTAGTTGTG--TGAGCTTGG---GAATTCTTGACATTGACTGTTAATGCATACCTCGTTGAAGTAGACACTCATGCGCTCGAGCTGGAGCTCGGAGGTACCGTTGTAGACACCATTGCTGTCGAGGCCGTGCTCGCCAGAGATGGTCTGCCAGAAA
>MDS-12_(AL-KL11)
AGAGTGGGTGATCTGGAAACCCTGGAGGCAATCGCAGCCCTCGGCCTCACGGCGGACGACGTCGAGGACCTGGTCGACAAGTTCGGCACCCTCAGTGTAGTGACCCTTGGCCCAGTTGTTTCCAGCACCGGACTGACCGAAAACGAAGTTGTCGGGACGGAAGAGCTGACCGAAGGGACCAGCACGGACGGCGTCCATGGTACCAGGCTCAAGATCGACGAGGACGGCTCGGGGAACATACTTGTTGCCAGAGGCCTAGTTGTG--TGAGCTTGG---GAATTCTTGACATTGACTGTTAATGCATACCTCGTTGAAGTAGACACTCATGCGCTCGAGCTGGAGCTCGGAGGTACCGTTGTAGACACCATTGCTGTCGAGGCCGTGCTCGCCAGAGATGGTTTGCCAGAAA
>MDS-12_(MS-GL10)
AGAGTGGGTGATCTGGAAACCCTGGAGGCAATCGCAGCCCTCGGCCTCACGGCGGACGACGTCGAGGACCTGGTCGACAAGTTCGGCACCCTCAGTGTAGTGACCCTTGGCCCAGTTGTTTCCAGCACCGGACTGACCGAAAACGAAGTTGTCGGGACGGAAGAGCTGACCGAAGGGACCAGCACGGACGGCGTCCATGGTACCAGGCTCAAGATCGACGAGGACGGCTCGGGGAACATACTTGTTGCCAGAGGCCTAGTTGTG--TGAGCTTGG---GAATTCTTGACATTGACTGTTAATGCATACCTCGTTGAAGTAGACACTCATGCGCTCGAGCTGGAGCTCGGAGGTACCGTTGTAGACACCATTGCTGTCGAGGCCGTGCTCGCCAGAGATGGTTTGCCAGAAA
>Race_8_(O31665)
AGAGTGGGTGATCTGGAAACCCTGGAGGCAATCGCAGCCCTCGGCCTCACGGCGGACGACGTCGAGGACCTGGTCGACAAGTTCGGCACCCTCAGTGTAGTGACCCTTGGCCCAGTTGTTTCCAGCACCGGACTGACCGAAAACGAAGTTGTCGGGACGGAAGAGCTGACCGAAGGGACCAGCACGGACGGCGTCCATGGTACCAGGCTCAAGATCGACGAGGACGGCTCGGGGAACATACTTGTTGCCAGAGGCCTAGTTGTG--TGAGCTTGG---GAATTCTTGACATTGACTGTTAATGCATACCTCGTTGAAGTAGACACTCATGCGCTCGAGCTGGAGCTCGGAGGTACCGTTGTAGACACCATTGCTGTCGAGGCCGTGCTCGCCAGAGATGGTCTGCCAGAAA
>Race_8_(CA1)
AGAGTGGGTGATCTGGAAACCCTGGAGGCAATCGCAGCCCTCGGCCTCACGGCGGACGACGTCGAGGACCTGGTCGACAAGTTCGGCACCCTCAGTGTAGTGACCCTTGGCCCAGTTGTTTCCAGCACCGGACTGACCGAAAACGAAGTTGTCGGGACGGAAGAGCTGACCGAAGGGACCAGCACGGACGGCGTCCATGGTACCAGGCTCAAGATCGACGAGGACGGCTCGGGGAACATACTTGTTGCCAGAGGCCTAGTTGTG--TGAGCTTGG---GAATTCTTGACATTGACTGTTAATGCATACCTCGTTGAAGTAGACACTCATGCGCTCGAGCTGGAGCTCGGAGGTACCGTTGTAGACACCATTGCTGTCGAGGCCGTGCTCGCCAGAGATGGTCTGCCAGAAA
>LA_108
AGAGTGGGTGATCTGGAAACCCTGGAGGCAATCGCAGCCCTCGGCCTCACGGCGGACGACGTCGAGGACCTGGTCGACAAGTTCGGCACCCTCAGTGTAGTGACCCTTGGCCCAGTTGTTTCCAGCACCGGACTGACCGAAAACGAAGTTGTCGGGACGGAAGAGCTGACCGAAGGGACCAGCACGGACGGCGTCCATGGTACCAGGCTCAAGATCGACGAGGACGGCTCGGGGAACATACTTGTTGCCAGAGGCCTAGTTGTG--TGAGCTTGG---GAATTCTTGACATTGACTGTTAATGCATACCTCGTTGAAGTAGACACTCATGCGCTCGAGCTGGAGCTCGGAGGTACCGTTGTAGACACCATTGCTGTCGAGGCCGTGCTCGCCAGAGATGGTCTGCCAGAAA
>LA_110
AGAGTGGGTGATCTGGAAACCCTGGAGGCAATCGCAGCCCTCGGCCTCACGGCGGACGACGTCGAGGACCTGGTCGACAAGTTCGGCACCCTCAGTGTAGTGACCCTTGGCCCAGTTGTTTCCAGCACCGGACTGACCGAAAACGAAGTTGTCGGGACGGAAGAGCTGACCGAAGGGACCAGCACGGACGGCGTCCATGGTACCAGGCTCAAGATCGACGAGGACGGCTCGGGGAACATACTTGTTGCCAGAGGCCTAGTTGTG--TGAGCTTGG---GAATTCTTGACATTGACTGTTAATGCATACCTCGTTGAAGTAGACACTCATGCGCTCGAGCTGGAGCTCGGAGGTACCGTTGTAGACACCATTGCTGTCGAGGCCGTGCTCGCCAGAGATGGTCTGCCAGAAA
>LA_112
AGAGTGGGTGATCTGGAAACCCTGGAGGCAATCGCAGCCCTCGGCCTCACGGCGGACGACGTCGAGGACCTGGTCGACAAGTTCGGCACCCTCAGTGTAGTGACCCTTGGCCCAGTTGTTTCCAGCACCGGACTGACCGAAAACGAAGTTGTCGGGACGGAAGAGCTGACCGAAGGGACCAGCACGGACGGCGTCCATGGTACCAGGCTCAAGATCGACGAGGACGGCTCGGGGAACATACTTGTTGCCAGAGGCCTAGTTGTG--TGAGCTTGG---GAATTCTTGACATTGACTGTTAATGCATACCTCGTTGAAGTAGACACTCATGCGCTCGAGCTGGAGCTCGGAGGTACCGTTGTAGACACCATTGCTGTCGAGGCCGTGCTCGCCAGAGATGGTCTGCCAGAAA
>LA_127
AGAGTGGGTGATCTGGAAACCCTGGAGGCAATCGCAGCCCTCGGCCTCACGGCGGACGACGTCGAGGACCTGGTCGACAAGTTCGGCACCCTCAGTGTAGTGACCCTTGGCCCAGTTGTTTCCAGCACCGGACTGACCGAAAACGAAGTTGTCGGGACGGAAGAGCTGACCGAAGGGACCAGCACGGACGGCGTCCATGGTACCAGGCTCAAGATCGACGAGGACGGCTCGGGGAACGTACTTGTTGCCAGAGGCCTAGTTGTG--TGAGCTTGG---GAATTCTTGACATTGACTGTTAATGCATACCTCGTTGAAGTAGACACTCATGCGCTCGAGCTGGAGCTCGGAGGTACCGTTGTAGACACCATTGCTGTCGAGGCCGTGCTCGCCAGAGATGGTCTGCCAGAAA
>LA_140
AGAGTGGGTGATCTGGAAACCCTGGAGGCAATCGCAGCCCTCGGCCTCACGGCGGACGACGTCGAGGACCTGGTCGACAAGTTCGGCACCCTCAGTGTAGTGACCCTTGGCCCAGTTGTTTCCAGCACCGGACTGACCGAAAACGAAGTTGTCGGGACGGAAGAGCTGACCGAAGGGACCAGCACGGACGGCGTCCATGGTACCAGGCTCAAGATCGACGAGGACGGCTCGGGGAACGTACTTGTTGCCAGAGGCCTAGTTGTG--TGAGCTTGG---GAATTCTTGACATTGACTGTTAATGCATACCTCGTTGAAGTAGACACTCATGCGCTCGAGCTGGAGCTCGGAGGTACCGTTGTAGACACCATTGCTGTCGAGGCCGTGCTCGCCAGAGATGGTCTGCCAGAAA
>AUST16
AGAGTGGGTGATCTGGAAACCCTGGAGGCAATCGCAGCCCTCGGCCTCACGACGGACGACGTCGAGGACCTGGTCGACAAGTTCGGCACCCTCAGTGTAGTGACCCTTGGCCCAGTTGTTTCCAGCACCGGACTGACCGAAAACGAAGTTGTCGGGACGGAAGAGCTGACCGAAGGGACCAGCACGGACGGCGTCCATGGTACCAGGCTCAAGATCGACGAGGACGGCTCGGGGAACATACTTGTTGCCAGAGGCCTAGTTGTG--TGAGCTTGG---GAATTCTTGACATTGACTGTTAATGCATACCTCGTTGAAGTAGACACTCATGCGCTCGAGCTGGAGCTCGGAGGTACCGTTGTAGACACCATTGCTGTCGAGGCCGTGCTCGCCAGAGATGGTCTGCCAGAAA
>AUST19
AGAGTGGGTGATCTGGAAACCCTGGAGGCAATCGCAGCCCTCGGCCTCACGGCGGACGACGTCGAGGACCTGGTCGACAAGTTCGGCACCCTCAGTGTAGTGACCCTTGGCCCAGTTGTTTCCAGCACCGGACTGACCGAAAACGAAGTTGTCGGGACGGAAGAGCTGACCGAAGGGACCAGCACGGACGGCGTCCATGGTACCAGGCTCAAGATCGACGAGGACGGCTCGGGGAACATACTTGTTGCCAGAGGCCTAGTTGTG--TGAGCTTGG---GAATTCTTGACATTGACTGTTAATGCATACCTCGTTGAAGTAGACACTCATGCGCTCGAGCTGGAGCTCGGAGGTACCGTTGTAGACACCATTGCTGTCGAGGCCGTGCTCGCCAGAGATGGTCTGCCAGAAA
>Fusarium_oxysporum_(Fo1502)
AGAGTGGGTGATTTGGAAACCCTGGAGGCAATCGCAGCCCTCGGCCTCACGGCGGACGACGTCGAGGACCTGGTCGACAAGTTCGGCACCCTCTGTGTAGTGACCCTTGGCCCAGTTGTTTCCAGCACCGGACTGACCGAAAACAAAGTTGTCGGGACGGAAGAGCTGACCGAAGGGACCAGCACGGACGGCGTCCATGGTACCAGGCTCAAGATCGACGAGGACGGCTCGAGGAACATACTTGTTGCCAGAGGCCTAGTTGTG--TGAGCTTGG---GT-TTCTTGACATTGACTGTCAATACATACCTCGTTGAAGTAGACACTCATGCGCTCGAGCTGGAGCTCGGAGGTACCGTTGTAGACACCATTGCTGTCGAGGCCGTGCTCGCCAGAGATGGTCTGCCAGAAA
>40_BT
AGAGTGGGTGATCTGGAAACCCTGGAGGCAATCGCAGCCCTCGGCCTCACGGCGGACGACGTCGAGGACCTGGTCGACAAGTTCGGCACCCTCAGTGTAGTGACCCTTGGCCCAGTTGTTTCCAGCACCGGACTGACCGAAAACGAAGTTGTCGGGACGGAAGAGCTGACCGAAGGGACCAGCACGGACGGCGTCCATGGTACCAGGCTCAAGATCGACGAGGACGGCTCGGGGAACATACTTGTTGCCAGAGGCCTAGTTGTG--TGAGCTTGG---GAATTCTTGACATTGACTGTTAATGCATACCTCGTTGAAGTAGACACTCATGCGCTCGAGCTGGAGCTCGGAGGTACCGTTGTAGACACCATTGCTGTCGAGGCCGTGCTCGCCAGAGATGGTCTGCCAGAAA
>39_BT
AGAGTGGGTGATCTGGAAACCCTGGAGGCAATCGCAGCCCTCGGCCTCACGGCGGACGACGTCGAGGACCTGGTCGACAAGTTCGGCACCCTCAGTGTAGTGACCCTTGGCCCAGTTGTTTCCAGCACCGGACTGACCGAAAACGAAGTTGTCGGGACGGAAGAGCTGACCGAAGGGACCAGCACGGACGGCGTCCATGGTACCAGGCTCAAGATCGACGAGGACGGCTCGGGGAACATACTTGTTGCCAGAGGCCTAGTTGTG--TGAGCTTGG---GAATTCTTGACATTGACTGTTAATGCATACCTCGTTGAAGTAGACACTCATGCGCTCGAGCTGGAGCTCGGAGGTACCGTTGTAGACACCATTGCTGTCGAGGCCGTGCTCGCCAGAGATGGTCTGCCAGAAA
>38_BT
AGAGTGGGTGATCTGGAAACCCTGGAGGCAATCGCAGCCCTCGGCCTCACGGCGGACGACGTCGAGGACCTGGTCGACAAGTTCGGCACCCTCAGTGTAGTGACCCTTGGCCCAGTTGTTTCCAGCACCGGACTGGCCGAAAACGAAGTTGTCGGGACGGAAGAGCTGACCGAAGGGACCAGCACGGACGGCGTCCATGGTACCAGGCTCAAGATCGACGAGGACGGCTCGGGGAACATACTTGTTGCCAGAGGCCTAGTTGTG--TGAGCTTGG---GAATTCTTGACATTGACTGTTAATGCATACCTCGTTGAAGTAGACACTCATGCGCTCGAGCTGGAGCTCGGAGGTACCGTTGTAGACACCATTGCTGTCGAGGCCGTGCTCGCCAGAGATGGTCTGCCAGAAA
>37_BT
AGAGTGGGTGATCTGGAAACCCTGGAGGCAATCGCAGCCCTCGGCCTCACGGCGGACGACGTCGAGGACCTGGTCGACAAGTTCGGCACCCTCAGTGTAGTGACCCTTGGCCCAGTTGTTTCCAGCACCGGACTGGCCGAAAACGAAGTTGTCGGGACGGAAGAGCTGACCGAAGGGACCAGCACGGACGGCGTCCATGGTACCAGGCTCAAGATCGACGAGGACGGCTCGGGGAACATACTTGTTGCCAGAGGCCTAGTTGTG--TGAGCTTGG---GAATTCTTGACATTGACTGTTAATGCATACCTCGTTGAAGTAGACACTCATGCGCTCGAGCTGGAGCTCGGAGGTACCGTTGTAGACACCATTGCTGTCGAGGCCGTGCTCGCCAGAGATGGTCTGCCAGAAA
>36_BT
AGAGTGGGTGATCTGGAAACCCTGGAGGCAATCGCAGCCCTCGGCCTCACGGCGGACGACGTCGAGGACCTGGTCGACAAGTTCGGCACCCTCAGTGTAGTGACCCTTGGCCCAGTTGTTTCCAGCACCGGACTGGCCGAAAACGAAGTTGTCGGGACGGAAGAGCTGACCGAAGGGACCAGCACGGACGGCGTCCATGGTACCAGGCTCAAGATCGACGAGGACGGCTCGGGGAACATACTTGTTGCCAGAGGCCTAGTTGTG--TGAGCTTGG---GAATTCTTGACATTGACTGTTAATGCATACCTCGTTGAAGTAGACACTCATGCGCTCGAGCTGGAGCTCGGAGGTACCGTTGTAGACACCATTGCTGTCGAGGCCGTGCTCGCCAGAGATGGTCTGCCAGAAA
>35_BT
AGAGTGGGTGATCTGGAAACCCTGGAGGCAATCGCAGCCCTCGGCCTCACGGCGGACGACGTCGAGGACCTGGTCGACAAGTTCGGCACCCTCAGTGTAGTGACCCTTGGCCCAGTTGTTTCCAGCACCGGACTGACCGAAAACGAAGTTGTCGGGACGGAAGAGCTGACCGAAGGGACCAGCACGGACGGCGTCCATGGTACCAGGCTCAAGATCGACGAGGACGGCTCGGGGAACATACTTGTTGCCAGAGGCCTAGTTGTG--TGAGCTTGG---GAATTCTTGACATTGACTGTTAATGCATACCTCGTTGAAGTAGACACTCATGCGCTCGAGCTGGAGCTCGGAGGTACCGTTGTAGACACCATTGCTGTCGAGGCCGTGCTCGCCAGAGATGGTCTGCCAGAAA
>34_BT
AGAGTGGGTGATCTGGAAACCCTGGAGGCAATCGCAGCCCTCGGCCTCACGGCGGACGACGTCGAGGACCTGGTCGACAAGTTCGGCACCCTCAGTGTAGTGACCCTTGGCCCAGTTGTTTCCAGCACCGGACTGGCCGAAAACGAAGTTGTCGGGACGGAAGAGCTGACCGAAGGGACCAGCACGGACGGCGTCCATGGTACCAGGCTCAAGATCGACGAGGACGGCTCGGGGAACATACTTGTTGCCAGAGGCCTAGTTGTG--TGAGCTTGG---GAATTCTTGACATTGACTGTTAATGCATACCTCGTTGAAGTAGACACTCATGCGCTCGAGCTGGAGCTCGGAGGTACCGTTGTAGACACCATTGCTGTCGAGGCCGTGCTCGCCAGAGATGGTCTGCCAGAAA
>33_BT
AGAGTGGGTGATCTGGAAACCCTGGAGGCAATCGCAGCCCTCGGCCTCACGGCGGACGACGTCGAGGACCTGGTCGACAAGTTCGGCACCCTCAGTGTAGTGACCCTTGGCCCAGTTGTTTCCAGCACCGGACTGGCCGAAAACGAAGTTGTCGGGACGGAAGAGCTGACCGAAGGGACCAGCACGGACGGCGTCCATGGTACCAGGCTCAAGATCGACGAGGACGGCTCGGGGAACATACTTGTTGCCAGAGGCCTAGTTGTG--TGAGCTTGG---GAATTCTTGACATTGACTGTTAATGCATACCTCGTTGAAGTAGACACTCATGCGCTCGAGCTGGAGCTCGGAGGTACCGTTGTAGACACCATTGCTGTCGAGGCCGTGCTCGCCAGAGATGGTCTGCCAGAAA
>32_BT
AGAGTGGGTGATCTGGAAACCCTGGAGGCAATCGCAGCCCTCGGCCTCACGGCGGACGACGTCGAGGACCTGGTCGACAAGTTCGGCACCCTCAGTGTAGTGACCCTTGGCCCAGTTGTTTCCAGCACCGGACTGGCCGAAAACGAAGTTGTCGGGACGGAAGAGCTGACCGAAGGGACCAGCACGGACGGCGTCCATGGTACCAGGCTCAAGATCGACGAGGACGGCTCGGGGAACATACTTGTTGCCAGAGGCCTAGTTGTG--TGAGCTTGG---GAATTCTTGACATTGACTGTTAATGCATACCTCGTTGAAGTAGACACTCATGCGCTCGAGCTGGAGCTCGGAGGTACCGTTGTAGACACCATTGCTGTCGAGGCCGTGCTCGCCAGAGATGGTCTGCCAGAAA
>31_BT
AGAGTGGGTGATCTGGAAACCCTGGAGGCAATCGCAGCCCTCGGCCTCACGGCGGACGACGTCGAGGACCTGGTCGACAAGTTCGGCACCCTCAGTGTAGTGACCCTTGGCCCAGTTGTTTCCAGCACCGGACTGACCGAAAACGAAGTTGTCGGGACGGAAGAGCTGACCGAAGGGACCAGCACGGACGGCGTCCATGGTACCAGGCTCAAGATCGACGAGGACGGCTCGGGGAACATACTTGTTGCCAGAGGCCTAGTTGTG--TGAGCTTGG---GAATTCTTGACATTGACTGTTAATGCATACCTCGTTGAAGTAGACACTCATGCGCTCGAGCTGGAGCTCGGAGGTACCGTTGTAGACACCATTGCTGTCGAGGCCGTGCTCGCCAGAGATGGTCTGCCAGAAA
>30_BT
AGAGTGGGTGATCTGGAAACCCTGGAGGCAATCGCAGCCCTCGGCCTCACGGCGGACGACGTCGAGGACCTGGTCGACAAGTTCGGCACCCTCAGTGTAGTGACCCTTGGCCCAGTTGTTTCCAGCACCGGACTGACCGAAAACGAAGTTGTCGGGACGGAAGAGCTGACCGAAGGGACCAGCACGGACGGCGTCCATGGTACCAGGCTCAAGATCGACGAGGACGGCTCGGGGAACATACTTGTTGCCAGAGGCCTAGTTGTG--TGAGCTTGG---GAATTCTTGACATTGACTGTTAATGCATACCTCGTTGAAGTAGACACTCATGCGCTCGAGCTGGAGCTCGGAGGTACCGTTGTAGACACCATTGCTGTCGAGGCCGTGCTCGCCAGAGATGGTCTGCCAGAAA
>29_BT
AGAGTGGGTGATCTGGAAACCCTGGAGGCAATCGCAGCCCTCGGCCTCACGGCGGACGACGTCGAGGACCTGGTCGACAAGTTCGGCACCCTCAGTGTAGTGACCCTTGGCCCAGTTGTTTCCAGCACCGGACTGGCCGAAAACGAAGTTGTCGGGACGGAAGAGCTGACCGAAGGGACCAGCACGGACGGCGTCCATGGTACCAGGCTCAAGATCGACGAGGACGGCTCGGGGAACATACTTGTTGCCAGAGGCCTAGTTGTG--TGAGCTTGG---GAATTCTTGACATTGACTGTTAATGCATACCTCGTTGAAGTAGACACTCATGCGCTCGAGCTGGAGCTCGGAGGTACCGTTGTAGACACCATTGCTGTCGAGGCCGTGCTCGCCAGAGATGGTCTGCCAGAAA
>28_BT
AGAGTGGGTGATCTGGAAACCCTGGAGGCAATCGCAGCCCTCGGCCTCACGGCGGACGACGTCGAGGACCTGGTCGACAAGTTCGGCACCCTCAGTGTAGTGACCCTTGGCCCAGTTGTTTCCAGCACCGGACTGGCCGAAAACGAAGTTGTCGGGACGGAAGAGCTGACCGAAGGGACCAGCACGGACGGCGTCCATGGTACCAGGCTCAAGATCGACGAGGACGGCTCGGGGAACATACTTGTTGCCAGAGGCCTAGTTGTG--TGAGCTTGG---GAATTCTTGACATTGACTGTTAATGCATACCTCGTTGAAGTAGACACTCATGCGCTCGAGCTGGAGCTCGGAGGTACCGTTGTAGACACCATTGCTGTCGAGGCCGTGCTCGCCAGAGATGGTCTGCCAGAAA
>27_BT
AGAGTGGGTGATCTGGAAACCCTGGAGGCAATCGCAGCCCTCGGCCTCACGGCGGACGACGTCGAGGACCTGGTCGACAAGTTCGGCACCCTCAGTGTAGTGACCCTTGGCCCAGTTGTTTCCAGCACCGGACTGACCGAAAACGAAGTTGTCGGGACGGAAGAGCTGACCGAAGGGACCAGCACGGACGGCGTCCATGGTACCAGGCTCAAGATCGACGAGGACGGCTCGGGGAACATACTTGTTGCCAGAGGCCTAGTTGTG--TGAGCTTGG---GAATTCTTGACATTGACTGTTAATGCATACCTCGTTGAAGTAGACACTCATGCGCTCGAGCTGGAGCTCGGAGGTACCGTTGTAGACACCATTGCTGTCGAGGCCGTGCTCGCCAGAGATGGTCTGCCAGAAA
>26_BT
AGAGTGGGTGATCTGGAAACCCTGGAGGCAATCGCAGCCCTCGGCCTCACGGCGGACGACGTCGAGGACCTGGTCGACAAGTTCGGCACCCTCAGTGTAGTGACCCTTGGCCCAGTTGTTTCCAGCACCGGACTGACCGAAAACGAAGTTGTCGGGACGGAAGAGCTGACCGAAGGGACCAGCACGGACGGCGTCCATGGTACCAGGCTCAAGATCAACGAGGACGGCTCGGGGAACATACTTGTTGCCAGAGGCCTAGTTGTG--TGAGCTTGG---GAATTCTTGACATTGACTGTTAATGCATACCTCGTTGAAGTAGACACTCATGCGCTCGAGCTGGAGCTCGGAGGTACCGTTGTAGACACCATTGCTGTCGAGGCCGTGCTCGCCAGAGATGGTCTGCCAGAAA
>25_BT
AGAGTGGGTGATCTGGAAACCCTGGAGGCAATCGCAGCCCTCGGCCTCACGGCGGACGACGTCGAGGACCTGGTCGACAAGTTCGGCACCCTCAGTGTAGTGACCCTTGGCCCAGTTGTTTCCAGCACCGGACTGGCCGAAAACGAAGTTGTCGGGACGGAAGAGCTGACCGAAGGGACCAGCACGGACGGCGTCCATGGTACCAGGCTCAAGATCGACGAGGACGGCTCGGGGAACATACTTGTTGCCAGAGGCCTAGTTGTG--TGAGCTTGG---GAATTCTTGACATTGACTGTTAATGCATACCTCGTTGAAGTAGACACTCATGCGCTCGAGCTGGAGCTCGGAGGTACCGTTGTAGACACCATTGCTGTCGAGGCCGTGCTCGCCAGAGATGGTCTGCCAGAAA
>24_BT
AGAGTGGGTGATCTGGAAACCCTGGAGGCAATCGCAGCCCTCGGCCTCACGGCGGACGACGTCGAGGACCTGGTCGACAAGTTCGGCACCCTCAGTGTAGTGACCCTTGGCCCAGTTGTTTCCAGCACCGGACTGGCCGAAAACGAAGTTGTCGGGACGGAAGAGCTGACCGAAGGGACCAGCACGGACGGCGTCCATGGTACCAGGCTCAAGATCGACGAGGACGGCTCGGGGAACATACTTGTTGCCAGAGGCCTAGTTGTG--TGAGCTTGG---GAATTCTTGACATTGACTGTTAATGCATACCTCGTTGAAGTAGACACTCATGCGCTCGAGCTGGAGCTCGGAGGTACCGTTGTAGACACCATTGCTGTCGAGGCCGTGCTCGCCAGAGATGGTCTGCCAGAAA
>23_BT
AGAGTGGGTGATCTGGAAACCCTGGAGGCAATCGCAGCCCTCGGCCTCACGGCGGACGACGTCGAGGACCTGGTCGACAAGTTCGGCACCCTCAGTGTAGTGACCCTTGGCCCAGTTGTTTCCAGCACCGGACTGACCGAAAACGAAGTTGTCAGGACGGAAGAGCTGACCGAAGGGACCAGCACGGACGGCGTCCATGGTACCAGGCTCAAGATCGACGAGGACGGCTCGGGGAACATACTTGTTGCCAGAGGCCTAGTTGTG--TGAGCTTGG---GAATTCTTGACATTGACTGTTAATGCATACCTCGTTGAAGTAGACACTCATGCGCTCGAGCTGGAGCTCGGAGGTACCGTTGTAGACACCATTGCTGTCGAGGCCGTGCTCGCCAGAGATGGTCTGCCAGAAA
>22_BT
AGAGTGGGTGATCTGGAAACCCTGGAGGCAATCGCAGCCCTCGGCCTCACGGCGGACGACGTCGAGGACCTGGTCGACAAGTTCGGCACCCTCAGTGTAGTGACCCTTGGCCCAGTTGTTTCCAGCACCGGACTGACCGAAAACGAAGTTGTCGGGACGGAAGAGCTGACCGAAGGGACCAGCACGGACGGCGTCCATGGTACCAGGCTCAAGATCGACGAGGACGGCTCGGGGAACATACTTGTTGCCAGAGGCCTAGTTGTG--TGAGCTTGG---GAATTCTTGACATTGACTGTTAATGCATACCTCGTTGAAGTAGACACTCATGCGCTCGAGCTGGAGCTCGGAGGTACCGTTGTAGACACCATTGCTGTCGAGGCCGTGCTCGCCAGAGATGGTCTGCCAGAAA
>21_BT
AGAGTGGGTGATCTGGAAACCCTGAAGGCAATCGCAGCCCTCGGCCTCACGGCGGACAACGTCGAGGACCTGGTCGACAAGTTCGGCACCCTCAGTGTAGTGACCCTTGGCCCAGTTGTTTCCAGCACCGGACTGACCGAAAACGAAGTTGTCGGGACGGAAGAGCTGACCGAAGGGACCAGCACGGACAGCGTCCATGGTACCAGGCTCAAGATCGACGAGGACGGCTCGGGGAACATACTTGTTGCCAGAGGCCTAGTTGTG--TGAGCTTGG---GGATTATTGGCATTGACTGTTAAGGCATACCTCGTTGAAGTAGACACTCATGCGCTCGAGCTGGAGCTCGGAGGTACCGTTGTAGACACCATTGCTGTCGAGGCCGTGCTCGCCAGAGATGGTCTGCCAGAAA
>20_BT
AGAGTGGGTGATCTGGAAACCCTGGAGGCAATCGCAGCCCTCGGCCTCACGGCGGACGACGTCGAGGACCTGGTCGACAAGTTCGGCACCCTCAGTGTAGTGACCCTTGGCCCAGTTGTTTCCAGCACCGGACTGGCCGAAAACGAAGTTGTCGGGACGGAAGAGCTGACCGAAGGGACCAGCACGGACGGCGTCCATGGTACCAGGCTCAAGATCGACGAGGACGGCTCGGGGAACATACTTGTTGCCAGAGGCCTAGTTGTG--TGAGCTTGG---GAATTCTTGACATTGACTGTTAATGCATACCTCGTTGAAGTAGACACTCATGCGCTCGAGCTGGAGCTCGGAGGTACCGTTGTAGACACCATTGCTGTCGAGGCCGTGCTCGCCAGAGATGGTCTGCCAGAAA
>19_BT
AGAGTGGGTGATCTGGAAACCCTGGAGGCAATCGCAGCCCTCGGCCTCACGGCGGACGACGTCGAGGACCTGGTCGACAAGTTCGGCACCCTCAGTGTAGTGACCCTTGGCCCAGTTGTTTCCAGCACCGGACTGGCCGAAAACGAAGTTGTCGGGACGGAAGAGCTGACCGAAGGGACCAGCACGGACGGCGTCCATGGTACCAGGCTCAAGATCGACGAGGACGGCTCGGGGAACATACTTGTTGCCAGAGGCCTAGTTGTG--TGAGCTTGG---GAATTCTTGACATTGACTGTTAATGCATACCTCGTTGAAGTAGACACTCATGCGCTCGAGCTGGAGCTCGGAGGTACCGTTGTAGACACCATTGCTGTCGAGGCCGTGCTCGCCAGAGATGGTCTGCCAGAAA
>18_BT
AGAGTGGGTGATCTGGAAACCCTGGAGGCAATCGCAGCCCTCGGCCTCACGGCGGACGACGTCGAGGACCTGGTCGACAAGTTCGGCACCCTCAGTGTAGTGACCCTTGGCCCAGTTGTTTCCAGCACCGGACTGACCGAAAACGAAGTTGTCGGGACGGAAGAGCTGACCGAAGGGACCAGCACGGACGGCGTCCATGGTACCAGGCTCAAGATCGACGAGGACGGCTCGGGGAACATACTTGTTGCCAGAGGCCTAGTTGTG--TGAGCTTGG---GAATTCTTGACATTGACTGTTAATGCATACCTCGTTGAAGTAGACACTCATGCGCTCGAGCTGGAGCTCGGAGGTACCGTTGTAGACACCATTGCTGTCGAGGCCGTGCTCGCCAGAGATGGTCTGCCAGAAA
>17_BT
AGAGTGGGTGATCTGGAAACCCTGGAGGCAATCGCAGCCCTCGGCCTCACGGCGGACGACGTCGAGGACCTGGTCGACAAGTTCGGCACCCTCAGTGTAGTGACCCTTGGCCCAGTTGTTTCCAGCACCGGACTGACCGAAAACGAAGTTGTCGGGACGGAAGAGCTGACCGAAGGGACCAGCACGGACGGCGTCCATGGTACCAGGCTCAAGATCGACGAGGACGGCTCGGGGAACATACTTGTTGCCAGAGGCCTAGTTGTG--TGAGCTTGG---GAATTCTTGACATTGACTGTTAATGCATACCTCGTTGAAGTAGACACTCATGCGCTCGAGCTGGAGCTCGGAGGTACCGTTGTAGACACCATTGCTGTCGAGGCCGTGCTCGCCAGAGATGGTCTGCCAGAAA
>16_BT
AGAGTGGGTGATCTGGAAACCCTGGAGGCAATCGCAGCCCTCGGCCTCACGGCGGACGACGTCGAGGACCTGGTCGACAAGTTCGGCACCCTCAGTGTAGTGACCCTTGGCCCAGTTGTTTCCAGCACCGGACTGACCGAAAACGAAGTTGTCGGGACGGAAGAGCTGACCGAAGGGACCAGCACGGACGGCGTCCATGGTACCAGGCTCAAGATCGACGAGGACGGCTCGGGGAACATACTTGTTGCCAGAGGCCTAGTTGTG--TGAGCTTGG---GAATTCTTGACATTGACTGTTAATGCATACCTCGTTGAAGTAGACACTCATGCGCTCGAGCTGGAGCTCGGAGGTACCGTTGTAGACACCATTGCTGTCGAGGCCGTGCTCGCCAGAGATGGTCTGCCAGAAA
>15_BT
AGAGTGGGTGATCTGGAAACCCTGGAGGCAATCGCAGCCCTCGGCCTCACGGCGGACGACGTCGAGGACCTGGTCGACAAGTTCGGCACCCTCAGTGTAGTGACCCTTGGCCCAGTTGTTTCCAGCACCGGACTGGCCGAAAACGAAGTTGTCGGGACGGAAGAGCTGACCGAAGGGACCAGCACGGACGGCGTCCATGGTACCAGGCTCAAGATCGACGAGGACGGCTCGGGGAACATACTTGTTGCCAGAGGCCTAGTTGTG--TGAGCTTGG---GAATTCTTGACATTGACTGTTAATGCATACCTCGTTGAAGTAGACACTCATGCGCTCGAGCTGGAGCTCGGAGGTACCGTTGTAGACACCATTGCTGTCGAGGCCGTGCTCGCCAGAGATGGTCTGCCAGAAA
>14_BT
AGAGTGGGTGATCTGGAAACCCTGGAGGCAATCGCAGCCCTCGGCCTCACGGCGGACGACGTCGAGGACCTGGTCGACAAGTTCGGCACCCTCAGTGTAGTGACCCTTGGCCCAGTTGTTTCCAGCACCGGACTGACCGAAAACGAAGTTGTCGGGACGGAAGAGCTGACCGAAGGGACCAGCACGGACGGCGTCCATGGTACCAGGCTCAAGATCGACGAGGACGGCTCGGGGAACATACTTGTTGCCAGAGGCCTAGTTGTG--TGAGCTTGG---GAATTCTTGACATTGACTGTTAATGCATACCTCGTTGAAGTAGACACTCATGCGCTCGAGCTGGAGCTCGGAGGTACCGTTGTAGACACCATTGCTGTCGAGGCCGTGCTCGCCAGAGATGGTCTGCCAGAAA
>13_BT
AGAGTGGGTGATCTGGAAACCCTGGAGGCAATCGCAGCCCTCGGCCTCACGGCGGACGACGTCGAGGACCTGGTCGACAAGTTCGGCACCCTCAGTGTAGTGACCCTTGGCCCAGTTGTTTCCAGCACCGGACTGGCCGAAAACGAAGTTGTCGGGACGGAAGAGCTGACCGAAGGGACCAGCACGGACGGCGTCCATGGTACCAGGCTCAAGATCGACGAGGACGGCTCGGGGAACATACTTGTTGCCAGAGGCCTAGTTGTG--TGAGCTTGG---GAATTCTTGACATTGACTGTTAATGCATACCTCGTTGAAGTAGACACTCATGCGCTCGAGCTGGAGCTCGGAGGTACCGTTGTAGACACCATTGCTGTCGAGGCCGTGCTCGCCAGAGATGGTCTGCCAGAAA
>12_BT
AGAGTGGGTGATCTGGAAACCCTGGAGGCAATCGCAGCCCTCGGCCTCACGGCGGACGACGTCGAGGACCTGGTCGACAAGTTCGGCACCCTCAGTGTAGTGACCCTTGGCCCAGTTGTTTCCAGCACCGGACTGACCGAAAACGAAGTTGTCGGGACGGAAGAGCTGACCGAAGGGACCAGCACGGACGGCGTCCATGGTACCAGGCTCAAGATCGACGAGGACGGCTCGGGGAACGTACTTGTTGCCAGAGGCCTAGTTGTG--TGAGCTTGG---GAATTCTTGACATTGACTGTTAATGCATACCTCGTTGAAGTAGACACTCATGCGCTCGAGCTGGAGCTCGGAGGTACCGTTGTAGACACCATTGCTGTCGAGGCCGTGCTCGCCAGAGATGGTCTGCCAGAAA
>11_BT
AGAGTGGGTGATCTGGAAACCCTGAAGGCAATCGCAGCCCTCGGCCTCACGGCGGACAACGTCGAGGACCTGGTCGACAAGTTCGGCACCCTCAGTGTAGTGACCCTTGGCCCAGTTGTTTCCAGCACCGGACTGACCGAAAACGAAGTTGTCGGGACGGAAGAGCTGACCGAAGGGACCAGCACGGACAGCGTCCATGGTACCAGGCTCAAGATCGACGAGGACGGCTCGGGGAACATACTTGTTGCCAGAGGCCTAGTTGTG--TGAGCTTGG---GGATTATTGGCATTGACTGTTAAGGCATACCTCGTTGAAGTAGACACTCATGCGCTCGAGCTGGAGCTCGGAGGTACCGTTGTAGACACCATTGCTGTCGAGGCCGTGCTCGCCAGAGATGGTCTGCCAGAAA
>10_BT
AGAGTGGGTGATCTGGAAACCCTGGAGGCAATCGCAGCCCTCGGCCTCACGGCGGACGACGTCGAGGACCTGGTCGACAAGTTCGGCACCCTCAGTGTAGTGACCCTTGGCCCAGTTGTTTCCAGCACCGGACTGACCGAAAACGAAGTTGTCGGGACGGAAGAGCTGACCGAAGGGACCAGCACGGACGGCGTCCATGGTACCAGGCTCAAGATCGACGAGGACGGCTCGGGGAACATACTTGTTGCCAGAGGCCTAGTTGTG--TGAGCTTGG---GAATTCTTGACATTGACTGTTAATGCATACCTCGTTGAAGTAGACACTCATGCGCTCGAGCTGGAGCTCGGAGGTACCGTTGTAGACACCATTGCTGTCGAGGCCGTGCTCGCCAGAGATGGTCTGCCAGAAA
>9_BT
AGAGTGGGTGATCTGGAAACCCTGGAGGCAATCGCAGCCCTCGGCCTCACGGCGGACGACGTCGAGGACCTGGTCGACAAGTTCGGCACCCTCAGTGTAGTGACCCTTGGCCCAGTTGTTTCCAGCACCGGACTGGCCGAAAACGAAGTTGTCGGGACGGAAGAGCTGACCGAAGGGACCAGCACGGACGGCGTCCATGGTACCAGGCTCAAGATCGACGAGGACGGCTCGGGGAACATACTTGTTGCCAGAGGCCTAGTTGTG--TGAGCTTGG---GAATTCTTGACATTGACTGTTAATGCATACCTCGTTGAAGTAGACACTCATGCGCTCGAGCTGGAGCTCGGAGGTACCGTTGTAGACACCATTGCTGTCGAGGCCGTGCTCGCCAGAGATGGTCTGCCAGAAA
>8_BT
AGAGTGGGTGATCTGGAAACCCTGGAGGCAATCGCAGCCCTCGGCCTCACGGCGGACGACGTCGAGGACCTGGTCGACAAGTTCGGCACCCTCAGTGTAGTGACCCTTGGCCCAGTTGTTTCCAGCACCGGACTGGCCGAAAACGAAGTTGTCGGGACGGAAGAGCTGACCGAAGGGACCAGCACGGACGGCGTCCATGGTACCAGGCTCAAGATCGACGAGGACGGCTCGGGGAACATACTTGTTGCCAGAGGCCTAGTTGTG--TGAGCTTGG---GAATTCTTGACATTGACTGTTAATGCATACCTCGTTGAAGTAGACACTCATGCGCTCGAGCTGGAGCTCGGAGGTACCGTTGTAGACACCATTGCTGTCGAGGCCGTGCTCGCCAGAGATGGTCTGCCAGAAA
>7_BT
AGAGTGGGTGATCTGGAAACCCTGGAGGCAATCGCAGCCCTCGGCCTCACGGCGGACGACGTCGAGGACCTGGTCGACAAGTTCGGCACCCTCAGTGTAGTGACCCTTGGCCCAGTTGTTTCCAGCACCGGACTGACCGAAAACGAAGTTGTCGGGACGGAAGAGCTGACCGAAGGGACCAGCACGGACGGCGTCCATGGTACCAGGCTCAAGATCGACGAGGACGGCTCGGGGAACATACTTGTTGCCAGAGGCCTAGTTGTG--TGAGCTTGG---GAATTCTTGACATTGACTGTTAATGCATACCTCGTTGAAGTAGACACTCATGCGCTCGAGCTGGAGCTCGGAGGTACCGTTGTAGACACCATTGCTGTCGAGGCCGTGCTCGCCAGAGATGGTCTGCCAGAAA
>6_BT
AGAGTGGGTGATCTGGAAACCCTGGAGGCAATCGCAGCCCTCGGCCTCACGGCGGACGACGTCGAGGACCTGGTCGACAAGTTCGGCACCCTCAGTGTAGTGACCCTTGGCCCAGTTGTTTCCAGCACCGGACTGACCGAAAACGAAGTTGTCGGGACGGAAGAGCTGACCGAAGGGACCAGCACGGACGGCGTCCATGGTACCAGGCTCAAGATCGACGAGGACGGCTCGGGGAACATACTTGTTGCCAGAGGCCTAGTTGTG--TGAGCTTGG---GAATTCTTGACATTGACTGTTAATGCATACCTCGTTGAAGTAGACACTCATGCGCTCGAGCTGGAGCTCGGAGGTACCGTTGTAGACACCATTGCTGTCGAGGCCGTGCTCGCCAGAGATGGTCTGCCAGAAA
>5_BT
AGAGTGGGTGATCTGGAAACCCTGGAGGCAATCGCAGCCCTCGGCCTCACGGCGGACGACGTCGAGGACCTGGTCGACAAGTTCGGCACCCTCAGTGTAGTGACCCTTGGCCCAGTTGTTTCCAGCACCGGACTGACCGAAAACGAAGTTGTCGGGACGGAAGAGCTGACCGAAGGGACCAGCACGGACGGCGTCCATGGTACCAGGCTCAAGATCGACGAGGACGGCTCGGGGAACATACTTGTTGCCAGAGGCCTAGTTGTG--TGAGCTTGG---GAATTCTTGACATTGACTGTTAATGCATACCTCGTTGAAGTAGACACTCATGCGCTCGAGCTGGAGCTCGGAGGTACCGTTGTAGACACCATTGCTGTCGAGGCCGTGCTCGCCAGAGATGGTCTGCCAGAAA
>4_BT
AGAGTGGGTGATCTGGAAACCCTGGAGGCAATCGCAGCCCTCGGCCTCACGGCGGACGACGTCGAGGACCTGGTCGACAAGTTCGGCACCCTCAGTGTAGTGACCCTTGGCCCAGTTGTTTCCAGCACCGGACTGGCCGAAAACGAAGTTGTCGGGACGGAAGAGCTGACCGAAGGGACCAGCACGGACGGCGTCCATGGTACCAGGCTCAAGATCGACGAGGACGGCTCGGGGAACATACTTGTTGCCAGAGGCCTAGTTGTG--TGAGCTTGG---GAATTCTTGACATTGACTGTTAATGCATACCTCGTTGAAGTAGACACTCATGCGCTCGAGCTGGAGCTCGGAGGTACCGTTGTAGACACCATTGCTGTCGAGGCCGTGCTCGCCAGAGATGGTCTGCCAGAAA
>3_BT
AGAGTGGGTGATCTGGAAACCCTGAAGGCAATCGCAGCCCTCGGCCTCACGGCGGACAACGTCGAGGACCTGGTCGACAAGTTCGGCACCCTCAGTGTAGTGACCCTTGGCCCAGTTGTTTCCAGCACCGGACTGACCGAAAACGAAGTTGTCGGGACGGAAGAGCTGACCGAAGGGACCAGCACGGACAGCGTCCATGGTACCAGGCTCAAGATCGACGAGGACGGCTCGGGGAACATACTTGTTGCCAGAGGCCTAGTTGTG--TGAGCTTGT---GGATTATTGGCATTGACTGTTAAGGCATACCTCGTTGAAGTAGACACTCATGCGCTCGAGCTGGAGCTCGGAGGTACCGTTGTAGACACCATTGCTGTCGAGGCCGTGCTCGCCAGAGATGGTCTGCCAGAAA
>2_BT
AGAGTGGGTGATCTGGAAACCCTGGAGGCAATCGCAGCCCTCGGCCTCACGGCGGACGACGTCGAGGACCTGGTCGACAAGTTCGGCACCCTCAGTGTAGTGACCCTTGGCCCAGTTGTTTCCAGCACCGGACTGACCGAAAACGAAGTTGTCGGGACGGAAGAGCTGACCGAAGGGACCAGCACGGACGGCGTCCATGGTACCAGGCTCAAGATCGACGAGGACGGCTCGGGGAACATACTTGTTGCCAGAGGCCTAGTTGTG--TGAGCTTGG---GAATTCTTGACATTGACTGTTAATGCATACCTCGTTGAAGTAGACACTCATGCGCTCGAGCTGGAGCTCGGAGGTACCGTTGTAGACACCATTGCTGTCGAGGCCGTGCTCGCCAGAGATGGTCTGCCAGAAA
>1_BT
AGAGTGGGTGATCTGGAAACCCTGGAGGCAATCGCAGCCCTCGGCCTCACGGCGGACGACGTCGAGGACCTGGTCGACAAGTTCGGCACCCTCAGTGTAGTGACCCTTGGCCCAGTTGTTTCCAGCACCGGACTGACCGAAAACGAAGTTGTCGGGACGGAAGAGCTGACCGAAGGGACCAGCACGGACGGCGTCCATGGTACCAGGCTCAAGATCGACGAGGACGGCTCGGGGAACATACTTGTTGCCAGAGGCCTAGTTGTG--TGAGCTTGG---GAATTCTTGACATTGACTGTTAATGCATACCTCGTTGAAGTAGACACTCATGCGCTCGAGCTGGAGCTCGGAGGTACCGTTGTAGACACCATTGCTGTCGAGGCCGTGCTCGCCAGAGATGGTCTGCCAGAAA
>69_BT
AGAGTGGGTGATCTGGAAACCCTGGAGGCAATCGCAGCCCTCGGCCTCACGGCGGACGACGTCGAGGACCTGGTCGACAAGTTCGGCACCCTCAGTGTAGTGACCCTTGGCCCAGTTGTTTCCAGCACCGGACTGGCCGAAAACGAAGTTGTCGGGACGGAAGAGCTGACCGAAGGGACCAGCACGGACGGCGTCCATGGTACCAGGCTCAAGATCGACGAGGACGGCTCGGGGAACATACTTGTTGCCAGAGGCCTAGTTGTG--TGAGCTTGG---GAATTCTTGACATTGACTGTTAATGCATACCTCGTTGAAGTAGACACTCATGCGCTCGAGCTGGAGCTCGGAGGTACCGTTGTAGACACCATTGCTGTCGAGGCCGTGCTCGCCAGAGATGGTCTGCCAGAAA
>68_BT
AGAGTGGGTGATCTGGAAACCCTGGAGGCAATCGCAGCCCTCGGCCTCACGGCGGACGACGTCGAGGACCTGGTCGACAAGTTCGGCACCCTCAGTGTAGTGACCCTTGGCCCAGTTGTTTCCAGCACCGGACTGACCGAAAACGAAGTTGTCGGGACGGAAGAGCTGACCGAAGGGACCAGCACGGACGGCGTCCATGGTACCAGGCTCAAGATCGACGAGGACGGCTCGGGGAACATACTTGTTGCCAGAGGCCTAGTTGTG--TGAGCTTGG---GAATTCTTGACATTGACTGTTAATGCATACCTCGTTGAAGTAGACACTCATGCGCTCGAGCTGGAGCTCGGAGGTACCGTTGTAGACACCATTGCTGTCGAGGCCGTGCTCGCCAGAGATGGTCTGCCAGAAA
>67_BT
AGAGTGGGTGATCTGGAAACCCTGGAGGCAATCGCAGCCCTCGGCCTCACGGCGGACGACGTCGAGGACCTGGTCGACAAGTTCGGCACCCTCAGTGTAGTGACCCTTGGCCCAGTTGTTTCCAGCACCGGACTGACCGAAAACGAAGTTGTCGGGACGGAAGAGCTGACCGAAGGGACCAGCACGGACGGCGTCCATGGTACCAGGCTCAAGATCGACGAGGACGGCTCGGGGAACATACTTGTTGCCAGAGGCCTAGTTGTG--TGAGCTTGG---GAATTCTTGACATTGACTGTTAATGCATACCTCGTTGAAGTAGACACTCATGCGCTCGAGCTGGAGCTCGGAGGTACCGTTGTAGACACCATTGCTGTCGAGGCCGTGCTCGCCAGAGATGGTCTGCCAGAAA
>66_BT
AGAGTGGGTGATCTGGAAACCCTGGAGGCAATCGCAGCCCTCGGCCTCACGGCGGACGACGTCGAGGACCTGGTCGACAAGTTCGGCACCCTCAGTGTAGTGACCCTTGGCCCAGTTGTTTCCAGCACCGGACTGGCCGAAAACGAAGTTGTCGGGACGGAAGAGCTGACCGAAGGGACCAGCACGGACGGCGTCCATGGTACCAGGCTCAAGATCGACGAGGACGGCTCGGGGAACATACTTGTTGCCAGAGGCCTAGTTGTG--TGAGCTTGG---GAATTCTTGACATTGACTGTTAATGCATACCTCGTTGAAGTAGACACTCATGCGCTCGAGCTGGAGCTCGGAGGTACCGTTGTAGACACCATTGCTGTCGAGGCCGTGCTCGCCAGAGATGGTCTGCCAGAAA
>65_BT
AGAGTGGGTGATCTGGAAACCCTGGAGGCAATCGCAGCCCTCGGCCTCACGGCGGACGACGTCGAGGACCTGGTCGACAAGTTCGGCACCCTCAGTGTAGTGACCCTTGGCCCAGTTGTTTCCAGCACCGGACTGACCGAAAACGAAGTTGTCGGGACGGAAGAGCTGACCGAAGGGACCAGCACGGACGGCGTCCATGGTACCAGGCTCAAGATCGACGAGGACGGCTCGGGGAACATACTTGTTGCCAGAGGCCTAGTTGTG--TGAGCTTGG---GAATTCTTGACATTGACTGTTAATGCATACCTCGTTGAAGTAGACACTCATGCGCTCGAGCTGGAGCTCGGAGGTACCGTTGTAGACACCATTGCTGTCGAGGCCGTGCTCGCCAGAGATGGTCTGCCAGAAA
>64_BT
AGAGTGGGTGATCTGGAAACCCTGGAGGCAATCGCAGCCCTCGGCCTCACGGCGGACGACGTCGAGGACCTGGTCGACAAGTTCGGCACCCTCAGTGTAGTGACCCTTGGCCCAGTTGTTTCCAGCACCGGACTGACCGAAAACGAAGTTGTCGGGACGGAAGAGCTGACCGAAGGGACCAGCACGGACGGCGTCCATGGTACCAGGCTCAAGATCGACGAGGACGGCTCGGGGAACATACTTGTTGCCAGAGGCCTAGTTGTG--TGAGCTTGG---GAATTCTTGACATTGACTGTTAATGCATACCTCGTTGAAGTAGACACTCATGCGCTCGAGCTGGAGCTCGGAGGTACCGTTGTAGACACCATTGCTGTCGAGGCCGTGCTCGCCAGAGATGGTCTGCCAGAAA
>63_BT
AGAGTGGGTGATCTGGAAACCCTGGAGGCAATCGCAGCCCTCGGCCTCACGGCGGACGACGTCGAGGACCTGGTCGACAAGTTCGGCACCCTCAGTGTAGTGACCCTTGGCCCAGTTGTTTCCAGCACCGGACTGACCGAAAACGAAGTTGTCGGGACGGAAGAGCTGACCGAAGGGACCAGCACGGACGGCGTCCATGGTACCAGGCTCAAGATCGACGAGGACGGCTCGGGGAACGTACTTGTTGCCAGAGGCCTAGTTGTG--TGAGCTTGG---GAATTCTTGACATTGACTGTTAATGCATACCTCGTTGAAGTAGACACTCATGCGCTCGAGCTGGAGCTCGGAGGTACCGTTGTAGACACCATTGCTGTCGAGGCCGTGCTCGCCAGAGATGGTCTGCCAGAAA
>61_BT
AGAGTGGGTGATCTGGAAACCCTGGAGGCAATCGCAGCCCTCGGCCTCACGGCGGACGACGTCGAGGACCTGGTCGACAAGTTCGGCACCCTCAGTGTAGTGACCCTTGGCCCAGTTGTTTCCAGCACCGGACTGACCGAAAACGAAGTTGTCGGGACGGAAGAGCTGACCGAAGGGACCAGCACGGACGGCGTCCATGGTACCAGGCTCAAGATCGACGAGGACGGCTCGGGGAACATACTTGTTGCCAGAGGCCTAGTTGTG--TGAGCTTGG---GAATTCTTGACATTGACTGTTAATGCATACCTCGTTGAAGTAGACACTCATGCGCTCGAGCTGGAGCTCGGAGGTACCGTTGTAGACACCATTGCTGTCGAGGCCGTGCTCGCCAGAGATGGTCTGCCAGAAA
>60_BT
AGAGTGGGTGATCTGGAAACCCTGGAGGCAATCGCAGCCCTCGGCCTCACGGCGGACGACGTCGAGGACCTGGTCGACAAGTTCGGCACCCTCAGTGTAGTGACCCTTGGCCCAGTTGTTTCCAGCACCGGACTGGCCGAAAACGAAGTTGTCGGGACGGAAGAGCTGACCGAAGGGACCAGCACGGACGGCGTCCATGGTACCAGGCTCAAGATCGACGAGGACGGCTCGGGGAACATACTTGTTGCCAGAGGCCTAGTTGTG--TGAGCTTGG---GAATTCTTGACATTGACTGTTAATGCATACCTCGTTGAAGTAGACACTCATGCGCTCGAGCTGGAGCTCGGAGGTACCGTTGTAGACACCATTGCTGTCGAGGCCGTGCTCGCCAGAGATGGTCTGCCAGAAA
>59_BT
AGAGTGGGTGATCTGGAAACCCTGGAGGCAATCGCAGCCCTCGGCCTCACGGCGGACGACGTCGAGGACCTGGTCGACAAGTTCGGCACCCTCAGTGTAGTGACCCTTGGCCCAGTTGTTTCCAGCACCGGACTGGCCGAAAACGAAGTTGTCGGGACGGAAGAGCTGACCGAAGGGACCAGCACGGACGGCGTCCATGGTACCAGGCTCAAGATCGACGAGGACGGCTCGGGGAACATACTTGTTGCCAGAGGCCTAGTTGTG--TGAGCTTGG---GAATTCTTGACATTGACTGTTAATGCATACCTCGTTGAAGTAGACACTCATGCGCTCGAGCTGGAGCTCGGAGGTACCGTTGTAGACACCATTGCTGTCGAGGCCGTGCTCGCCAGAGATGGTCTGCCAGAAA
>58_BT
AGAGTGGGTGATCTGGAAACCCTGGAGGCAATCGCAGCCCTCGGCCTCACGGCGGACGACGTCGAGGACCTGGTCGACAAGTTCGGCACCCTCAGTGTAGTGACCCTTGGCCCAGTTGTTTCCAGCACCGGACTGGCCGAAAACGAAGTTGTCGGGACGGAAGAGCTGACCGAAGGGACCAGCACGGACGGCGTCCATGGTACCAGGCTCAAGATCGACGAGGACGGCTCGGGGAACATACTTGTTGCCAGAGGCCTAGTTGTG--TGAGCTTGG---GAATTCTTGACATTGACTGTTAATGCATACCTCGTTGAAGTAGACACTCATGCGCTCGAGCTGGAGCTCGGAGGTACCGTTGTAGACACCATTGCTGTCGAGGCCGTGCTCGCCAGAGATGGTCTGCCAGAAA
>57_BT
AGAGTGGGTGATCTGGAAACCCTGGAGGCAATCGCAGCCCTCGGCCTCACGGCGGACGACGTCGAGGACCTGGTCGACAAGTTCGGCACCCTCAGTGTAGTGACCCTTGGCCCAGTTGTTTCCAGCACCGGACTGACCGAAAACGAAGTTGTCGGGACGGAAGAGCTGACCGAAGGGACCAGCACGGACGGCGTCCATGGTACCAGGCTCAAGATCGACGAGGACGGCTCGGGGAACATACTTGTTGCCAGAGGCCTAGTTGTG--TGAGCTTGG---GAATTCTTGACATTGACTGTTAATGCATACCTCGTTGAAGTAGACACTCATGCGCTCGAGCTGGAGCTCGGAGGTACCGTTGTAGACACCATTGCTGTCGAGGCCGTGCTCGCCAGAGATGGTCTGCCAGAAA
>56_BT
AGAGTGGGTGATCTGGAAACCCTGGAGGCAATCGCAGCCCTCGGCCTCACGGCGGACGACGTCGAGGACCTGGTCGACAAGTTCGGCACCCTCAGTGTAGTGACCCTTGGCCCAGTTGTTTCCAGCACCGGACTGACCGAAAACGAAGTTGTCGGGACGGAAGAGCTGACCGAAGGGACCAGCACGGACGGCGTCCATGGTACCAGGCTCAAGATCGACGAGGACGGCTCGGGGAACATACTTGTTGCCAGAGGCCTAGTTGTG--TGAGCTTGG---GAATTCTTGACATTGACTGTTAATGCATACCTCGTTGAAGTAGACACTCATGCGCTCGAGCTGGAGCTCGGAGGTACCGTTGTAGACACCATTGCTGTCGAGGCCGTGCTCGCCAGAGATGGTCTGCCAGAAA
>55_BT
AGAGTGGGTGATCTGGAAACCCTGGAGGCAATCGCAGCCCTCGGCCTCACGGCGGACGACGTCGAGGACCTGGTCGACAAGTTCGGCACCCTCAGTGTAGTGACCCTTGGCCCAGTTGTTTCCAGCACCGGACTGGCCGAAAACGAAGTTGTCGGGACGGAAGAGCTGACCGAAGGGACCAGCACGGACGGCGTCCATGGTACCAGGCTCAAGATCGACGAGGACGGCTCGGGGAACATACTTGTTGCCAGAGGCCTAGTTGTG--TGAGCTTGG---GAATTCTTGACATTGACTGTTAATGCATACCTCGTTGAAGTAGACACTCATGCGCTCGAGCTGGAGCTCGGAGGTACCGTTGTAGACACCATTGCTGTCGAGGCCGTGCTCGCCAGAGATGGTCTGCCAGAAA
>54_BT
AGAGTGGGTGATCTGGAAACCCTGGAGGCAATCGCAGCCCTCGGCCTCACGGCGGACGACGTCGAGGACCTGGTCGACAAGTTCGGCACCCTCAGTGTAGTGACCCTTGGCCCAGTTGTTTCCAGCACCGGACTGGCCGAAAACGAAGTTGTCGGGACGGAAGAGCTGACCGAAGGGACCAGCACGGACGGCGTCCATGGTACCAGGCTCAAGATCGACGAGGACGGCTCGGGGAACATACTTGTTGCCAGAGGCCTAGTTGTG--TGAGCTTGG---GAATTCTTGACATTGACTGTTAATGCATACCTCGTTGAAGTAGACACTCATGCGCTCGAGCTGGAGCTCGGAGGTACCGTTGTAGACACCATTGCTGTCGAGGCCGTGCTCGCCAGAGATGGTCTGCCAGAAA
>53_BT
AGAGTGGGTGATCTGGAAACCCTGGAGGCAATCGCAGCCCTCGGCCTCACGGCGGACGACGTCGAGGACCTGGTCGACAAGTTCGGCACCCTCAGTGTAGTGACCCTTGGCCCAGTTGTTTCCAGCACCGGACTGGCCGAAAACGAAGTTGTCGGGACGGAAGAGCTGACCGAAGGGACCAGCACGGACGGCGTCCATGGTACCAGGCTCAAGATCGACGAGGACGGCTCGGGGAACATACTTGTTGCCAGAGGCCTAGTTGTG--TGAGCTTGG---GAATTCTTGACATTGACTGTTAATGCATACCTCGTTGAAGTAGACACTCATGCGCTCGAGCTGGAGCTCGGAGGTACCGTTGTAGACACCATTGCTGTCGAGGCCGTGCTCGCCAGAGATGGTCTGCCAGAAA
>52_BT
AGAGTGGGTGATCTGGAAACCCTGGAGGCAATCGCAGCCCTCGGCCTCACGGCGGACGACGTCGAGGACCTGGTCGACAAGTTCGGCACCCTCAGTGTAGTGACCCTTGGCCCAGTTGTTTCCAGCACCGGACTGACCGAAAACGAAGTTGTCGGGACGGAAGAGCTGACCGAAGGGACCAGCACGGACGGCGTCCATGGTACCAGGCTCAAGATCGACGAGGACGGCTCGGGGAACATACTTGTTGCCAGAGGCCTAGTTGTG--TGAGCTTGG---GAATTCTTGACATTGACTGTTAATGCATACCTCGTTGAAGTAGACACTCATGCGCTCGAGCTGGAGCTCGGAGGTACCGTTGTAGACACCATTGCTGTCGAGGCCGTGCTCGCCAGAGATGGTCTGCCAGAAA
>51_BT
AGAGTGGGTGATCTGGAAACCCTGGAGGCAATCGCAGCCCTCGGCCTCACGGCGGACGACGTCGAGGACCTGGTCGACAAGTTCGGCACCCTCAGTGTAGTGACCCTTGGCCCAGTTGTTTCCAGCACCGGACTGACCGAAAACGAAGTTGTCGGGACGGAAGAGCTGACCGAAGGGACCAGCACGGACGGCGTCCATGGTACCAGGCTCAAGATCGACGAGGACGGCTCGGGGAACATACTTGTTGCCAGAGGCCTAGTTGTG--TGAGCTTGG---GAATTCTTGACATTGACTGTTAATGCATACCTCGTTGAAGTAGACACTCATGCGCTCGAGCTGGAGCTCGGAGGTACCGTTGTAGACACCATTGCTGTCGAGGCCGTGCTCGCCAGAGATGGTCTGCCAGAAA
>50_BT
AGAGTGGGTGATCTGGAAACCCTGGAGGCAATCGCAGCCCTCGGCCTCACGGCGGACGACGTCGAGGACCTGGTCGACAAGTTCGGCACCCTCAGTGTAGTGACCCTTGGCCCAGTTGTTTCCAGCACCGGACTGACCGAAAACGAAGTTGTCGGGACGGAAGAGCTGACCGAAGGGACCAGCACGGACGGCGTCCATGGTACCAGGCTCAAGATCGACGAGGACGGCTCGGGGAACATACTTGTTGCCAGAGGCCTAGTTGTG--TGAGCTTGG---GAATTCTTGACATTGACTGTTAATGCATACCTCGTTGAAGTAGACACTCATGCGCTCGAGCTGGAGCTCGGAGGTACCGTTGTAGACACCATTGCTGTCGAGGCCGTGCTCGCCAGAGATGGTCTGCCAGAAA
>49_BT
AGAGTGGGTGATCTGGAAACCCTGGAGGCAATCGCAGCCCTCGGCCTCACGGCGGACGACGTCGAGGACCTGGTCGACAAGTTCGGCACCCTCAGTGTAGTGACCCTTGGCCCAGTTGTTTCCAGCACCGGACTGGCCGAAAACGAAGTTGTCGGGACGGAAGAGCTGACCGAAGGGACCAGCACGGACGGCGTCCATGGTACCAGGCTCAAGATCGACGAGGACGGCTCGGGGAACATACTTGTTGCCAGAGGCCTAGTTGTG--TGAGCTTGG---GAATTCTTGACATTGACTGTTAATGCATACCTCGTTGAAGTAGACACTCATGCGCTCGAGCTGGAGCTCGGAGGTACCGTTGTAGACACCATTGCTGTCGAGGCCGTGCTCGCCAGAGATGGTCTGCCAGAAA
>48_BT
AGAGTGGGTGATCTGGAAACCCTGGAGGCAATCGCAGCCCTCGGCCTCACGGCGGACGACGTCGAGGACCTGGTCGACAAGTTCGGCACCCTCAGTGTAGTGACCCTTGGCCCAGTTGTTTCCAGCACCGGACTGACCGAAAACGAAGTTGTCGGGACGGAAGAGCTGACCGAAGGGACCAGCACGGACGGCGTCCATGGTACCAGGCTCAAGATCGACGAGGACGGCTCGGGGAACATACTTGTTGCCAGAGGCCTAGTTGTG--TGAGCTTGG---GAATTCTTGACATTGACTGTTAATGCATACCTCGTTGAAGTAGACACTCATGCGCTCGAGCTGGAGCTCGGAGGTACCGTTGTAGACACCATTGCTGTCGAGGCCGTGCTCGCCAGAGATGGTCTGCCAGAAA
>47_BT
AGAGTGGGTGATCTGGAAACCCTGGAGGCAATCGCAGCCCTCGGCCTCACGGCGGACGACGTCGAGGACCTGGTCGACAAGTTCGGCACCCTCAGTGTAGTGACCCTTGGCCCAGTTGTTTCCAGCACCGGACTGACCGAAAACGAAGTTGTCGGGACGGAAGAGCTGACCGAAGGGACCAGCACGGACGGCGTCCATGGTACCAGGCTCAAGATCGACGAGGACGGCTCGGGGAACATACTTGTTGCCAGAGGCCTAGTTGTG--TGAGCTTGG---GAATTCTTGACATTGACTGTTAATGCATACCTCGTTGAAGTAGACACTCATGCGCTCGAGCTGGAGCTCGGAGGTACCGTTGTAGACACCATTGCTGTCGAGGCCGTGCTCGCCAGAGATGGTCTGCCAGAAA
>46_BT
AGAGTGGGTGATCTGGAAACCCTGGAGGCAATCGCAGCCCTCGGCCTCACGGCGGACGACGTCGAGGACCTGGTCGACAAGTTCGGCACCCTCAGTGTAGTGACCCTTGGCCCAGTTGTTTCCAGCACCGGACTGGCCGAAAACGAAGTTGTCGGGACGGAAGAGCTGACCGAAGGGACCAGCACGGACGGCGTCCATGGTACCAGGCTCAAGATCGACGAGGACGGCTCGGGGAACATACTTGTTGCCAGAGGCCTAGTTGTG--TGAGCTTGG---GAATTCTTGACATTGACTGTTAATGCATACCTCGTTGAAGTAGACACTCATGCGCTCGAGCTGGAGCTCGGAGGTACCGTTGTAGACACCATTGCTGTCGAGGCCGTGCTCGCCAGAGATGGTCTGCCAGAAA
>45_BT
AGAGTGGGTGATCTGGAAACCCTGGAGGCAATCGCAGCCCTCGGCCTCACGGCGGACGACGTCGAGGACCTGGTCGACAAGTTCGGCACCCTCAGTGTAGTGACCCTTGGCCCAGTTGTTTCCAGCACCGGACTGGCCGAAAACGAAGTTGTCGGGACGGAAGAGCTGACCGAAGGGACCAGCACGGACGGCGTCCATGGTACCAGGCTCAAGATCGACGAGGACGGCTCGGGGAACATACTTGTTGCCAGAGGCCTAGTTGTG--TGAGCTTGG---GAATTCTTGACATTGACTGTTAATGCATACCTCGTTGAAGTAGACACTCATGCGCTCGAGCTGGAGCTCGGAGGTACCGTTGTAGACACCATTGCTGTCGAGGCCGTGCTCGCCAGAGATGGTCTGCCAGAAA
>44_BT
AGAGTGGGTGATCTGGAAACCCTGGAGGCAATCGCAGCCCTCGGCCTCACGGCGGACGACGTCGAGGACCTGGTCGACAAGTTCGGCACCCTCAGTGTAGTGACCCTTGGCCCAGTTGTTTCCAGCACCGGACTGGCCGAAAACGAAGTTGTCGGGACGGAAGAGCTGACCGAAGGGACCAGCACGGACGGCGTCCATGGTACCAGGCTCAAGATCGACGAGGACGGCTCGGGGAACATACTTGTTGCCAGAGGCCTAGTTGTG--TGAGCTTGG---GAATTCTTGACATTGACTGTTAATGCATACCTCGTTGAAGTAGACACTCATGCGCTCGAGCTGGAGCTCGGAGGTACCGTTGTAGACACCATTGCTGTCGAGGCCGTGCTCGCCAGAGATGGTCTGCCAGAAA
>43_BT
AGAGTGGGTGATCTGGAAACCCTGGAGGCAATCGCAGCCCTCGGCCTCACGGCGGACGACGTCGAGGACCTGGTCGACAAGTTCGGCACCCTCAGTGTAGTGACCCTTGGCCCAGTTGTTTCCAGCACCGGACTGGCCGAAAACGAAGTTGTCGGGACGGAAGAGCTGACCGAAGGGACCAGCACGGACGGCGTCCATGGTACCAGGCTCAAGATCGACGAGGACGGCTCGGGGAACATACTTGTTGCCAGAGGCCTAGTTGTG--TGAGCTTGG---GAATTCTTGACATTGACTGTTAATGCATACCTCGTTGAAGTAGACACTCATGCGCTCGAGCTGGAGCTCGGAGGTACCGTTGTAGACACCATTGCTGTCGAGGCCGTGCTCGCCAGAGATGGTCTGCCAGAAA
>100_BT
AGAGTGGGTGATCTGGAAACCCTGGAGGCAATCGCAGCCCTCGGCCTCACGGCGGACGACGTCGAGGACCTGGTCGACAAGTTCGGCACCCTCAGTGTAGTGACCCTTGGCCCAGTTGTTTCCAGCACCGGACTGGCCGAAAACGAAGTTGTCGGGACGGAAGAGCTGACCGAAGGGACCAGCACGGACGGCGTCCATGGTACCAGGCTCAAGATCGACGAGGACGGCTCGGGGAACATACTTGTTGCCAGAGGCCTAGTTGTG--TGAGCTTGG---GAATTCTTGACATTGACTGTTAATGCATACCTCGTTGAAGTAGACACTCATGCGCTCGAGCTGGAGCTCGGAGGTACCGTTGTAGACACCATTGCTGTCGAGGCCGTGCTCGCCAGAGATGGTCTGCCAGAAA
>99_BT
AGAGTGGGTGATCTGGAAACCCTGGAGGCAATCGCAGCCCTCGGCCTCACGGCGGACGACGTCGAGGACCTGGTCGACAAGTTCGGCACCCTCAGTGTAGTGACCCTTGGCCCAGTTGTTTCCAGCACCGGACTGACCGAAAACGAAGTTGTCGGGACGGAAGAGCTGACCGAAGGGACCAGCACGGACGGCGTCCATGGTACCAGGCTCAAGATCGACGAGGACGGCTCGGGGAACATACTTGTTGCCAGAGGCCTAGTTGTG--TGAGCTTGG---GAATTCTTGACATTGACTGTTAATGCATACCTCGTTGAAGTAGACACTCATGCGCTCGAGCTGGAGCTCGGAGGTACCGTTGTAGACACCATTGCTGTCGAGGCCGTGCTCGCCAGAGATGGTCTGCCAGAAA
>98_BT
AGAGTGGGTGATCTGGAAACCCTGGAGGCAATCGCAGCCCTCGGCCTCACGGCGGACGACGTCGAGGACCTGGTCGACAAGTTCGGCACCCTCAGTGTAGTGACCCTTGGCCCAGTTGTTTCCAGCACCGGACTGACCGAAAACGAAGTTGTCGGGACGGAAGAGCTGACCGAAGGGACCAGCACGGACGGCGTCCATGGTACCAGGCTCAAGATCGACGAGGACGGCTCGGGGAACATACTTGTTGCCAGAGGCCTAGTTGTG--TGAGCTTGG---GAATTCTTGACATTGACTGTTAATGCATACCTCGTTGAAGTAGACACTCATGCGCTCGAGCTGGAGCTCGGAGGTACCGTTGTAGACACCATTGCTGTCGAGGCCGTGCTCGCCAGAGATGGTCTGCCAGAAA
>97_BT
AGAGTGGGTGATCTGGAAACCCTGGAGGCAATCGCAGCCCTCGGCCTCACGGCGGACGACGTCGAGGACCTGGTCGACAAGTTCGGCACCCTCAGTGTAGTGACCCTTGGCCCAGTTGTTTCCAGCACCGGACTGGCCGAAAACGAAGTTGTCGGGACGGAAGAGCTGACCGAAGGGACCAGCACGGACGGCGTCCATGGTACCAGGCTCAAGATCGACGAGGACGGCTCGGGGAACATACTTGTTGCCAGAGGCCTAGTTGTG--TGAGCTTGG---GAATTCTTGACATTGACTGTTAATGCATACCTCGTTGAAGTAGACACTCATGCGCTCGAGCTGGAGCTCGGAGGTACCGTTGTAGACACCATTGCTGTCGAGGCCGTGCTCGCCAGAGATGGTCTGCCAGAAA
>96_BT
AGAGTGGGTGATCTGGAAACCCTGGAGGCAATCGCAGCCCTCGGCCTCACGGCGGACGACGTCGAGGACCTGGTCGACAAGTTCGGCACCCTCAGTGTAGTGACCCTTGGCCCAGTTGTTTCCAGCACCGGACTGACCGAAAACGAAGTTGTCGGGACGGAAGAGCTGACCGAAGGGACCAGCACGGACGGCGTCCATGGTACCAGGCTCAAGATCGACGAGGACGGCTCGGGGAACATACTTGTTGCCAGAGGCCTAGTTGTG--TGAGCTTGG---GAATTCTTGACATTGACTGTTAATGCATACCTCGTTGAAGTAGACACTCATGCGCTCGAGCTGGAGCTCGGAGGTACCGTTGTAGACACCATTGCTGTCGAGGCCGTGCTCGCCAGAGATGGTCTGCCAGAAA
>95_BT
AGAGTGGGTGATCTGGAAACCCTGGAGGCAATCGCAGCCCTCGGCCTCACGGCGGACGACGTCGAGGACCTGGTCGACAAGTTCGGCACCCTCAGTGTAGTGACCCTTGGCCCAGTTGTTTCCAGCACCGGACTGGCCGAAAACGAAGTTGTCGGGACGGAAGAGCTGACCGAAGGGACCAGCACGGACGGCGTCCATGGTACCAGGCTCAAGATCGACGAGGACGGCTCGGGGAACATACTTGTTGCCAGAGGCCTAGTTGTG--TGAGCTTGG---GAATTCTTGACATTGACTGTTAATGCATACCTCGTTGAAGTAGACACTCATGCGCTCGAGCTGGAGCTCGGAGGTACCGTTGTAGACACCATTGCTGTCGAGGCCGTGCTCGCCAGAGATGGTCTGCCAGAAA
>94_BT
AGAGTGGGTGATCTGGAAACCCTGGAGGCAATCGCAGCCCTCGGCCTCACGGCGGACGACGTCGAGGACCTGGTCGACAAGTTCGGCACCCTCAGTGTAGTGACCCTTGGCCCAGTTGTTTCCAGCACCGGACTGACCGAAAACGAAGTTGTCGGGACGGAAGAGCTGACCGAAGGGACCAGCACGGACGGCGTCCATGGTACCAGGCTCAAGATCGACGAGGACGGCTCGGGGAACATACTTGTTGCCAGAGGCCTAGTTGTG--TGAGCTTGG---GAATTCTTGACATTGACTGTTAATGCATACCTCGTTGAAGTAGACACTCATGCGCTCGAGCTGGAGCTCGGAGGTACCGTTGTAGACACCATTGCTGTCGAGGCCGTGCTCGCCAGAGATGGTCTGCCAGAAA
>93_BT
AGAGTGGGTGATCTGGAAACCCTGGAGGCAATCGCAGCCCTCGGCCTCACGGCGGACGACGTCGAGGACCTGGTCGACAAGTTCGGCACCCTCAGTGTAGTGACCCTTGGCCCAGTTGTTTCCAGCACCGGACTGGCCGAAAACGAAGTTGTCGGGACGGAAGAGCTGACCGAAGGGACCAGCACGGACGGCGTCCATGGTACCAGGCTCAAGATCGACGAGGACGGCTCGGGGAACATACTTGTTGCCAGAGGCCTAGTTGTG--TGAGCTTGG---GAATTCTTGACATTGACTGTTAATGCATACCTCGTTGAAGTAGACACTCATGCGCTCGAGCTGGAGCTCGGAGGTACCGTTGTAGACACCATTGCTGTCGAGGCCGTGCTCGCCAGAGATGGTCTGCCAGAAA
>92_BT
AGAGTGGGTGATCTGGAAACCCTGGAGGCAATCGCAGCCCTCGGCCTCACGGCGGACGACGTCGAGGACCTGGTCGACAAGTTCGGCACCCTCAGTGTAGTGACCCTTGGCCCAGTTGTTTCCAGCACCGGACTGACCGAAAACGAAGTTGTCGGGACGGAAGAGCTGACCGAAGGGACCAGCACGGACGGCGTCCATGGTACCAGGCTCAAGATCGACGAGGACGGCTCGGGGAACATACTTGTTGCCAGAGGCCTAGTTGTG--TGAGCTTGG---GAATTCTTGACATTGACTGTTAATGCATACCTCGTTGAAGTAGACACTCATGCGCTCGAGCTGGAGCTCGGAGGTACCGTTGTAGACACCATTGCTGTCGAGGCCGTGCTCGCCAGAGATGGTCTGCCAGAAA
>91_BT
AGAGTGGGTGATCTGGAAACCCTGGAGGCAATCGCAGCCCTCGGCCTCACGGCGGACGACGTCGAGGACCTGGTCGACAAGTTCGGCACCCTCAGTGTAGTGACCCTTGGCCCAGTTGTTTCCAGCACCGGACTGACCGAAAACGAAGTTGTCGGGACGGAAGAGCTGACCGAAGGGACCAGCACGGACGGCGTCCATGGTACCAGGCTCAAGATCGACGAGGACGGCTCGGGGAACATACTTGTTGCCAGAGGCCTAGTTGTG--TGAGCTTGG---GAATTCTTGACATTGACTGTTAATGCATACCTCGTTGAAGTAGACACTCATGCGCTCGAGCTGGAGCTCGGAGGTACCGTTGTAGACACCATTGCTGTCGAGGCCGTGCTCGCCAGAGATGGTCTGCCAGAAA
>90_BT
AGAGTGGGTGATCTGGAAACCCTGGAGGCAATCGCAGCCCTCGGCCTCACGGCGGACGACGTCGAGGACCTGGTCGACAAGTTCGGCACCCTCAGTGTAGTGACCCTTGGCCCAGTTGTTTCCAGCACCGGACTGACCGAAAACGAAGTTGTCGGGACGGAAGAGCTGACCGAAGGGACCAGCACGGACGGCGTCCATGGTACCAGGCTCAAGATCGACGAGGACGGCTCGGGGAACATACTTGTTGCCAGAGGCCTAGTTGTG--TGAGCTTGG---GAATTCTTGACATTGACTGTTAATGCATACCTCGTTGAAGTAGACACTCATGCGCTCGAGCTGGAGCTCGGAGGTACCGTTGTAGACACCATTGCTGTCGAGGCCGTGCTCGCCAGAGATGGTCTGCCAGAAA
>89_BT
AGAGTGGGTGATCTGGAAACCCTGGAGGCAATCGCAGCCCTCGGCCTCACGGCGGACGACGTCGAGGACCTGGTCGACAAGTTCGGCACCCTCAGTGTAGTGACCCTTGGCCCAGTTGTTTCCAGCACCGGACTGACCGAAAACGAAGTTGTCGGGACGGAAGAGCTGACCGAAGGGACCAGCACGGACGGCGTCCATGGTACCAGGCTCAAGATCGACGAGGACGGCTCGGGGAACATACTTGTTGCCAGAGGCCTAGTTGTG--TGAGCTTGG---GAATTCTTGACATTGACTGTTAATGCATACCTCGTTGAAGTAGACACTCATGCGCTCGAGCTGGAGCTCGGAGGTACCGTTGTAGACACCATTGCTGTCGAGGCCGTGCTCGCCAGAGATGGTCTGCCAGAAA
>88_BT
AGAGTGGGTGATCTGGAAACCCTGGAGGCAATCGCAGCCCTCGGCCTCACGGCGGACGACGTCGAGGACCTGGTCGACAAGTTCGGCACCCTCAGTGTAGTGACCCTTGGCCCAGTTGTTTCCAGCACCGGACTGACCGAAAACGAAGTTGTCGGGACGGAAGAGCTGACCGAAGGGACCAGCACGGACGGCGTCCATGGTACCAGGCTCAAGATCGACGAGGACGGCTCGGGGAACATACTTGTTGCCAGAGGCCTAGTTGTG--TGAGCTTGG---GAATTCTTGACATTGACTGTTAATGCATACCTCGTTGAAGTAGACACTCATGCGCTCGAGCTGGAGCTCGGAGGTACCGTTGTAGACACCATTGCTGTCGAGGCCGTGCTCGCCAGAGATGGTCTGCCAGAAA
>87_BT
AGAGTGGGTGATCTGGAAACCCTGGAGGCAATCGCAGCCCTCGGCCTCACGGCGGACGACGTCGAGGACCTGGTCGACAAGTTCGGCACCCTCAGTGTAGTGACCCTTGGCCCAGTTGTTTCCAGCACCGGACTGACCGAAAACGAAGTTGTCGGGACGGAAGAGCTGACCGAAGGGACCAGCACGGACGGCGTCCATGGTACCAGGCTCAAGATCGACGAGGACGGCTCGGGGAACATACTTGTTGCCAGAGGCCTAGTTGTG--TGAGCTTGG---GAATTCTTGACATTGACTGTTAATGCATACCTCGTTGAAGTAGACACTCATGCGCTCGAGCTGGAGCTCGGAGGTACCGTTGTAGACACCATTGCTGTCGAGGCCGTGCTCGCCAGAGATGGTCTGCCAGAAA
>86_BT
AGAGTGGGTGATCTGGAAACCCTGGAGGCAATCGCAGCCCTCGGCCTCACGGCGGACGACGTCGAGGACCTGGTCGACAAGTTCGGCACCCTCAGTGTAGTGACCCTTGGCCCAGTTGTTTCCAGCACCGGACTGGCCGAAAACGAAGTTGTCGGGACGGAAGAGCTGACCGAAGGGACCAGCACGGACGGCGTCCATGGTACCAGGCTCAAGATCGACGAGGACGGCTCGGGGAACATACTTGTTGCCAGAGGCCTAGTTGTG--TGAGCTTGG---GAATTCTTGACATTGACTGTTAATGCATACCTCGTTGAAGTAGACACTCATGCGCTCGAGCTGGAGCTCGGAGGTACCGTTGTAGACACCATTGCTGTCGAGGCCGTGCTCGCCAGAGATGGTCTGCCAGAAA
>85_BT
AGAGTGGGTGATCTGGAAACCCTGGAGGCAATCGCAGCCCTCGGCCTCACGGCGGACGACGTCGAGGACCTGGTCGACAAGTTCGGCACCCTCAGTGTAGTGACCCTTGGCCCAGTTGTTTCCAGCACCGGACTGACCGAAAACGAAGTTGTCGGGACGGAAGAGCTGACCGAAGGGACCAGCACGGACGGCGTCCATGGTACCAGGCTCAAGATCGACGAGGACGGCTCGGGGAACATACTTGTTGCCAGAGGCCTAGTTGTG--TGAGCTTGG---GAATTCTTGACATTGACTGTTAATGCATACCTCGTTGAAGTAGACACTCATGCGCTCGAGCTGGAGCTCGGAGGTACCGTTGTAGACACCATTGCTGTCGAGGCCGTGCTCGCCAGAGATGGTCTGCCAGAAA
>84_BT
AGAGTGGGTGATCTGGAAACCCTGGAGGCAATCGCAGCCCTCGGCCTCACGGCGGACGACGTCGAGGACCTGGTCGACAAGTTCGGCACCCTCAGTGTAGTGACCCTTGGCCCAGTTGTTTCCAGCACCGGACTGACCGAAAACGAAGTTGTCGGGACGGAAGAGCTGACCGAAGGGACCAGCACGGACGGCGTCCATGGTACCAGGCTCAAGATCGACGAGGACGGCTCGGGGAACATACTTGTTGCCAGAGGCCTAGTTGTG--TGAGCTTGG---GAATTCTTGACATTGACTGTTAATGCATACCTCGTTGAAGTAGACACTCATGCGCTCGAGCTGGAGCTCGGAGGTACCGTTGTAGACACCATTGCTGTCGAGGCCGTGCTCGCCAGAGATGGTCTGCCAGAAA
>83_BT
AGAGTGGGTGATCTGGAAACCCTGGAGGCAATCGCAGCCCTCGGCCTCACGGCGGACGACGTCGAGGACCTGGTCGACAAGTTCGGCACCCTCAGTGTAGTGACCCTTGGCCCAGTTGTTTCCAGCACCGGACTGGCCGAAAACGAAGTTGTCGGGACGGAAGAGCTGACCGAAGGGACCAGCACGGACGGCGTCCATGGTACCAGGCTCAAGATCGACGAGGACGGCTCGGGGAACATACTTGTTGCCAGAGGCCTAGTTGTG--TGAGCTTGG---GAATTCTTGACATTGACTGTTAATGCATACCTCGTTGAAGTAGACACTCATGCGCTCGAGCTGGAGCTCGGAGGTACCGTTGTAGACACCATTGCTGTCGAGGCCGTGCTCGCCAGAGATGGTCTGCCAGAAA
>82_BT
AGAGTGGGTGATCTGGAAACCCTGGAGGCAATCGCAGCCCTCGGCCTCACGGCGGACGACGTCGAGGACCTGGTCGACAAGTTCGGCACCCTCAGTGTAGTGACCCTTGGCCCAGTTGTTTCCAGCACCGGACTGACCGAAAACGAAGTTGTCGGGACGGAAGAGCTGACCGAAGGGACCAGCACGGACGGCGTCCATGGTACCAGGCTCAAGATCGACGAGGACGGCTCGGGGAACATACTTGTTGCCAGAGGCCTAGTTGTG--TGAGCTTGG---GAATTCTTGACATTGACTGTTAATGCATACCTCGTTGAAGTAGACACTCATGCGCTCGAGCTGGAGCTCGGAGGTACCGTTGTAGACACCATTGCTGTCGAGGCCGTGCTCGCCAGAGATGGTCTGCCAGAAA
>80_BT
AGAGTGGGTGATCTGGAAACCCTGGAGGCAATCGCAGCCCTCGGCCTCACGGCGGACGACGTCGAGGACCTGGTCGACAAGTTCGGCACCCTCAGTGTAGTGACCCTTGGCCCAGTTGTTTCCAGCACCGGACTGACCGAAAACGAAGTTGTCGGGACGGAAGAGCTGACCGAAGGGACCAGCACGGACGGCGTCCATGGTACCAGGCTCAAGATCGACGAGGACGGCTCGGGGAACATACTTGTTGCCAGAGGCCTAGTTGTG--TGAGCTTGG---GAATTCTTGACATTGACTGTTAATGCATACCTCGTTGAAGTAGACACTCATGCGCTCGAGCTGGAGCTCGGAGGTACCGTTGTAGACACCATTGCTGTCGAGGCCGTGCTCGCCAGAGATGGTCTGCCAGAAA
>79_BT
AGAGTGGGTGATCTGGAAACCCTGGAGGCAATCGCAGCCCTCGGCCTCACGGCGGACGACGTCGAGGACCTGGTCGACAAGTTCGGCACCCTCAGTGTAGTGACCCTTGGCCCAGTTGTTTCCAGCACCGGACTGGCCGAAAACGAAGTTGTCGGGACGGAAGAGCTGACCGAAGGGACCAGCACGGACGGCGTCCATGGTACCAGGCTCAAGATCGACGAGGACGGCTCGGGGAACATACTTGTTGCCAGAGGCCTAGTTGTG--TGAGCTTGG---GAATTCTTGACATTGACTGTTAATGCATACCTCGTTGAAGTAGACACTCATGCGCTCGAGCTGGAGCTCGGAGGTACCGTTGTAGACACCATTGCTGTCGAGGCCGTGCTCGCCAGAGATGGTCTGCCAGAAA
>78_BT
AGAGTGGGTGATCTGGAAACCCTGGAGGCAATCGCAGCCCTCGGCCTCACGGCGGACGACGTCGAGGACCTGGTCGACAAGTTCGGCACCCTCAGTGTAGTGACCCTTGGCCCAGTTGTTTCCAGCACCGGACTGACCGAAAACGAAGTTGTCGGGACGGAAGAGCTGACCGAAGGGACCAGCACGGACGGCGTCCATGGTACCAGGCTCAAGATCGACGAGGACGGCTCGGGGAACATACTTGTTGCCAGAGGCCTAGTTGTG--TGAGCTTGG---GAATTCTTGACATTGACTGTTAATGCATACCTCGTTGAAGTAGACACTCATGCGCTCGAGCTGGAGCTCGGAGGTACCGTTGTAGACACCATTGCTGTCGAGGCCGTGCTCGCCAGAGATGGTCTGCCAGAAA
>77_BT
AGAGTGGGTGATCTGGAAACCCTGGAGGCAATCGCAGCCCTCGGCCTCACGGCGGACGACGTCGAGGACCTGGTCGACAAGTTCGGCACCCTCAGTGTAGTGACCCTTGGCCCAGTTGTTTCCAGCACCGGACTGGCCGAAAACGAAGTTGTCGGGACGGAAGAGCTGACCGAAGGGACCAGCACGGACGGCGTCCATGGTACCAGGCTCAAGATCGACGAGGACGGCTCGGGGAACATACTTGTTGCCAGAGGCCTAGTTGTG--TGAGCTTGG---GAATTCTTGACATTGACTGTTAATGCATACCTCGTTGAAGTAGACACTCATGCGCTCGAGCTGGAGCTCGGAGGTACCGTTGTAGACACCATTGCTGTCGAGGCCGTGCTCGCCAGAGATGGTCTGCCAGAAA
>76_BT
AGAGTGGGTGATCTGGAAACCCTGGAGGCAATCGCAGCCCTCGGCCTCACGGCGGACGACGTCGAGGACCTGGTCGACAAGTTCGGCACCCTCAGTGTAGTGACCCTTGGCCCAGTTGTTTCCAGCACCGGACTGACCGAAAACGAAGTTGTCGGGACGGAAGAGCTGACCGAAGGGACCAGCACGGACGGCGTCCATGGTACCAGGCTCAAGATCGACGAGGACAGCTCGGGGAACATACTTGTTGCCAGAGGCCTAGTTGTG--TGAGCTTGG---GAATTCTTGACATTGACTGTTAATGCATACCTCGTTGAAGTAGACACTCATGCGCTCGAGCTGGAGCTCGGAGGTACCGTTGTAGACACCATTGCTGTCGAGGCCGTGCTCGCCAGAGATGGTCTGCCAGAAA
>75_BT
AGAGTGGGTGATCTGGAAACCCTGGAGGCAATCGCAGCCCTCGGCCTCACGGCGGACGACGTCGAGGACCTGGTCGACAAGTTCGGCACCCTCAGTGTAGTGACCCTTGGCCCAGTTGTTTCCAGCACCGGACTGGCCGAAAACGAAGTTGTCGGGACGGAAGAGCTGACCGAAGGGACCAGCACGGACGGCGTCCATGGTACCAGGCTCAAGATCGACGAGGACGGCTCGGGGAACATACTTGTTGCCAGAGGCCTAGTTGTG--TGAGCTTGG---GAATTCTTGACATTGACTGTTAATGCATACCTCGTTGAAGTAGACACTCATGCGCTCGAGCTGGAGCTCGGAGGTACCGTTGTAGACACCATTGCTGTCGAGGCCGTGCTCGCCAGAGATGGTCTGCCAGAAA
>74_BT
AGAGTGGGTGATCTGGAAACCCTGGAGGCAATCGCAGCCCTCGGCCTCACGGCGGACGACGTCGAGGACCTGGTCGACAAGTTCGGCACCCTCAGTGTAGTGACCCTTGGCCCAGTTGTTTCCAGCACCGGACTGGCCGAAAACGAAGTTGTCGGGACGGAAGAGCTGACCGAAGGGACCAGCACGGACGGCGTCCATGGTACCAGGCTCAAGATCGACGAGGACGGCTCGGGGAACATACTTGTTGCCAGAGGCCTAGTTGTG--TGAGCTTGG---GAATTCTTGACATTGACTGTTAATGCATACCTCGTTGAAGTAGACACTCATGCGCTCGAGCTGGAGCTCGGAGGTACCGTTGTAGACACCATTGCTGTCGAGGCCGTGCTCGCCAGAGATGGTCTGCCAGAAA
>73_BT
AGAGTGGGTGATCTGGAAACCCTGGAGGCAATCGCAGCCCTCGGCCTCACGGCGGACGACGTCGAGGACCTGGTCGACAAGTTCGGCACCCTCAGTGTAGTGACCCTTGGCCCAGTTGTTTCCAGCACCGGACTGGCCGAAAACGAAGTTGTCGGGACGGAAGAGCTGACCGAAGGGACCAGCACGGACGGCGTCCATGGTACCAGGCTCAAGATCGACGAGGACGGCTCGGGGAACATACTTGTTGCCAGAGGCCTAGTTGTG--TGAGCTTGG---GAATTCTTGACATTGACTGTTAATGCATACCTCGTTGAAGTAGACACTCATGCGCTCGAGCTGGAGCTCGGAGGTACCGTTGTAGACACCATTGCTGTCGAGGCCGTGCTCGCCAGAGATGGTCTGCCAGAAA
>72_BT
AGAGTGGGTGATCTGGAAACCCTGGAGGCAATCGCAGCCCTCGGCCTCACGGCGGACGACGTCGAGGACCTGGTCGACAAGTTCGGCACCCTCAGTGTAGTGACCCTTGGCCCAGTTGTTTCCAGCACCGGACTGACCGAAAACGAAGTTGTCGGGACGGAAGAGCTGACCGAAGGGACCAGCACGGACGGCGTCCATGGTACCAGGCTCAAGATCGACGAGGACAGCTCGGGGAACATACTTGTTGCCAGAGGCCTAGTTGTG--TGAGCTTGG---GAATTCTTGACATTGACTGTTAATGCATACCTCGTTGAAGTAGACACTCATGCGCTCGAGCTGGAGCTCGGAGGTACCGTTGTAGACACCATTGCTGTCGAGGCCGTGCTCGCCAGAGATGGTCTGCCAGAAA
>71_BT
AGAGTGGGTGATCTGGAAACCCTGGAGGCAATCGCAGCCCTCGGCCTCACGGCGGACGACGTCGAGGACCTGGTCGACAAGTTCGGCACCCTCAGTGTAGTGACCCTTGGCCCAGTTGTTTCCAGCACCGGACTGACCGAAAACGAAGTTGTCGGGACGGAAGAGCTGACCGAAGGGACCAGCACGGACGGCGTCCATGGTACCAGGCTCAAGATCGACGAGGACGGCTCGGGGAACATACTTGTTGCCAGAGGCCTAGTTGTG--TGAGCTTGG---GAATTCTTGACATTGACTGTTAATGCATACCTCGTTGAAGTAGACACTCATGCGCTCGAGCTGGAGCTCGGAGGTACCGTTGTAGACACCATTGCTGTCGAGGCCGTGCTCGCCAGAGATGGTCTGCCAGAAA
>70_BT
AGAGTGGGTGATCTGGAAACCCTGGAGGCAATCGCAGCCCTCGGCCTCACGGCGGACGACGTCGAGGACCTGGTCGACAAGTTCGGCACCCTCAGTGTAGTGACCCTTGGCCCAGTTGTTTCCAGCACCGGACTGACCGAAAACGAAGTTGTCGGGACGGAAGAGCTGACCGAAGGGACCAGCACGGACGGCGTCCATGGTACCAGGCTCAAGATCGACGAGGACGGCTCGGGGAACATACTTGTTGCCAGAGGCCTAGTTGTG--TGAGCTTGG---GAATTCTTGACATTGACTGTTAATGCATACCTCGTTGAAGTAGACACTCATGCGCTCGAGCTGGAGCTCGGAGGTACCGTTGTAGACACCATTGCTGTCGAGGCCGTGCTCGCCAGAGATGGTCTGCCAGAAA
>149_BT
AGAGTGGGTGATCTGGAAACCCTGGAGGCAATCGCAGCCCTCGGCCTCACGGCGGACGACGTCGAGGACCTGGTCGACAAGTTCGGCACCCTCAGTGTAGTGACCCTTGGCCCAGTTGTTTCCAGCACCGGACTGGCCGAAAACGAAGTTGTCGGGACGGAAGAGCTGACCGAAGGGACCAGCACGGACGGCGTCCATGGTACCAGGCTCAAGATCGACGAGGACGGCTCGGGGAACATACTTGTTGCCAGAGGCCTAGTTGTG--TGAGCTTGG---GAATTCTTGACATTGACTGTTAATGCATACCTCGTTGAAGTAGACACTCATGCGCTCGAGCTGGAGCTCGGAGGTACCGTTGTAGACACCATTGCTGTCGAGGCCGTGCTCGCCAGAGATGGTCTGCCAGAAA
>148_BT
AGAGTGGGTGATCTGGAAACCCTGGAGGCAATCGCAGCCCTCGGCCTCACGGCGGACGACGTCGAGGACCTGGTCGACAAGTTCGGCACCCTCAGTGTAGTGACCCTTGGCCCAGTTGTTTCCAGCACCGGACTGACCGAAAACGAAGTTGTCGGGACGGAAGAGCTGACCGAAGGGACCAGCACGGACGGCGTCCATGGTACCAGGCTCAAGATCGACGAGGACGGCTCGGGGAACATACTTGTTGCCAGAGGCCTAGTTGTG--TGAGCTTGG---GAATTCTTGACATTGACTGTTAATGCATACCTCGTTGAAGTAGACACTCATGCGCTCGAGCTGGAGCTCGGAGGTACCGTTGTAGACACCATTGCTGTCGAGGCCGTGCTCGCCAGAGATGGTCTGCCAGAAA
>147_BT
AGAGTGGGTGATCTGGAAACCCTGGAGGCAATCGCAGCCCTCGGCCTCACGGCGGACGACGTCGAGGACCTGGTCGACAAGTTCGGCACCCTCAGTGTAGTGACCCTTGGCCCAGTTGTTTCCAGCACCGGACTGGCCGAAAACGAAGTTGTCGGGACGGAAGAGCTGACCGAAGGGACCAGCACGGACGGCGTCCATGGTACCAGGCTCAAGATCGACGAGGACGGCTCGGGGAACATACTTGTTGCCAGAGGCCTAGTTGTG--TGAGCTTGG---GAATTCTTGACATTGACTGTTAATGCATACCTCGTTGAAGTAGACACTCATGCGCTCGAGCTGGAGCTCGGAGGTACCGTTGTAGACACCATTGCTGTCGAGGCCGTGCTCGCCAGAGATGGTCTGCCAGAAA
>146_BT
AGAGTGGGTGATCTGGAAACCCTGGAGGCAATCGCAGCCCTCGGCCTCACGGCGGACGACGTCGAGGACCTGGTCGACAAGTTCGGCACCCTCAGTGTAGTGACCCTTGGCCCAGTTGTTTCCAGCACCGGACTGGCCGAAAACGAAGTTGTCGGGACGGAAGAGCTGACCGAAGGGACCAGCACGGACGGCGTCCATGGTACCAGGCTCAAGATCGACGAGGACGGCTCGGGGAACATACTTGTTGCCAGAGGCCTAGTTGTG--TGAGCTTGG---GAATTCTTGACATTGACTGTTAATGCATACCTCGTTGAAGTAGACACTCATGCGCTCGAGCTGGAGCTCGGAGGTACCGTTGTAGACACCATTGCTGTCGAGGCCGTGCTCGCCAGAGATGGTCTGCCAGAAA
>145_BT
AGAGTGGGTGATCTGGAAACCCTGGAGGCAATCGCAGCCCTCGGCCTCACGGCGGACGACGTCGAGGACCTGGTCGACAAGTTCGGCACCCTCAGTGTAGTGACCCTTGGCCCAGTTGTTTCCAGCACCGGACTGACCGAAAACGAAGTTGTCGGGACGGAAGAGCTGACCGAAGGGACCAGCACGGACGGCGTCCATGGTACCAGGCTCAAGATCGACGAGGACGGCTCGGGGAACATACTTGTTGCCAGAGGCCTAGTTGTG--TGAGCTTGG---GAATTCTTGACATTGACTGTTAATGCATACCTCGTTGAAGTAGACACTCATGCGCTCGAGCTGGAGCTCGGAGGTACCGTTGTAGACACCATTGCTGTCGAGGCCGTGCTCGCCAGAGATGGTCTGCCAGAAA
>144_BT
AGAGTGGGTGATCTGGAAACCCTGGAGGCAATCGCAGCCCTCGGCCTCACGGCGGACGACGTCGAGGACCTGGTCGACAAGTTCGGCACCCTCAGTGTAGTGACCCTTGGCCCAGTTGTTTCCAGCACCGGACTGACCGAAAACGAAGTTGTCGGGACGGAAGAGCTGACCGAAGGGACCAGCACGGACGGCGTCCATGGTACCAGGCTCAAGATCGACGAGGACGGCTCGGGGAACATACTTGTTGCCAGAGGCCTAGTTGTG--TGAGCTTGG---GAATTCTTGACATTGACTGTTAATGCATACCTCGTTGAAGTAGACACTCATGCGCTCGAGCTGGAGCTCGGAGGTACCGTTGTAGACACCATTGCTGTCGAGGCCGTGCTCGCCAGAGATGGTCTGCCAGAAA
>143_BT
AGAGTGGGTGATCTGGAAACCCTGGAGGCAATCGCAGCCCTCGGCCTCACGGCGGACGACGTCGAGGACCTGGTCGACAAGTTCGGCACCCTCAGTGTAGTGACCCTTGGCCCAGTTGTTTCCAGCACCGGACTGGCCGAAAACGAAGTTGTCGGGACGGAAGAGCTGACCGAAGGGACCAGCACGGACGGCGTCCATGGTACCAGGCTCAAGATCGACGAGGACGGCTCGGGGAACATACTTGTTGCCAGAGGCCTAGTTGTG--TGAGCTTGG---GAATTCTTGACATTGACTGTTAATGCATACCTCGTTGAAGTAGACACTCATGCGCTCGAGCTGGAGCTCGGAGGTACCGTTGTAGACACCATTGCTGTCGAGGCCGTGCTCGCCAGAGATGGTCTGCCAGAAA
>142_BT
AGAGTGGGTGATCTGGAAACCCTGGAGGCAATCGCAGCCCTCGGCCTCACGGCGGACGACGTCGAGGACCTGGTCGACAAGTTCGGCACCCTCAGTGTAGTGACCCTTGGCCCAGTTGTTTCCAGCACCGGACTGGCCGAAAACGAAGTTGTCGGGACGGAAGAGCTGACCGAAGGGACCAGCACGGACGGCGTCCATGGTACCAGGCTCAAGATCGACGAGGACGGCTCGGGGAACATACTTGTTGCCAGAGGCCTAGTTGTG--TGAGCTTGG---GAATTCTTGACATTGACTGTTAATGCATACCTCGTTGAAGTAGACACTCATGCGCTCGAGCTGGAGCTCGGAGGTACCGTTGTAGACACCATTGCTGTCGAGGCCGTGCTCGCCAGAGATGGTCTGCCAGAAA
>141_BT
AGAGTGGGTGATCTGGAAACCCTGGAGGCAATCGCAGCCCTCGGCCTCACGGCGGACGACGTCGAGGACCTGGTCGACAAGTTCGGCACCCTCAGTGTAGTGACCCTTGGCCCAGTTGTTTCCAGCACCGGACTGGCCGAAAACGAAGTTGTCGGGACGGAAGAGCTGACCGAAGGGACCAGCACGGACGGCGTCCATGGTACCAGGCTCAAGATCGACGAGGACGGCTCGGGGAACATACTTGTTGCCAGAGGCCTAGTTGTG--TGAGCTTGG---GAATTCTTGACATTGACTGTTAATGCATACCTCGTTGAAGTAGACACTCATGCGCTCGAGCTGGAGCTCGGAGGTACCGTTGTAGACACCATTGCTGTCGAGGCCGTGCTCGCCAGAGATGGTCTGCCAGAAA
>140_BT
AGAGTGGGTGATCTGGAAACCCTGGAGGCAATCGCAGCCCTCGGCCTCACGGCGGACGACGTCGAGGACCTGGTCGACAAGTTCGGCACCCTCAGTGTAGTGACCCTTGGCCCAGTTGTTTCCAGCACCGGACTGGCCGAAAACGAAGTTGTCGGGACGGAAGAGCTGACCGAAGGGACCAGCACGGACGGCGTCCATGGTACCAGGCTCAAGATCGACGAGGACGGCTCGGGGAACATACTTGTTGCCAGAGGCCTAGTTGTG--TGAGCTTGG---GAATTCTTGACATTGACTGTTAATGCATACCTCGTTGAAGTAGACACTCATGCGCTCGAGCTGGAGCTCGGAGGTACCGTTGTAGACACCATTGCTGTCGAGGCCGTGCTCGCCAGAGATGGTCTGCCAGAAA
>139_BT
AGAGTGGGTGATCTGGAAACCCTGGAGGCAATCGCAGCCCTCGGCCTCACGGCGGACGACGTCGAGGACCTGGTCGACAAGTTCGGCACCCTCAGTGTAGTGACCCTTGGCCCAGTTGTTTCCAGCACCGGACTGACCGAAAACGAAGTTGTCGGGACGGAAGAGCTGACCGAAGGGACCAGCACGGACGGCGTCCATGGTACCAGGCTCAAGATCGACGAGGACGGCTCGGGGAACATACTTGTTGCCAGAGGCCTAGTTGTG--TGAGCTTGG---GAATTCTTGACATTGACTGTTAATGCATACCTCGTTGAAGTAGACACTCATGCGCTCGAGCTGGAGCTCGGAGGTACCGTTGTAGACACCATTGCTGTCGAGGCCGTGCTCGCCAGAGATGGTCTGCCAGAAA
>138_BT
AGAGTGGGTGATCTGGAAACCCTGGAGGCAATCGCAGCCCTCGGCCTCACGGCGGACGACGTCGAGGACCTGGTCGACAAGTTCGGCACCCTCAGTGTAGTGACCCTTGGCCCAGTTGTTTCCAGCACCGGACTGACCGAAAACGAAGTTGTCGGGACGGAAGAGCTGACCGAAGGGACCAGCACGGACGGCGTCCATGGTACCAGGCTCAAGATCGACGAGGACGGCTCGGGGAACATACTTGTTGCCAGAGGCCTAGTTGTG--TGAGCTTGG---GAATTCTTGACATTGACTGTTAATGCATACCTCGTTGAAGTAGACACTCATGCGCTCGAGCTGGAGCTCGGAGGTACCGTTGTAGACACCATTGCTGTCGAGGCCGTGCTCGCCAGAGATGGTCTGCCAGAAA
>137_BT
AGAGTGGGTGATCTGGAAACCCTGGAGGCAATCGCAGCCCTCGGCCTCACGGCGGACGACGTCGAGGACCTGGTCGACAAGTTCGGCACCCTCAGTGTAGTGACCCTTGGCCCAGTTGTTTCCAGCACCGGACTGGCCGAAAACGAAGTTGTCGGGACGGAAGAGCTGACCGAAGGGACCAGCACGGACGGCGTCCATGGTACCAGGCTCAAGATCGACGAGGACGGCTCGGGGAACATACTTGTTGCCAGAGGCCTAGTTGTG--TGAGCTTGG---GAATTCTTGACATTGACTGTTAATGCATACCTCGTTGAAGTAGACACTCATGCGCTCGAGCTGGAGCTCGGAGGTACCGTTGTAGACACCATTGCTGTCGAGGCCGTGCTCGCCAGAGATGGTCTGCCAGAAA
>136_BT
AGAGTGGGTGATCTGGAAACCCTGGAGGCAATCGCAGCCCTCGGCCTCACGGCGGACGACGTCGAGGACCTGGTCGACAAGTTCGGCACCCTCAGTGTAGTGACCCTTGGCCCAGTTGTTTCCAGCACCGGACTGACCGAAAACGAAGTTGTCGGGACGGAAGAGCTGACCGAAGGGACCAGCACGGACGGCGTCCATGGTACCAGGCTCAAGATCGACGAGGACGGCTCGGGGAACATACTTGTTGCCAGAGGCCTAGTTGTG--TGAGCTTGG---GAATTCTTGACATTGACTGTTAATGCATACCTCGTTGAAGTAGACACTCATGCGCTCGAGCTGGAGCTCGGAGGTACCGTTGTAGACACCATTGCTGTCGAGGCCGTGCTCGCCAGAGATGGTCTGCCAGAAA
>135_BT
AGAGTGGGTGATCTGGAAACCCTGGAGGCAATCGCAGCCCTCGGCCTCACGGCGGACGACGTCGAGGACCTGGTCGACAAGTTCGGCACCCTCAGTGTAGTGACCCTTGGCCCAGTTGTTTCCAGCACCGGACTGACCGAAAACGAAGTTGTCGGGACGGAAGAGCTGACCGAAGGGACCAGCACGGACGGCGTCCATGGTACCAGGCTCAAGATCGACGAGGACGGCTCGGGGAACATACTTGTTGCCAGAGGCCTAGTTGTG--TGAGCTTGG---GAATTCTTGACATTGACTGTTAATGCATACCTCGTTGAAGTAGACACTCATGCGCTCGAGCTGGAGCTCGGAGGTACCGTTGTAGACACCATTGCTGTCGAGGCCGTGCTCGCCAGAGATGGTCTGCCAGAAA
>134_BT
AGAGTGGGTGATCTGGAAACCCTGGAGGCAATCGCAGCCCTCGGCCTCACGGCGGACGACGTCGAGGACCTGGTCGACAAGTTCGGCACCCTCAGTGTAGTGACCCTTGGCCCAGTTGTTTCCAGCACCGGACTGACCGAAAACGAAGTTGTCGGGACGGAAGAGCTGACCGAAGGGACCAGCACGGACGGCGTCCATGGTACCAGGCTCAAGATCGACGAGGACGGCTCGGGGAACATACTTGTTGCCAGAGGCCTAGTTGTG--TGAGCTTGG---GAATTCTTGACATTGACTGTTAATGCATACCTCGTTGAAGTAGACACTCATGCGCTCGAGCTGGAGCTCGGAGGTACCGTTGTAGACACCATTGCTGTCGAGGCCGTGCTCGCCAGAGATGGTCTGCCAGAAA
>133_BT
AGAGTGGGTGATCTGGAAACCCTGGAGGCAATCGCAGCCCTCGGCCTCACGGCGGACGACGTCGAGGACCTGGTCGACAAGTTCGGCACCCTCAGTGTAGTGACCCTTGGCCCAGTTGTTTCCAGCACCGGACTGACCGAAAACGAAGTTGTCGGGACGGAAGAGCTGACCGAAGGGACCAGCACGGACGGCGTCCATGGTACCAGGCTCAAGATCGACGAGGACGGCTCGGGGAACATACTTGTTGCCAGAGGCCTAGTTGTG--TGAGCTTGG---GAATTCTTGACATTGACTGTTAATGCATACCTCGTTGAAGTAGACACTCATGCGCTCGAGCTGGAGCTCGGAGGTACCGTTGTAGACACCATTGCTGTCGAGGCCGTGCTCGCCAGAGATGGTCTGCCAGAAA
>132_BT
AGAGTGGGTGATCTGGAAACCCTGGAGGCAATCGCAGCCCTCGGCCTCACGGCGGACGACGTCGAGGACCTGGTCGACAAGTTCGGCACCCTCAGTGTAGTGACCCTTGGCCCAGTTGTTTCCAGCACCGGACTGACCGAAAACGAAGTTGTCGGGACGGAAGAGCTGACCGAAGGGACCAGCACGGACGGCGTCCATGGTACCAGGCTCAAGATCGACGAGGACGGCTCGGGGAACATACTTGTTGCCAGAGGCCTAGTTGTG--TGAGCTTGG---GAATTCTTGACATTGACTGTTAATGCATACCTCGTTGAAGTAGACACTCATGCGCTCGAGCTGGAGCTCGGAGGTACCGTTGTAGACACCATTGCTGTCGAGGCCGTGCTCGCCAGAGATGGTCTGCCAGAAA
>131_BT
AGAGTGGGTGATCTGGAAACCCTGGAGGCAATCGCAGCCCTCGGCCTCACGGCGGACGACGTCGAGGACCTGGTCGACAAGTTCGGCACCCTCAGTGTAGTGACCCTTGGCCCAGTTGTTTCCAGCACCGGACTGACCGAAAACGAAGTTGTCGGGACGGAAGAGCTGACCGAAGGGACCAGCACGGACGGCGTCCATGGTACCAGGCTCAAGATCGACGAGGACGGCTCGGGGAACATACTTGTTGCCAGAGGCCTAGTTGTG--TGAGCTTGG---GAATTCTTGACATTGACTGTTAATGCATACCTCGTTGAAGTAGACACTCATGCGCTCGAGCTGGAGCTCGGAGGTACCGTTGTAGACACCATTGCTGTCGAGGCCGTGCTCGCCAGAGATGGTCTGCCAGAAA
>130_BT
AGAGTGGGTGATCTGGAAACCCTGGAGGCAATCGCAGCCCTCGGCCTCACGGCGGACGACGTCGAGGACCTGGTCGACAAGTTCGGCACCCTCAGTGTAGTGACCCTTGGCCCAGTTGTTTCCAGCACCGGACTGACCGAAAACGAAGTTGTCGGGACGGAAGAGCTGACCGAAGGGACCAGCACGGACGGCGTCCATGGTACCAGGCTCAAGATCGACGAGGACGGCTCGGGGAACATACTTGTTGCCAGAGGCCTAGTTGTG--TGAGCTTGG---GAATTCTTGACATTGACTGTTAATGCATACCTCGTTGAAGTAGACACTCATGCGCTCGAGCTGGAGCTCGGAGGTACCGTTGTAGACACCATTGCTGTCGAGGCCGTGCTCGCCAGAGATGGTCTGCCAGAAA
>129_BT
AGAGTGGGTGATCTGGAAACCCTGGAGGCAATCGCAGCCCTCGGCCTCACGGCGGACGACGTCGAGGACCTGGTCGACAAGTTCGGCACCCTCAGTGTAGTGACCCTTGGCCCAGTTGTTTCCAGCACCGGACTGACCGAAAACGAAGTTGTCGGGACGGAAGAGCTGACCGAAGGGACCAGCACGGACGGCGTCCATGGTACCAGGCTCAAGATCGACGAGGACGGCTCGGGGAACATACTTGTTGCCAGAGGCCTAGTTGTG--TGAGCTTGG---GAATTCTTGACATTGACTGTTAATGCATACCTCGTTGAAGTAGACACTCATGCGCTCGAGCTGGAGCTCGGAGGTACCGTTGTAGACACCATTGCTGTCGAGGCCGTGCTCGCCAGAGATGGTCTGCCAGAAA
>128_BT
AGAGTGGGTGATCTGGAAACCCTGGAGGCAATCGCAGCCCTCGGCCTCACGGCGGACGACGTCGAGGACCTGGTCGACAAGTTCGGCACCCTCAGTGTAGTGACCCTTGGCCCAGTTGTTTCCAGCACCGGACTGACCGAAAACGAAGTTGTCGGGACGGAAGAGCTGACCGAAGGGACCAGCACGGACGGCGTCCATGGTACCAGGCTCAAGATCGACGAGGACGGCTCGGGGAACATACTTGTTGCCAGAGGCCTAGTTGTG--TGAGCTTGG---GAATTCTTGACATTGACTGTTAATGCATACCTCGTTGAAGTAGACACTCATGCGCTCGAGCTGGAGCTCGGAGGTACCGTTGTAGACACCATTGCTGTCGAGGCCGTGCTCGCCAGAGATGGTCTGCCAGAAA
>127_BT
AGAGTGGGTGATCTGGAAACCCTGGAGGCAATCGCAGCCCTCGGCCTCACGGCGGACGACGTCGAGGACCTGGTCGACAAGTTCGGCACCCTCAGTGTAGTGACCCTTGGCCCAGTTGTTTCCAGCACCGGACTGACCGAAAACGAAGTTGTCGGGACGGAAGAGCTGACCGAAGGGACCAGCACGGACGGCGTCCATGGTACCAGGCTCAAGATCGACGAGGACGGCTCGGGGAACATACTTGTTGCCAGAGGCCTAGTTGTG--TGAGCTTGG---GAATTCTTGACATTGACTGTTAATGCATACCTCGTTGAAGTAGACACTCATGCGCTCGAGCTGGAGCTCGGAGGTACCGTTGTAGACACCATTGCTGTCGAGGCCGTGCTCGCCAGAGATGGTCTGCCAGAAA
>126_BT
AGAGTGGGTGATCTGGAAACCCTGGAGGCAATCGCAGCCCTCGGCCTCACGGCGGACGACGTCGAGGACCTGGTCGACAAGTTCGGCACCCTCAGTGTAGTGACCCTTGGCCCAGTTGTTTCCAGCACCGGACTGACCGAAAACGAAGTTGTCGGGACGGAAGAGCTGACCGAAGGGACCAGCACGGACGGCGTCCATGGTACCAGGCTCAAGATCGACGAGGACGGCTCGGGGAACATACTTGTTGCCAGAGGCCTAGTTGTG--TGAGCTTGG---GAATTCTTGACATTGACTGTTAATGCATACCTCGTTGAAGTAGACACTCATGCGCTCGAGCTGGAGCTCGGAGGTACCGTTGTAGACACCATTGCTGTCGAGGCCGTGCTCGCCAGAGATGGTCTGCCAGAAA
>125_BT
AGAGTGGGTGATCTGGAAACCCTGGAGGCAATCGCAGCCCTCGGCCTCACGGCGGACGACGTCGAGGACCTGGTCGACAAGTTCGGCACCCTCAGTGTAGTGACCCTTGGCCCAGTTGTTTCCAGCACCGGACTGACCGAAAACGAAGTTGTCGGGACGGAAGAGCTGACCGAAGGGACCAGCACGGACGGCGTCCATGGTACCAGGCTCAAGATCGACGAGGACGGCTCGGGGAACATACTTGTTGCCAGAGGCCTAGTTGTG--TGAGCTTGG---GAATTCTTGACATTGACTGTTAATGCATACCTCGTTGAAGTAGACACTCATGCGCTCGAGCTGGAGCTCGGAGGTACCGTTGTAGACACCATTGCTGTCGAGGCCGTGCTCGCCAGAGATGGTCTGCCAGAAA
>124_BT
AGAGTGGGTGATCTGGAAACCCTGGAGGCAATCGCAGCCCTCGGCCTCACGGCGGACGACGTCGAGGACCTGGTCGACAAGTTCGGCACCCTCAGTGTAGTGACCCTTGGCCCAGTTGTTTCCAGCACCGGACTGACCGAAAACGAAGTTGTCGGGACGGAAGAGCTGACCGAAGGGACCAGCACGGACGGCGTCCATGGTACCAGGCTCAAGATCGACGAGGACGGCTCGGGGAACATACTTGTTGCCAGAGGCCTAGTTGTG--TGAGCTTGG---GAATTCTTGACATTGACTGTTAATGCATACCTCGTTGAAGTAGACACTCATGCGCTCGAGCTGGAGCTCGGAGGTACCGTTGTAGACACCATTGCTGTCGAGGCCGTGCTCGCCAGAGATGGTCTGCCAGAAA
>123_BT
AGAGTGGGTGATCTGGAAACCCTGGAGGCAATCGCAGCCCTCGGCCTCACGGCGGACGACGTCGAGGACCTGGTCGACAAGTTCGGCACCCTCAGTGTAGTGACCCTTGGCCCAGTTGTTTCCAGCACCGGACTGGCCGAAAACGAAGTTGTCGGGACGGAAGAGCTGACCGAAGGGACCAGCACGGACGGCGTCCATGGTACCAGGCTCAAGATCGACGAGGACGGCTCGGGGAACATACTTGTTGCCAGAGGCCTAGTTGTG--TGAGCTTGG---GAATTCTTGACATTGACTGTTAATGCATACCTCGTTGAAGTAGACACTCATGCGCTCGAGCTGGAGCTCGGAGGTACCGTTGTAGACACCATTGCTGTCGAGGCCGTGCTCGCCAGAGATGGTCTGCCAGAAA
>122_BT
AGAGTGGGTGATCTGGAAACCCTGGAGGCAATCGCAGCCCTCGGCCTCACGGCGGACGACGTCGAGGACCTGGTCGACAAGTTCGGCACCCTCAGTGTAGTGACCCTTGGCCCAGTTGTTTCCAGCACCGGACTGGCCGAAAACGAAGTTGTCGGGACGGAAGAGCTGACCGAAGGGACCAGCACGGACGGCGTCCATGGTACCAGGCTCAAGATCGACGAGGACGGCTCGGGGAACATACTTGTTGCCAGAGGCCTAGTTGTG--TGAGCTTGG---GAATTCTTGACATTGACTGTTAATGCATACCTCGTTGAAGTAGACACTCATGCGCTCGAGCTGGAGCTCGGAGGTACCGTTGTAGACACCATTGCTGTCGAGGCCGTGCTCGCCAGAGATGGTCTGCCAGAAA
>121_BT
AGAGTGGGTGATCTGGAAACCCTGGAGGCAATCGCAGCCCTCGGCCTCACGGCGGACGACGTCGAGGACCTGGTCGACAAGTTCGGCACCCTCAGTGTAGTGACCCTTGGCCCAGTTGTTTCCAGCACCGGACTGACCGAAAACGAAGTTGTCGGGACGGAAGAGCTGACCGAAGGGACCAGCACGGACGGCGTCCATGGTACCAGGCTCAAGATCGACGAGGACGGCTCGGGGAACATACTTGTTGCCAGAGGCCTAGTTGTG--TGAGCTTGG---GAATTCTTGACATTGACTGTTAATGCATACCTCGTTGAAGTAGACACTCATGCGCTCGAGCTGGAGCTCGGAGGTACCGTTGTAGACACCATTGCTGTCGAGGCCGTGCTCGCCAGAGATGGTCTGCCAGAAA
>120_BT
AGAGTGGGTGATCTGGAAACCCTGGAGGCAATCGCAGCCCTCGGCCTCACGGCGGACGACGTCGAGGACCTGGTCGACAAGTTCGGCACCCTCAGTGTAGTGACCCTTGGCCCAGTTGTTTCCAGCACCGGACTGACCGAAAACGAAGTTGTCGGGACGGAAGAGCTGACCGAAGGGACCAGCACGGACGGCGTCCATGGTACCAGGCTCAAGATCGACGAGGACGGCTCGGGGAACGTACTTGTTGCCAGAGGCCTAGTTGTG--TGAGCTTGG---GAATTCTTGACATTGACTGTTAATGCATACCTCGTTGAAGTAGACACTCATGCGCTCGAGCTGGAGCTCGGAGGTACCGTTGTAGACACCATTGCTGTCGAGGCCGTGCTCGCCAGAGATGGTCTGCCAGAAA
>119_BT
AGAGTGGGTGATCTGGAAACCCTGGAGGCAATCGCAGCCCTCGGCCTCACGGCGGACGACGTCGAGGACCTGGTCGACAAGTTCGGCACCCTCAGTGTAGTGACCCTTGGCCCAGTTGTTTCCAGCACCGGACTGACCGAAAACGAAGTTGTCGGGACGGAAGAGCTGACCGAAGGGACCAGCACGGACGGCGTCCATGGTACCAGGCTCAAGATCGACGAGGACGGCTCGGGGAACATACTTGTTGCCAGAGGCCTAGTTGTG--TGAGCTTGG---GAATTCTTGACATTGACTGTTAATGCATACCTCGTTGAAGTAGACACTCATGCGCTCGAGCTGGAGCTCGGAGGTACCGTTGTAGACACCATTGCTGTCGAGGCCGTGCTCGCCAGAGATGGTCTGCCAGAAA
>118_BT
AGAGTGGGTGATCTGGAAACCCTGGAGGCAATCGCAGCCCTCGGCCTCACGGCGGACGACGTCGAGGACCTGGTCGACAAGTTCGGCACCCTCAGTGTAGTGACCCTTGGCCCAGTTGTTTCCAGCACCGGACTGACCGAAAACGAAGTTGTCGGGACGGAAGAGCTGACCGAAGGGACCAGCACGGACGGCGTCCATGGTACCAGGCTCAAGATCGACGAGGACGGCTCGGGGAACGTACTTGTTGCCAGAGGCCTAGTTGTG--TGAGCTTGG---GAATTCTTGACATTGACTGTTAATGCATACCTCGTTGAAGTAGACACTCATGCGCTCGAGCTGGAGCTCGGAGGTACCGTTGTAGACACCATTGCTGTCGAGGCCGTGCTCGCCAGAGATGGTCTGCCAGAAA
>117_BT
AGAGTGGGTGATCTGGAAACCCTGGAGGCAATCGCAGCCCTCGGCCTCACGGCGGACGACGTCGAGGACCTGGTCGACAAGTTCGGCACCCTCAGTGTAGTGACCCTTGGCCCAGTTGTTTCCAGCACCGGACTGACCGAAAACGAAGTTGTCGGGACGGAAGAGCTGACCGAAGGGACCAGCACGGACGGCGTCCATGGTACCAGGCTCAAGATCGACGAGGACGGCTCGGGGAACATACTTGTTGCCAGAGGCCTAGTTGTG--TGAGCTTGG---GAATTCTTGACATTGACTGTTAATGCATACCTCGTTGAAGTAGACACTCATGCGCTCGAGCTGGAGCTCGGAGGTACCGTTGTAGACACCATTGCTGTCGAGGCCGTGCTCGCCAGAGATGGTCTGCCAGAAA
>116_BT
AGAGTGGGTGATCTGGAAACCCTGGAGGCAATCGCAGCCCTCGGCCTCACGGCGGACGACGTCGAGGACCTGGTCGACAAGTTCGGCACCCTCAGTGTAGTGACCCTTGGCCCAGTTGTTTCCAGCACCGGACTGGCCGAAAACGAAGTTGTCGGGACGGAAGAGCTGACCGAAGGGACCAGCACGGACGGCGTCCATGGTACCAGGCTCAAGATCGACGAGGACGGCTCGGGGAACATACTTGTTGCCAGAGGCCTAGTTGTG--TGAGCTTGG---GAATTCTTGACATTGACTGTTAATGCATACCTCGTTGAAGTAGACACTCATGCGCTCGAGCTGGAGCTCGGAGGTACCGTTGTAGACACCATTGCTGTCGAGGCCGTGCTCGCCAGAGATGGTCTGCCAGAAA
>115_BT
AGAGTGGGTGATCTGGAAACCCTGGAGGCAATCGCAGCCCTCGGCCTCACGGCGGACGACGTCGAGGACCTGGTCGACAAGTTCGGCACCCTCAGTGTAGTGACCCTTGGCCCAGTTGTTTCCAGCACCGGACTGGCCGAAAACGAAGTTGTCGGGACGGAAGAGCTGACCGAAGGGACCAGCACGGACGGCGTCCATGGTACCAGGCTCAAGATCGACGAGGACGGCTCGGGGAACATACTTGTTGCCAGAGGCCTAGTTGTG--TGAGCTTGG---GAATTCTTGACATTGACTGTTAATGCATACCTCGTTGAAGTAGACACTCATGCGCTCGAGCTGGAGCTCGGAGGTACCGTTGTAGACACCATTGCTGTCGAGGCCGTGCTCGCCAGAGATGGTCTGCCAGAAA
>114_BT
AGAGTGGGTGATCTGGAAACCCTGGAGGCAATCGCAGCCCTCGGCCTCACGGCGGACGACGTCGAGGACCTGGTCGACAAGTTCGGCACCCTCAGTGTAGTGACCCTTGGCCCAGTTGTTTCCAGCACCGGACTGACCGAAAACGAAGTTGTCGGGACGGAAGAGCTGACCGAAGGGACCAGCACGGACGGCGTCCATGGTACCAGGCTCAAGATCGACGAGGACGGCTCGGGGAACATACTTGTTGCCAGAGGCCTAGTTGTG--TGAGCTTGG---GAATTCTTGACATTGACTGTTAATGCATACCTCGTTGAAGTAGACACTCATGCGCTCGAGCTGGAGCTCGGAGGTACCGTTGTAGACACCATTGCTGTCGAGGCCGTGCTCGCCAGAGATGGTCTGCCAGAAA
>113_BT
AGAGTGGGTGATCTGGAAACCCTGGAGGCAATCGCAGCCCTCGGCCTCACGGCGGACGACGTCGAGGACCTGGTCGACAAGTTCGGCACCCTCAGTGTAGTGACCCTTGGCCCAGTTGTTTCCAGCACCGGACTGGCCGAAAACGAAGTTGTCGGGACGGAAGAGCTGACCGAAGGGACCAGCACGGACGGCGTCCATGGTACCAGGCTCAAGATCGACGAGGACGGCTCGGGGAACATACTTGTTGCCAGAGGCCTAGTTGTG--TGAGCTTGG---GAATTCTTGACATTGACTGTTAATGCATACCTCGTTGAAGTAGACACTCATGCGCTCGAGCTGGAGCTCGGAGGTACCGTTGTAGACACCATTGCTGTCGAGGCCGTGCTCGCCAGAGATGGTCTGCCAGAAA
>112_BT
AGAGTGGGTGATCTGGAAACCCTGGAGGCAATCGCAGCCCTCGGCCTCACGGCGGACGACGTCGAGGACCTGGTCGACAAGTTCGGCACCCTCAGTGTAGTGACCCTTGGCCCAGTTGTTTCCAGCACCGGACTGACCGAAAACGAAGTTGTCGGGACGGAAGAGCTGACCGAAGGGACCAGCACGGACGGCGTCCATGGTACCAGGCTCAAGATCGACGAGGACGGCTCGGGGAACATACTTGTTGCCAGAGGCCTAGTTGTG--TGAGCTTGG---GAATTCTTGACATTGACTGTTAATGCATACCTCGTTGAAGTAGACACTCATGCGCTCGAGCTGGAGCTCGGAGGTACCGTTGTAGACACCATTGCTGTCGAGGCCGTGCTCGCCAGAGATGGTCTGCCAGAAA
>111_BT
AGAGTGGGTGATCTGGAAACCCTGGAGGCAATCGCAGCCCTCGGCCTCACGGCGGACGACGTCGAGGACCTGGTCGACAAGTTCGGCACCCTCAGTGTAGTGACCCTTGGCCCAGTTGTTTCCAGCACCGGACTGGCCGAAAACGAAGTTGTCGGGACGGAAGAGCTGACCGAAGGGACCAGCACGGACGGCGTCCATGGTACCAGGCTCAAGATCGACGAGGACGGCTCGGGGAACATACTTGTTGCCAGAGGCCTAGTTGTG--TGAGCTTGG---GAATTCTTGACATTGACTGTTAATGCATACCTCGTTGAAGTAGACACTCATGCGCTCGAGCTGGAGCTCGGAGGTACCGTTGTAGACACCATTGCTGTCGAGGCCGTGCTCGCCAGAGATGGTCTGCCAGAAA
>110_BT
AGAGTGGGTGATCTGGAAACCCTGGAGGCAATCGCAGCCCTCGGCCTCACGGCGGACGACGTCGAGGACCTGGTCGACAAGTTCGGCACCCTCAGTGTAGTGACCCTTGGCCCAGTTGTTTCCAGCACCGGACTGGCCGAAAACGAAGTTGTCGGGACGGAAGAGCTGACCGAAGGGACCAGCACGGACGGCGTCCATGGTACCAGGCTCAAGATCGACGAGGACGGCTCGGGGAACATACTTGTTGCCAGAGGCCTAGTTGTG--TGAGCTTGG---GAATTCTTGACATTGACTGTTAATGCATACCTCGTTGAAGTAGACACTCATGCGCTCGAGCTGGAGCTCGGAGGTACCGTTGTAGACACCATTGCTGTCGAGGCCGTGCTCGCCAGAGATGGTCTGCCAGAAA
>109_BT
AGAGTGGGTGATCTGGAAACCCTGGAGGCAATCGCAGCCCTCGGCCTCACGGCGGACGACGTCGAGGACCTGGTCGACAAGTTCGGCACCCTCAGTGTAGTGACCCTTGGCCCAGTTGTTTCCAGCACCGGACTGGCCGAAAACGAAGTTGTCGGGACGGAAGAGCTGACCGAAGGGACCAGCACGGACGGCGTCCATGGTACCAGGCTCAAGATCGACGAGGACGGCTCGGGGAACATACTTGTTGCCAGAGGCCTAGTTGTG--TGAGCTTGG---GAATTCTTGACATTGACTGTTAATGCATACCTCGTTGAAGTAGACACTCATGCGCTCGAGCTGGAGCTCGGAGGTACCGTTGTAGACACCATTGCTGTCGAGGCCGTGCTCGCCAGAGATGGTCTGCCAGAAA
>108_BT
AGAGTGGGTGATCTGGAAACCCTGGAGGCAATCGCAGCCCTCGGCCTCACGGCGGACGACGTCGAGGACCTGGTCGACAAGTTCGGCACCCTCAGTGTAGTGACCCTTGGCCCAGTTGTTTCCAGCACCGGACTGACCGAAAACGAAGTTGTCGGGACGGAAGAGCTGACCGAAGGGACCAGCACGGACGGCGTCCATGGTACCAGGCTCAAGATCGACGAGGACGGCTCGGGGAACATACTTGTTGCCAGAGGCCTAGTTGTG--TGAGCTTGG---GAATTCTTGACATTGACTGTTAATGCATACCTCGTTGAAGTAGACACTCATGCGCTCGAGCTGGAGCTCGGAGGTACCGTTGTAGACACCATTGCTGTCGAGGCCGTGCTCGCCAGAGATGGTCTGCCAGAAA
>107_BT
AGAGTGGGTGATCTGGAAACCCTGGAGGCAATCGCAGCCCTCGGCCTCACGGCGGACGACGTCGAGGACCTGGTCGACAAGTTCGGCACCCTCAGTGTAGTGACCCTTGGCCCAGTTGTTTCCAGCACCGGACTGACCGAAAACGAAGTTGTCGGGACGGAAGAGCTGACCGAAGGGACCAGCACGGACGGCGTCCATGGTACCAGGCTCAAGATCGACGAGGACGGCTCGGGGAACATACTTGTTGCCAGAGGCCTAGTTGTG--TGAGCTTGG---GAATTCTTGACATTGACTGTTAATGCATACCTCGTTGAAGTAGACACTCATGCGCTCGAGCTGGAGCTCGGAGGTACCGTTGTAGACACCATTGCTGTCGAGGCCGTGCTCGCCAGAGATGGTCTGCCAGAAA
>106_BT
AGAGTGGGTGATCTGGAAACCCTGGAGGCAATCGCAGCCCTCGGCCTCACGGCGGACGACGTCGAGGACCTGGTCGACAAGTTCGGCACCCTCAGTGTAGTGACCCTTGGCCCAGTTGTTTCCAGCACCGGACTGGCCGAAAACGAAGTTGTCGGGACGGAAGAGCTGACCGAAGGGACCAGCACGGACGGCGTCCATGGTACCAGGCTCAAGATCGACGAGGACGGCTCGGGGAACATACTTGTTGCCAGAGGCCTAGTTGTG--TGAGCTTGG---GAATTCTTGACATTGACTGTTAATGCATACCTCGTTGAAGTAGACACTCATGCGCTCGAGCTGGAGCTCGGAGGTACCGTTGTAGACACCATTGCTGTCGAGGCCGTGCTCGCCAGAGATGGTCTGCCAGAAA
>105_BT
AGAGTGGGTGATCTGGAAACCCTGGAGGCAATCGCAGCCCTCGGCCTCACGGCGGACGACGTCGAGGACCTGGTCGACAAGTTCGGCACCCTCAGTGTAGTGACCCTTGGCCCAGTTGTTTCCAGCACCGGACTGGCCGAAAACGAAGTTGTCGGGACGGAAGAGCTGACCGAAGGGACCAGCACGGACGGCGTCCATGGTACCAGGCTCAAGATCGACGAGGACGGCTCGGGGAACATACTTGTTGCCAGAGGCCTAGTTGTG--TGAGCTTGG---GAATTCTTGACATTGACTGTTAATGCATACCTCGTTGAAGTAGACACTCATGCGCTCGAGCTGGAGCTCGGAGGTACCGTTGTAGACACCATTGCTGTCGAGGCCGTGCTCGCCAGAGATGGTCTGCCAGAAA
>104_BT
AGAGTGGGTGATCTGGAAACCCTGGAGGCAATCGCAGCCCTCGGCCTCACGGCGGACGACGTCGAGGACCTGGTCGACAAGTTCGGCACCCTCAGTGTAGTGACCCTTGGCCCAGTTGTTTCCAGCACCGGACTGACCGAAAACGAAGTTGTCGGGACGGAAGAGCTGACCGAAGGGACCAGCACGGACGGCGTCCATGGTACCAGGCTCAAGATCGACGAGGACGGCTCGGGGAACATACTTGTTGCCAGAGGCCTAGTTGTG--TGAGCTTGG---GAATTCTTGACATTGACTGTTAATGCATACCTCGTTGAAGTAGACACTCATGCGCTCGAGCTGGAGCTCGGAGGTACCGTTGTAGACACCATTGCTGTCGAGGCCGTGCTCGCCAGAGATGGTCTGCCAGAAA
>103_BT
AGAGTGGGTGATCTGGAAACCCTGGAGGCAATCGCAGCCCTCGGCCTCACGGCGGACGACGTCGAGGACCTGGTCGACAAGTTCGGCACCCTCAGTGTAGTGACCCTTGGCCCAGTTGTTTCCAGCACCGGACTGGCCGAAAACGAAGTTGTCGGGACGGAAGAGCTGACCGAAGGGACCAGCACGGACGGCGTCCATGGTACCAGGCTCAAGATCGACGAGGACGGCTCGGGGAACATACTTGTTGCCAGAGGCCTAGTTGTG--TGAGCTTGG---GAATTCTTGACATTGACTGTTAATGCATACCTCGTTGAAGTAGACACTCATGCGCTCGAGCTGGAGCTCGGAGGTACCGTTGTAGACACCATTGCTGTCGAGGCCGTGCTCGCCAGAGATGGTCTGCCAGAAA
>102_BT
AGAGTGGGTGATCTGGAAACCCTGGAGGCAATCGCAGCCCTCGGCCTCACGGCGGACGACGTCGAGGACCTGGTCGACAAGTTCGGCACCCTCAGTGTAGTGACCCTTGGCCCAGTTGTTTCCAGCACCGGACTGGCCGAAAACGAAGTTGTCGGGACGGAAGAGCTGACCGAAGGGACCAGCACGGACGGCGTCCATGGTACCAGGCTCAAGATCGACGAGGACGGCTCGGGGAACATACTTGTTGCCAGAGGCCTAGTTGTG--TGAGCTTGG---GAATTCTTGACATTGACTGTTAATGCATACCTCGTTGAAGTAGACACTCATGCGCTCGAGCTGGAGCTCGGAGGTACCGTTGTAGACACCATTGCTGTCGAGGCCGTGCTCGCCAGAGATGGTCTGCCAGAAA
>101_BT
AGAGTGGGTGATCTGGAAACCCTGGAGGCAATCGCAGCCCTCGGCCTCACGGCGGACGACGTCGAGGACCTGGTCGACAAGTTCGGCACCCTCAGTGTAGTGACCCTTGGCCCAGTTGTTTCCAGCACCGGACTGGCCGAAAACGAAGTTGTCGGGACGGAAGAGCTGACCGAAGGGACCAGCACGGACGGCGTCCATGGTACCAGGCTCAAGATCGACGAGGACGGCTCGGGGAACATACTTGTTGCCAGAGGCCTAGTTGTG--TGAGCTTGG---GAATTCTTGACATTGACTGTTAATGCATACCTCGTTGAAGTAGACACTCATGCGCTCGAGCTGGAGCTCGGAGGTACCGTTGTAGACACCATTGCTGTCGAGGCCGTGCTCGCCAGAGATGGTCTGCCAGAAA
>199_BT
AGAGTGGGTGATCTGGAAACCCTGGAGGCAATCGCAGCCCTCGGCCTCACGGCGGACGACGTCGAGGACCTGGTCGACAAGTTCGGCACCCTCAGTGTAGTGACCCTTGGCCCAGTTGTTTCCAGCACCGGACTGGCCGAAAACGAAGTTGTCGGGACGGAAGAGCTGACCGAAGGGACCAGCACGGACGGCGTCCATGGTACCAGGCTCAAGATCGACGAGGACGGCTCGGGGAACATACTTGTTGCCAGAGGCCTAGTTGTG--TGAGCTTGG---GAATTCTTGACATTGACTGTTAATGCATACCTCGTTGAAGTAGACACTCATGCGCTCGAGCTGGAGCTCGGAGGTACCGTTGTAGACACCATTGCTGTCGAGGCCGTGCTCGCCAGAGATGGTCTGCCAGAAA
>198_BT
AGAGTGGGTGATCTGGAAACCCTGGAGGCAATCGCAGCCCTCGGCCTCACGGCGGACGACGTCGAGGACCTGGTCGACAAGTTCGGCACCCTCAGTGTAGTGACCCTTGGCCCAGTTGTTTCCAGCACCGGACTGACCGAAAACGAAGTTGTCGGGACGGAAGAGCTGACCGAAGGGACCAGCACGGACGGCGTCCATGGTACCAGGCTCAAGATCGACGAGGACGGCTCGGGGAACATACTTGTTGCCAGAGGCCTAGTTGTG--TGAGCTTGG---GAATTCTTGACATTGACTGTTAATGCATACCTCGTTGAAGTAGACACTCATGCGCTCGAGCTGGAGCTCGGAGGTACCGTTGTAGACACCATTGCTGTCGAGGCCGTGCTCGCCAGAGATGGTCTGCCAGAAA
>197_BT
AGAGTGGGTGATCTGGAAACCCTGGAGGCAATCGCAGCCCTCGGCCTCACGGCGGACGACGTCGAGGACCTGGTCGACAAGTTCGGCACCCTCAGTGTAGTGACCCTTGGCCCAGTTGTTTCCAGCACCGGACTGGCCGAAAACGAAGTTGTCGGGACGGAAGAGCTGACCGAAGGGACCAGCACGGACGGCGTCCATGGTACCAGGCTCAAGATCGACGAGGACGGCTCGGGGAACATACTTGTTGCCAGAGGCCTAGTTGTG--TGAGCTTGG---GAATTCTTGACATTGACTGTTAATGCATACCTCGTTGAAGTAGACACTCATGCGCTCGAGCTGGAGCTCGGAGGTACCGTTGTAGACACCATTGCTGTCGAGGCCGTGCTCGCCAGAGATGGTCTGCCAGAAA
>196_BT
AGAGTGGGTGATCTGGAAACCCTGGAGGCAATCGCAGCCCTCGGCCTCACGGCGGACGACGTCGAGGACCTGGTCGACAAGTTCGGCACCCTCAGTGTAGTGACCCTTGGCCCAGTTGTTTCCAGCACCGGACTGGCCGAAAACGAAGTTGTCGGGACGGAAGAGCTGACCGAAGGGACCAGCACGGACGGCGTCCATGGTACCAGGCTCAAGATCGACGAGGACGGCTCGGGGAACATACTTGTTGCCAGAGGCCTAGTTGTG--TGAGCTTGG---GAATTCTTGACATTGACTGTTAATGCATACCTCGTTGAAGTAGACACTCATGCGCTCGAGCTGGAGCTCGGAGGTACCGTTGTAGACACCATTGCTGTCGAGGCCGTGCTCGCCAGAGATGGTCTGCCAGAAA
>195_BT
AGAGTGGGTGATCTGGAAACCCTGGAGGCAATCGCAGCCCTCGGCCTCACGGCGGACGACGTCGAGGACCTGGTCGACAAGTTCGGCACCCTCAGTGTAGTGACCCTTGGCCCAGTTGTTTCCAGCACCGGACTGGCCGAAAACGAAGTTGTCGGGACGGAAGAGCTGACCGAAGGGACCAGCACGGACGGCGTCCATGGTACCAGGCTCAAGATCGACGAGGACGGCTCGGGGAACATACTTGTTGCCAGAGGCCTAGTTGTG--TGAGCTTGG---GAATTCTTGACATTGACTGTTAATGCATACCTCGTTGAAGTAGACACTCATGCGCTCGAGCTGGAGCTCGGAGGTACCGTTGTAGACACCATTGCTGTCGAGGCCGTGCTCGCCAGAGATGGTCTGCCAGAAA
>194_BT
AGAGTGGGTGATCTGGAAACCCTGGAGGCAATCGCAGCCCTCGGCCTCACGGCGGACGACGTCGAGGACCTGGTCGACAAGTTCGGCACCCTCAGTGTAGTGACCCTTGGCCCAGTTGTTTCCAGCACCGGACTGGCCGAAAACGAAGTTGTCGGGACGGAAGAGCTGACCGAAGGGACCAGCACGGACGGCGTCCATGGTACCAGGCTCAAGATCGACGAGGACGGCTCGGGGAACATACTTGTTGCCAGAGGCCTAGTTGTG--TGAGCTTGG---GAATTCTTGACATTGACTGTTAATGCATACCTCGTTGAAGTAGACACTCATGCGCTCGAGCTGGAGCTCGGAGGTACCGTTGTAGACACCATTGCTGTCGAGGCCGTGCTCGCCAGAGATGGTCTGCCAGAAA
>193_BT
AGAGTGGGTGATCTGGAAACCCTGGAGGCAATCGCAGCCCTCGGCCTCACGGCGGACGACGTCGAGGACCTGGTCGACAAGTTCGGCACCCTCAGTGTAGTGACCCTTGGCCCAGTTGTTTCCAGCACCGGACTGGCCGAAAACGAAGTTGTCGGGACGGAAGAGCTGACCGAAGGGACCAGCACGGACGGCGTCCATGGTACCAGGCTCAAGATCGACGAGGACGGCTCGGGGAACATACTTGTTGCCAGAGGCCTAGTTGTG--TGAGCTTGG---GAATTCTTGACATTGACTGTTAATGCATACCTCGTTGAAGTAGACACTCATGCGCTCGAGCTGGAGCTCGGAGGTACCGTTGTAGACACCATTGCTGTCGAGGCCGTGCTCGCCAGAGATGGTCTGCCAGAAA
>192_BT
AGAGTGGGTGATCTGGAAACCCTGGAGGCAATCGCAGCCCTCGGCCTCACGGCGGACGACGTCGAGGACCTGGTCGACAAGTTCGGCACCCTCAGTGTAGTGACCCTTGGCCCAGTTGTTTCCAGCACCGGACTGGCCGAAAACGAAGTTGTCGGGACGGAAGAGCTGACCGAAGGGACCAGCACGGACGGCGTCCATGGTACCAGGCTCAAGATCGACGAGGACGGCTCGGGGAACATACTTGTTGCCAGAGGCCTAGTTGTG--TGAGCTTGG---GAATTCTTGACATTGACTGTTAATGCATACCTCGTTGAAGTAGACACTCATGCGCTCGAGCTGGAGCTCGGAGGTACCGTTGTAGACACCATTGCTGTCGAGGCCGTGCTCGCCAGAGATGGTCTGCCAGAAA
>191_BT
AGAGTGGGTGATCTGGAAACCCTGGAGGCAATCGCAGCCCTCGGCCTCACGGCGGACGACGTCGAGGACCTGGTCGACAAGTTCGGCACCCTCAGTGTAGTGACCCTTGGCCCAGTTGTTTCCAGCACCGGACTGACCGAAAACGAAGTTGTCGGGACGGAAGAGCTGACCGAAGGGACCAGCACGGACGGCGTCCATGGTACCAGGCTCAAGATCGACGAGGACGGCTCGGGGAACATACTTGTTGCCAGAGGCCTAGTTGTG--TGAGCTTGG---GAATTCTTGACATTGACTGTTAATGCATACCTCGTTGAAGTAGACACTCATGCGCTCGAGCTGGAGCTCGGAGGTACCGTTGTAGACACCATTGCTGTCGAGGCCGTGCTCGCCAGAGATGGTCTGCCAGAAA
>190_BT
AGAGTGGGTGATCTGGAAACCCTGGAGGCAATCGCAGCCCTCGGCCTCACGGCGGACGACGTCGAGGACCTGGTCGACAAGTTCGGCACCCTCAGTGTAGTGACCCTTGGCCCAGTTGTTTCCAGCACCGGACTGGCCGAAAACGAAGTTGTCGGGACGGAAGAGCTGACCGAAGGGACCAGCACGGACGGCGTCCATGGTACCAGGCTCAAGATCGACGAGGACGGCTCGGGGAACATACTTGTTGCCAGAGGCCTAGTTGTG--TGAGCTTGG---GAATTCTTGACATTGACTGTTAATGCATACCTCGTTGAAGTAGACACTCATGCGCTCGAGCTGGAGCTCGGAGGTACCGTTGTAGACACCATTGCTGTCGAGGCCGTGCTCGCCAGAGATGGTCTGCCAGAAA
>189_BT
AGAGTGGGTGATCTGGAAACCCTGGAGGCAATCGCAGCCCTCGGCCTCACGGCGGACGACGTCGAGGACCTGGTCGACAAGTTCGGCACCCTCAGTGTAGTGACCCTTGGCCCAGTTGTTTCCAGCACCGGACTGGCCGAAAACGAAGTTGTCGGGACGGAAGAGCTGACCGAAGGGACCAGCACGGACGGCGTCCATGGTACCAGGCTCAAGATCGACGAGGACGGCTCGGGGAACATACTTGTTGCCAGAGGCCTAGTTGTG--TGAGCTTGG---GAATTCTTGACATTGACTGTTAATGCATACCTCGTTGAAGTAGACACTCATGCGCTCGAGCTGGAGCTCGGAGGTACCGTTGTAGACACCATTGCTGTCGAGGCCGTGCTCGCCAGAGATGGTCTGCCAGAAA
>188_BT
AGAGTGGGTGATCTGGAAACCCTGGAGGCAATCGCAGCCCTCGGCCTCACGGCGGACGACGTCGAGGACCTGGTCGACAAGTTCGGCACCCTCAGTGTAGTGACCCTTGGCCCAGTTGTTTCCAGCACCGGACTGGCCGAAAACGAAGTTGTCGGGACGGAAGAGCTGACCGAAGGGACCAGCACGGACGGCGTCCATGGTACCAGGCTCAAGATCGACGAGGACGGCTCGGGGAACATACTTGTTGCCAGAGGCCTAGTTGTG--TGAGCTTGG---GAATTCTTGACATTGACTGTTAATGCATACCTCGTTGAAGTAGACACTCATGCGCTCGAGCTGGAGCTCGGAGGTACCGTTGTAGACACCATTGCTGTCGAGGCCGTGCTCGCCAGAGATGGTCTGCCAGAAA
>187_BT
AGAGTGGGTGATCTGGAAACCCTGGAGGCAATCGCAGCCCTCGGCCTCACGGCGGACGACGTCGAGGACCTGGTCGACAAGTTCGGCACCCTCAGTGTAGTGACCCTTGGCCCAGTTGTTTCCAGCACCGGACTGGCCGAAAACGAAGTTGTCGGGACGGAAGAGCTGACCGAAGGGACCAGCACGGACGGCGTCCATGGTACCAGGCTCAAGATCGACGAGGACGGCTCGGGGAACATACTTGTTGCCAGAGGCCTAGTTGTG--TGAGCTTGG---GAATTCTTGACATTGACTGTTAATGCATACCTCGTTGAAGTAGACACTCATGCGCTCGAGCTGGAGCTCGGAGGTACCGTTGTAGACACCATTGCTGTCGAGGCCGTGCTCGCCAGAGATGGTCTGCCAGAAA
>186_BT
AGAGTGGGTGATCTGGAAACCCTGGAGGCAATCGCAGCCCTCGGCCTCACGGCGGACGACGTCGAGGACCTGGTCGACAAGTTCGGCACCCTCAGTGTAGTGACCCTTGGCCCAGTTGTTTCCAGCACCGGACTGGCCGAAAACGAAGTTGTCGGGACGGAAGAGCTGACCGAAGGGACCAGCACGGACGGCGTCCATGGTACCAGGCTCAAGATCGACGAGGACGGCTCGGGGAACATACTTGTTGCCAGAGGCCTAGTTGTG--TGAGCTTGG---GAATTCTTGACATTGACTGTTAATGCATACCTCGTTGAAGTAGACACTCATGCGCTCGAGCTGGAGCTCGGAGGTACCGTTGTAGACACCATTGCTGTCGAGGCCGTGCTCGCCAGAGATGGTCTGCCAGAAA
>185_BT
AGAGTGGGTGATCTGGAAACCCTGGAGGCAATCGCAGCCCTCGGCCTCACGGCGGACGACGTCGAGGACCTGGTCGACAAGTTCGGCACCCTCAGTGTAGTGACCCTTGGCCCAGTTGTTTCCAGCACCGGACTGACCGAAAACGAAGTTGTCGGGACGGAAGAGCTGACCGAAGGGACCAGCACGGACGGCGTCCATGGTACCAGGCTCAAGATCGACGAGGACGGCTCGGGGAACATACTTGTTGCCAGAGGCCTAGTTGTG--TGAGCTTGG---GAATTCTTGACATTGACTGTTAATGCATACCTCGTTGAAGTAGACACTCATGCGCTCGAGCTGGAGCTCGGAGGTACCGTTGTAGACACCATTGCTGTCGAGGCCGTGCTCGCCAGAGATGGTCTGCCAGAAA
>184_BT
AGAGTGGGTGATCTGGAAACCCTGGAGGCAATCGCAGCCCTCGGCCTCACGGCGGACGACGTCGAGGACCTGGTCGACAAGTTCGGCACCCTCAGTGTAGTGACCCTTGGCCCAGTTGTTTCCAGCACCGGACTGACCGAAAACGAAGTTGTCGGGACGGAAGAGCTGACCGAAGGGACCAGCACGGACGGCGTCCATGGTACCAGGCTCAAGATCGACGAGGACGGCTCGGGGAACATACTTGTTGCCAGAGGCCTAGTTGTG--TGAGCTTGG---GAATTCTTGACATTGACTGTTAATGCATACCTCGTTGAAGTAGACACTCATGCGCTCGAGCTGGAGCTCGGAGGTACCGTTGTAGACACCATTGCTGTCGAGGCCGTGCTCGCCAGAGATGGTCTGCCAGAAA
>183_BT
AGAGTGGGTGATCTGGAAACCCTGGAGGCAATCGCAGCCCTCGGCCTCACGGCGGACGACGTCGAGGACCTGGTCGACAAGTTCGGCACCCTCAGTGTAGTGACCCTTGGCCCAGTTGTTTCCAGCACCGGACTGGCCGAAAACGAAGTTGTCGGGACGGAAGAGCTGACCGAAGGGACCAGCACGGACGGCGTCCATGGTACCAGGCTCAAGATCGACGAGGACGGCTCGGGGAACATACTTGTTGCCAGAGGCCTAGTTGTG--TGAGCTTGG---GAATTCTTGACATTGACTGTTAATGCATACCTCGTTGAAGTAGACACTCATGCGCTCGAGCTGGAGCTCGGAGGTACCGTTGTAGACACCATTGCTGTCGAGGCCGTGCTCGCCAGAGATGGTCTGCCAGAAA
>182_BT
AGAGTGGGTGATCTGGAAACCCTGGAGGCAATCGCAGCCCTCGGCCTCACGGCGGACGACGTCGAGGACCTGGTCGACAAGTTCGGCACCCTCAGTGTAGTGACCCTTGGCCCAGTTGTTTCCAGCACCGGACTGACCGAAAACGAAGTTGTCGGGACGGAAGAGCTGACCGAAGGGACCAGCACGGACGGCGTCCATGGTACCAGGCTCAAGATCGACGAGGACGGCTCGGGGAACATACTTGTTGCCAGAGGCCTAGTTGTG--TGAGCTTGG---GAATTCTTGACATTGACTGTTAATGCATACCTCGTTGAAGTAGACACTCATGCGCTCGAGCTGGAGCTCGGAGGTACCGTTGTAGACACCATTGCTGTCGAGGCCGTGCTCGCCAGAGATGGTCTGCCAGAAA
>181_BT
AGAGTGGGTGATCTGGAAACCCTGGAGGCAATCGCAGCCCTCGGCCTCACGGCGGACGACGTCGAGGACCTGGTCGACAAGTTCGGCACCCTCAGTGTAGTGACCCTTGGCCCAGTTGTTTCCAGCACCGGACTGACCGAAAACGAAGTTGTCGGGACGGAAGAGCTGACCGAAGGGACCAGCACGGACGGCGTCCATGGTACCAGGCTCAAGATCGACGAGGACGGCTCGGGGAACATACTTGTTGCCAGAGGCCTAGTTGTG--TGAGCTTGG---GAATTCTTGACATTGACTGTTAATGCATACCTCGTTGAAGTAGACACTCATGCGCTCGAGCTGGAGCTCGGAGGTACCGTTGTAGACACCATTGCTGTCGAGGCCGTGCTCGCCAGAGATGGTCTGCCAGAAA
>180_BT
AGAGTGGGTGATCTGGAAACCCTGGAGGCAATCGCAGCCCTCGGCCTCACGGCGGACGACGTCGAGGACCTGGTCGACAAGTTCGGCACCCTCAGTGTAGTGACCCTTGGCCCAGTTGTTTCCAGCACCGGACTGACCGAAAACGAAGTTGTCGGGACGGAAGAGCTGACCGAAGGGACCAGCACGGACGGCGTCCATGGTACCAGGCTCAAGATCGACGAGGACGGCTCGGGGAACATACTTGTTGCCAGAGGCCTAGTTGTG--TGAGCTTGG---GAATTCTTGACATTGACTGTTAATGCATACCTCGTTGAAGTAGACACTCATGCGCTCGAGCTGGAGCTCGGAGGTACCGTTGTAGACACCATTGCTGTCGAGGCCGTGCTCGCCAGAGATGGTCTGCCAGAAA
>179_BT
AGAGTGGGTGATCTGGAAACCCTGGAGGCAATCGCAGCCCTCGGCCTCACGGCGGACGACGTCGAGGACCTGGTCGACAAGTTCGGCACCCTCAGTGTAGTGACCCTTGGCCCAGTTGTTTCCAGCACCGGACTGGCCGAAAACGAAGTTGTCGGGACGGAAGAGCTGACCGAAGGGACCAGCACGGACGGCGTCCATGGTACCAGGCTCAAGATCGACGAGGACGGCTCGGGGAACATACTTGTTGCCAGAGGCCTAGTTGTG--TGAGCTTGG---GAATTCTTGACATTGACTGTTAATGCATACCTCGTTGAAGTAGACACTCATGCGCTCGAGCTGGAGCTCGGAGGTACCGTTGTAGACACCATTGCTGTCGAGGCCGTGCTCGCCAGAGATGGTCTGCCAGAAA
>178_BT
AGAGTGGGTGATCTGGAAACCCTGGAGGCAATCGCAGCCCTCGGCCTCACGGCGGACGACGTCGAGGACCTGGTCGACAAGTTCGGCACCCTCAGTGTAGTGACCCTTGGCCCAGTTGTTTCCAGCACCGGACTGGCCGAAAACGAAGTTGTCGGGACGGAAGAGCTGACCGAAGGGACCAGCACGGACGGCGTCCATGGTACCAGGCTCAAGATCGACGAGGACGGCTCGGGGAACATACTTGTTGCCAGAGGCCTAGTTGTG--TGAGCTTGG---GAATTCTTGACATTGACTGTTAATGCATACCTCGTTGAAGTAGACACTCATGCGCTCGAGCTGGAGCTCGGAGGTACCGTTGTAGACACCATTGCTGTCGAGGCCGTGCTCGCCAGAGATGGTCTGCCAGAAA
>177_BT
AGAGTGGGTGATCTGGAAACCCTGGAGGCAATCGCAGCCCTCGGCCTCACGGCGGACGACGTCGAGGACCTGGTCGACAAGTTCGGCACCCTCAGTGTAGTGACCCTTGGCCCAGTTGTTTCCAGCACCGGACTGACCGAAAACGAAGTTGTCGGGACGGAAGAGCTGACCGAAGGGACCAGCACGGACGGCGTCCATGGTACCAGGCTCAAGATCGACGAGGACGGCTCGGGGAACATACTTGTTGCCAGAGGCCTAGTTGTG--TGAGCTTGG---GAATTCTTGACATTGACTGTTAATGCATACCTCGTTGAAGTAGACACTCATGCGCTCGAGCTGGAGCTCGGAGGTACCGTTGTAGACACCATTGCTGTCGAGGCCGTGCTCGCCAGAGATGGTCTGCCAGAAA
>176_BT
AGAGTGGGTGATCTGGAAACCCTGGAGGCAATCGCAGCCCTCGGCCTCACGGCGGACGACGTCGAGGACCTGGTCGACAAGTTCGGCACCCTCAGTGTAGTGACCCTTGGCCCAGTTGTTTCCAGCACCGGACTGGCCGAAAACGAAGTTGTCGGGACGGAAGAGCTGACCGAAGGGACCAGCACGGACGGCGTCCATGGTACCAGGCTCAAGATCGACGAGGACGGCTCGGGGAACATACTTGTTGCCAGAGGCCTAGTTGTG--TGAGCTTGG---GAATTCTTGACATTGACTGTTAATGCATACCTCGTTGAAGTAGACACTCATGCGCTCGAGCTGGAGCTCGGAGGTACCGTTGTAGACACCATTGCTGTCGAGGCCGTGCTCGCCAGAGATGGTCTGCCAGAAA
>175_BT
AGAGTGGGTGATCTGGAAACCCTGGAGGCAATCGCAGCCCTCGGCCTCACGGCGGACGACGTCGAGGACCTGGTCGACAAGTTCGGCACCCTCAGTGTAGTGACCCTTGGCCCAGTTGTTTCCAGCACCGGACTGACCGAAAACGAAGTTGTCGGGACGGAAGAGCTGACCGAAGGGACCAGCACGGACGGCGTCCATGGTACCAGGCTCAAGATCGACGAGGACGGCTCGGGGAACATACTTGTTGCCAGAGGCCTAGTTGTG--TGAGCTTGG---GAATTCTTGACATTGACTGTTAATGCATACCTCGTTGAAGTAGACACTCATGCGCTCGAGCTGGAGCTCGGAGGTACCGTTGTAGACACCATTGCTGTCGAGGCCGTGCTCGCCAGAGATGGTCTGCCAGAAA
>173_BT
AGAGTGGGTGATCTGGAAACCCTGGAGGCAATCGCAGCCCTCGGCCTCACGGCGGACGACGTCGAGGACCTGGTCGACAAGTTCGGCACCCTCAGTGTAGTGACCCTTGGCCCAGTTGTTTCCAGCACCGGACTGACCGAAAACGAAGTTGTCGGGACGGAAGAGCTGACCGAAGGGACCAGCACGGACGGCGTCCATGGTACCAGGCTCAAGATCGACGAGGACGGCTCGGGGAACATACTTGTTGCCAGAGGCCTAGTTGTG--TGAGCTTGG---GAATTCTTGACATTGACTGTTAATGCATACCTCGTTGAAGTAGACACTCATGCGCTCGAGCTGGAGCTCGGAGGTACCGTTGTAGACACCATTGCTGTCGAGGCCGTGCTCGCCAGAGATGGTCTGCCAGAAA
>172_BT
AGAGTGGGTGATCTGGAAACCCTGGAGGCAATCGCAGCCCTCGGCCTCACGGCGGACGACGTCGAGGACCTGGTCGACAAGTTCGGCACCCTCAGTGTAGTGACCCTTGGCCCAGTTGTTTCCAGCACCGGACTGGCCGAAAACGAAGTTGTCGGGACGGAAGAGCTGACCGAAGGGACCAGCACGGACGGCGTCCATGGTACCAGGCTCAAGATCGACGAGGACGGCTCGGGGAACATACTTGTTGCCAGAGGCCTAGTTGTG--TGAGCTTGG---GAATTCTTGACATTGACTGTTAATGCATACCTCGTTGAAGTAGACACTCATGCGCTCGAGCTGGAGCTCGGAGGTACCGTTGTAGACACCATTGCTGTCGAGGCCGTGCTCGCCAGAGATGGTCTGCCAGAAA
>170_BT
AGAGTGGGTGATCTGGAAACCCTGGAGGCAATCGCAGCCCTCGGCCTCACGGCGGACGACGTCGAGGACCTGGTCGACAAGTTCGGCACCCTCAGTGTAGTGACCCTTGGCCCAGTTGTTTCCAGCACCGGACTGGCCGAAAACGAAGTTGTCGGGACGGAAGAGCTGACCGAAGGGACCAGCACGGACGGCGTCCATGGTACCAGGCTCAAGATCGACGAGGACGGCTCGGGGAACATACTTGTTGCCAGAGGCCTAGTTGTG--TGAGCTTGG---GAATTCTTGACATTGACTGTTAATGCATACCTCGTTGAAGTAGACACTCATGCGCTCGAGCTGGAGCTCGGAGGTACCGTTGTAGACACCATTGCTGTCGAGGCCGTGCTCGCCAGAGATGGTCTGCCAGAAA
>169_BT
AGAGTGGGTGATCTGGAAACCCTGGAGGCAATCGCAGCCCTCGGCCTCACGGCGGACGACGTCGAGGACCTGGTCGACAAGTTCGGCACCCTCAGTGTAGTGACCCTTGGCCCAGTTGTTTCCAGCACCGGACTGACCGAAAACGAAGTTGTCGGGACGGAAGAGCTGACCGAAGGGACCAGCACGGACGGCGTCCATGGTACCAGGCTCAAGATCGACGAGGACGGCTCGGGGAACATACTTGTTGCCAGAGGCCTAGTTGTG--TGAGCTTGG---GAATTCTTGACATTGACTGTTAATGCATACCTCGTTGAAGTAGACACTCATGCGCTCGAGCTGGAGCTCGGAGGTACCGTTGTAGACACCATTGCTGTCGAGGCCGTGCTCGCCAGAGATGGTCTGCCAGAAA
>168_BT
AGAGTGGGTGATCTGGAAACCCTGGAGGCAATCGCAGCCCTCGGCCTCACGGCGGACGACGTCGAGGACCTGGTCGACAAGTTCGGCACCCTCAGTGTAGTGACCCTTGGCCCAGTTGTTTCCAGCACCGGACTGGCCGAAAACGAAGTTGTCGGGACGGAAGAGCTGACCGAAGGGACCAGCACGGACGGCGTCCATGGTACCAGGCTCAAGATCGACGAGGACGGCTCGGGGAACATACTTGTTGCCAGAGGCCTAGTTGTG--TGAGCTTGG---GAATTCTTGACATTGACTGTTAATGCATACCTCGTTGAAGTAGACACTCATGCGCTCGAGCTGGAGCTCGGAGGTACCGTTGTAGACACCATTGCTGTCGAGGCCGTGCTCGCCAGAGATGGTCTGCCAGAAA
>167_BT
AGAGTGGGTGATCTGGAAACCCTGGAGGCAATCGCAGCCCTCGGCCTCACGGCGGACGACGTCGAGGACCTGGTCGACAAGTTCGGCACCCTCAGTGTAGTGACCCTTGGCCCAGTTGTTTCCAGCACCGGACTGACCGAAAACGAAGTTGTCGGGACGGAAGAGCTGACCGAAGGGACCAGCACGGACGGCGTCCATGGTACCAGGCTCAAGATCGACGAGGACGGCTCGGGGAACATACTTGTTGCCAGAGGCCTAGTTGTG--TGAGCTTGG---GAATTCTTGACATTGACTGTTAATGCATACCTCGTTGAAGTAGACACTCATGCGCTCGAGCTGGAGCTCGGAGGTACCGTTGTAGACACCATTGCTGTCGAGGCCGTGCTCGCCAGAGATGGTCTGCCAGAAA
>166_BT
AGAGTGGGTGATCTGGAAACCCTGGAGGCAATCGCAGCCCTCGGCCTCACGGCGGACGACGTCGAGGACCTGGTCGACAAGTTCGGCACCCTCAGTGTAGTGACCCTTGGCCCAGTTGTTTCCAGCACCGGACTGACCGAAAACGAAGTTGTCGGGACGGAAGAGCTGACCGAAGGGACCAGCACGGACGGCGTCCATGGTACCAGGCTCAAGATCGACGAGGACGGCTCGGGGAACATACTTGTTGCCAGAGGCCTAGTTGTG--TGAGCTTGG---GAATTCTTGACATTGACTGTTAATGCATACCTCGTTGAAGTAGACACTCATGCGCTCGAGCTGGAGCTCGGAGGTACCGTTGTAGACACCATTGCTGTCGAGGCCGTGCTCGCCAGAGATGGTCTGCCAGAAA
>164_BT
AGAGTGGGTGATCTGGAAACCCTGGAGGCAATCGCAGCCCTCGGCCTCACGGCGGACGACGTCGAGGACCTGGTCGACAAGTTCGGCACCCTCAGTGTAGTGACCCTTGGCCCAGTTGTTTCCAGCACCGGACTGGCCGAAAACGAAGTTGTCGGGACGGAAGAGCTGACCGAAGGGACCAGCACGGACGGCGTCCATGGTACCAGGCTCAAGATCGACGAGGACGGCTCGGGGAACATACTTGTTGCCAGAGGCCTAGTTGTG--TGAGCTTGG---GAATTCTTGACATTGACTGTTAATGCATACCTCGTTGAAGTAGACACTCATGCGCTCGAGCTGGAGCTCGGAGGTACCGTTGTAGACACCATTGCTGTCGAGGCCGTGCTCGCCAGAGATGGTCTGCCAGAAA
>163_BT
AGAGTGGGTGATCTGGAAACCCTGGAGGCAATCGCAGCCCTCGGCCTCACGGCGGACGACGTCGAGGACCTGGTCGACAAGTTCGGCACCCTCAGTGTAGTGACCCTTGGCCCAGTTGTTTCCAGCACCGGACTGGCCGAAAACGAAGTTGTCGGGACGGAAGAGCTGACCGAAGGGACCAGCACGGACGGCGTCCATGGTACCAGGCTCAAGATCGACGAGGACGGCTCGGGGAACATACTTGTTGCCAGAGGCCTAGTTGTG--TGAGCTTGG---GAATTCTTGACATTGACTGTTAATGCATACCTCGTTGAAGTAGACACTCATGCGCTCGAGCTGGAGCTCGGAGGTACCGTTGTAGACACCATTGCTGTCGAGGCCGTGCTCGCCAGAGATGGTCTGCCAGAAA
>162_BT
AGAGTGGGTGATCTGGAAACCCTGGAGGCAATCGCAGCCCTCGGCCTCACGGCGGACGACGTCGAGGACCTGGTCGACAAGTTCGGCACCCTCAGTGTAGTGACCCTTGGCCCAGTTGTTTCCAGCACCGGACTGGCCGAAAACGAAGTTGTCGGGACGGAAGAGCTGACCGAAGGGACCAGCACGGACGGCGTCCATGGTACCAGGCTCAAGATCGACGAGGACGGCTCGGGGAACATACTTGTTGCCAGAGGCCTAGTTGTG--TGAGCTTGG---GAATTCTTGACATTGACTGTTAATGCATACCTCGTTGAAGTAGACACTCATGCGCTCGAGCTGGAGCTCGGAGGTACCGTTGTAGACACCATTGCTGTCGAGGCCGTGCTCGCCAGAGATGGTCTGCCAGAAA
>161_BT
AGAGTGGGTGATCTGGAAACCCTGGAGGCAATCGCAGCCCTCGGCCTCACGGCGGACGACGTCGAGGACCTGGTCGACAAGTTCGGCACCCTCAGTGTAGTGACCCTTGGCCCAGTTGTTTCCAGCACCGGACTGGCCGAAAACGAAGTTGTCGGGACGGAAGAGCTGACCGAAGGGACCAGCACGGACGGCGTCCATGGTACCAGGCTCAAGATCGACGAGGACGGCTCGGGGAACATACTTGTTGCCAGAGGCCTAGTTGTG--TGAGCTTGG---GAATTCTTGACATTGACTGTTAATGCATACCTCGTTGAAGTAGACACTCATGCGCTCGAGCTGGAGCTCGGAGGTACCGTTGTAGACACCATTGCTGTCGAGGCCGTGCTCGCCAGAGATGGTCTGCCAGAAA
>160_BT
AGAGTGGGTGATCTGGAAACCCTGGAGGCAATCGCAGCCCTCGGCCTCACGGCGGACGACGTCGAGGACCTGGTCGACAAGTTCGGCACCCTCAGTGTAGTGACCCTTGGCCCAGTTGTTTCCAGCACCGGACTGACCGAAAACGAAGTTGTCGGGACGGAAGAGCTGACCGAAGGGACCAGCACGGACGGCGTCCATGGTACCAGGCTCAAGATCGACGAGGACGGCTCGGGGAACATACTTGTTGCCAGAGGCCTAGTTGTG--TGAGCTTGG---GAATTCTTGACATTGACTGTTAATGCATACCTCGTTGAAGTAGACACTCATGCGCTCGAGCTGGAGCTCGGAGGTACCGTTGTAGACACCATTGCTGTCGAGGCCGTGCTCGCCAGAGATGGTCTGCCAGAAA
>159_BT
AGAGTGGGTGATCTGGAAACCCTGGAGGCAATCGCAGCCCTCGGCCTCACGGCGGACGACGTCGAGGACCTGGTCGACAAGTTCGGCACCCTCAGTGTAGTGACCCTTGGCCCAGTTGTTTCCAGCACCGGACTGGCCGAAAACGAAGTTGTCGGGACGGAAGAGCTGACCGAAGGGACCAGCACGGACGGCGTCCATGGTACCAGGCTCAAGATCGACGAGGACGGCTCGGGGAACATACTTGTTGCCAGAGGCCTAGTTGTG--TGAGCTTGG---GAATTCTTGACATTGACTGTTAATGCATACCTCGTTGAAGTAGACACTCATGCGCTCGAGCTGGAGCTCGGAGGTACCGTTGTAGACACCATTGCTGTCGAGGCCGTGCTCGCCAGAGATGGTCTGCCAGAAA
>158_BT
AGAGTGGGTGATCTGGAAACCCTGGAGGCAATCGCAGCCCTCGGCCTCACGGCGGACGACGTCGAGGACCTGGTCGACAAGTTCGGCACCCTCAGTGTAGTGACCCTTGGCCCAGTTGTTTCCAGCACCGGACTGGCCGAAAACGAAGTTGTCGGGACGGAAGAGCTGACCGAAGGGACCAGCACGGACGGCGTCCATGGTACCAGGCTCAAGATCGACGAGGACGGCTCGGGGAACATACTTGTTGCCAGAGGCCTAGTTGTG--TGAGCTTGG---GAATTCTTGACATTGACTGTTAATGCATACCTCGTTGAAGTAGACACTCATGCGCTCGAGCTGGAGCTCGGAGGTACCGTTGTAGACACCATTGCTGTCGAGGCCGTGCTCGCCAGAGATGGTCTGCCAGAAA
>157_BT
AGAGTGGGTGATCTGGAAACCCTGGAGGCAATCGCAGCCCTCGGCCTCACGGCGGACGACGTCGAGGACCTGGTCGACAAGTTCGGCACCCTCAGTGTAGTGACCCTTGGCCCAGTTGTTTCCAGCACCGGACTGACCGAAAACGAAGTTGTCGGGACGGAAGAGCTGACCGAAGGGACCAGCACGGACGGCGTCCATGGTACCAGGCTCAAGATCGACGAGGACGGCTCGGGGAACATACTTGTTGCCAGAGGCCTAGTTGTG--TGAGCTTGG---GAATTCTTGACATTGACTGTTAATGCATACCTCGTTGAAGTAGACACTCATGCGCTCGAGCTGGAGCTCGGAGGTACCGTTGTAGACACCATTGCTGTCGAGGCCGTGCTCGCCAGAGATGGTCTGCCAGAAA
>156_BT
AGAGTGGGTGATCTGGAAACCCTGGAGGCAATCGCAGCCCTCGGCCTCACGGCGGACGACGTCGAGGACCTGGTCGACAAGTTCGGCACCCTCAGTGTAGTGACCCTTGGCCCAGTTGTTTCCAGCACCGGACTGACCGAAAACGAAGTTGTCGGGACGGAAGAGCTGACCGAAGGGACCAGCACGGACGGCGTCCATGGTACCAGGCTCAAGATCGACGAGGACGGCTCGGGGAACATACTTGTTGCCAGAGGCCTAGTTGTG--TGAGCTTGG---GAATTCTTGACATTGACTGTTAATGCATACCTCGTTGAAGTAGACACTCATGCGCTCGAGCTGGAGCTCGGAGGTACCGTTGTAGACACCATTGCTGTCGAGGCCGTGCTCGCCAGAGATGGTCTGCCAGAAA
>155_BT
AGAGTGGGTGATCTGGAAACCCTGGAGGCAATCGCAGCCCTCGGCCTCACGGCGGACGACGTCGAGGACCTGGTCGACAAGTTCGGCACCCTCAGTGTAGTGACCCTTGGCCCAGTTGTTTCCAGCACCGGACTGACCGAAAACGAAGTTGTCGGGACGGAAGAGCTGACCGAAGGGACCAGCACGGACGGCGTCCATGGTACCAGGCTCAAGATCGACGAGGACGGCTCGGGGAACATACTTGTTGCCAGAGGCCTAGTTGTG--TGAGCTTGG---GAATTCTTGACATTGACTGTTAATGCATACCTCGTTGAAGTAGACACTCATGCGCTCGAGCTGGAGCTCGGAGGTACCGTTGTAGACACCATTGCTGTCGAGGCCGTGCTCGCCAGAGATGGTCTGCCAGAAA
>154_BT
AGAGTGGGTGATCTGGAAACCCTGGAGGCAATCGCAGCCCTCGGCCTCACGGCGGACGACGTCGAGGACCTGGTCGACAAGTTCGGCACCCTCAGTGTAGTGACCCTTGGCCCAGTTGTTTCCAGCACCGGACTGACCGAAAACGAAGTTGTCGGGACGGAAGAGCTGACCGAAGGGACCAGCACGGACGGCGTCCATGGTACCAGGCTCAAGATCGACGAGGACGGCTCGGGGAACATACTTGTTGCCAGAGGCCTAGTTGTG--TGAGCTTGG---GAATTCTTGACATTGACTGTTAATGCATACCTCGTTGAAGTAGACACTCATGCGCTCGAGCTGGAGCTCGGAGGTACCGTTGTAGACACCATTGCTGTCGAGGCCGTGCTCGCCAGAGATGGTCTGCCAGAAA
>153_BT
AGAGTGGGTGATCTGGAAACCCTGGAGGCAATCGCAGCCCTCGGCCTCACGGCGGACGACGTCGAGGACCTGGTCGACAAGTTCGGCACCCTCAGTGTAGTGACCCTTGGCCCAGTTGTTTCCAGCACCGGACTGGCCGAAAACGAAGTTGTCGGGACGGAAGAGCTGACCGAAGGGACCAGCACGGACGGCGTCCATGGTACCAGGCTCAAGATCGACGAGGACGGCTCGGGGAACATACTTGTTGCCAGAGGCCTAGTTGTG--TGAGCTTGG---GAATTCTTGACATTGACTGTTAATGCATACCTCGTTGAAGTAGACACTCATGCGCTCGAGCTGGAGCTCGGAGGTACCGTTGTAGACACCATTGCTGTCGAGGCCGTGCTCGCCAGAGATGGTCTGCCAGAAA
>152_BT
AGAGTGGGTGATCTGGAAACCCTGGAGGCAATCGCAGCCCTCGGCCTCACGGCGGACGACGTCGAGGACCTGGTCGACAAGTTCGGCACCCTCAGTGTAGTGACCCTTGGCCCAGTTGTTTCCAGCACCGGACTGACCGAAAACGAAGTTGTCGGGACGGAAGAGCTGACCGAAGGGACCAGCACGGACGGCGTCCATGGTACCAGGCTCAAGATCGACGAGGACGGCTCGGGGAACATACTTGTTGCCAGAGGCCTAGTTGTG--TGAGCTTGG---GAATTCTTGACATTGACTGTTAATGCATACCTCGTTGAAGTAGACACTCATGCGCTCGAGCTGGAGCTCGGAGGTACCGTTGTAGACACCATTGCTGTCGAGGCCGTGCTCGCCAGAGATGGTCTGCCAGAAA
>151_BT
AGAGTGGGTGATCTGGAAACCCTGGAGGCAATCGCAGCCCTCGGCCTCACGGCGGACGACGTCGAGGACCTGGTCGACAAGTTCGGCACCCTCAGTGTAGTGACCCTTGGCCCAGTTGTTTCCAGCACCGGACTGGCCGAAAACGAAGTTGTCGGGACGGAAGAGCTGACCGAAGGGACCAGCACGGACGGCGTCCATGGTACCAGGCTCAAGATCGACGAGGACGGCTCGGGGAACATACTTGTTGCCAGAGGCCTAGTTGTG--TGAGCTTGG---GAATTCTTGACATTGACTGTTAATGCATACCTCGTTGAAGTAGACACTCATGCGCTCGAGCTGGAGCTCGGAGGTACCGTTGTAGACACCATTGCTGTCGAGGCCGTGCTCGCCAGAGATGGTCTGCCAGAAA
>150_BT
AGAGTGGGTGATCTGGAAACCCTGGAGGCAATCGCAGCCCTCGGCCTCACGGCGGACGACGTCGAGGACCTGGTCGACAAGTTCGGCACCCTCAGTGTAGTGACCCTTGGCCCAGTTGTTTCCAGCACCGGACTGACCGAAAACGAAGTTGTCGGGACGGAAGAGCTGACCGAAGGGACCAGCACGGACGGCGTCCATGGTACCAGGCTCAAGATCGACGAGGACGGCTCGGGGAACATACTTGTTGCCAGAGGCCTAGTTGTG--TGAGCTTGG---GAATTCTTGACATTGACTGTTAATGCATACCTCGTTGAAGTAGACACTCATGCGCTCGAGCTGGAGCTCGGAGGTACCGTTGTAGACACCATTGCTGTCGAGGCCGTGCTCGCCAGAGATGGTCTGCCAGAAA
>224_BT
AGAGTGGGTGATCTGGAAACCCTGGAGGCAATCGCAGCCCTCGGCCTCACGGCGGACGACGTCGAGGACCTGGTCGACAAGTTCGGCACCCTCAGTGTAGTGACCCTTGGCCCAGTTGTTTCCAGCACCGGACTGACCGAAAACGAAGTTGTCGGGACGGAAGAGCTGACCGAAGGGACCAGCACGGACGGCGTCCATGGTACCAGGCTCAAGATCGACGAGGACGGCTCGGGGAACATACTTGTTGCCAGAGGCCTAGTTGTG--TGAGCTTGG---GAATTCTTGACATTGACTGTTAATGCATACCTCGTTGAAGTAGACACTCATGCGCTCGAGCTGGAGCTCGGAGGTACCGTTGTAGACACCATTGCTGTCGAGGCCGTGCTCGCCAGAGATGGTCTGCCAGAAA
>223_BT
AGAGTGGGTGATCTGGAAACCCTGGAGGCAATCGCAGCCCTCGGCCTCACGGCGGACGACGTCGAGGACCTGGTCGACAAGTTCGGCACCCTCAGTGTAGTGACCCTTGGCCCAGTTGTTTCCAGCACCGGACTGACCGAAAACGAAGTTGTCGGGACGGAAGAGCTGACCGAAGGGACCAGCACGGACGGCGTCCATGGTACCAGGCTCAAGATCGACGAGGACGGCTCGGGGAACATACTTGTTGCCAGAGGCCTAGTTGTG--TGAGCTTGG---GAATTCTTGACATTGACTGTTAATGCATACCTCGTTGAAGTAGACACTCATGCGCTCGAGCTGGAGCTCGGAGGTACCGTTGTAGACACCATTGCTGTCGAGGCCGTGCTCGCCAGAGATGGTCTGCCAGAAA
>222_BT
AGAGTGGGTGATCTGGAAACCCTGGAGGCAATCGCAGCCCTCGGCCTCACGGCGGACGACGTCGAGGACCTGGTCGACAAGTTCGGCACCCTCAGTGTAGTGACCCTTGGCCCAGTTGTTTCCAGCACCGGACTGGCCGAAAACGAAGTTGTCGGGACGGAAGAGCTGACCGAAGGGACCAGCACGGACGGCGTCCATGGTACCAGGCTCAAGATCGACGAGGACGGCTCGGGGAACATACTTGTTGCCAGAGGCCTAGTTGTG--TGAGCTTGG---GAATTCTTGACATTGACTGTTAATGCATACCTCGTTGAAGTAGACACTCATGCGCTCGAGCTGGAGCTCGGAGGTACCGTTGTAGACACCATTGCTGTCGAGGCCGTGCTCGCCAGAGATGGTCTGCCAGAAA
>221_BT
AGAGTGGGTGATCTGGAAACCCTGGAGGCAATCGCAGCCCTCGGCCTCACGGCGGACGACGTCGAGGACCTGGTCGACAAGTTCGGCACCCTCAGTGTAGTGACCCTTGGCCCAGTTGTTTCCAGCACCGGACTGACCGAAAACGAAGTTGTCGGGACGGAAGAGCTGACCGAAGGGACCAGCACGGACGGCGTCCATGGTACCAGGCTCAAGATCGACGAGGACGGCTCGGGGAACATACTTGTTGCCAGAGGCCTAGTTGTG--TGAGCTTGG---GAATTCTTGACATTGACTGTTAATGCATACCTCGTTGAAGTAGACACTCATGCGCTCGAGCTGGAGCTCGGAGGTACCGTTGTAGACACCATTGCTGTCGAGGCCGTGCTCGCCAGAGATGGTCTGCCAGAAA
>220_BT
AGAGTGGGTGATCTGGAAACCCTGGAGGCAATCGCAGCCCTCGGCCTCACGGCGGACGACGTCGAGGACCTGGTCGACAAGTTCGGCACCCTCAGTGTAGTGACCCTTGGCCCAGTTGTTTCCAGCACCGGACTGACCGAAAACGAAGTTGTCGGGACGGAAGAGCTGACCGAAGGGACCAGCACGGACGGCGTCCATGGTACCAGGCTCAAGATCGACGAGGACGGCTCGGGGAACATACTTGTTGCCAGAGGCCTAGTTGTG--TGAGCTTGG---GAATTCTTGACATTGACTGTTAATGCATACCTCGTTGAAGTAGACACTCATGCGCTCGAGCTGGAGCTCGGAGGTACCGTTGTAGACACCATTGCTGTCGAGGCCGTGCTCGCCAGAGATGGTCTGCCAGAAA
>219_BT
AGAGTGGGTGATCTGGAAACCCTGGAGGCAATCGCAGCCCTCGGCCTCACGGCGGACGACGTCGAGGACCTGGTCGACAAGTTCGGCACCCTCAGTGTAGTGACCCTTGGCCCAGTTGTTTCCAGCACCGGACTGACCGAAAACGAAGTTGTCGGGACGGAAGAGCTGACCGAAGGGACCAGCACGGACGGCGTCCATGGTACCAGGCTCAAGATCGACGAGGACGGCTCGGGGAACATACTTGTTGCCAGAGGCCTAGTTGTG--TGAGCTTGG---GAATTCTTGACATTGACTGTTAATGCATACCTCGTTGAAGTAGACACTCATGCGCTCGAGCTGGAGCTCGGAGGTACCGTTGTAGACACCATTGCTGTCGAGGCCGTGCTCGCCAGAGATGGTCTGCCAGAAA
>218_BT
AGAGTGGGTGATCTGGAAACCCTGGAGGCAATCGCAGCCCTCGGCCTCACGGCGGACGACGTCGAGGACCTGGTCGACAAGTTCGGCACCCTCAGTGTAGTGACCCTTGGCCCAGTTGTTTCCAGCACCGGACTGACCGAAAACGAAGTTGTCGGGACGGAAGAGCTGACCGAAGGGACCAGCACGGACGGCGTCCATGGTACCAGGCTCAAGATCGACGAGGACGGCTCGGGGAACATACTTGTTGCCAGAGGCCTAGTTGTG--TGAGCTTGG---GAATTCTTGACATTGACTGTTAATGCATACCTCGTTGAAGTAGACACTCATGCGCTCGAGCTGGAGCTCGGAGGTACCGTTGTAGACACCATTGCTGTCGAGGCCGTGCTCGCCAGAGATGGTCTGCCAGAAA
>217_BT
AGAGTGGGTGATCTGGAAACCCTGGAGGCAATCGCAGCCCTCGGCCTCACGGCGGACGACGTCGAGGACCTGGTCGACAAGTTCGGCACCCTCAGTGTAGTGACCCTTGGCCCAGTTGTTTCCAGCACCGGACTGACCGAAAACGAAGTTGTCGGGACGGAAGAGCTGACCGAAGGGACCAGCACGGACGGCGTCCATGGTACCAGGCTCAAGATCGACGAGGACGGCTCGGGGAACATACTTGTTGCCAGAGGCCTAGTTGTG--TGAGCTTGG---GAATTCTTGACATTGACTGTTAATGCATACCTCGTTGAAGTAGACACTCATGCGCTCGAGCTGGAGCTCGGAGGTACCGTTGTAGACACCATTGCTGTCGAGGCCGTGCTCGCCAGAGATGGTCTGCCAGAAA
>216_BT
AGAGTGGGTGATCTGGAAACCCTGGAGGCAATCGCAGCCCTCGGCCTCACGGCGGACGACGTCGAGGACCTGGTCGACAAGTTCGGCACCCTCAGTGTAGTGACCCTTGGCCCAGTTGTTTCCAGCACCGGACTGACCGAAAACGAAGTTGTCGGGACGGAAGAGCTGACCGAAGGGACCAGCACGGACGGCGTCCATGGTACCAGGCTCAAGATCGACGAGGACGGCTCGGGGAACGTACTTGTTGCCAGAGGCCTAGTTGTG--TGAGCTTGG---GAATTCTTGACATTGACTGTTAATGCATACCTCGTTGAAGTAGACACTCATGCGCTCGAGCTGGAGCTCGGAGGTACCGTTGTAGACACCATTGCTGTCGAGGCCGTGCTCGCCAGAGATGGTCTGCCAGAAA
>215_BT
AGAGTGGGTGATCTGGAAACCCTGGAGGCAATCGCAGCCCTCGGCCTCACGGCGGACGACGTCGAGGACCTGGTCGACAAGTTCGGCACCCTCAGTGTAGTGACCCTTGGCCCAGTTGTTTCCAGCACCGGACTGACCGAAAACGAAGTTGTCGGGACGGAAGAGCTGACCGAAGGGACCAGCACGGACGGCGTCCATGGTACCAGGCTCAAGATCGACGAGGACGGCTCGGGGAACATACTTGTTGCCAGAGGCCTAGTTGTG--TGAGCTTGG---GAATTCTTGACATTGACTGTTAATGCATACCTCGTTGAAGTAGACACTCATGCGCTCGAGCTGGAGCTCGGAGGTACCGTTGTAGACACCATTGCTGTCGAGGCCGTGCTCGCCAGAGATGGTCTGCCAGAAA
>214_BT
AGAGTGGGTGATCTGGAAACCCTGGAGGCAATCGCAGCCCTCGGCCTCACGGCGGACGACGTCGAGGACCTGGTCGACAAGTTCGGCACCCTCAGTGTAGTGACCCTTGGCCCAGTTGTTTCCAGCACCGGACTGGCCGAAAACGAAGTTGTCGGGACGGAAGAGCTGACCGAAGGGACCAGCACGGACGGCGTCCATGGTACCAGGCTCAAGATCGACGAGGACGGCTCGGGGAACATACTTGTTGCCAGAGGCCTAGTTGTG--TGAGCTTGG---GAATTCTTGACATTGACTGTTAATGCATACCTCGTTGAAGTAGACACTCATGCGCTCGAGCTGGAGCTCGGAGGTACCGTTGTAGACACCATTGCTGTCGAGGCCGTGCTCGCCAGAGATGGTCTGCCAGAAA
>213_BT
AGAGTGGGTGATCTGGAAACCCTGGAGGCAATCGCAGCCCTCGGCCTCACGGCGGACGACGTCGAGGACCTGGTCGACAAGTTCGGCACCCTCAGTGTAGTGACCCTTGGCCCAGTTGTTTCCAGCACCGGACTGGCCGAAAACGAAGTTGTCGGGACGGAAGAGCTGACCGAAGGGACCAGCACGGACGGCGTCCATGGTACCAGGCTCAAGATCGACGAGGACGGCTCGGGGAACATACTTGTTGCCAGAGGCCTAGTTGTG--TGAGCTTGG---GAATTCTTGACATTGACTGTTAATGCATACCTCGTTGAAGTAGACACTCATGCGCTCGAGCTGGAGCTCGGAGGTACCGTTGTAGACACCATTGCTGTCGAGGCCGTGCTCGCCAGAGATGGTCTGCCAGAAA
>212_BT
AGAGTGGGTGATCTGGAAACCCTGGAGGCAATCGCAGCCCTCGGCCTCACGGCGGACGACGTCGAGGACCTGGTCGACAAGTTCGGCACCCTCAGTGTAGTGACCCTTGGCCCAGTTGTTTCCAGCACCGGACTGACCGAAAACGAAGTTGTCGGGACGGAAGAGCTGACCGAAGGGACCAGCACGGACGGCGTCCATGGTACCAGGCTCAAGATCGACGAGGACGGCTCGGGGAACATACTTGTTGCCAGAGGCCTAGTTGTG--TGAGCTTGG---GAATTCTTGACATTGACTGTTAATGCATACCTCGTTGAAGTAGACACTCATGCGCTCGAGCTGGAGCTCGGAGGTACCGTTGTAGACACCATTGCTGTCGAGGCCGTGCTCGCCAGAGATGGTCTGCCAGAAA
>211_BT
AGAGTGGGTGATCTGGAAACCCTGGAGGCAATCGCAGCCCTCGGCCTCACGGCGGACGACGTCGAGGACCTGGTCGACAAGTTCGGCACCCTCAGTGTAGTGACCCTTGGCCCAGTTGTTTCCAGCACCGGACTGACCGAAAACGAAGTTGTCGGGACGGAAGAGCTGACCGAAGGGACCAGCACGGACGGCGTCCATGGTACCAGGCTCAAGATCGACGAGGACGGCTCGGGGAACATACTTGTTGCCAGAGGCCTAGTTGTG--TGAGCTTGG---GAATTCTTGACATTGACTGTTAATGCATACCTCGTTGAAGTAGACACTCATGCGCTCGAGCTGGAGCTCGGAGGTACCGTTGTAGACACCATTGCTGTCGAGGCCGTGCTCGCCAGAGATGGTCTGCCAGAAA
>210_BT
AGAGTGGGTGATCTGGAAACCCTGGAGGCAATCGCAGCCCTCGGCCTCACGGCGGACGACGTCGAGGACCTGGTCGACAAGTTCGGCACCCTCAGTGTAGTGACCCTTGGCCCAGTTGTTTCCAGCACCGGACTGGCCGAAAACGAAGTTGTCGGGACGGAAGAGCTGACCGAAGGGACCAGCACGGACGGCGTCCATGGTACCAGGCTCAAGATCGACGAGGACGGCTCGGGGAACATACTTGTTGCCAGAGGCCTAGTTGTG--TGAGCTTGG---GAATTCTTGACATTGACTGTTAATGCATACCTCGTTGAAGTAGACACTCATGCGCTCGAGCTGGAGCTCGGAGGTACCGTTGTAGACACCATTGCTGTCGAGGCCGTGCTCGCCAGAGATGGTCTGCCAGAAA
>209_BT
AGAGTGGGTGATCTGGAAACCCTGGAGGCAATCGCAGCCCTCGGCCTCACGGCGGACGACGTCGAGGACCTGGTCGACAAGTTCGGCACCCTCAGTGTAGTGACCCTTGGCCCAGTTGTTTCCAGCACCGGACTGACCGAAAACGAAGTTGTCGGGACGGAAGAGCTGACCGAAGGGACCAGCACGGACGGCGTCCATGGTACCAGGCTCAAGATCGACGAGGACGGCTCGGGGAACATACTTGTTGCCAGAGGCCTAGTTGTG--TGAGCTTGG---GAATTCTTGACATTGACTGTTAATGCATACCTCGTTGAAGTAGACACTCATGCGCTCGAGCTGGAGCTCGGAGGTACCGTTGTAGACACCATTGCTGTCGAGGCCGTGCTCGCCAGAGATGGTCTGCCAGAAA
>208_BT
AGAGTGGGTGATCTGGAAACCCTGGAGGCAATCGCAGCCCTCGGCCTCACGGCGGACGACGTCGAGGACCTGGTCGACAAGTTCGGCACCCTCAGTGTAGTGACCCTTGGCCCAGTTGTTTCCAGCACCGGACTGACCGAAAACGAAGTTGTCGGGACGGAAGAGCTGACCGAAGGGACCAGCACGGACGGCGTCCATGGTACCAGGCTCAAGATCGACGAGGACGGCTCGGGGAACATACTTGTTGCCAGAGGCCTAGTTGTG--TGAGCTTGG---GAATTCTTGACATTGACTGTTAATGCATACCTCGTTGAAGTAGACACTCATGCGCTCGAGCTGGAGCTCGGAGGTACCGTTGTAGACACCATTGCTGTCGAGGCCGTGCTCGCCAGAGATGGTCTGCCAGAAA
>233_BT
AGAGTGGGTGATCTGGAAACCCTGGAGGCAATCGCAGCCCTCGGCCTCACGGCGGACGACGTCGAGGACCTGGTCGACAAGTTCGGCACCCTCAGTGTAGTGACCCTTGGCCCAGTTGTTTCCAGCACCGGACTGACCGAAAACGAAGTTGTCGGGACGGAAGAGCTGACCGAAGGGACCAGCACGGACGGCGTCCATGGTACCAGGCTCAAGATCGACGAGGACGGCTCGGGGAACATACTTGTTGCCAGAGGCCTAGTTGTG--TGAGCTTGG---GAATTCTTGACATTGACTGTTAATGCATACCTCGTTGAAGTAGACACTCATGCGCTCGAGCTGGAGCTCGGAGGTACCGTTGTAGACACCATTGCTGTCGAGGCCGTGCTCGCCAGAGATGGTCTGCCAGAAA
>207_BT
AGAGTGGGTGATCTGGAAACCCTGGAGGCAATCGCAGCCCTCGGCCTCACGGCGGACGACGTCGAGGACCTGGTCGACAAGTTCGGCACCCTCAGTGTAGTGACCCTTGGCCCAGTTGTTTCCAGCACCGGACTGGCCGAAAACGAAGTTGTCGGGACGGAAGAGCTGACCGAAGGGACCAGCACGGACGGCGTCCATGGTACCAGGCTCAAGATCGACGAGGACGGCTCGGGGAACATACTTGTTGCCAGAGGCCTAGTTGTG--TGAGCTTGG---GAATTCTTGACATTGACTGTTAATGCATACCTCGTTGAAGTAGACACTCATGCGCTCGAGCTGGAGCTCGGAGGTACCGTTGTAGACACCATTGCTGTCGAGGCCGTGCTCGCCAGAGATGGTCTGCCAGAAA
>206_BT
AGAGTGGGTGATCTGGAAACCCTGGAGGCAATCGCAGCCCTCGGCCTCACGGCGGACGACGTCGAGGACCTGGTCGACAAGTTCGGCACCCTCAGTGTAGTGACCCTTGGCCCAGTTGTTTCCAGCACCGGACTGGCCGAAAACGAAGTTGTCGGGACGGAAGAGCTGACCGAAGGGACCAGCACGGACGGCGTCCATGGTACCAGGCTCAAGATCGACGAGGACGGCTCGGGGAACATACTTGTTGCCAGAGGCCTAGTTGTG--TGAGCTTGG---GAATTCTTGACATTGACTGTTAATGCATACCTCGTTGAAGTAGACACTCATGCGCTCGAGCTGGAGCTCGGAGGTACCGTTGTAGACACCATTGCTGTCGAGGCCGTGCTCGCCAGAGATGGTCTGCCAGAAA
>205_BT
AGAGTGGGTGATCTGGAAACCCTGGAGGCAATCGCAGCCCTCGGCCTCACGGCGGACGACGTCGAGGACCTGGTCGACAAGTTCGGCACCCTCAGTGTAGTGACCCTTGGCCCAGTTGTTTCCAGCACCGGACTGGCCGAAAACGAAGTTGTCGGGACGGAAGAGCTGACCGAAGGGACCAGCACGGACGGCGTCCATGGTACCAGGCTCAAGATCGACGAGGACGGCTCGGGGAACATACTTGTTGCCAGAGGCCTAGTTGTG--TGAGCTTGG---GAATTCTTGACATTGACTGTTAATGCATACCTCGTTGAAGTAGACACTCATGCGCTCGAGCTGGAGCTCGGAGGTACCGTTGTAGACACCATTGCTGTCGAGGCCGTGCTCGCCAGAGATGGTCTGCCAGAAA
>204_BT
AGAGTGGGTGATCTGGAAACCCTGGAGGCAATCGCAGCCCTCGGCCTCACGGCGGACGACGTCGAGGACCTGGTCGACAAGTTCGGCACCCTCAGTGTAGTGACCCTTGGCCCAGTTGTTTCCAGCACCGGACTGGCCGAAAACGAAGTTGTCGGGACGGAAGAGCTGACCGAAGGGACCAGCACGGACGGCGTCCATGGTACCAGGCTCAAGATCGACGAGGACGGCTCGGGGAACATACTTGTTGCCAGAGGCCTAGTTGTG--TGAGCTTGG---GAATTCTTGACATTGACTGTTAATGCATACCTCGTTGAAGTAGACACTCATGCGCTCGAGCTGGAGCTCGGAGGTACCGTTGTAGACACCATTGCTGTCGAGGCCGTGCTCGCCAGAGATGGTCTGCCAGAAA
>203_BT
AGAGTGGGTGATCTGGAAACCCTGGAGGCAATCGCAGCCCTCGGCCTCACGGCGGACGACGTCGAGGACCTGGTCGACAAGTTCGGCACCCTCAGTGTAGTGACCCTTGGCCCAGTTGTTTCCAGCACCGGACTGACCGAAAACGAAGTTGTCGGGACGGAAGAGCTGACCGAAGGGACCAGCACGGACGGCGTCCATGGTACCAGGCTCAAGATCGACGAGGACGGCTCGGGGAACATACTTGTTGCCAGAGGCCTAGTTGTG--TGAGCTTGG---GAATTCTTGACATTGACTGTTAATGCATACCTCGTTGAAGTAGACACTCATGCGCTCGAGCTGGAGCTCGGAGGTACCGTTGTAGACACCATTGCTGTCGAGGCCGTGCTCGCCAGAGATGGTCTGCCAGAAA
>202_BT
AGAGTGGGTGATCTGGAAACCCTGGAGGCAATCGCAGCCCTCGGCCTCACGGCGGACGACGTCGAGGACCTGGTCGACAAGTTCGGCACCCTCAGTGTAGTGACCCTTGGCCCAGTTGTTTCCAGCACCGGACTGGCCGAAAACGAAGTTGTCGGGACGGAAGAGCTGACCGAAGGGACCAGCACGGACGGCGTCCATGGTACCAGGCTCAAGATCGACGAGGACGGCTCGGGGAACATACTTGTTGCCAGAGGCCTAGTTGTG--TGAGCTTGG---GAATTCTTGACATTGACTGTTAATGCATACCTCGTTGAAGTAGACACTCATGCGCTCGAGCTGGAGCTCGGAGGTACCGTTGTAGACACCATTGCTGTCGAGGCCGTGCTCGCCAGAGATGGTCTGCCAGAAA
>201_BT
AGAGTGGGTGATCTGGAAACCCTGGAGGCAATCGCAGCCCTCGGCCTCACGGCGGACGACGTCGAGGACCTGGTCGACAAGTTCGGCACCCTCAGTGTAGTGACCCTTGGCCCAGTTGTTTCCAGCACCGGACTGGCCGAAAACGAAGTTGTCGGGACGGAAGAGCTGACCGAAGGGACCAGCACGGACGGCGTCCATGGTACCAGGCTCAAGATCGACGAGGACGGCTCGGGGAACATACTTGTTGCCAGAGGCCTAGTTGTG--TGAGCTTGG---GAATTCTTGACATTGACTGTTAATGCATACCTCGTTGAAGTAGACACTCATGCGCTCGAGCTGGAGCTCGGAGGTACCGTTGTAGACACCATTGCTGTCGAGGCCGTGCTCGCCAGAGATGGTCTGCCAGAAA
>200_BT
AGAGTGGGTGATCTGGAAACCCTGGAGGCAATCGCAGCCCTCGGCCTCACGGCGGACGACGTCGAGGACCTGGTCGACAAGTTCGGCACCCTCAGTGTAGTGACCCTTGGCCCAGTTGTTTCCAGCACCGGACTGGCCGAAAACGAAGTTGTCGGGACGGAAGAGCTGACCGAAGGGACCAGCACGGACGGCGTCCATGGTACCAGGCTCAAGATCGACGAGGACGGCTCGGGGAACATACTTGTTGCCAGAGGCCTAGTTGTG--TGAGCTTGG---GAATTCTTGACATTGACTGTTAATGCATACCTCGTTGAAGTAGACACTCATGCGCTCGAGCTGGAGCTCGGAGGTACCGTTGTAGACACCATTGCTGTCGAGGCCGTGCTCGCCAGAGATGGTCTGCCAGAAA
>231_BT
AGAGTGGGTGATCTGGAAACCCTGGAGGCAATCGCAGCCCTCGGCCTCACGGCGGACGACGTCGAGGACCTGGTCGACAAGTTCGGCACCCTCAGTGTAGTGACCCTTGGCCCAGTTGTTTCCAGCACCGGACTGGCCGAAAACGAAGTTGTCGGGACGGAAGAGCTGACCGAAGGGACCAGCACGGACGGCGTCCATGGTACCAGGCTCAAGATCGACGAGGACGGCTCGGGGAACATACTTGTTGCCAGAGGCCTAGTTGTG--TGAGCTTGG---GAATTCTTGACATTGACTGTTAATGCATACCTCGTTGAAGTAGACACTCATGCGCTCGAGCTGGAGCTCGGAGGTACCGTTGTAGACACCATTGCTGTCGAGGCCGTGCTCGCCAGAGATGGTCTGCCAGAAA
>230_BT
AGAGTGGGTGATCTGGAAACCCTGGAGGCAATCGCAGCCCTCGGCCTCACGGCGGACGACGTCGAGGACCTGGTCGACAAGTTCGGCACCCTCAGTGTAGTGACCCTTGGCCCAGTTGTTTCCAGCACCGGACTGACCGAAAACGAAGTTGTCGGGACGGAAGAGCTGACCGAAGGGACCAGCACGGACGGCGTCCATGGTACCAGGCTCAAGATCGACGAGGACGGCTCGGGGAACATACTTGTTGCCAGAGGCCTAGTTGTG--TGAGCTTGG---GAATTCTTGACATTGACTGTTAATGCATACCTCGTTGAAGTAGACACTCATGCGCTCGAGCTGGAGCTCGGAGGTACCGTTGTAGACACCATTGCTGTCGAGGCCGTGCTCGCCAGAGATGGTCTGCCAGAAA
>229_BT
AGAGTGGGTGATCTGGAAACCCTGGAGGCAATCGCAGCCCTCGGCCTCACGGCGGACGACGTCGAGGACCTGGTCGACAAGTTCGGCACCCTCAGTGTAGTGACCCTTGGCCCAGTTGTTTCCAGCACCGGACTGACCGAAAACGAAGTTGTCGGGACGGAAGAGCTGACCGAAGGGACCAGCACGGACGGCGTCCATGGTACCAGGCTCAAGATCGACGAGGACGGCTCGGGGAACATACTTGTTGCCAGAGGCCTAGTTGTG--TGAGCTTGG---GAATTCTTGACATTGACTGTTAATGCATACCTCGTTGAAGTAGACACTCATGCGCTCGAGCTGGAGCTCGGAGGTACCGTTGTAGACACCATTGCTGTCGAGGCCGTGCTCGCCAGAGATGGTCTGCCAGAAA
>228_BT
AGAGTGGGTGATCTGGAAACCCTGGAGGCAATCGCAGCCCTCGGCCTCACGGCGGACGACGTCGAGGACCTGGTCGACAAGTTCGGCACCCTCAGTGTAGTGACCCTTGGCCCAGTTGTTTCCAGCACCGGACTGGCCGAAAACGAAGTTGTCGGGACGGAAGAGCTGACCGAAGGGACCAGCACGGACGGCGTCCATGGTACCAGGCTCAAGATCGACGAGGACGGCTCGGGGAACATACTTGTTGCCAGAGGCCTAGTTGTG--TGAGCTTGG---GAATTCTTGACATTGACTGTTAATGCATACCTCGTTGAAGTAGACACTCATGCGCTCGAGCTGGAGCTCGGAGGTACCGTTGTAGACACCATTGCTGTCGAGGCCGTGCTCGCCAGAGATGGTCTGCCAGAAA
>226_BT
AGAGTGGGTGATCTGGAAACCCTGGAGGCAATCGCAGCCCTCGGCCTCACGGCGGACGACGTCGAGGACCTGGTCGACAAGTTCGGCACCCTCAGTGTAGTGACCCTTGGCCCAGTTGTTTCCAGCACCGGACTGGCCGAAAACGAAGTTGTCGGGACGGAAGAGCTGACCGAAGGGACCAGCACGGACGGCGTCCATGGTACCAGGCTCAAGATCGACGAGGACGGCTCGGGGAACATACTTGTTGCCAGAGGCCTAGTTGTG--TGAGCTTGG---GAATTCTTGACATTGACTGTTAATGCATACCTCGTTGAAGTAGACACTCATGCGCTCGAGCTGGAGCTCGGAGGTACCGTTGTAGACACCATTGCTGTCGAGGCCGTGCTCGCCAGAGATGGTCTGCCAGAAA
>225_BT
AGAGTGGGTGATCTGGAAACCCTGGAGGCAATCGCAGCCCTCGGCCTCACGGCGGACGACGTCGAGGACCTGGTCGACAAGTTCGGCACCCTCAGTGTAGTGACCCTTGGCCCAGTTGTTTCCAGCACCGGACTGGCCGAAAACGAAGTTGTCGGGACGGAAGAGCTGACCGAAGGGACCAGCACGGACGGCGTCCATGGTACCAGGCTCAAGATCGACGAGGACGGCTCGGGGAACATACTTGTTGCCAGAGGCCTAGTTGTG--TGAGCTTGG---GAATTCTTGACATTGACTGTTAATGCATACCTCGTTGAAGTAGACACTCATGCGCTCGAGCTGGAGCTCGGAGGTACCGTTGTAGACACCATTGCTGTCGAGGCCGTGCTCGCCAGAGATGGTCTGCCAGAAA
>255_BT
AGAGTGGGTGATCTGGAAACCCTGGAGGCAATCGCAGCCCTCGGCCTCACGGCGGACGACGTCGAGGACCTGGTCGACAAGTTCGGCACCCTCAGTGTAGTGACCCTTGGCCCAGTTGTTTCCAGCACCGGACTGGCCGAAAACGAAGTTGTCGGGACGGAAGAGCTGACCGAAGGGACCAGCACGGACGGCGTCCATGGTACCAGGCTCAAGATCGACGAGGACGGCTCGGGGAACATACTTGTTGCCAGAGGCCTAGTTGTG--TGAGCTTGG---GAATTCTTGACATTGACTGTTAATGCATACCTCGTTGAAGTAGACACTCATGCGCTCGAGCTGGAGCTCGGAGGTACCGTTGTAGACACCATTGCTGTCGAGGCCGTGCTCGCCAGAGATGGTCTGCCAGAAA
>254_BT
AGAGTGGGTGATCTGGAAACCCTGGAGGCAATCGCAGCCCTCGGCCTCACGGCGGACGACGTCGAGGACCTGGTCGACAAGTTCGGCACCCTCAGTGTAGTGACCCTTGGCCCAGTTGTTTCCAGCACCGGACTGACCGAAAACGAAGTTGTCGGGACGGAAGAGCTGACCGAAGGGACCAGCACGGACGGCGTCCATGGTACCAGGCTCAAGATCGACGAGGACGGCTCGGGGAACATACTTGTTGCCAGAGGCCTAGTTGTG--TGAGCTTGG---GAATTCTTGACATTGACTGTTAATGCATACCTCGTTGAAGTAGACACTCATGCGCTCGAGCTGGAGCTCGGAGGTACCGTTGTAGACACCATTGCTGTCGAGGCCGTGCTCGCCAGAGATGGTCTGCCAGAAA
>252_BT
AGAGTGGGTGATCTGGAAACCCTGGAGGCAATCGCAGCCCTCGGCCTCACGGCGGACGACGTCGAGGACCTGGTCGACAAGTTCGGCACCCTCAGTGTAGTGACCCTTGGCCCAGTTGTTTCCAGCACCGGACTGACCGAAAACGAAGTTGTCGGGACGGAAGAGCTGACCGAAGGGACCAGCACGGACGGCGTCCATGGTACCAGGCTCAAGATCGACGAGGACGGCTCGGGGAACATACTTGTTGCCAGAGGCCTAGTTGTG--TGAGCTTGG---GAATTCTTGACATTGACTGTTAATGCATACCTCGTTGAAGTAGACACTCATGCGCTCGAGCTGGAGCTCGGAGGTACCGTTGTAGACACCATTGCTGTCGAGGCCGTGCTCGCCAGAGATGGTCTGCCAGAAA
>251_BT
AGAGTGGGTGATCTGGAAACCCTGGAGGCAATCGCAGCCCTCGGCCTCACGGCGGACGACGTCGAGGACCTGGTCGACAAGTTCGGCACCCTCAGTGTAGTGACCCTTGGCCCAGTTGTTTCCAGCACCGGACTGGCCGAAAACGAAGTTGTCGGGACGGAAGAGCTGACCGAAGGGACCAGCACGGACGGCGTCCATGGTACCAGGCTCAAGATCGACGAGGACGGCTCGGGGAACATACTTGTTGCCAGAGGCCTAGTTGTG--TGAGCTTGG---GAATTCTTGACATTGACTGTTAATGCATACCTCGTTGAAGTAGACACTCATGCGCTCGAGCTGGAGCTCGGAGGTACCGTTGTAGACACCATTGCTGTCGAGGCCGTGCTCGCCAGAGATGGTCTGCCAGAAA
>250_BT
AGAGTGGGTGATCTGGAAACCCTGGAGGCAATCGCAGCCCTCGGCCTCACGGCGGACGACGTCGAGGACCTGGTCGACAAGTTCGGCACCCTCAGTGTAGTGACCCTTGGCCCAGTTGTTTCCAGCACCGGACTGACCGAAAACGAAGTTGTCGGGACGGAAGAGCTGACCGAAGGGACCAGCACGGACGGCGTCCATGGTACCAGGCTCAAGATCGACGAGGACGGCTCGGGGAACATACTTGTTGCCAGAGGCCTAGTTGTG--TGAGCTTGG---GAATTCTTGACATTGACTGTTAATGCATACCTCGTTGAAGTAGACACTCATGCGCTCGAGCTGGAGCTCGGAGGTACCGTTGTAGACACCATTGCTGTCGAGGCCGTGCTCGCCAGAGATGGTCTGCCAGAAA
>249_BT
AGAGTGGGTGATCTGGAAACCCTGGAGGCAATCGCAGCCCTCGGCCTCACGGCGGACGACGTCGAGGACCTGGTCGACAAGTTCGGCACCCTCAGTGTAGTGACCCTTGGCCCAGTTGTTTCCAGCACCGGACTGGCCGAAAACGAAGTTGTCGGGACGGAAGAGCTGACCGAAGGGACCAGCACGGACGGCGTCCATGGTACCAGGCTCAAGATCGACGAGGACGGCTCGGGGAACATACTTGTTGCCAGAGGCCTAGTTGTG--TGAGCTTGG---GAATTCTTGACATTGACTGTTAATGCATACCTCGTTGAAGTAGACACTCATGCGCTCGAGCTGGAGCTCGGAGGTACCGTTGTAGACACCATTGCTGTCGAGGCCGTGCTCGCCAGAGATGGTCTGCCAGAAA
>248_BT
AGAGTGGGTGATCTGGAAACCCTGGAGGCAATCGCAGCCCTCGGCCTCACGGCGGACGACGTCGAGGACCTGGTCGACAAGTTCGGCACCCTCAGTGTAGTGACCCTTGGCCCAGTTGTTTCCAGCACCGGACTGGCCGAAAACGAAGTTGTCGGGACGGAAGAGCTGACCGAAGGGACCAGCACGGACGGCGTCCATGGTACCAGGCTCAAGATCGACGAGGACGGCTCGGGGAACATACTTGTTGCCAGAGGCCTAGTTGTG--TGAGCTTGG---GAATTCTTGACATTGACTGTTAATGCATACCTCGTTGAAGTAGACACTCATGCGCTCGAGCTGGAGCTCGGAGGTACCGTTGTAGACACCATTGCTGTCGAGGCCGTGCTCGCCAGAGATGGTCTGCCAGAAA
>247_BT
AGAGTGGGTGATCTGGAAACCCTGGAGGCAATCGCAGCCCTCGGCCTCACGGCGGACGACGTCGAGGACCTGGTCGACAAGTTCGGCACCCTCAGTGTAGTGACCCTTGGCCCAGTTGTTTCCAGCACCGGACTGGCCGAAAACGAAGTTGTCGGGACGGAAGAGCTGACCGAAGGGACCAGCACGGACGGCGTCCATGGTACCAGGCTCAAGATCGACGAGGACGGCTCGGGGAACATACTTGTTGCCAGAGGCCTAGTTGTG--TGAGCTTGG---GAATTCTTGACATTGACTGTTAATGCATACCTCGTTGAAGTAGACACTCATGCGCTCGAGCTGGAGCTCGGAGGTACCGTTGTAGACACCATTGCTGTCGAGGCCGTGCTCGCCAGAGATGGTCTGCCAGAAA
>246_BT
AGAGTGGGTGATCTGGAAACCCTGGAGGCAATCGCAGCCCTCGGCCTCACGGCGGACGACGTCGAGGACCTGGTCGACAAGTTCGGCACCCTCAGTGTAGTGACCCTTGGCCCAGTTGTTTCCAGCACCGGACTGGCCGAAAACGAAGTTGTCGGGACGGAAGAGCTGACCGAAGGGACCAGCACGGACGGCGTCCATGGTACCAGGCTCAAGATCGACGAGGACGGCTCGGGGAACATACTTGTTGCCAGAGGCCTAGTTGTG--TGAGCTTGG---GAATTCTTGACATTGACTGTTAATGCATACCTCGTTGAAGTAGACACTCATGCGCTCGAGCTGGAGCTCGGAGGTACCGTTGTAGACACCATTGCTGTCGAGGCCGTGCTCGCCAGAGATGGTCTGCCAGAAA
>245_BT
AGAGTGGGTGATCTGGAAACCCTGGAGGCAATCGCAGCCCTCGGCCTCACGGCGGACGACGTCGAGGACCTGGTCGACAAGTTCGGCACCCTCAGTGTAGTGACCCTTGGCCCAGTTGTTTCCAGCACCGGACTGACCGAAAACGAAGTTGTCGGGACGGAAGAGCTGACCGAAGGGACCAGCACGGACGGCGTCCATGGTACCAGGCTCAAGATCGACGAGGACGGCTCGGGGAACATACTTGTTGCCAGAGGCCTAGTTGTG--TGAGCTTGG---GAATTCTTGACATTGACTGTTAATGCATACCTCGTTGAAGTAGACACTCATGCGCTCGAGCTGGAGCTCGGAGGTACCGTTGTAGACACCATTGCTGTCGAGGCCGTGCTCGCCAGAGATGGTCTGCCAGAAA
>244_BT
AGAGTGGGTGATCTGGAAACCCTGGAGGCAATCGCAGCCCTCGGCCTCACGGCGGACGACGTCGAGGACCTGGTCGACAAGTTCGGCACCCTCAGTGTAGTGACCCTTGGCCCAGTTGTTTCCAGCACCGGACTGGCCGAAAACGAAGTTGTCGGGACGGAAGAGCTGACCGAAGGGACCAGCACGGACGGCGTCCATGGTACCAGGCTCAAGATCGACGAGGACGGCTCGGGGAACATACTTGTTGCCAGAGGCCTAGTTGTG--TGAGCTTGG---GAATTCTTGACATTGACTGTTAATGCATACCTCGTTGAAGTAGACACTCATGCGCTCGAGCTGGAGCTCGGAGGTACCGTTGTAGACACCATTGCTGTCGAGGCCGTGCTCGCCAGAGATGGTCTGCCAGAAA
>243_BT
AGAGTGGGTGATCTGGAAACCCTGGAGGCAATCGCAGCCCTCGGCCTCACGGCGGACGACGTCGAGGACCTGGTCGACAAGTTCGGCACCCTCAGTGTAGTGACCCTTGGCCCAGTTGTTTCCAGCACCGGACTGGCCGAAAACGAAGTTGTCGGGACGGAAGAGCTGACCGAAGGGACCAGCACGGACGGCGTCCATGGTACCAGGCTCAAGATCGACGAGGACGGCTCGGGGAACATACTTGTTGCCAGAGGCCTAGTTGTG--TGAGCTTGG---GAATTCTTGACATTGACTGTTAATGCATACCTCGTTGAAGTAGACACTCATGCGCTCGAGCTGGAGCTCGGAGGTACCGTTGTAGACACCATTGCTGTCGAGGCCGTGCTCGCCAGAGATGGTCTGCCAGAAA
>242_BT
AGAGTGGGTGATCTGGAAACCCTGGAGGCAATCGCAGCCCTCGGCCTCACGGCGGACGACGTCGAGGACCTGGTCGACAAGTTCGGCACCCTCAGTGTAGTGACCCTTGGCCCAGTTGTTTCCAGCACCGGACTGACCGAAAACGAAGTTGTCGGGACGGAAGAGCTGACCGAAGGGACCAGCACGGACGGCGTCCATGGTACCAGGCTCAAGATCAACGAGGACGGCTCGGGGAACATACTTGTTGCCAGAGGCCTAGTTGTG--TGAGCTTGG---GAATTCTTGACATTGACTGTTAATGCATACCTCGTTGAAGTAGACACTCATGCGCTCGAGCTGGAGCTCGGAGGTACCGTTGTAGACACCATTGCTGTCGAGGCCGTGCTCGCCAGAGATGGTCTGCCAGAAA
>241_BT
AGAGTGGGTGATCTGGAAACCCTGGAGGCAATCGCAGCCCTCGGCCTCACGGCGGACGACGTCGAGGACCTGGTCGACAAGTTCGGCACCCTCAGTGTAGTGACCCTTGGCCCAGTTGTTTCCAGCACCGGACTGACCGAAAACGAAGTTGTCGGGACGGAAGAGCTGACCGAAGGGACCAGCACGGACGGCGTCCATGGTACCAGGCTCAAGATCGACGAGGACGGCTCGGGGAACATACTTGTTGCCAGAGGCCTAGTTGTG--TGAGCTTGG---GAATTCTTGACATTGACTGTTAATGCATACCTCGTTGAAGTAGACACTCATGCGCTCGAGCTGGAGCTCGGAGGTACCGTTGTAGACACCATTGCTGTCGAGGCCGTGCTCGCCAGAGATGGTCTGCCAGAAA
>240_BT
AGAGTGGGTGATCTGGAAACCCTGGAGGCAATCGCAGCCCTCGGCCTCACGGCGGACGACGTCGAGGACCTGGTCGACAAGTTCGGCACCCTCAGTGTAGTGACCCTTGGCCCAGTTGTTTCCAGCACCGGACTGACCGAAAACGAAGTTGTCGGGACGGAAGAGCTGACCGAAGGGACCAGCACGGACGGCGTCCATGGTACCAGGCTCAAGATCGACGAGGACGGCTCGGGGAACATACTTGTTGCCAGAGGCCTAGTTGTG--TGAGCTTGG---GAATTCTTGACATTGACTGTTAATGCATACCTCGTTGAAGTAGACACTCATGCGCTCGAGCTGGAGCTCGGAGGTACCGTTGTAGACACCATTGCTGTCGAGGCCGTGCTCGCCAGAGATGGTCTGCCAGAAA
>239_BT
AGAGTGGGTGATCTGGAAACCCTGGAGGCAATCGCAGCCCTCGGCCTCACGGCGGACGACGTCGAGGACCTGGTCGACAAGTTCGGCACCCTCAGTGTAGTGACCCTTGGCCCAGTTGTTTCCAGCACCGGACTGGCCGAAAACGAAGTTGTCGGGACGGAAGAGCTGACCGAAGGGACCAGCACGGACGGCGTCCATGGTACCAGGCTCAAGATCGACGAGGACGGCTCGGGGAACATACTTGTTGCCAGAGGCCTAGTTGTG--TGAGCTTGG---GAATTCTTGACATTGACTGTTAATGCATACCTCGTTGAAGTAGACACTCATGCGCTCGAGCTGGAGCTCGGAGGTACCGTTGTAGACACCATTGCTGTCGAGGCCGTGCTCGCCAGAGATGGTCTGCCAGAAA
>238_BT
AGAGTGGGTGATCTGGAAACCCTGGAGGCAATCGCAGCCCTCGGCCTCACGGCGGACGACGTCGAGGACCTGGTCGACAAGTTCGGCACCCTCAGTGTAGTGACCCTTGGCCCAGTTGTTTCCAGCACCGGACTGGCCGAAAACGAAGTTGTCGGGACGGAAGAGCTGACCGAAGGGACCAGCACGGACGGCGTCCATGGTACCAGGCTCAAGATCGACGAGGACGGCTCGGGGAACATACTTGTTGCCAGAGGCCTAGTTGTG--TGAGCTTGG---GAATTCTTGACATTGACTGTTAATGCATACCTCGTTGAAGTAGACACTCATGCGCTCGAGCTGGAGCTCGGAGGTACCGTTGTAGACACCATTGCTGTCGAGGCCGTGCTCGCCAGAGATGGTCTGCCAGAAA
>165_BT
AGAGTGGGTGATCTGGAAACCCTGGAGGCAATCGCAGCCCTCGGCCTCACGGCGGACGACGTCGAGGACCTGGTCGACAAGTTCGGCACCCTCAGTGTAGTGACCCTTGGCCCAGTTGTTTCCAGCACCGGACTGACCGAAAACGAAGTTGTCGGGACGGAAGAGCTGACCGAAGGGACCAGCACGGACGGCGTCCATGGTACCAGGCTCAAGATCGACGAGGACGGCTCGGGGAACATACTTGTTGCCAGAGGCCTAGTTGTG--TGAGCTTGG---GAATTCTTGACATTGACTGTTAATGCATACCTCGTTGAAGTAGACACTCATGCGCTCGAGCTGGAGCTCGGAGGTACCGTTGTAGACACCATTGCTGTCGAGGCCGTGCTCGCCAGAGATGGTCTGCCAGAAA
>278_BT
AGAGTGGGTGATCTGGAAACCCTGGAGGCAATCGCAGCCCTCGGCCTCACGGCGGACGACGTCGAGGACCTGGTCGACAAGTTCGGCACCCTCAGTGTAGTGACCCTTGGCCCAGTTGTTTCCAGCACCGGACTGACCGAAAACGAAGTTGTCGGGACGGAAGAGCTGACCGAAGGGACCAGCACGGACGGCGTCCATGGTACCAGGCTCAAGATCGACGAGGACGGCTCGGGGAACATACTTGTTGCCAGAGGCCTAGTTGTG--TGAGCTTGG---GAATTCTTGACATTGACTGTTAATGCATACCTCGTTGAAGTAGACACTCATGCGCTCGAGCTGGAGCTCGGAGGTACCGTTGTAGACACCATTGCTGTCGAGGCCGTGCTCGCCAGAGATGGTCTGCCAGAAA
>277_BT
AGAGTGGGTGATCTGGAAACCCTGGAGGCAATCGCAGCCCTCGGCCTCACGGCGGACGACGTCGAGGACCTGGTCGACAAGTTCGGCACCCTCAGTGTAGTGACCCTTGGCCCAGTTGTTTCCAGCACCGGACTGACCGAAAACGAAGTTGTCGGGACGGAAGAGCTGACCGAAGGGACCAGCACGGACGGCGTCCATGGTACCAGGCTCAAGATCGACGAGGACGGCTCGGGGAACATACTTGTTGCCAGAGGCCTAGTTGTG--TGAGCTTGG---GAATTCTTGACATTGACTGTTAATGCATACCTCGTTGAAGTAGACACTCATGCGCTCGAGCTGGAGCTCGGAGGTACCGTTGTAGACACCATTGCTGTCGAGGCCGTGCTCGCCAGAGATGGTCTGCCAGAAA
>276_BT
AGAGTGGGTGATCTGGAAACCCTGGAGGCAATCGCAGCCCTCGGCCTCACGGCGGACGACGTCGAGGACCTGGTCGACAAGTTCGGCACCCTCAGTGTAGTGACCCTTGGCCCAGTTGTTTCCAGCACCGGACTGGCCGAAAACGAAGTTGTCGGGACGGAAGAGCTGACCGAAGGGACCAGCACGGACGGCGTCCATGGTACCAGGCTCAAGATCGACGAGGACGGCTCGGGGAACATACTTGTTGCCAGAGGCCTAGTTGTG--TGAGCTTGG---GAATTCTTGACATTGACTGTTAATGCATACCTCGTTGAAGTAGACACTCATGCGCTCGAGCTGGAGCTCGGAGGTACCGTTGTAGACACCATTGCTGTCGAGGCCGTGCTCGCCAGAGATGGTCTGCCAGAAA
>275_BT
AGAGTGGGTGATCTGGAAACCCTGGAGGCAATCGCAGCCCTCGGCCTCACGGCGGACGACGTCGAGGACCTGGTCGACAAGTTCGGCACCCTCAGTGTAGTGACCCTTGGCCCAGTTGTTTCCAGCACCGGACTGACCGAAAACGAAGTTGTCGGGACGGAAGAGCTGACCGAAGGGACCAGCACGGACGGCGTCCATGGTACCAGGCTCAAGATCGACGAGGACGGCTCGGGGAACATACTTGTTGCCAGAGGCCTAGTTGTG--TGAGCTTGG---GAATTCTTGACATTGACTGTTAATGCATACCTCGTTGAAGTAGACACTCATGCGCTCGAGCTGGAGCTCGGAGGTACCGTTGTAGACACCATTGCTGTCGAGGCCGTGCTCGCCAGAGATGGTCTGCCAGAAA
>274_BT
AGAGTGGGTGATCTGGAAACCCTGGAGGCAATCGCAGCCCTCGGCCTCACGGCGGACGACGTCGAGGACCTGGTCGACAAGTTCGGCACCCTCAGTGTAGTGACCCTTGGCCCAGTTGTTTCCAGCACCGGACTGACCGAAAACGAAGTTGTCGGGACGGAAGAGCTGACCGAAGGGACCAGCACGGACGGCGTCCATGGTACCAGGCTCAAGATCGACGAGGACGGCTCGGGGAACATACTTGTTGCCAGAGGCCTAGTTGTG--TGAGCTTGG---GAATTCTTGACATTGACTGTTAATGCATACCTCGTTGAAGTAGACACTCATGCGCTCGAGCTGGAGCTCGGAGGTACCGTTGTAGACACCATTGCTGTCGAGGCCGTGCTCGCCAGAGATGGTCTGCCAGAAA
>273_BT
AGAGTGGGTGATCTGGAAACCCTGGAGGCAATCGCAGCCCTCGGCCTCACGGCGGACGACGTCGAGGACCTGGTCGACAAGTTCGGCACCCTCAGTGTAGTGACCCTTGGCCCAGTTGTTTCCAGCACCGGACTGGCCGAAAACGAAGTTGTCGGGACGGAAGAGCTGACCGAAGGGACCAGCACGGACGGCGTCCATGGTACCAGGCTCAAGATCGACGAGGACGGCTCGGGGAACATACTTGTTGCCAGAGGCCTAGTTGTG--TGAGCTTGG---GAATTCTTGACATTGACTGTTAATGCATACCTCGTTGAAGTAGACACTCATGCGCTCGAGCTGGAGCTCGGAGGTACCGTTGTAGACACCATTGCTGTCGAGGCCGTGCTCGCCAGAGATGGTCTGCCAGAAA
>272_BT
AGAGTGGGTGATCTGGAAACCCTGGAGGCAATCGCAGCCCTCGGCCTCACGGCGGACGACGTCGAGGACCTGGTCGACAAGTTCGGCACCCTCAGTGTAGTGACCCTTGGCCCAGTTGTTTCCAGCACCGGACTGGCCGAAAACGAAGTTGTCGGGACGGAAGAGCTGACCGAAGGGACCAGCACGGACGGCGTCCATGGTACCAGGCTCAAGATCGACGAGGACGGCTCGGGGAACATACTTGTTGCCAGAGGCCTAGTTGTG--TGAGCTTGG---GAATTCTTGACATTGACTGTTAATGCATACCTCGTTGAAGTAGACACTCATGCGCTCGAGCTGGAGCTCGGAGGTACCGTTGTAGACACCATTGCTGTCGAGGCCGTGCTCGCCAGAGATGGTCTGCCAGAAA
>271_BT
AGAGTGGGTGATCTGGAAACCCTGGAGGCAATCGCAGCCCTCGGCCTCACGGCGGACGACGTCGAGGACCTGGTCGACAAGTTCGGCACCCTCAGTGTAGTGACCCTTGGCCCAGTTGTTTCCAGCACCGGACTGGCCGAAAACGAAGTTGTCGGGACGGAAGAGCTGACCGAAGGGACCAGCACGGACGGCGTCCATGGTACCAGGCTCAAGATCGACGAGGACGGCTCGGGGAACATACTTGTTGCCAGAGGCCTAGTTGTG--TGAGCTTGG---GAATTCTTGACATTGACTGTTAATGCATACCTCGTTGAAGTAGACACTCATGCGCTCGAGCTGGAGCTCGGAGGTACCGTTGTAGACACCATTGCTGTCGAGGCCGTGCTCGCCAGAGATGGTCTGCCAGAAA
>270_BT
AGAGTGGGTGATCTGGAAACCCTGGAGGCAATCGCAGCCCTCGGCCTCACGGCGGACGACGTCGAGGACCTGGTCGACAAGTTCGGCACCCTCAGTGTAGTGACCCTTGGCCCAGTTGTTTCCAGCACCGGACTGGCCGAAAACGAAGTTGTCGGGACGGAAGAGCTGACCGAAGGGACCAGCACGGACGGCGTCCATGGTACCAGGCTCAAGATCGACGAGGACGGCTCGGGGAACATACTTGTTGCCAGAGGCCTAGTTGTG--TGAGCTTGG---GAATTCTTGACATTGACTGTTAATGCATACCTCGTTGAAGTAGACACTCATGCGCTCGAGCTGGAGCTCGGAGGTACCGTTGTAGACACCATTGCTGTCGAGGCCGTGCTCGCCAGAGATGGTCTGCCAGAAA
>269_BT
AGAGTGGGTGATCTGGAAACCCTGGAGGCAATCGCAGCCCTCGGCCTCACGGCGGACGACGTCGAGGACCTGGTCGACAAGTTCGGCACCCTCAGTGTAGTGACCCTTGGCCCAGTTGTTTCCAGCACCGGACTGGCCGAAAACGAAGTTGTCGGGACGGAAGAGCTGACCGAAGGGACCAGCACGGACGGCGTCCATGGTACCAGGCTCAAGATCGACGAGGACGGCTCGGGGAACATACTTGTTGCCAGAGGCCTAGTTGTG--TGAGCTTGG---GAATTCTTGACATTGACTGTTAATGCATACCTCGTTGAAGTAGACACTCATGCGCTCGAGCTGGAGCTCGGAGGTACCGTTGTAGACACCATTGCTGTCGAGGCCGTGCTCGCCAGAGATGGTCTGCCAGAAA
>268_BT
AGAGTGGGTGATCTGGAAACCCTGGAGGCAATCGCAGCCCTCGGCCTCACGGCGGACGACGTCGAGGACCTGGTCGACAAGTTCGGCACCCTCAGTGTAGTGACCCTTGGCCCAGTTGTTTCCAGCACCGGACTGACCGAAAACGAAGTTGTCGGGACGGAAGAGCTGACCGAAGGGACCAGCACGGACGGCGTCCATGGTACCAGGCTCAAGATCGACGAGGACGGCTCGGGGAACATACTTGTTGCCAGAGGCCTAGTTGTG--TGAGCTTGG---GAATTCTTGACATTGACTGTTAATGCATACCTCGTTGAAGTAGACACTCATGCGCTCGAGCTGGAGCTCGGAGGTACCGTTGTAGACACCATTGCTGTCGAGGCCGTGCTCGCCAGAGATGGTCTGCCAGAAA
>267_BT
AGAGTGGGTGATCTGGAAACCCTGGAGGCAATCGCAGCCCTCGGCCTCACGGCGGACGACGTCGAGGACCTGGTCGACAAGTTCGGCACCCTCAGTGTAGTGACCCTTGGCCCAGTTGTTTCCAGCACCGGACTGACCGAAAACGAAGTTGTCGGGACGGAAGAGCTGACCGAAGGGACCAGCACGGACGGCGTCCATGGTACCAGGCTCAAGATCGACGAGGACGGCTCGGGGAACATACTTGTTGCCAGAGGCCTAGTTGTG--TGAGCTTGG---GAATTCTTGACATTGACTGTTAATGCATACCTCGTTGAAGTAGACACTCATGCGCTCGAGCTGGAGCTCGGAGGTACCGTTGTAGACACCATTGCTGTCGAGGCCGTGCTCGCCAGAGATGGTCTGCCAGAAA
>266_BT
AGAGTGGGTGATCTGGAAACCCTGGAGGCAATCGCAGCCCTCGGCCTCACGGCGGACGACGTCGAGGACCTGGTCGACAAGTTCGGCACCCTCAGTGTAGTGACCCTTGGCCCAGTTGTTTCCAGCACCGGACTGACCGAAAACGAAGTTGTCGGGACGGAAGAGCTGACCGAAGGGACCAGCACGGACGGCGTCCATGGTACCAGGCTCAAGATCGACGAGGACGGCTCGGGGAACATACTTGTTGCCAGAGGCCTAGTTGTG--TGAGCTTGG---GAATTCTTGACATTGACTGTTAATGCATACCTCGTTGAAGTAGACACTCATGCGCTCGAGCTGGAGCTCGGAGGTACCGTTGTAGACACCATTGCTGTCGAGGCCGTGCTCGCCAGAGATGGTCTGCCAGAAA
>265_BT
AGAGTGGGTGATCTGGAAACCCTGGAGGCAATCGCAGCCCTCGGCCTCACGGCGGACGACGTCGAGGACCTGGTCGACAAGTTCGGCACCCTCAGTGTAGTGACCCTTGGCCCAGTTGTTTCCAGCACCGGACTGGCCGAAAACGAAGTTGTCGGGACGGAAGAGCTGACCGAAGGGACCAGCACGGACGGCGTCCATGGTACCAGGCTCAAGATCGACGAGGACGGCTCGGGGAACATACTTGTTGCCAGAGGCCTAGTTGTG--TGAGCTTGG---GAATTCTTGACATTGACTGTTAATGCATACCTCGTTGAAGTAGACACTCATGCGCTCGAGCTGGAGCTCGGAGGTACCGTTGTAGACACCATTGCTGTCGAGGCCGTGCTCGCCAGAGATGGTCTGCCAGAAA
>263_BT
AGAGTGGGTGATCTGGAAACCCTGGAGGCAATCGCAGCCCTCGGCCTCACGGCGGACGACGTCGAGGACCTGGTCGACAAGTTCGGCACCCTCAGTGTAGTGACCCTTGGCCCAGTTGTTTCCAGCACCGGACTGGCCGAAAACGAAGTTGTCGGGACGGAAGAGCTGACCGAAGGGACCAGCACGGACGGCGTCCATGGTACCAGGCTCAAGATCGACGAGGACGGCTCGGGGAACATACTTGTTGCCAGAGGCCTAGTTGTG--TGAGCTTGG---GAATTCTTGACATTGACTGTTAATGCATACCTCGTTGAAGTAGACACTCATGCGCTCGAGCTGGAGCTCGGAGGTACCGTTGTAGACACCATTGCTGTCGAGGCCGTGCTCGCCAGAGATGGTCTGCCAGAAA
>262_BT
AGAGTGGGTGATCTGGAAACCCTGGAGGCAATCGCAGCCCTCGGCCTCACGGCGGACGACGTCGAGGACCTGGTCGACAAGTTCGGCACCCTCAGTGTAGTGACCCTTGGCCCAGTTGTTTCCAGCACCGGACTGGCCGAAAACGAAGTTGTCGGGACGGAAGAGCTGACCGAAGGGACCAGCACGGACGGCGTCCATGGTACCAGGCTCAAGATCGACGAGGACGGCTCGGGGAACATACTTGTTGCCAGAGGCCTAGTTGTG--TGAGCTTGG---GAATTCTTGACATTGACTGTTAATGCATACCTCGTTGAAGTAGACACTCATGCGCTCGAGCTGGAGCTCGGAGGTACCGTTGTAGACACCATTGCTGTCGAGGCCGTGCTCGCCAGAGATGGTCTGCCAGAAA
>261_BT
AGAGTGGGTGATCTGGAAACCCTGGAGGCAATCGCAGCCCTCGGCCTCACGGCGGACGACGTCGAGGACCTGGTCGACAAGTTCGGCACCCTCAGTGTAGTGACCCTTGGCCCAGTTGTTTCCAGCACCGGACTGACCGAAAACGAAGTTGTCGGGACGGAAGAGCTGACCGAAGGGACCAGCACGGACGGCGTCCATGGTACCAGGCTCAAGATCGACGAGGACGGCTCGGGGAACATACTTGTTGCCAGAGGCCTAGTTGTG--TGAGCTTGG---GAATTCTTGACATTGACTGTTAATGCATACCTCGTTGAAGTAGACACTCATGCGCTCGAGCTGGAGCTCGGAGGTACCGTTGTAGACACCATTGCTGTCGAGGCCGTGCTCGCCAGAGATGGTCTGCCAGAAA
>260_BT
AGAGTGGGTGATCTGGAAACCCTGGAGGCAATCGCAGCCCTCGGCCTCACGGCGGACGACGTCGAGGACCTGGTCGACAAGTTCGGCACCCTCAGTGTAGTGACCCTTGGCCCAGTTGTTTCCAGCACCGGACTGGCCGAAAACGAAGTTGTCGGGACGGAAGAGCTGACCGAAGGGACCAGCACGGACGGCGTCCATGGTACCAGGCTCAAGATCGACGAGGACGGCTCGGGGAACATACTTGTTGCCAGAGGCCTAGTTGTG--TGAGCTTGG---GAATTCTTGACATTGACTGTTAATGCATACCTCGTTGAAGTAGACACTCATGCGCTCGAGCTGGAGCTCGGAGGTACCGTTGTAGACACCATTGCTGTCGAGGCCGTGCTCGCCAGAGATGGTCTGCCAGAAA
>299_BT
AGAGTGGGTGATCTGGAAACCCTGGAGGCAATCGCAGCCCTCGGCCTCACGGCGGACGACGTCGAGGACCTGGTCGACAAGTTCGGCACCCTCAGTGTAGTGACCCTTGGCCCAGTTGTTTCCAGCACCGGACTGGCCGAAAACGAAGTTGTCGGGACGGAAGAGCTGACCGAAGGGACCAGCACGGACGGCGTCCATGGTACCAGGCTCAAGATCGACGAGGACGGCTCGGGGAACATACTTGTTGCCAGAGGCCTAGTTGTG--TGAGCTTGG---GAATTCTTGACATTGACTGTTAATGCATACCTCGTTGAAGTAGACACTCATGCGCTCGAGCTGGAGCTCGGAGGTACCGTTGTAGACACCATTGCTGTCGAGGCCGTGCTCGCCAGAGATGGTCTGCCAGAAA
>259_BT
AGAGTGGGTGATCTGGAAACCCTGGAGGCAATCGCAGCCCTCGGCCTCACGGCGGACGACGTCGAGGACCTGGTCGACAAGTTCGGCACCCTCAGTGTAGTGACCCTTGGCCCAGTTGTTTCCAGCACCGGACTGGCCGAAAACGAAGTTGTCGGGACGGAAGAGCTGACCGAAGGGACCAGCACGGACGGCGTCCATGGTACCAGGCTCAAGATCGACGAGGACGGCTCGGGGAACATACTTGTTGCCAGAGGCCTAGTTGTG--TGAGCTTGG---GAATTCTTGACATTGACTGTTAATGCATACCTCGTTGAAGTAGACACTCATGCGCTCGAGCTGGAGCTCGGAGGTACCGTTGTAGACACCATTGCTGTCGAGGCCGTGCTCGCCAGAGATGGTCTGCCAGAAA
>258_BT
AGAGTGGGTGATCTGGAAACCCTGGAGGCAATCGCAGCCCTCGGCCTCACGGCGGACGACGTCGAGGACCTGGTCGACAAGTTCGGCACCCTCAGTGTAGTGACCCTTGGCCCAGTTGTTTCCAGCACCGGACTGGCCGAAAACGAAGTTGTCGGGACGGAAGAGCTGACCGAAGGGACCAGCACGGACGGCGTCCATGGTACCAGGCTCAAGATCGACGAGGACGGCTCGGGGAACATACTTGTTGCCAGAGGCCTAGTTGTG--TGAGCTTGG---GAATTCTTGACATTGACTGTTAATGCATACCTCGTTGAAGTAGACACTCATGCGCTCGAGCTGGAGCTCGGAGGTACCGTTGTAGACACCATTGCTGTCGAGGCCGTGCTCGCCAGAGATGGTCTGCCAGAAA
>257_BT
AGAGTGGGTGATCTGGAAACCCTGAAGGCAATCGCAGCCCTCGGCCTCACGGCGGACAACGTCGAGGACCTGGTCGACAAGTTCGGCACCCTCAGTGTAGTGACCCTTGGCCCAGTTGTTTCCAGCACCGGACTGACCGAAAACGAAGTTGTCGGGACGGAAGAGCTGACCGAAGGGACCAGCACGGACAGCGTCCATGGTACCAGGCTCAAGATCGACGAGGACGGCTCGGGGAACATACTTGTTGCCAGAGGCCTAGTTGTG--TGAGCTTGT---GGATTGTTGGCATTGACTGTTAAGGCATACCTCGTTGAAGTAGACACTCATGCGCTCGAGCTGGAGCTCGGAGGTACCGTTGTAGACACCATTGCTGTCGAGGCCGTGCTCGCCAGAGATGGTCTGCCAGAAA
>256_BT
AGAGTGGGTGATCTGGAAACCCTGGAGGCAATCGCAGCCCTCGGCCTCACGGCGGACGACGTCGAGGACCTGGTCGACAAGTTCGGCACCCTCAGTGTAGTGACCCTTGGCCCAGTTGTTTCCAGCACCGGACTGGCCGAAAACGAAGTTGTCGGGACGGAAGAGCTGACCGAAGGGACCAGCACGGACGGCGTCCATGGTACCAGGCTCAAGATCGACGAGGACGGCTCGGGGAACATACTTGTTGCCAGAGGCCTAGTTGTG--TGAGCTTGG---GAATTCTTGACATTGACTGTTAATGCATACCTCGTTGAAGTAGACACTCATGCGCTCGAGCTGGAGCTCGGAGGTACCGTTGTAGACACCATTGCTGTCGAGGCCGTGCTCGCCAGAGATGGTCTGCCAGAAA
>298_BT
AGAGTGGGTGATCTGGAAACCCTGGAGGCAATCGCAGCCCTCGGCCTCACGGCGGACGACGTCGAGGACCTGGTCGACAAGTTCGGCACCCTCAGTGTAGTGACCCTTGGCCCAGTTGTTTCCAGCACCGGACTGGCCGAAAACGAAGTTGTCGGGACGGAAGAGCTGACCGAAGGGACCAGCACGGACGGCGTCCATGGTACCAGGCTCAAGATCGACGAGGACGGCTCGGGGAACATACTTGTTGCCAGAGGCCTAGTTGTG--TGAGCTTGG---GAATTCTTGACATTGACTGTTAATGCATACCTCGTTGAAGTAGACACTCATGCGCTCGAGCTGGAGCTCGGAGGTACCGTTGTAGACACCATTGCTGTCGAGGCCGTGCTCGCCAGAGATGGTCTGCCAGAAA
>297_BT
AGAGTGGGTGATCTGGAAACCCTGGAGGCAATCGCAGCCCTCGGCCTCACGGCGGACGACGTCGAGGACCTGGTCGACAAGTTCGGCACCCTCAGTGTAGTGACCCTTGGCCCAGTTGTTTCCAGCACCGGACTGGCCGAAAACGAAGTTGTCGGGACGGAAGAGCTGACCGAAGGGACCAGCACGGACGGCGTCCATGGTACCAGGCTCAAGATCGACGAGGACGGCTCGGGGAACATACTTGTTGCCAGAGGCCTAGTTGTG--TGAGCTTGG---GAATTCTTGACATTGACTGTTAATGCATACCTCGTTGAAGTAGACACTCATGCGCTCGAGCTGGAGCTCGGAGGTACCGTTGTAGACACCATTGCTGTCGAGGCCGTGCTCGCCAGAGATGGTCTGCCAGAAA
>296_BT
AGAGTGGGTGATCTGGAAACCCTGGAGGCAATCGCAGCCCTCGGCCTCACGGCGGACGACGTCGAGGACCTGGTCGACAAGTTCGGCACCCTCAGTGTAGTGACCCTTGGCCCAGTTGTTTCCAGCACCGGACTGGCCGAAAACGAAGTTGTCGGGACGGAAGAGCTGACCGAAGGGACCAGCACGGACGGCGTCCATGGTACCAGGCTCAAGATCGACGAGGACGGCTCGGGGAACATACTTGTTGCCAGAGGCCTAGTTGTG--TGAGCTTGG---GAATTCTTGACATTGACTGTTAATGCATACCTCGTTGAAGTAGACACTCATGCGCTCGAGCTGGAGCTCGGAGGTACCGTTGTAGACACCATTGCTGTCGAGGCCGTGCTCGCCAGAGATGGTCTGCCAGAAA
>295_BT
AGAGTGGGTGATCTGGAAACCCTGGAGGCAATCGCAGCCCTCGGCCTCACGGCGGACGACGTCGAGGACCTGGTCGACAAGTTCGGCACCCTCAGTGTAGTGACCCTTGGCCCAGTTGTTTCCAGCACCGGACTGGCCGAAAACGAAGTTGTCGGGACGGAAGAGCTGACCGAAGGGACCAGCACGGACGGCGTCCATGGTACCAGGCTCAAGATCGACGAGGACGGCTCGGGGAACATACTTGTTGCCAGAGGCCTAGTTGTG--TGAGCTTGG---GAATTCTTGACATTGACTGTTAATGCATACCTCGTTGAAGTAGACACTCATGCGCTCGAGCTGGAGCTCGGAGGTACCGTTGTAGACACCATTGCTGTCGAGGCCGTGCTCGCCAGAGATGGTCTGCCAGAAA
>294_BT
AGAGTGGGTGATCTGGAAACCCTGGAGGCAATCGCAGCCCTCGGCCTCACGGCGGACGACGTCGAGGACCTGGTCGACAAGTTCGGCACCCTCAGTGTAGTGACCCTTGGCCCAGTTGTTTCCAGCACCGGACTGGCCGAAAACGAAGTTGTCGGGACGGAAGAGCTGACCGAAGGGACCAGCACGGACGGCGTCCATGGTACCAGGCTCAAGATCGACGAGGACGGCTCGGGGAACATACTTGTTGCCAGAGGCCTAGTTGTG--TGAGCTTGG---GAATTCTTGACATTGACTGTTAATGCATACCTCGTTGAAGTAGACACTCATGCGCTCGAGCTGGAGCTCGGAGGTACCGTTGTAGACACCATTGCTGTCGAGGCCGTGCTCGCCAGAGATGGTCTGCCAGAAA
>293_BT
AGAGTGGGTGATCTGGAAACCCTGGAGGCAATCGCAGCCCTCGGCCTCACGGCGGACGACGTCGAGGACCTGGTCGACAAGTTCGGCACCCTCAGTGTAGTGACCCTTGGCCCAGTTGTTTCCAGCACCGGACTGACCGAAAACGAAGTTGTCGGGACGGAAGAGCTGACCGAAGGGACCAGCACGGACGGCGTCCATGGTACCAGGCTCAAGATCGACGAGGACGGCTCGGGGAACATACTTGTTGCCAGAGGCCTAGTTGTG--TGAGCTTGG---GAATTCTTGACATTGACTGTTAATGCATACCTCGTTGAAGTAGACACTCATGCGCTCGAGCTGGAGCTCGGAGGTACCGTTGTAGACACCATTGCTGTCGAGGCCGTGCTCGCCAGAGATGGTCTGCCAGAAA
>292_BT
AGAGTGGGTGATCTGGAAACCCTGGAGGCAATCGCAGCCCTCGGCCTCACGGCGGACGACGTCGAGGACCTGGTCGACAAGTTCGGCACCCTCAGTGTAGTGACCCTTGGCCCAGTTGTTTCCAGCACCGGACTGACCGAAAACGAAGTTGTCGGGACGGAAGAGCTGACCGAAGGGACCAGCACGGACGGCGTCCATGGTACCAGGCTCAAGATCGACGAGGACGGCTCGGGGAACATACTTGTTGCCAGAGGCCTAGTTGTG--TGAGCTTGG---GAATTCTTGACATTGACTGTTAATGCATACCTCGTTGAAGTAGACACTCATGCGCTCGAGCTGGAGCTCGGAGGTACCGTTGTAGACACCATTGCTGTCGAGGCCGTGCTCGCCAGAGATGGTCTGCCAGAAA
>291_BT
AGAGTGGGTGATCTGGAAACCCTGGAGGCAATCGCAGCCCTCGGCCTCACGGCGGACGACGTCGAGGACCTGGTCGACAAGTTCGGCACCCTCAGTGTAGTGACCCTTGGCCCAGTTGTTTCCAGCACCGGACTGACCGAAAACGAAGTTGTCGGGACGGAAGAGCTGACCGAAGGGACCAGCACGGACGGCGTCCATGGTACCAGGCTCAAGATCGACGAGGACGGCTCGGGGAACATACTTGTTGCCAGAGGCCTAGTTGTG--TGAGCTTGG---GAATTCTTGACATTGACTGTTAATGCATACCTCGTTGAAGTAGACACTCATGCGCTCGAGCTGGAGCTCGGAGGTACCGTTGTAGACACCATTGCTGTCGAGGCCGTGCTCGCCAGAGATGGTCTGCCAGAAA
>290_BT
AGAGTGGGTGATCTGGAAACCCTGGAGGCAATCGCAGCCCTCGGCCTCACGGCGGACGACGTCGAGGACCTGGTCGACAAGTTCGGCACCCTCAGTGTAGTGACCCTTGGCCCAGTTGTTTCCAGCACCGGACTGGCCGAAAACGAAGTTGTCGGGACGGAAGAGCTGACCGAAGGGACCAGCACGGACGGCGTCCATGGTACCAGGCTCAAGATCGACGAGGACGGCTCGGGGAACATACTTGTTGCCAGAGGCCTAGTTGTG--TGAGCTTGG---GAATTCTTGACATTGACTGTTAATGCATACCTCGTTGAAGTAGACACTCATGCGCTCGAGCTGGAGCTCGGAGGTACCGTTGTAGACACCATTGCTGTCGAGGCCGTGCTCGCCAGAGATGGTCTGCCAGAAA
>289_BT
AGAGTGGGTGATCTGGAAACCCTGGAGGCAATCGCAGCCCTCGGCCTCACGGCGGACGACGTCGAGGACCTGGTCGACAAGTTCGGCACCCTCAGTGTAGTGACCCTTGGCCCAGTTGTTTCCAGCACCGGACTGACCGAAAACGAAGTTGTCGGGACGGAAGAGCTGACCGAAGGGACCAGCACGGACGGCGTCCATGGTACCAGGCTCAAGATCGACGAGGACGGCTCGGGGAACATACTTGTTGCCAGAGGCCTAGTTGTG--TGAGCTTGG---GAATTCTTGACATTGACTGTTAATGCATACCTCGTTGAAGTAGACACTCATGCGCTCGAGCTGGAGCTCGGAGGTACCGTTGTAGACACCATTGCTGTCGAGGCCGTGCTCGCCAGAGATGGTCTGCCAGAAA
>288_BT
AGAGTGGGTGATCTGGAAACCCTGGAGGCAATCGCAGCCCTCGGCCTCACGGCGGACGACGTCGAGGACCTGGTCGACAAGTTCGGCACCCTCAGTGTAGTGACCCTTGGCCCAGTTGTTTCCAGCACCGGACTGACCGAAAACGAAGTTGTCGGGACGGAAGAGCTGACCGAAGGGACCAGCACGGACGGCGTCCATGGTACCAGGCTCAAGATCGACGAGGACGGCTCGGGGAACATACTTGTTGCCAGAGGCCTAGTTGTG--TGAGCTTGG---GAATTCTTGACATTGACTGTTAATGCATACCTCGTTGAAGTAGACACTCATGCGCTCGAGCTGGAGCTCGGAGGTACCGTTGTAGACACCATTGCTGTCGAGGCCGTGCTCGCCAGAGATGGTCTGCCAGAAA
>287_BT
AGAGTGGGTGATCTGGAAACCCTGGAGGCAATCGCAGCCCTCGGCCTCACGGCGGACGACGTCGAGGACCTGGTCGACAAGTTCGGCACCCTCAGTGTAGTGACCCTTGGCCCAGTTGTTTCCAGCACCGGACTGGCCGAAAACGAAGTTGTCGGGACGGAAGAGCTGACCGAAGGGACCAGCACGGACGGCGTCCATGGTACCAGGCTCAAGATCGACGAGGACGGCTCGGGGAACATACTTGTTGCCAGAGGCCTAGTTGTG--TGAGCTTGG---GAATTCTTGACATTGACTGTTAATGCATACCTCGTTGAAGTAGACACTCATGCGCTCGAGCTGGAGCTCGGAGGTACCGTTGTAGACACCATTGCTGTCGAGGCCGTGCTCGCCAGAGATGGTCTGCCAGAAA
>286_BT
AGAGTGGGTGATCTGGAAACCCTGGAGGCAATCGCAGCCCTCGGCCTCACGGCGGACGACGTCGAGGACCTGGTCGACAAGTTCGGCACCCTCAGTGTAGTGACCCTTGGCCCAGTTGTTTCCAGCACCGGACTGACCGAAAACGAAGTTGTCGGGACGGAAGAGCTGACCGAAGGGACCAGCACGGACGGCGTCCATGGTACCAGGCTCAAGATCGACGAGGACGGCTCGGGGAACATACTTGTTGCCAGAGGCCTAGTTGTG--TGAGCTTGG---GAATTCTTGACATTGACTGTTAATGCATACCTCGTTGAAGTAGACACTCATGCGCTCGAGCTGGAGCTCGGAGGTACCGTTGTAGACACCATTGCTGTCGAGGCCGTGCTCGCCAGAGATGGTCTGCCAGAAA
>285_BT
AGAGTGGGTGATCTGGAAACCCTGGAGGCAATCGCAGCCCTCGGCCTCACGGCGGACGACGTCGAGGACCTGGTCGACAAGTTCGGCACCCTCAGTGTAGTGACCCTTGGCCCAGTTGTTTCCAGCACCGGACTGACCGAAAACGAAGTTGTCGGGACGGAAGAGCTGACCGAAGGGACCAGCACGGACGGCGTCCATGGTACCAGGCTCAAGATCGACGAGGACGGCTCGGGGAACATACTTGTTGCCAGAGGCCTAGTTGTG--TGAGCTTGG---GAATTCTTGACATTGACTGTTAATGCATACCTCGTTGAAGTAGACACTCATGCGCTCGAGCTGGAGCTCGGAGGTACCGTTGTAGACACCATTGCTGTCGAGGCCGTGCTCGCCAGAGATGGTCTGCCAGAAA
>284_BT
AGAGTGGGTGATCTGGAAACCCTGGAGGCAATCGCAGCCCTCGGCCTCACGGCGGACGACGTCGAGGACCTGGTCGACAAGTTCGGCACCCTCAGTGTAGTGACCCTTGGCCCAGTTGTTTCCAGCACCGGACTGACCGAAAACGAAGTTGTCGGGACGGAAGAGCTGACCGAAGGGACCAGCACGGACGGCGTCCATGGTACCAGGCTCAAGATCGACGAGGACGGCTCGGGGAACATACTTGTTGCCAGAGGCCTAGTTGTG--TGAGCTTGG---GAATTCTTGACATTGACTGTTAATGCATACCTCGTTGAAGTAGACACTCATGCGCTCGAGCTGGAGCTCGGAGGTACCGTTGTAGACACCATTGCTGTCGAGGCCGTGCTCGCCAGAGATGGTCTGCCAGAAA
>283_BT
AGAGTGGGTGATCTGGAAACCCTGGAGGCAATCGCAGCCCTCGGCCTCACGGCGGACGACGTCGAGGACCTGGTCGACAAGTTCGGCACCCTCAGTGTAGTGACCCTTGGCCCAGTTGTTTCCAGCACCGGACTGACCGAAAACGAAGTTGTCGGGACGGAAGAGCTGACCGAAGGGACCAGCACGGACGGCGTCCATGGTACCAGGCTCAAGATCGACGAGGACGGCTCGGGGAACATACTTGTTGCCAGAGGCCTAGTTGTG--TGAGCTTGG---GAATTCTTGACATTGACTGTTAATGCATACCTCGTTGAAGTAGACACTCATGCGCTCGAGCTGGAGCTCGGAGGTACCGTTGTAGACACCATTGCTGTCGAGGCCGTGCTCGCCAGAGATGGTCTGCCAGAAA
>282_BT
AGAGTGGGTGATCTGGAAACCCTGGAGGCAATCGCAGCCCTCGGCCTCACGGCGGACGACGTCGAGGACCTGGTCGACAAGTTCGGCACCCTCAGTGTAGTGACCCTTGGCCCAGTTGTTTCCAGCACCGGACTGACCGAAAACGAAGTTGTCGGGACGGAAGAGCTGACCGAAGGGACCAGCACGGACGGCGTCCATGGTACCAGGCTCAAGATCGACGAGGACGGCTCGGGGAACATACTTGTTGCCAGAGGCCTAGTTGTG--TGAGCTTGG---GAATTCTTGACATTGACTGTTAATGCATACCTCGTTGAAGTAGACACTCATGCGCTCGAGCTGGAGCTCGGAGGTACCGTTGTAGACACCATTGCTGTCGAGGCCGTGCTCGCCAGAGATGGTCTGCCAGAAA
>281_BT
AGAGTGGGTGATCTGGAAACCCTGGAGGCAATCGCAGCCCTCGGCCTCACGGCGGACGACGTCGAGGACCTGGTCGACAAGTTCGGCACCCTCAGTGTAGTGACCCTTGGCCCAGTTGTTTCCAGCACCGGACTGGCCGAAAACGAAGTTGTCGGGACGGAAGAGCTGACCGAAGGGACCAGCACGGACGGCGTCCATGGTACCAGGCTCAAGATCGACGAGGACGGCTCGGGGAACATACTTGTTGCCAGAGGCCTAGTTGTG--TGAGCTTGG---GAATTCTTGACATTGACTGTTAATGCATACCTCGTTGAAGTAGACACTCATGCGCTCGAGCTGGAGCTCGGAGGTACCGTTGTAGACACCATTGCTGTCGAGGCCGTGCTCGCCAGAGATGGTCTGCCAGAAA
>280_BT
AGAGTGGGTGATCTGGAAACCCTGAAGGCAATCGCAGCCCTCGGCCTCACGGCGGACAACGTCGAGGACCTGGTCGACAAGTTCGGCACCCTCAGTGTAGTGACCCTTGGCCCAGTTGTTTCCAGCACCGGACTGACCGAAAACGAAGTTGTCGGGACGGAAGAGCTGACCGAAGGGACCAGCACGGACAGCGTCCATGGTACCAGGCTCAAGATCGACGAGGACGGCTCGGGGAACATACTTGTTGCCAGAGGCCTAGTTATG--TGAGCTTGT---GGATTATTGGCATTGACTGTTAAGGCATACCTCGTTGAAGTAGACACTCATGCGCTCGAGCTGGAGCTCGGAGGTACCGTTGTAGACACCATTGCTGTCGAGGCCGTGCTCGCCAGAGATGGTCTGCCAGAAA
>279_BT
AGAGTGGGTGATCTGGAAACCCTGGAGGCAATCGCAGCCCTCGGCCTCACGGCGGACGACGTCGAGGACCTGGTCGACAAGTTCGGCACCCTCAGTGTAGTGACCCTTGGCCCAGTTGTTTCCAGCACCGGACTGGCCGAAAACGAAGTTGTCGGGACGGAAGAGCTGACCGAAGGGACCAGCACGGACGGCGTCCATGGTACCAGGCTCAAGATCGACGAGGACGGCTCGGGGAACATACTTGTTGCCAGAGGCCTAGTTGTG--TGAGCTTGG---GAATTCTTGACATTGACTGTTAATGCATACCTCGTTGAAGTAGACACTCATGCGCTCGAGCTGGAGCTCGGAGGTACCGTTGTAGACACCATTGCTGTCGAGGCCGTGCTCGCCAGAGATGGTCTGCCAGAAA
>340_BT
AGAGTGGGTGATCTGGAAACCCTGGAGGCAATCGCAGCCCTCGGCCTCACGGCGGACGACGTCGAGGACCTGGTCGACAAGTTCGGCACCCTCAGTGTAGTGACCCTTGGCCCAGTTGTTTCCAGCACCGGACTGGCCGAAAACGAAGTTGTCGGGACGGAAGAGCTGACCGAAGGGACCAGCACGGACGGCGTCCATGGTACCAGGCTCAAGATCGACGAGGACGGCTCGGGGAACATACTTGTTGCCAGAGGCCTAGTTGTG--TGAGCTTGG---GAATTCTTGACATTGACTGTTAATGCATACCTCGTTGAAGTAGACACTCATGCGCTCGAGCTGGAGCTCGGAGGTACCGTTGTAGACACCATTGCTGTCGAGGCCGTGCTCGCCAGAGATGGTCTGCCAGAAA
>339_BT
AGAGTGGGTGATCTGGAAACCCTGGAGGCAATCGCAGCCCTCGGCCTCACGGCGGACGACGTCGAGGACCTGGTCGACAAGTTCGGCACCCTCAGTGTAGTGACCCTTGGCCCAGTTGTTTCCAGCACCGGACTGGCCGAAAACGAAGTTGTCGGGACGGAAGAGCTGACCGAAGGGACCAGCACGGACGGCGTCCATGGTACCAGGCTCAAGATCGACGAGGACGGCTCGGGGAACATACTTGTTGCCAGAGGCCTAGTTGTG--TGAGCTTGG---GAATTCTTGACATTGACTGTTAATGCATACCTCGTTGAAGTAGACACTCATGCGCTCGAGCTGGAGCTCGGAGGTACCGTTGTAGACACCATTGCTGTCGAGGCCGTGCTCGCCAGAGATGGTCTGCCAGAAA
>338_BT
AGAGTGGGTGATCTGGAAACCCTGGAGGCAATCGCAGCCCTCGGCCTCACGGCGGACGACGTCGAGGACCTGGTCGACAAGTTCGGCACCCTCAGTGTAGTGACCCTTGGCCCAGTTGTTTCCAGCACCGGACTGACCGAAAACGAAGTTGTCGGGACGGAAGAGCTGACCGAAGGGACCAGCACGGACGGCGTCCATGGTACCAGGCTCAAGATCGACGAGGACGGCTCGGGGAACATACTTGTTGCCAGAGGCCTAGTTGTG--TGAGCTTGG---GAATTCTTGACATTGACTGTTAATGCATACCTCGTTGAAGTAGACACTCATGCGCTCGAGCTGGAGCTCGGAGGTACCGTTGTAGACACCATTGCTGTCGAGGCCGTGCTCGCCAGAGATGGTCTGCCAGAAA
>337_BT
AGAGTGGGTGATCTGGAAACCCTGGAGGCAATCGCAGCCCTCGGCCTCACGGCGGACGACGTCGAGGACCTGGTCGACAAGTTCGGCACCCTCAGTGTAGTGACCCTTGGCCCAGTTGTTTCCAGCACCGGACTGGCCGAAAACGAAGTTGTCGGGACGGAAGAGCTGACCGAAGGGACCAGCACGGACGGCGTCCATGGTACCAGGCTCAAGATCGACGAGGACGGCTCGGGGAACATACTTGTTGCCAGAGGCCTAGTTGTG--TGAGCTTGG---GAATTCTTGACATTGACTGTTAATGCATACCTCGTTGAAGTAGACACTCATGCGCTCGAGCTGGAGCTCGGAGGTACCGTTGTAGACACCATTGCTGTCGAGGCCGTGCTCGCCAGAGATGGTCTGCCAGAAA
>336_BT
AGAGTGGGTGATCTGGAAACCCTGGAGGCAATCGCAGCCCTCGGCCTCACGGCGGACGACGTCGAGGACCTGGTCGACAAGTTCGGCACCCTCAGTGTAGTGACCCTTGGCCCAGTTGTTTCCAGCACCGGACTGACCGAAAACGAAGTTGTCGGGACGGAAGAGCTGACCGAAGGGACCAGCACGGACGGCGTCCATGGTACCAGGCTCAAGATCGACGAGGACGGCTCGGGGAACATACTTGTTGCCAGAGGCCTAGTTGTG--TGAGCTTGG---GAATTCTTGACATTGACTGTTAATGCATACCTCGTTGAAGTAGACACTCATGCGCTCGAGCTGGAGCTCGGAGGTACCGTTGTAGACACCATTGCTGTCGAGGCCGTGCTCGCCAGAGATGGTCTGCCAGAAA
>335_BT
AGAGTGGGTGATCTGGAAACCCTGGAGGCAATCGCAGCCCTCGGCCTCACGGCGGACGACGTCGAGGACCTGGTCGACAAGTTCGGCACCCTCAGTGTAGTGACCCTTGGCCCAGTTGTTTCCAGCACCGGACTGACCGAAAACGAAGTTGTCGGGACGGAAGAGCTGACCGAAGGGACCAGCACGGACGGCGTCCATGGTACCAGGCTCAAGATCGACGAGGACGGCTCGGGGAACATACTTGTTGCCAGAGGCCTAGTTGTG--TGAGCTTGG---GAATTCTTGACATTGACTGTTAATGCATACCTCGTTGAAGTAGACACTCATGCGCTCGAGCTGGAGCTCGGAGGTACCGTTGTAGACACCATTGCTGTCGAGGCCGTGCTCGCCAGAGATGGTCTGCCAGAAA
>334_BT
AGAGTGGGTGATCTGGAAACCCTGGAGGCAATCGCAGCCCTCGGCCTCACGGCGGACGACGTCGAGGACCTGGTCGACAAGTTCGGCACCCTCAGTGTAGTGACCCTTGGCCCAGTTGTTTCCAGCACCGGACTGACCGAAAACGAAGTTGTCGGGACGGAAGAGCTGACCGAAGGGACCAGCACGGACGGCGTCCATGGTACCAGGCTCAAGATCGACGAGGACGGCTCGGGGAACATACTTGTTGCCAGAGGCCTAGTTGTG--TGAGCTTGG---GAATTCTTGACATTGACTGTTAATGCATACCTCGTTGAAGTAGACACTCATGCGCTCGAGCTGGAGCTCGGAGGTACCGTTGTAGACACCATTGCTGTCGAGGCCGTGCTCGCCAGAGATGGTCTGCCAGAAA
>333_BT
AGAGTGGGTGATCTGGAAACCCTGGAGGCAATCGCAGCCCTCGGCCTCACGGCGGACGACGTCGAGGACCTGGTCGACAAGTTCGGCACCCTCAGTGTAGTGACCCTTGGCCCAGTTGTTTCCAGCACCGGACTGACCGAAAACGAAGTTGTCGGGACGGAAGAGCTGACCGAAGGGACCAGCACGGACGGCGTCCATGGTACCAGGCTCAAGATCGACGAGGACGGCTCGGGGAACATACTTGTTGCCAGAGGCCTAGTTGTG--TGAGCTTGG---GAATTCTTGACATTGACTGTTAATGCATACCTCGTTGAAGTAGACACTCATGCGCTCGAGCTGGAGCTCGGAGGTACCGTTGTAGACACCATTGCTGTCGAGGCCGTGCTCGCCAGAGATGGTCTGCCAGAAA
>332_BT
AGAGTGGGTGATCTGGAAACCCTGGAGGCAATCGCAGCCCTCGGCCTCACGGCGGACGACGTCGAGGACCTGGTCGACAAGTTCGGCACCCTCAGTGTAGTGACCCTTGGCCCAGTTGTTTCCAGCACCGGACTGGCCGAAAACGAAGTTGTCGGGACGGAAGAGCTGACCGAAGGGACCAGCACGGACGGCGTCCATGGTACCAGGCTCAAGATCGACGAGGACGGCTCGGGGAACATACTTGTTGCCAGAGGCCTAGTTGTG--TGAGCTTGG---GAATTCTTGACATTGACTGTTAATGCATACCTCGTTGAAGTAGACACTCATGCGCTCGAGCTGGAGCTCGGAGGTACCGTTGTAGACACCATTGCTGTCGAGGCCGTGCTCGCCAGAGATGGTCTGCCAGAAA
>331_BT
AGAGTGGGTGATCTGGAAACCCTGGAGGCAATCGCAGCCCTCGGCCTCACGGCGGACGACGTCGAGGACCTGGTCGACAAGTTCGGCACCCTCAGTGTAGTGACCCTTGGCCCAGTTGTTTCCAGCACCGGACTGACCGAAAACGAAGTTGTCGGGACGGAAGAGCTGACCGAAGGGACCAGCACGGACGGCGTCCATGGTACCAGGCTCAAGATCGACGAGGACGGCTCGGGGAACATACTTGTTGCCAGAGGCCTAGTTGTG--TGAGCTTGG---GAATTCTTGACATTGACTGTTAATGCATACCTCGTTGAAGTAGACACTCATGCGCTCGAGCTGGAGCTCGGAGGTACCGTTGTAGACACCATTGCTGTCGAGGCCGTGCTCGCCAGAGATGGTCTGCCAGAAA
>330_BT
AGAGTGGGTGATCTGGAAACCCTGGAGGCAATCGCAGCCCTCGGCCTCACGGCGGACGACGTCGAGGACCTGGTCGACAAGTTCGGCACCCTCAGTGTAGTGACCCTTGGCCCAGTTGTTTCCAGCACCGGACTGGCCGAAAACGAAGTTGTCGGGACGGAAGAGCTGACCGAAGGGACCAGCACGGACGGCGTCCATGGTACCAGGCTCAAGATCGACGAGGACGGCTCGGGGAACATACTTGTTGCCAGAGGCCTAGTTGTG--TGAGCTTGG---GAATTCTTGACATTGACTGTTAATGCATACCTCGTTGAAGTAGACACTCATGCGCTCGAGCTGGAGCTCGGAGGTACCGTTGTAGACACCATTGCTGTCGAGGCCGTGCTCGCCAGAGATGGTCTGCCAGAAA
>329_BT
AGAGTGGGTGATCTGGAAACCCTGGAGGCAATCGCAGCCCTCGGCCTCACGGCGGACGACGTCGAGGACCTGGTCGACAAGTTCGGCACCCTCAGTGTAGTGACCCTTGGCCCAGTTGTTTCCAGCACCGGACTGGCCGAAAACGAAGTTGTCGGGACGGAAGAGCTGACCGAAGGGACCAGCACGGACGGCGTCCATGGTACCAGGCTCAAGATCGACGAGGACGGCTCGGGGAACATACTTGTTGCCAGAGGCCTAGTTGTG--TGAGCTTGG---GAATTCTTGACATTGACTGTTAATGCATACCTCGTTGAAGTAGACACTCATGCGCTCGAGCTGGAGCTCGGAGGTACCGTTGTAGACACCATTGCTGTCGAGGCCGTGCTCGCCAGAGATGGTCTGCCAGAAA
>328_BT
AGAGTGGGTGATCTGGAAACCCTGGAGGCAATCGCAGCCCTCGGCCTCACGGCGGACGACGTCGAGGACCTGGTCGACAAGTTCGGCACCCTCAGTGTAGTGACCCTTGGCCCAGTTGTTTCCAGCACCGGACTGACCGAAAACGAAGTTGTCGGGACGGAAGAGCTGACCGAAGGGACCAGCACGGACGGCGTCCATGGTACCAGGCTCAAGATCGACGAGGACGGCTCGGGGAACATACTTGTTGCCAGAGGCCTAGTTGTG--TGAGCTTGG---GAATTCTTGACATTGACTGTTAATGCATACCTCGTTGAAGTAGACACTCATGCGCTCGAGCTGGAGCTCGGAGGTACCGTTGTAGACACCATTGCTGTCGAGGCCGTGCTCGCCAGAGATGGTCTGCCAGAAA
>327_BT
AGAGTGGGTGATCTGGAAACCCTGGAGGCAATCGCAGCCCTCGGCCTCACGGCGGACGACGTCGAGGACCTGGTCGACAAGTTCGGCACCCTCAGTGTAGTGACCCTTGGCCCAGTTGTTTCCAGCACCGGACTGGCCGAAAACGAAGTTGTCGGGACGGAAGAGCTGACCGAAGGGACCAGCACGGACGGCGTCCATGGTACCAGGCTCAAGATCGACGAGGACGGCTCGGGGAACATACTTGTTGCCAGAGGCCTAGTTGTG--TGAGCTTGG---GAATTCTTGACATTGACTGTTAATGCATACCTCGTTGAAGTAGACACTCATGCGCTCGAGCTGGAGCTCGGAGGTACCGTTGTAGACACCATTGCTGTCGAGGCCGTGCTCGCCAGAGATGGTCTGCCAGAAA
>326_BT
AGAGTGGGTGATCTGGAAACCCTGGAGGCAATCGCAGCCCTCGGCCTCACGGCGGACGACGTCGAGGACCTGGTCGACAAGTTCGGCACCCTCAGTGTAGTGACCCTTGGCCCAGTTGTTTCCAGCACCGGACTGACCGAAAACGAAGTTGTCGGGACGGAAGAGCTGACCGAAGGGACCAGCACGGACGGCGTCCATGGTACCAGGCTCAAGATCGACGAGGACAGCTCGGGGAACATACTTGTTGCCAGAGGCCTAGTTGTG--TGAGCTTGG---GAATTCTTGACATTGACTGTTAATGCATACCTCGTTGAAGTAGACACTCATGCGCTCGAGCTGGAGCTCGGAGGTACCGTTGTAGACACCATTGCTGTCGAGGCCGTGCTCGCCAGAGATGGTCTGCCAGAAA
>325_BT
AGAGTGGGTGATCTGGAAACCCTGGAGGCAATCGCAGCCCTCGGCCTCACGGCGGACGACGTCGAGGACCTGGTCGACAAGTTCGGCACCCTCAGTGTAGTGACCCTTGGCCCAGTTGTTTCCAGCACCGGACTGACCGAAAACGAAGTTGTCGGGACGGAAGAGCTGACCGAAGGGACCAGCACGGACGGCGTCCATGGTACCAGGCTCAAGATCGACGAGGACGGCTCGGGGAACATACTTGTTGCCAGAGGCCTAGTTGTG--TGAGCTTGG---GAATTCTTGACATTGACTGTTAATGCATACCTCGTTGAAGTAGACACTCATGCGCTCGAGCTGGAGCTCGGAGGTACCGTTGTAGACACCATTGCTGTCGAGGCCGTGCTCGCCAGAGATGGTCTGCCAGAAA
>324_BT
AGAGTGGGTGATCTGGAAACCCTGGAGGCAATCGCAGCCCTCGGCCTCACGGCGGACGACGTCGAGGACCTGGTCGACAAGTTCGGCACCCTCAGTGTAGTGACCCTTGGCCCAGTTGTTTCCAGCACCGGACTGGCCGAAAACGAAGTTGTCGGGACGGAAGAGCTGACCGAAGGGACCAGCACGGACGGCGTCCATGGTACCAGGCTCAAGATCGACGAGGACGGCTCGGGGAACATACTTGTTGCCAGAGGCCTAGTTGTG--TGAGCTTGG---GAATTCTTGACATTGACTGTTAATGCATACCTCGTTGAAGTAGACACTCATGCGCTCGAGCTGGAGCTCGGAGGTACCGTTGTAGACACCATTGCTGTCGAGGCCGTGCTCGCCAGAGATGGTCTGCCAGAAA
>323_BT
AGAGTGGGTGATCTGGAAACCCTGGAGGCAATCGCAGCCCTCGGCCTCACGGCGGACGACGTCGAGGACCTGGTCGACAAGTTCGGCACCCTCAGTGTAGTGACCCTTGGCCCAGTTGTTTCCAGCACCGGACTGACCGAAAACGAAGTTGTCGGGACGGAAGAGCTGACCGAAGGGACCAGCACGGACGGCGTCCATGGTACCAGGCTCAAGATCGACGAGGACGGCTCGGGGAACATACTTGTTGCCAGAGGCCTAGTTGTG--TGAGCTTGG---GAATTCTTGACATTGACTGTTAATGCATACCTCGTTGAAGTAGACACTCATGCGCTCGAGCTGGAGCTCGGAGGTACCGTTGTAGACACCATTGCTGTCGAGGCCGTGCTCGCCAGAGATGGTCTGCCAGAAA
>322_BT
AGAGTGGGTGATCTGGAAACCCTGGAGGCAATCGCAGCCCTCGGCCTCACGGCGGACGACGTCGAGGACCTGGTCGACAAGTTCGGCACCCTCAGTGTAGTGACCCTTGGCCCAGTTGTTTCCAGCACCGGACTGACCGAAAACGAAGTTGTCGGGACGGAAGAGCTGACCGAAGGGACCAGCACGGACGGCGTCCATGGTACCAGGCTCAAGATCGACGAGGACGGCTCGGGGAACATACTTGTTGCCAGAGGCCTAGTTGTG--TGAGCTTGG---GAATTCTTGACATTGACTGTTAATGCATACCTCGTTGAAGTAGACACTCATGCGCTCGAGCTGGAGCTCGGAGGTACCGTTGTAGACACCATTGCTGTCGAGGCCGTGCTCGCCAGAGATGGTCTGCCAGAAA
>321_BT
AGAGTGGGTGATCTGGAAACCCTGGAGGCAATCGCAGCCCTCGGCCTCACGGCGGACGACGTCGAGGACCTGGTCGACAAGTTCGGCACCCTCAGTGTAGTGACCCTTGGCCCAGTTGTTTCCAGCACCGGACTGGCCGAAAACGAAGTTGTCGGGACGGAAGAGCTGACCGAAGGGACCAGCACGGACGGCGTCCATGGTACCAGGCTCAAGATCGACGAGGACGGCTCGGGGAACATACTTGTTGCCAGAGGCCTAGTTGTG--TGAGCTTGG---GAATTCTTGACATTGACTGTTAATGCATACCTCGTTGAAGTAGACACTCATGCGCTCGAGCTGGAGCTCGGAGGTACCGTTGTAGACACCATTGCTGTCGAGGCCGTGCTCGCCAGAGATGGTCTGCCAGAAA
>320_BT
AGAGTGGGTGATCTGGAAACCCTGGAGGCAATCGCAGCCCTCGGCCTCACGGCGGACGACGTCGAGGACCTGGTCGACAAGTTCGGCACCCTCAGTGTAGTGACCCTTGGCCCAGTTGTTTCCAGCACCGGACTGGCCGAAAACGAAGTTGTCGGGACGGAAGAGCTGACCGAAGGGACCAGCACGGACGGCGTCCATGGTACCAGGCTCAAGATCGACGAGGACGGCTCGGGGAACATACTTGTTGCCAGAGGCCTAGTTGTG--TGAGCTTGG---GAATTCTTGACATTGACTGTTAATGCATACCTCGTTGAAGTAGACACTCATGCGCTCGAGCTGGAGCTCGGAGGTACCGTTGTAGACACCATTGCTGTCGAGGCCGTGCTCGCCAGAGATGGTCTGCCAGAAA
>319_BT
AGAGTGGGTGATCTGGAAACCCTGGAGGCAATCGCAGCCCTCGGCCTCACGGCGGACGACGTCGAGGACCTGGTCGACAAGTTCGGCACCCTCAGTGTAGTGACCCTTGGCCCAGTTGTTTCCAGCACCGGACTGACCGAAAACGAAGTTGTCGGGACGGAAGAGCTGACCGAAGGGACCAGCACGGACGGCGTCCATGGTACCAGGCTCAAGATCGACGAGGACGGCTCGGGGAACATACTTGTTGCCAGAGGCCTAGTTGTG--TGAGCTTGG---GAATTCTTGACATTGACTGTTAATGCATACCTCGTTGAAGTAGACACTCATGCGCTCGAGCTGGAGCTCGGAGGTACCGTTGTAGACACCATTGCTGTCGAGGCCGTGCTCGCCAGAGATGGTCTGCCAGAAA
>318_BT
AGAGTGGGTGATCTGGAAACCCTGGAGGCAATCGCAGCCCTCGGCCTCACGGCGGACGACGTCGAGGACCTGGTCGACAAGTTCGGCACCCTCAGTGTAGTGACCCTTGGCCCAGTTGTTTCCAGCACCGGACTGACCGAAAACGAAGTTGTCGGGACGGAAGAGCTGACCGAAGGGACCAGCACGGACGGCGTCCATGGTACCAGGCTCAAGATCGACGAGGACGGCTCGGGGAACATACTTGTTGCCAGAGGCCTAGTTGTG--TGAGCTTGG---GAATTCTTGACATTGACTGTTAATGCATACCTCGTTGAAGTAGACACTCATGCGCTCGAGCTGGAGCTCGGAGGTACCGTTGTAGACACCATTGCTGTCGAGGCCGTGCTCGCCAGAGATGGTCTGCCAGAAA
>317_BT
AGAGTGGGTGATCTGGAAACCCTGGAGGCAATCGCAGCCCTCGGCCTCACGGCGGACGACGTCGAGGACCTGGTCGACAAGTTCGGCACCCTCAGTGTAGTGACCCTTGGCCCAGTTGTTTCCAGCACCGGACTGGCCGAAAACGAAGTTGTCGGGACGGAAGAGCTGACCGAAGGGACCAGCACGGACGGCGTCCATGGTACCAGGCTCAAGATCGACGAGGACGGCTCGGGGAACATACTTGTTGCCAGAGGCCTAGTTGTG--TGAGCTTGG---GAATTCTTGACATTGACTGTTAATGCATACCTCGTTGAAGTAGACACTCATGCGCTCGAGCTGGAGCTCGGAGGTACCGTTGTAGACACCATTGCTGTCGAGGCCGTGCTCGCCAGAGATGGTCTGCCAGAAA
>316_BT
AGAGTGGGTGATCTGGAAACCCTGGAGGCAATCGCAGCCCTCGGCCTCACGGCGGACGACGTCGAGGACCTGGTCGACAAGTTCGGCACCCTCAGTGTAGTGACCCTTGGCCCAGTTGTTTCCAGCACCGGACTGGCCGAAAACGAAGTTGTCGGGACGGAAGAGCTGACCGAAGGGACCAGCACGGACGGCGTCCATGGTACCAGGCTCAAGATCGACGAGGACGGCTCGGGGAACATACTTGTTGCCAGAGGCCTAGTTGTG--TGAGCTTGG---GAATTCTTGACATTGACTGTTAATGCATACCTCGTTGAAGTAGACACTCATGCGCTCGAGCTGGAGCTCGGAGGTACCGTTGTAGACACCATTGCTGTCGAGGCCGTGCTCGCCAGAGATGGTCTGCCAGAAA
>315_BT
AGAGTGGGTGATCTGGAAACCCTGGAGGCAATCGCAGCCCTCGGCCTCACGGCGGACGACGTCGAGGACCTGGTCGACAAGTTCGGCACCCTCAGTGTAGTGACCCTTGGCCCAGTTGTTTCCAGCACCGGACTGGCCGAAAACGAAGTTGTCGGGACGGAAGAGCTGACCGAAGGGACCAGCACGGACGGCGTCCATGGTACCAGGCTCAAGATCGACGAGGACGGCTCGGGGAACATACTTGTTGCCAGAGGCCTAGTTGTG--TGAGCTTGG---GAATTCTTGACATTGACTGTTAATGCATACCTCGTTGAAGTAGACACTCATGCGCTCGAGCTGGAGCTCGGAGGTACCGTTGTAGACACCATTGCTGTCGAGGCCGTGCTCGCCAGAGATGGTCTGCCAGAAA
>314_BT
AGAGTGGGTGATCTGGAAACCCTGGAGGCAATCGCAGCCCTCGGCCTCACGGCGGACGACGTCGAGGACCTGGTCGACAAGTTCGGCACCCTCAGTGTAGTGACCCTTGGCCCAGTTGTTTCCAGCACCGGACTGGCCGAAAACGAAGTTGTCGGGACGGAAGAGCTGACCGAAGGGACCAGCACGGACGGCGTCCATGGTACCAGGCTCAAGATCGACGAGGACGGCTCGGGGAACATACTTGTTGCCAGAGGCCTAGTTGTG--TGAGCTTGG---GAATTCTTGACATTGACTGTTAATGCATACCTCGTTGAAGTAGACACTCATGCGCTCGAGCTGGAGCTCGGAGGTACCGTTGTAGACACCATTGCTGTCGAGGCCGTGCTCGCCAGAGATGGTCTGCCAGAAA
>313_BT
AGAGTGGGTGATCTGGAAACCCTGGAGGCAATCGCAGCCCTCGGCCTCACGGCGGACGACGTCGAGGACCTGGTCGACAAGTTCGGCACCCTCAGTGTAGTGACCCTTGGCCCAGTTGTTTCCAGCACCGGACTGGCCGAAAACGAAGTTGTCGGGACGGAAGAGCTGACCGAAGGGACCAGCACGGACGGCGTCCATGGTACCAGGCTCAAGATCGACGAGGACGGCTCGGGGAACATACTTGTTGCCAGAGGCCTAGTTGTG--TGAGCTTGG---GAATTCTTGACATTGACTGTTAATGCATACCTCGTTGAAGTAGACACTCATGCGCTCGAGCTGGAGCTCGGAGGTACCGTTGTAGACACCATTGCTGTCGAGGCCGTGCTCGCCAGAGATGGTCTGCCAGAAA
>312_BT
AGAGTGGGTGATCTGGAAACCCTGGAGGCAATCGCAGCCCTCGGCCTCACGGCGGACGACGTCGAGGACCTGGTCGACAAGTTCGGCACCCTCAGTGTAGTGACCCTTGGCCCAGTTGTTTCCAGCACCGGACTGACCGAAAACGAAGTTGTCGGGACGGAAGAGCTGACCGAAGGGACCAGCACGGACGGCGTCCATGGTACCAGGCTCAAGATCGACGAGGACGGCTCGGGGAACATACTTGTTGCCAGAGGCCTAGTTGTG--TGAGCTTGG---GAATTCTTGACATTGACTGTTAATGCATACCTCGTTGAAGTAGACACTCATGCGCTCGAGCTGGAGCTCGGAGGTACCGTTGTAGACACCATTGCTGTCGAGGCCGTGCTCGCCAGAGATGGTCTGCCAGAAA
>311_BT
AGAGTGGGTGATCTGGAAACCCTGGAGGCAATCGCAGCCCTCGGCCTCACGGCGGACGACGTCGAGGACCTGGTCGACAAGTTCGGCACCCTCAGTGTAGTGACCCTTGGCCCAGTTGTTTCCAGCACCGGACTGGCCGAAAACGAAGTTGTCGGGACGGAAGAGCTGACCGAAGGGACCAGCACGGACGGCGTCCATGGTACCAGGCTCAAGATCGACGAGGACGGCTCGGGGAACATACTTGTTGCCAGAGGCCTAGTTGTG--TGAGCTTGG---GAATTCTTGACATTGACTGTTAATGCATACCTCGTTGAAGTAGACACTCATGCGCTCGAGCTGGAGCTCGGAGGTACCGTTGTAGACACCATTGCTGTCGAGGCCGTGCTCGCCAGAGATGGTCTGCCAGAAA
>310_BT
AGAGTGGGTGATCTGGAAACCCTGGAGGCAATCGCAGCCCTCGGCCTCACGGCGGACGACGTCGAGGACCTGGTCGACAAGTTCGGCACCCTCAGTGTAGTGACCCTTGGCCCAGTTGTTTCCAGCACCGGACTGACCGAAAACGAAGTTGTCGGGACGGAAGAGCTGACCGAAGGGACCAGCACGGACGGCGTCCATGGTACCAGGCTCAAGATCGACGAGGACGGCTCGGGGAACATACTTGTTGCCAGAGGCCTAGTTGTG--TGAGCTTGG---GAATTCTTGACATTGACTGTTAATGCATACCTCGTTGAAGTAGACACTCATGCGCTCGAGCTGGAGCTCGGAGGTACCGTTGTAGACACCATTGCTGTCGAGGCCGTGCTCGCCAGAGATGGTCTGCCAGAAA
>309_BT
AGAGTGGGTGATCTGGAAACCCTGGAGGCAATCGCAGCCCTCGGCCTCACGGCGGACGACGTCGAGGACCTGGTCGACAAGTTCGGCACCCTCAGTGTAGTGACCCTTGGCCCAGTTGTTTCCAGCACCGGACTGGCCGAAAACGAAGTTGTCGGGACGGAAGAGCTGACCGAAGGGACCAGCACGGACGGCGTCCATGGTACCAGGCTCAAGATCGACGAGGACGGCTCGGGGAACATACTTGTTGCCAGAGGCCTAGTTGTG--TGAGCTTGG---GAATTCTTGACATTGACTGTTAATGCATACCTCGTTGAAGTAGACACTCATGCGCTCGAGCTGGAGCTCGGAGGTACCGTTGTAGACACCATTGCTGTCGAGGCCGTGCTCGCCAGAGATGGTCTGCCAGAAA
>308_BT
AGAGTGGGTGATCTGGAAACCCTGGAGGCAATCGCAGCCCTCGGCCTCACGGCGGACGACGTCGAGGACCTGGTCGACAAGTTCGGCACCCTCAGTGTAGTGACCCTTGGCCCAGTTGTTTCCAGCACCGGACTGGCCGAAAACGAAGTTGTCGGGACGGAAGAGCTGACCGAAGGGACCAGCACGGACGGCGTCCATGGTACCAGGCTCAAGATCGACGAGGACGGCTCGGGGAACATACTTGTTGCCAGAGGCCTAGTTGTG--TGAGCTTGG---GAATTCTTGACATTGACTGTTAATGCATACCTCGTTGAAGTAGACACTCATGCGCTCGAGCTGGAGCTCGGAGGTACCGTTGTAGACACCATTGCTGTCGAGGCCGTGCTCGCCAGAGATGGTCTGCCAGAAA
>307_BT
AGAGTGGGTGATCTGGAAACCCTGGAGGCAATCGCAGCCCTCGGCCTCACGGCGGACGACGTCGAGGACCTGGTCGACAAGTTCGGCACCCTCAGTGTAGTGACCCTTGGCCCAGTTGTTTCCAGCACCGGACTGGCCGAAAACGAAGTTGTCGGGACGGAAGAGCTGACCGAAGGGACCAGCACGGACGGCGTCCATGGTACCAGGCTCAAGATCGACGAGGACGGCTCGGGGAACATACTTGTTGCCAGAGGCCTAGTTGTG--TGAGCTTGG---GAATTCTTGACATTGACTGTTAATGCATACCTCGTTGAAGTAGACACTCATGCGCTCGAGCTGGAGCTCGGAGGTACCGTTGTAGACACCATTGCTGTCGAGGCCGTGCTCGCCAGAGATGGTCTGCCAGAAA
>306_BT
AGAGTGGGTGATCTGGAAACCCTGGAGGCAATCGCAGCCCTCGGCCTCACGGCGGACGACGTCGAGGACCTGGTCGACAAGTTCGGCACCCTCAGTGTAGTGACCCTTGGCCCAGTTGTTTCCAGCACCGGACTGGCCGAAAACGAAGTTGTCGGGACGGAAGAGCTGACCGAAGGGACCAGCACGGACGGCGTCCATGGTACCAGGCTCAAGATCGACGAGGACGGCTCGGGGAACATACTTGTTGCCAGAGGCCTAGTTGTG--TGAGCTTGG---GAATTCTTGACATTGACTGTTAATGCATACCTCGTTGAAGTAGACACTCATGCGCTCGAGCTGGAGCTCGGAGGTACCGTTGTAGACACCATTGCTGTCGAGGCCGTGCTCGCCAGAGATGGTCTGCCAGAAA
>305_BT
AGAGTGGGTGATCTGGAAACCCTGGAGGCAATCGCAGCCCTCGGCCTCACGGCGGACGACGTCGAGGACCTGGTCGACAAGTTCGGCACCCTCAGTGTAGTGACCCTTGGCCCAGTTGTTTCCAGCACCGGACTGGCCGAAAACGAAGTTGTCGGGACGGAAGAGCTGACCGAAGGGACCAGCACGGACGGCGTCCATGGTACCAGGCTCAAGATCGACGAGGACGGCTCGGGGAACATACTTGTTGCCAGAGGCCTAGTTGTG--TGAGCTTGG---GAATTCTTGACATTGACTGTTAATGCATACCTCGTTGAAGTAGACACTCATGCGCTCGAGCTGGAGCTCGGAGGTACCGTTGTAGACACCATTGCTGTCGAGGCCGTGCTCGCCAGAGATGGTCTGCCAGAAA
>304_BT
AGAGTGGGTGATCTGGAAACCCTGGAGGCAATCGCAGCCCTCGGCCTCACGGCGGACGACGTCGAGGACCTGGTCGACAAGTTCGGCACCCTCAGTGTAGTGACCCTTGGCCCAGTTGTTTCCAGCACCGGACTGACCGAAAACGAAGTTGTCGGGACGGAAGAGCTGACCGAAGGGACCAGCACGGACGGCGTCCATGGTACCAGGCTCAAGATCGACGAGGACGGCTCGGGGAACATACTTGTTGCCAGAGGCCTAGTTGTG--TGAGCTTGG---GAATTCTTGACATTGACTGTTAATGCATACCTCGTTGAAGTAGACACTCATGCGCTCGAGCTGGAGCTCGGAGGTACCGTTGTAGACACCATTGCTGTCGAGGCCGTGCTCGCCAGAGATGGTCTGCCAGAAA
>303_BT
AGAGTGGGTGATCTGGAAACCCTGGAGGCAATCGCAGCCCTCGGCCTCACGGCGGACGACGTCGAGGACCTGGTCGACAAGTTCGGCACCCTCAGTGTAGTGACCCTTGGCCCAGTTGTTTCCAGCACCGGACTGACCGAAAACGAAGTTGTCGGGACGGAAGAGCTGACCGAAGGGACCAGCACGGACGGCGTCCATGGTACCAGGCTCAAGATCGACGAGGACGGCTCGGGGAACATACTTGTTGCCAGAGGCCTAGTTGTG--TGAGCTTGG---GAATTCTTGACATTGACTGTTAATGCATACCTCGTTGAAGTAGACACTCATGCGCTCGAGCTGGAGCTCGGAGGTACCGTTGTAGACACCATTGCTGTCGAGGCCGTGCTCGCCAGAGATGGTCTGCCAGAAA
>302_BT
AGAGTGGGTGATCTGGAAACCCTGGAGGCAATCGCAGCCCTCGGCCTCACGGCGGACGACGTCGAGGACCTGGTCGACAAGTTCGGCACCCTCAGTGTAGTGACCCTTGGCCCAGTTGTTTCCAGCACCGGACTGGCCGAAAACGAAGTTGTCGGGACGGAAGAGCTGACCGAAGGGACCAGCACGGACGGCGTCCATGGTACCAGGCTCAAGATCGACGAGGACGGCTCGGGGAACATACTTGTTGCCAGAGGCCTAGTTGTG--TGAGCTTGG---GAATTCTTGACATTGACTGTTAATGCATACCTCGTTGAAGTAGACACTCATGCGCTCGAGCTGGAGCTCGGAGGTACCGTTGTAGACACCATTGCTGTCGAGGCCGTGCTCGCCAGAGATGGTCTGCCAGAAA
>301_BT
AGAGTGGGTGATCTGGAAACCCTGGAGGCAATCGCAGCCCTCGGCCTCACGGCGGACGACGTCGAGGACCTGGTCGACAAGTTCGGCACCCTCAGTGTAGTGACCCTTGGCCCAGTTGTTTCCAGCACCGGACTGGCCGAAAACGAAGTTGTCGGGACGGAAGAGCTGACCGAAGGGACCAGCACGGACGGCGTCCATGGTACCAGGCTCAAGATCGACGAGGACGGCTCGGGGAACATACTTGTTGCCAGAGGCCTAGTTGTG--TGAGCTTGG---GAATTCTTGACATTGACTGTTAATGCATACCTCGTTGAAGTAGACACTCATGCGCTCGAGCTGGAGCTCGGAGGTACCGTTGTAGACACCATTGCTGTCGAGGCCGTGCTCGCCAGAGATGGTCTGCCAGAAA
>300_BT
AGAGTGGGTGATCTGGAAACCCTGGAGGCAATCGCAGCCCTCGGCCTCACGGCGGACGACGTCGAGGACCTGGTCGACAAGTTCGGCACCCTCAGTGTAGTGACCCTTGGCCCAGTTGTTTCCAGCACCGGACTGGCCGAAAACGAAGTTGTCGGGACGGAAGAGCTGACCGAAGGGACCAGCACGGACGGCGTCCATGGTACCAGGCTCAAGATCGACGAGGACGGCTCGGGGAACATACTTGTTGCCAGAGGCCTAGTTGTG--TGAGCTTGG---GAATTCTTGACATTGACTGTTAATGCATACCTCGTTGAAGTAGACACTCATGCGCTCGAGCTGGAGCTCGGAGGTACCGTTGTAGACACCATTGCTGTCGAGGCCGTGCTCGCCAGAGATGGTCTGCCAGAAA
>354_BT
AGAGTGGGTGATCTGGAAACCCTGGAGGCAATCGCAGCCCTCGGCCTCACGGCGGACGACGTCGAGGACCTGGTCGACAAGTTCGGCACCCTCAGTGTAGTGACCCTTGGCCCAGTTGTTTCCAGCACCGGACTGACCGAAAACGAAGTTGTCGGGACGGAAGAGCTGACCGAAGGGACCAGCACGGACGGCGTCCATGGTACCAGGCTCAAGATCGACGAGGACGGCTCGGGGAACATACTTGTTGCCAGAGGCCTAGTTGTG--TGAGCTTGG---GAATTCTTGACATTGACTGTTAATGCATACCTCGTTGAAGTAGACACTCATGCGCTCGAGCTGGAGCTCGGAGGTACCGTTGTAGACACCATTGCTGTCGAGGCCGTGCTCGCCAGAGATGGTCTGCCAGAAA
>353_BT
AGAGTGGGTGATCTGGAAACCCTGGAGGCAATCGCAGCCCTCGGCCTCACGGCGGACGACGTCGAGGACCTGGTCGACAAGTTCGGCACCCTCAGTGTAGTGACCCTTGGCCCAGTTGTTTCCAGCACCGGACTGGCCGAAAACGAAGTTGTCGGGACGGAAGAGCTGACCGAAGGGACCAGCACGGACGGCGTCCATGGTACCAGGCTCAAGATCGACGAGGACGGCTCGGGGAACATACTTGTTGCCAGAGGCCTAGTTGTG--TGAGCTTGG---GAATTCTTGACATTGACTGTTAATGCATACCTCGTTGAAGTAGACACTCATGCGCTCGAGCTGGAGCTCGGAGGTACCGTTGTAGACACCATTGCTGTCGAGGCCGTGCTCGCCAGAGATGGTCTGCCAGAAA
>352_BT
AGAGTGGGTGATCTGGAAACCCTGGAGGCAATCGCAGCCCTCGGCCTCACGGCGGACGACGTCGAGGACCTGGTCGACAAGTTCGGCACCCTCAGTGTAGTGACCCTTGGCCCAGTTGTTTCCAGCACCGGACTGGCCGAAAACGAAGTTGTCGGGACGGAAGAGCTGACCGAAGGGACCAGCACGGACGGCGTCCATGGTACCAGGCTCAAGATCGACGAGGACGGCTCGGGGAACATACTTGTTGCCAGAGGCCTAGTTGTG--TGAGCTTGG---GAATTCTTGACATTGACTGTTAATGCATACCTCGTTGAAGTAGACACTCATGCGCTCGAGCTGGAGCTCGGAGGTACCGTTGTAGACACCATTGCTGTCGAGGCCGTGCTCGCCAGAGATGGTCTGCCAGAAA
>351_BT
AGAGTGGGTGATCTGGAAACCCTGGAGGCAATCGCAGCCCTCGGCCTCACGGCGGACGACGTCGAGGACCTGGTCGACAAGTTCGGCACCCTCAGTGTAGTGACCCTTGGCCCAGTTGTTTCCAGCACCGGACTGGCCGAAAACGAAGTTGTCGGGACGGAAGAGCTGACCGAAGGGACCAGCACGGACGGCGTCCATGGTACCAGGCTCAAGATCGACGAGGACGGCTCGGGGAACATACTTGTTGCCAGAGGCCTAGTTGTG--TGAGCTTGG---GAATTCTTGACATTGACTGTTAATGCATACCTCGTTGAAGTAGACACTCATGCGCTCGAGCTGGAGCTCGGAGGTACCGTTGTAGACACCATTGCTGTCGAGGCCGTGCTCGCCAGAGATGGTCTGCCAGAAA
>350_BT
AGAGTGGGTGATCTGGAAACCCTGGAGGCAATCGCAGCCCTCGGCCTCACGGCGGACGACGTCGAGGACCTGGTCGACAAGTTCGGCACCCTCAGTGTAGTGACCCTTGGCCCAGTTGTTTCCAGCACCGGACTGACCGAAAACGAAGTTGTCGGGACGGAAGAGCTGACCGAAGGGACCAGCACGGACGGCGTCCATGGTACCAGGCTCAAGATCGACGAGGACGGCTCGGGGAACATACTTGTTGCCAGAGGCCTAGTTGTG--TGAGCTTGG---GAATTCTTGACATTGACTGTTAATGCATACCTCGTTGAAGTAGACACTCATGCGCTCGAGCTGGAGCTCGGAGGTACCGTTGTAGACACCATTGCTGTCGAGGCCGTGCTCGCCAGAGATGGTCTGCCAGAAA
>349_BT
AGAGTGGGTGATCTGGAAACCCTGGAGGCAATCGCAGCCCTCGGCCTCACGGCGGACGACGTCGAGGACCTGGTCGACAAGTTCGGCACCCTCAGTGTAGTGACCCTTGGCCCAGTTGTTTCCAGCACCGGACTGACCGAAAACGAAGTTGTCGGGACGGAAGAGCTGACCGAAGGGACCAGCACGGACGGCGTCCATGGTACCAGGCTCAAGATCGACGAGGACGGCTCGGGGAACATACTTGTTGCCAGAGGCCTAGTTGTG--TGAGCTTGG---GAATTCTTGACATTGACTGTTAATGCATACCTCGTTGAAGTAGACACTCATGCGCTCGAGCTGGAGCTCGGAGGTACCGTTGTAGACACCATTGCTGTCGAGGCCGTGCTCGCCAGAGATGGTCTGCCAGAAA
>348_BT
AGAGTGGGTGATCTGGAAACCCTGGAGGCAATCGCAGCCCTCGGCCTCACGGCGGACGACGTCGAGGACCTGGTCGACAAGTTCGGCACCCTCAGTGTAGTGACCCTTGGCCCAGTTGTTTCCAGCACCGGACTGGCCGAAAACGAAGTTGTCGGGACGGAAGAGCTGACCGAAGGGACCAGCACGGACGGCGTCCATGGTACCAGGCTCAAGATCGACGAGGACGGCTCGGGGAACATACTTGTTGCCAGAGGCCTAGTTGTG--TGAGCTTGG---GAATTCTTGACATTGACTGTTAATGCATACCTCGTTGAAGTAGACACTCATGCGCTCGAGCTGGAGCTCGGAGGTACCGTTGTAGACACCATTGCTGTCGAGGCCGTGCTCGCCAGAGATGGTCTGCCAGAAA
>347_BT
AGAGTGGGTGATCTGGAAACCCTGGAGGCAATCGCAGCCCTCGGCCTCACGGCGGACGACGTCGAGGACCTGGTCGACAAGTTCGGCACCCTCAGTGTAGTGACCCTTGGCCCAGTTGTTTCCAGCACCGGACTGACCGAAAACGAAGTTGTCGGGACGGAAGAGCTGACCGAAGGGACCAGCACGGACGGCGTCCATGGTACCAGGCTCAAGATCGACGAGGACGGCTCGGGGAACGTACTTGTTGCCAGAGGCCTAGTTGTG--TGAGCTTGG---GAATTCTTGACATTGACTGTTAATGCATACCTCGTTGAAGTAGACACTCATGCGCTCGAGCTGGAGCTCGGAGGTACCGTTGTAGACACCATTGCTGTCGAGGCCGTGCTCGCCAGAGATGGTCTGCCAGAAA
>346_BT
AGAGTGGGTGATCTGGAAACCCTGGAGGCAATCGCAGCCCTCGGCCTCACGGCGGACGACGTCGAGGACCTGGTCGACAAGTTCGGCACCCTCAGTGTAGTGACCCTTGGCCCAGTTGTTTCCAGCACCGGACTGACCGAAAACGAAGTTGTCGGGACGGAAGAGCTGACCGAAGGGACCAGCACGGACGGCGTCCATGGTACCAGGCTCAAGATCGACGAGGACGGCTCGGGGAACATACTTGTTGCCAGAGGCCTAGTTGTG--TGAGCTTGG---GAATTCTTGACATTGACTGTTAATGCATACCTCGTTGAAGTAGACACTCATGCGCTCGAGCTGGAGCTCGGAGGTACCGTTGTAGACACCATTGCTGTCGAGGCCGTGCTCGCCAGAGATGGTCTGCCAGAAA
>345_BT
AGAGTGGGTGATCTGGAAACCCTGGAGGCAATCGCAGCCCTCGGCCTCACGGCGGACGACGTCGAGGACCTGGTCGACAAGTTCGGCACCCTCAGTGTAGTGACCCTTGGCCCAGTTGTTTCCAGCACCGGACTGGCCGAAAACGAAGTTGTCGGGACGGAAGAGCTGACCGAAGGGACCAGCACGGACGGCGTCCATGGTACCAGGCTCAAGATCGACGAGGACGGCTCGGGGAACATACTTGTTGCCAGAGGCCTAGTTGTG--TGAGCTTGG---GAATTCTTGACATTGACTGTTAATGCATACCTCGTTGAAGTAGACACTCATGCGCTCGAGCTGGAGCTCGGAGGTACCGTTGTAGACACCATTGCTGTCGAGGCCGTGCTCGCCAGAGATGGTCTGCCAGAAA
>344_BT
AGAGTGGGTGATCTGGAAACCCTGGAGGCAATCGCAGCCCTCGGCCTCACGGCGGACGACGTCGAGGACCTGGTCGACAAGTTCGGCACCCTCAGTGTAGTGACCCTTGGCCCAGTTGTTTCCAGCACCGGACTGGCCGAAAACGAAGTTGTCGGGACGGAAGAGCTGACCGAAGGGACCAGCACGGACGGCGTCCATGGTACCAGGCTCAAGATCGACGAGGACGGCTCGGGGAACATACTTGTTGCCAGAGGCCTAGTTGTG--TGAGCTTGG---GAATTCTTGACATTGACTGTTAATGCATACCTCGTTGAAGTAGACACTCATGCGCTCGAGCTGGAGCTCGGAGGTACCGTTGTAGACACCATTGCTGTCGAGGCCGTGCTCGCCAGAGATGGTCTGCCAGAAA
>343_BT
AGAGTGGGTGATCTGGAAACCCTGGAGGCAATCGCAGCCCTCGGCCTCACGGCGGACGACGTCGAGGACCTGGTCGACAAGTTCGGCACCCTCAGTGTAGTGACCCTTGGCCCAGTTGTTTCCAGCACCGGACTGACCGAAAACGAAGTTGTCGGGACGGAAGAGCTGACCGAAGGGACCAGCACGGACGGCGTCCATGGTACCAGGCTCAAGATCGACGAGGACGGCTCGGGGAACATACTTGTTGCCAGAGGCCTAGTTGTG--TGAGCTTGG---GAATTCTTGACATTGACTGTTAATGCATACCTCGTTGAAGTAGACACTCATGCGCTCGAGCTGGAGCTCGGAGGTACCGTTGTAGACACCATTGCTGTCGAGGCCGTGCTCGCCAGAGATGGTCTGCCAGAAA
>342_BT
AGAGTGGGTGATCTGGAAACCCTGGAGGCAATCGCAGCCCTCGGCCTCACGGCGGACGACGTCGAGGACCTGGTCGACAAGTTCGGCACCCTCAGTGTAGTGACCCTTGGCCCAGTTGTTTCCAGCACCGGACTGACCGAAAACGAAGTTGTCGGGACGGAAGAGCTGACCGAAGGGACCAGCACGGACGGCGTCCATGGTACCAGGCTCAAGATCGACGAGGACGGCTCGGGGAACATACTTGTTGCCAGAGGCCTAGTTGTG--TGAGCTTGG---GAATTCTTGACATTGACTGTTAATGCATACCTCGTTGAAGTAGACACTCATGCGCTCGAGCTGGAGCTCGGAGGTACCGTTGTAGACACCATTGCTGTCGAGGCCGTGCTCGCCAGAGATGGTCTGCCAGAAA
>341_BT
AGAGTGGGTGATCTGGAAACCCTGGAGGCAATCGCAGCCCTCGGCCTCACGGCGGACGACGTCGAGGACCTGGTCGACAAGTTCGGCACCCTCAGTGTAGTGACCCTTGGCCCAGTTGTTTCCAGCACCGGACTGACCGAAAACGAAGTTGTCGGGACGGAAGAGCTGACCGAAGGGACCAGCACGGACGGCGTCCATGGTACCAGGCTCAAGATCGACGAGGACGGCTCGGGGAACATACTTGTTGCCAGAGGCCTAGTTGTG--TGAGCTTGG---GAATTCTTGACATTGACTGTTAATGCATACCTCGTTGAAGTAGACACTCATGCGCTCGAGCTGGAGCTCGGAGGTACCGTTGTAGACACCATTGCTGTCGAGGCCGTGCTCGCCAGAGATGGTCTGCCAGAAA
>390_BT
AGAGTGGGTGATCTGGAAACCCTGGAGGCAATCGCAGCCCTCGGCCTCACGGCGGACGACGTCGAGGACCTGGTCGACAAGTTCGGCACCCTCAGTGTAGTGACCCTTGGCCCAGTTGTTTCCAGCACCGGACTGGCCGAAAACGAAGTTGTCGGGACGGAAGAGCTGACCGAAGGGACCAGCACGGACGGCGTCCATGGTACCAGGCTCAAGATCGACGAGGACGGCTCGGGGAACATACTTGTTGCCAGAGGCCTAGTTGTG--TGAGCTTGG---GAATTCTTGACATTGACTGTTAATGCATACCTCGTTGAAGTAGACACTCATGCGCTCGAGCTGGAGCTCGGAGGTACCGTTGTAGACACCATTGCTGTCGAGGCCGTGCTCGCCAGAGATGGTCTGCCAGAAA
>389_BT
AGAGTGGGTGATCTGGAAACCCTGGAGGCAATCGCAGCCCTCGGCCTCACGGCGGACGACGTCGAGGACCTGGTCGACAAGTTCGGCACCCTCAGTGTAGTGACCCTTGGCCCAGTTGTTTCCAGCACCGGACTGACCGAAAACGAAGTTGTCGGGACGGAAGAGCTGACCGAAGGGACCAGCACGGACGGCGTCCATGGTACCAGGCTCAAGATCGACGAGGACGGCTCGGGGAACATACTTGTTGCCAGAGGCCTAGTTGTG--TGAGCTTGG---GAATTCTTGACATTGACTGTTAATGCATACCTCGTTGAAGTAGACACTCATGCGCTCGAGCTGGAGCTCGGAGGTACCGTTGTAGACACCATTGCTGTCGAGGCCGTGCTCGCCAGAGATGGTCTGCCAGAAA
>388_BT
AGAGTGGGTGATCTGGAAACCCTGGAGGCAATCGCAGCCCTCGGCCTCACGGCGGACGACGTCGAGGACCTGGTCGACAAGTTCGGCACCCTCAGTGTAGTGACCCTTGGCCCAGTTGTTTCCAGCACCGGACTGGCCGAAAACGAAGTTGTCGGGACGGAAGAGCTGACCGAAGGGACCAGCACGGACGGCGTCCATGGTACCAGGCTCAAGATCGACGAGGACGGCTCGGGGAACATACTTGTTGCCAGAGGCCTAGTTGTG--TGAGCTTGG---GAATTCTTGACATTGACTGTTAATGCATACCTCGTTGAAGTAGACACTCATGCGCTCGAGCTGGAGCTCGGAGGTACCGTTGTAGACACCATTGCTGTCGAGGCCGTGCTCGCCAGAGATGGTCTGCCAGAAA
>387_BT
AGAGTGGGTGATCTGGAAACCCTGGAGGCAATCGCAGCCCTCGGCCTCACGGCGGACGACGTCGAGGACCTGGTCGACAAGTTCGGCACCCTCAGTGTAGTGACCCTTGGCCCAGTTGTTTCCAGCACCGGACTGGCCGAAAACGAAGTTGTCGGGACGGAAGAGCTGACCGAAGGGACCAGCACGGACGGCGTCCATGGTACCAGGCTCAAGATCGACGAGGACGGCTCGGGGAACATACTTGTTGCCAGAGGCCTAGTTGTG--TGAGCTTGG---GAATTCTTGACATTGACTGTTAATGCATACCTCGTTGAAGTAGACACTCATGCGCTCGAGCTGGAGCTCGGAGGTACCGTTGTAGACACCATTGCTGTCGAGGCCGTGCTCGCCAGAGATGGTCTGCCAGAAA
>386_BT
AGAGTGGGTGATCTGGAAACCCTGGAGGCAATCGCAGCCCTCGGCCTCACGGCGGACGACGTCGAGGACCTGGTCGACAAGTTCGGCACCCTCAGTGTAGTGACCCTTGGCCCAGTTGTTTCCAGCACCGGACTGACCGAAAACGAAGTTGTCGGGACGGAAGAGCTGACCGAAGGGACCAGCACGGACGGCGTCCATGGTACCAGGCTCAAGATCGACGAGGACGGCTCGGGGAACATACTTGTTGCCAGAGGCCTAGTTGTG--TGAGCTTGG---GAATTCTTGACATTGACTGTTAATGCATACCTCGTTGAAGTAGACACTCATGCGCTCGAGCTGGAGCTCGGAGGTACCGTTGTAGACACCATTGCTGTCGAGGCCGTGCTCGCCAGAGATGGTCTGCCAGAAA
>385_BT
AGAGTGGGTGATCTGGAAACCCTGGAGGCAATCGCAGCCCTCGGCCTCACGGCGGACGACGTCGAGGACCTGGTCGACAAGTTCGGCACCCTCAGTGTAGTGACCCTTGGCCCAGTTGTTTCCAGCACCGGACTGGCCGAAAACGAAGTTGTCGGGACGGAAGAGCTGACCGAAGGGACCAGCACGGACGGCGTCCATGGTACCAGGCTCAAGATCGACGAGGACGGCTCGGGGAACATACTTGTTGCCAGAGGCCTAGTTGTG--TGAGCTTGG---GAATTCTTGACATTGACTGTTAATGCATACCTCGTTGAAGTAGACACTCATGCGCTCGAGCTGGAGCTCGGAGGTACCGTTGTAGACACCATTGCTGTCGAGGCCGTGCTCGCCAGAGATGGTCTGCCAGAAA
>384_BT
AGAGTGGGTGATCTGGAAACCCTGGAGGCAATCGCAGCCCTCGGCCTCACGGCGGACGACGTCGAGGACCTGGTCGACAAGTTCGGCACCCTCAGTGTAGTGACCCTTGGCCCAGTTGTTTCCAGCACCGGACTGACCGAAAACGAAGTTGTCGGGACGGAAGAGCTGACCGAAGGGACCAGCACGGACGGCGTCCATGGTACCAGGCTCAAGATCGACGAGGACGGCTCGGGGAACATACTTGTTGCCAGAGGCCTAGTTGTG--TGAGCTTGG---GAATTCTTGACATTGACTGTTAATGCATACCTCGTTGAAGTAGACACTCATGCGCTCGAGCTGGAGCTCGGAGGTACCGTTGTAGACACCATTGCTGTCGAGGCCGTGCTCGCCAGAGATGGTCTGCCAGAAA
>383_BT
AGAGTGGGTGATCTGGAAACCCTGGAGGCAATCGCAGCCCTCGGCCTCACGGCGGACGACGTCGAGGACCTGGTCGACAAGTTCGGCACCCTCAGTGTAGTGACCCTTGGCCCAGTTGTTTCCAGCACCGGACTGACCGAAAACGAAGTTGTCGGGACGGAAGAGCTGACCGAAGGGACCAGCACGGACGGCGTCCATGGTACCAGGCTCAAGATCGACGAGGACGGCTCGGGGAACATACTTGTTGCCAGAGGCCTAGTTGTG--TGAGCTTGG---GAATTCTTGACATTGACTGTTAATGCATACCTCGTTGAAGTAGACACTCATGCGCTCGAGCTGGAGCTCGGAGGTACCGTTGTAGACACCATTGCTGTCGAGGCCGTGCTCGCCAGAGATGGTCTGCCAGAAA
>382_BT
AGAGTGGGTGATCTGGAAACCCTGGAGGCAATCGCAGCCCTCGGCCTCACGGCGGACGACGTCGAGGACCTGGTCGACAAGTTCGGCACCCTCAGTGTAGTGACCCTTGGCCCAGTTGTTTCCAGCACCGGACTGGCCGAAAACGAAGTTGTCGGGACGGAAGAGCTGACCGAAGGGACCAGCACGGACGGCGTCCATGGTACCAGGCTCAAGATCGACGAGGACGGCTCGGGGAACATACTTGTTGCCAGAGGCCTAGTTGTG--TGAGCTTGG---GAATTCTTGACATTGACTGTTAATGCATACCTCGTTGAAGTAGACACTCATGCGCTCGAGCTGGAGCTCGGAGGTACCGTTGTAGACACCATTGCTGTCGAGGCCGTGCTCGCCAGAGATGGTCTGCCAGAAA
>381_BT
AGAGTGGGTGATCTGGAAACCCTGGAGGCAATCGCAGCCCTCGGCCTCACGGCGGACGACGTCGAGGACCTGGTCGACAAGTTCGGCACCCTCAGTGTAGTGACCCTTGGCCCAGTTGTTTCCAGCACCGGACTGACCGAAAACGAAGTTGTCGGGACGGAAGAGCTGACCGAAGGGACCAGCACGGACGGCGTCCATGGTACCAGGCTCAAGATCGACGAGGACGGCTCGGGGAACATACTTGTTGCCAGAGGCCTAGTTGTG--TGAGCTTGG---GAATTCTTGACATTGACTGTTAATGCATACCTCGTTGAAGTAGACACTCATGCGCTCGAGCTGGAGCTCGGAGGTACCGTTGTAGACACCATTGCTGTCGAGGCCGTGCTCGCCAGAGATGGTCTGCCAGAAA
>380_BT
AGAGTGGGTGATCTGGAAACCCTGGAGGCAATCGCAGCCCTCGGCCTCACGGCGGACGACGTCGAGGACCTGGTCGACAAGTTCGGCACCCTCAGTGTAGTGACCCTTGGCCCAGTTGTTTCCAGCACCGGACTGACCGAAAACGAAGTTGTCGGGACGGAAGAGCTGACCGAAGGGACCAGCACGGACGGCGTCCATGGTACCAGGCTCAAGATCGACGAGGACGGCTCGGGGAACATACTTGTTGCCAGAGGCCTAGTTGTG--TGAGCTTGG---GAATTCTTGACATTGACTGTTAATGCATACCTCGTTGAAGTAGACACTCATGCGCTCGAGCTGGAGCTCGGAGGTACCGTTGTAGACACCATTGCTGTCGAGGCCGTGCTCGCCAGAGATGGTCTGCCAGAAA
>379_BT
AGAGTGGGTGATCTGGAAACCCTGGAGGCAATCGCAGCCCTCGGCCTCACGGCGGACGACGTCGAGGACCTGGTCGACAAGTTCGGCACCCTCAGTGTAGTGACCCTTGGCCCAGTTGTTTCCAGCACCGGACTGGCCGAAAACGAAGTTGTCGGGACGGAAGAGCTGACCGAAGGGACCAGCACGGACGGCGTCCATGGTACCAGGCTCAAGATCGACGAGGACGGCTCGGGGAACATACTTGTTGCCAGAGGCCTAGTTGTG--TGAGCTTGG---GAATTCTTGACATTGACTGTTAATGCATACCTCGTTGAAGTAGACACTCATGCGCTCGAGCTGGAGCTCGGAGGTACCGTTGTAGACACCATTGCTGTCGAGGCCGTGCTCGCCAGAGATGGTCTGCCAGAAA
>378_BT
AGAGTGGGTGATCTGGAAACCCTGGAGGCAATCGCAGCCCTCGGCCTCACGGCGGACGACGTCGAGGACCTGGTCGACAAGTTCGGCACCCTCAGTGTAGTGACCCTTGGCCCAGTTGTTTCCAGCACCGGACTGGCCGAAAACGAAGTTGTCGGGACGGAAGAGCTGACCGAAGGGACCAGCACGGACGGCGTCCATGGTACCAGGCTCAAGATCGACGAGGACGGCTCGGGGAACATACTTGTTGCCAGAGGCCTAGTTGTG--TGAGCTTGG---GAATTCTTGACATTGACTGTTAATGCATACCTCGTTGAAGTAGACACTCATGCGCTCGAGCTGGAGCTCGGAGGTACCGTTGTAGACACCATTGCTGTCGAGGCCGTGCTCGCCAGAGATGGTCTGCCAGAAA
>376_BT
AGAGTGGGTGATCTGGAAACCCTGGAGGCAATCGCAGCCCTCGGCCTCACGGCGGACGACGTCGAGGACCTGGTCGACAAGTTCGGCACCCTCAGTGTAGTGACCCTTGGCCCAGTTGTTTCCAGCACCGGACTGACCGAAAACGAAGTTGTCGGGACGGAAGAGCTGACCGAAGGGACCAGCACGGACGGCGTCCATGGTACCAGGCTCAAGATCGACGAGGACGGCTCGGGGAACATACTTGTTGCCAGAGGCCTAGTTGTG--TGAGCTTGG---GAATTCTTGACATTGACTGTTAATGCATACCTCGTTGAAGTAGACACTCATGCGCTCGAGCTGGAGCTCGGAGGTACCGTTGTAGACACCATTGCTGTCGAGGCCGTGCTCGCCAGAGATGGTCTGCCAGAAA
>374_BT
AGAGTGGGTGATCTGGAAACCCTGGAGGCAATCGCAGCCCTCGGCCTCACGGCGGACGACGTCGAGGACCTGGTCGACAAGTTCGGCACCCTCAGTGTAGTGACCCTTGGCCCAGTTGTTTCCAGCACCGGACTGGCCGAAAACGAAGTTGTCGGGACGGAAGAGCTGACCGAAGGGACCAGCACGGACGGCGTCCATGGTACCAGGCTCAAGATCGACGAGGACGGCTCGGGGAACATACTTGTTGCCAGAGGCCTAGTTGTG--TGAGCTTGG---GAATTCTTGACATTGACTGTTAATGCATACCTCGTTGAAGTAGACACTCATGCGCTCGAGCTGGAGCTCGGAGGTACCGTTGTAGACACCATTGCTGTCGAGGCCGTGCTCGCCAGAGATGGTCTGCCAGAAA
>373_BT
AGAGTGGGTGATCTGGAAACCCTGGAGGCAATCGCAGCCCTCGGCCTCACGGCGGACGACGTCGAGGACCTGGTCGACAAGTTCGGCACCCTCAGTGTAGTGACCCTTGGCCCAGTTGTTTCCAGCACCGGACTGGCCGAAAACGAAGTTGTCGGGACGGAAGAGCTGACCGAAGGGACCAGCACGGACGGCGTCCATGGTACCAGGCTCAAGATCGACGAGGACGGCTCGGGGAACATACTTGTTGCCAGAGGCCTAGTTGTG--TGAGCTTGG---GAATTCTTGACATTGACTGTTAATGCATACCTCGTTGAAGTAGACACTCATGCGCTCGAGCTGGAGCTCGGAGGTACCGTTGTAGACACCATTGCTGTCGAGGCCGTGCTCGCCAGAGATGGTCTGCCAGAAA
>372_BT
AGAGTGGGTGATCTGGAAACCCTGGAGGCAATCGCAGCCCTCGGCCTCACGGCGGACGACGTCGAGGACCTGGTCGACAAGTTCGGCACCCTCAGTGTAGTGACCCTTGGCCCAGTTGTTTCCAGCACCGGACTGACCGAAAACGAAGTTGTCGGGACGGAAGAGCTGACCGAAGGGACCAGCACGGACGGCGTCCATGGTACCAGGCTCAAGATCGACGAGGACGGCTCGGGGAACATACTTGTTGCCAGAGGCCTAGTTGTG--TGAGCTTGG---GAATTCTTGACATTGACTGTTAATGCATACCTCGTTGAAGTAGACACTCATGCGCTCGAGCTGGAGCTCGGAGGTACCGTTGTAGACACCATTGCTGTCGAGGCCGTGCTCGCCAGAGATGGTCTGCCAGAAA
>371_BT
AGAGTGGGTGATCTGGAAACCCTGGAGGCAATCGCAGCCCTCGGCCTCACGGCGGACGACGTCGAGGACCTGGTCGACAAGTTCGGCACCCTCAGTGTAGTGACCCTTGGCCCAGTTGTTTCCAGCACCGGACTGACCGAAAACGAAGTTGTCGGGACGGAAGAGCTGACCGAAGGGACCAGCACGGACGGCGTCCATGGTACCAGGCTCAAGATCGACGAGGACGGCTCGGGGAACATACTTGTTGCCAGAGGCCTAGTTGTG--TGAGCTTGG---GAATTCTTGACATTGACTGTTAATGCATACCTCGTTGAAGTAGACACTCATGCGCTCGAGCTGGAGCTCGGAGGTACCGTTGTAGACACCATTGCTGTCGAGGCCGTGCTCGCCAGAGATGGTCTGCCAGAAA
>370_BT
AGAGTGGGTGATCTGGAAACCCTGGAGGCAATCGCAGCCCTCGGCCTCACGGCGGACGACGTCGAGGACCTGGTCGACAAGTTCGGCACCCTCAGTGTAGTGACCCTTGGCCCAGTTGTTTCCAGCACCGGACTGGCCGAAAACGAAGTTGTCGGGACGGAAGAGCTGACCGAAGGGACCAGCACGGACGGCGTCCATGGTACCAGGCTCAAGATCGACGAGGACGGCTCGGGGAACATACTTGTTGCCAGAGGCCTAGTTGTG--TGAGCTTGG---GAATTCTTGACATTGACTGTTAATGCATACCTCGTTGAAGTAGACACTCATGCGCTCGAGCTGGAGCTCGGAGGTACCGTTGTAGACACCATTGCTGTCGAGGCCGTGCTCGCCAGAGATGGTCTGCCAGAAA
>369_BT
AGAGTGGGTGATCTGGAAACCCTGGAGGCAATCGCAGCCCTCGGCCTCACGGCGGACGACGTCGAGGACCTGGTCGACAAGTTCGGCACCCTCAGTGTAGTGACCCTTGGCCCAGTTGTTTCCAGCACCGGACTGACCGAAAACGAAGTTGTCGGGACGGAAGAGCTGACCGAAGGGACCAGCACGGACGGCGTCCATGGTACCAGGCTCAAGATCGACGAGGACGGCTCGGGGAACATACTTGTTGCCAGAGGCCTAGTTGTG--TGAGCTTGG---GAATTCTTGACATTGACTGTTAATGCATACCTCGTTGAAGTAGACACTCATGCGCTCGAGCTGGAGCTCGGAGGTACCGTTGTAGACACCATTGCTGTCGAGGCCGTGCTCGCCAGAGATGGTCTGCCAGAAA
>367_BT
AGAGTGGGTGATCTGGAAACCCTGGAGGCAATCGCAGCCCTCGGCCTCACGGCGGACGACGTCGAGGACCTGGTCGACAAGTTCGGCACCCTCAGTGTAGTGACCCTTGGCCCAGTTGTTTCCAGCACCGGACTGACCGAAAACGAAGTTGTCGGGACGGAAGAGCTGACCGAAGGGACCAGCACGGACGGCGTCCATGGTACCAGGCTCAAGATCGACGAGGACGGCTCGGGGAACATACTTGTTGCCAGAGGCCTAGTTGTG--TGAGCTTGG---GAATTCTTGACATTGACTGTTAATGCATACCTCGTTGAAGTAGACACTCATGCGCTCGAGCTGGAGCTCGGAGGTACCGTTGTAGACACCATTGCTGTCGAGGCCGTGCTCGCCAGAGATGGTCTGCCAGAAA
>366_BT
AGAGTGGGTGATCTGGAAACCCTGGAGGCAATCGCAGCCCTCGGCCTCACGGCGGACGACGTCGAGGACCTGGTCGACAAGTTCGGCACCCTCAGTGTAGTGACCCTTGGCCCAGTTGTTTCCAGCACCGGACTGGCCGAAAACGAAGTTGTCGGGACGGAAGAGCTGACCGAAGGGACCAGCACGGACGGCGTCCATGGTACCAGGCTCAAGATCGACGAGGACGGCTCGGGGAACATACTTGTTGCCAGAGGCCTAGTTGTG--TGAGCTTGG---GAATTCTTGACATTGACTGTTAATGCATACCTCGTTGAAGTAGACACTCATGCGCTCGAGCTGGAGCTCGGAGGTACCGTTGTAGACACCATTGCTGTCGAGGCCGTGCTCGCCAGAGATGGTCTGCCAGAAA
>365_BT
AGAGTGGGTGATCTGGAAACCCTGGAGGCAATCGCAGCCCTCGGCCTCACGGCGGACGACGTCGAGGACCTGGTCGACAAGTTCGGCACCCTCAGTGTAGTGACCCTTGGCCCAGTTGTTTCCAGCACCGGACTGACCGAAAACGAAGTTGTCGGGACGGAAGAGCTGACCGAAGGGACCAGCACGGACGGCGTCCATGGTACCAGGCTCAAGATCGACGAGGACGGCTCGGGGAACGTACTTGTTGCCAGAGGCCTAGTTGTG--TGAGCTTGG---GAATTCTTGACATTGACTGTTAATGCATACCTCGTTGAAGTAGACACTCATGCGCTCGAGCTGGAGCTCGGAGGTACCGTTGTAGACACCATTGCTGTCGAGGCCGTGCTCGCCAGAGATGGTCTGCCAGAAA
>364_BT
AGAGTGGGTGATCTGGAAACCCTGGAGGCAATCGCAGCCCTCGGCCTCACGGCGGACGACGTCGAGGACCTGGTCGACAAGTTCGGCACCCTCAGTGTAGTGACCCTTGGCCCAGTTGTTTCCAGCACCGGACTGACCGAAAACGAAGTTGTCGGGACGGAAGAGCTGACCGAAGGGACCAGCACGGACGGCGTCCATGGTACCAGGCTCAAGATCGACGAGGACGGCTCGGGGAACATACTTGTTGCCAGAGGCCTAGTTGTG--TGAGCTTGG---GAATTCTTGACATTGACTGTTAATGCATACCTCGTTGAAGTAGACACTCATGCGCTCGAGCTGGAGCTCGGAGGTACCGTTGTAGACACCATTGCTGTCGAGGCCGTGCTCGCCAGAGATGGTCTGCCAGAAA
>363_BT
AGAGTGGGTGATCTGGAAACCCTGGAGGCAATCGCAGCCCTCGGCCTCACGGCGGACGACGTCGAGGACCTGGTCGACAAGTTCGGCACCCTCAGTGTAGTGACCCTTGGCCCAGTTGTTTCCAGCACCGGACTGACCGAAAACGAAGTTGTCGGGACGGAAGAGCTGACCGAAGGGACCAGCACGGACGGCGTCCATGGTACCAGGCTCAAGATCGACGAGGACGGCTCGGGGAACATACTTGTTGCCAGAGGCCTAGTTGTG--TGAGCTTGG---GAATTCTTGACATTGACTGTTAATGCATACCTCGTTGAAGTAGACACTCATGCGCTCGAGCTGGAGCTCGGAGGTACCGTTGTAGACACCATTGCTGTCGAGGCCGTGCTCGCCAGAGATGGTCTGCCAGAAA
>362_BT
AGAGTGGGTGATCTGGAAACCCTGGAGGCAATCGCAGCCCTCGGCCTCACGGCGGACGACGTCGAGGACCTGGTCGACAAGTTCGGCACCCTCAGTGTAGTGACCCTTGGCCCAGTTGTTTCCAGCACCGGACTGACCGAAAACGAAGTTGTCGGGACGGAAGAGCTGACCGAAGGGACCAGCACGGACGGCGTCCATGGTACCAGGCTCAAGATCGACGAGGACGGCTCGGGGAACATACTTGTTGCCAGAGGCCTAGTTGTG--TGAGCTTGG---GAATTCTTGACATTGACTGTTAATGCATACCTCGTTGAAGTAGACACTCATGCGCTCGAGCTGGAGCTCGGAGGTACCGTTGTAGACACCATTGCTGTCGAGGCCGTGCTCGCCAGAGATGGTCTGCCAGAAA
>361_BT
AGAGTGGGTGATCTGGAAACCCTGGAGGCAATCGCAGCCCTCGGCCTCACGGCGGACGACGTCGAGGACCTGGTCGACAAGTTCGGCACCCTCAGTGTAGTGACCCTTGGCCCAGTTGTTTCCAGCACCGGACTGACCGAAAACGAAGTTGTCGGGACGGAAGAGCTGACCGAAGGGACCAGCACGGACGGCGTCCATGGTACCAGGCTCAAGATCGACGAGGACGGCTCGGGGAACATACTTGTTGCCAGAGGCCTAGTTGTG--TGAGCTTGG---GAATTCTTGACATTGACTGTTAATGCATACCTCGTTGAAGTAGACACTCATGCGCTCGAGCTGGAGCTCGGAGGTACCGTTGTAGACACCATTGCTGTCGAGGCCGTGCTCGCCAGAGATGGTCTGCCAGAAA
>359_BT
AGAGTGGGTGATCTGGAAACCCTGGAGGCAATCGCAGCCCTCGGCCTCACGGCGGACGACGTCGAGGACCTGGTCGACAAGTTCGGCACCCTCAGTGTAGTGACCCTTGGCCCAGTTGTTTCCAGCACCGGACTGACCGAAAACGAAGTTGTCGGGACGGAAGAGCTGACCGAAGGGACCAGCACGGACGGCGTCCATGGTACCAGGCTCAAGATCGACGAGGACGGCTCGGGGAACATACTTGTTGCCAGAGGCCTAGTTGTG--TGAGCTTGG---GAATTCTTGACATTGACTGTTAATGCATACCTCGTTGAAGTAGACACTCATGCGCTCGAGCTGGAGCTCGGAGGTACCGTTGTAGACACCATTGCTGTCGAGGCCGTGCTCGCCAGAGATGGTCTGCCAGAAA
>358_BT
AGAGTGGGTGATCTGGAAACCCTGGAGGCAATCGCAGCCCTCGGCCTCACGGCGGACGACGTCGAGGACCTGGTCGACAAGTTCGGCACCCTCAGTGTAGTGACCCTTGGCCCAGTTGTTTCCAGCACCGGACTGACCGAAAACGAAGTTGTCGGGACGGAAGAGCTGACCGAAGGGACCAGCACGGACGGCGTCCATGGTACCAGGCTCAAGATCGACGAGGACGGCTCGGGGAACATACTTGTTGCCAGAGGCCTAGTTGTG--TGAGCTTGG---GAATTCTTGACATTGACTGTTAATGCATACCTCGTTGAAGTAGACACTCATGCGCTCGAGCTGGAGCTCGGAGGTACCGTTGTAGACACCATTGCTGTCGAGGCCGTGCTCGCCAGAGATGGTCTGCCAGAAA
>357_BT
AGAGTGGGTGATCTGGAAACCCTGGAGGCAATCGCAGCCCTCGGCCTCACGGCGGACGACGTCGAGGACCTGGTCGACAAGTTCGGCACCCTCAGTGTAGTGACCCTTGGCCCAGTTGTTTCCAGCACCGGACTGACCGAAAACGAAGTTGTCGGGACGGAAGAGCTGACCGAAGGGACCAGCACGGACGGCGTCCATGGTACCAGGCTCAAGATCGACGAGGACGGCTCGGGGAACATACTTGTTGCCAGAGGCCTAGTTGTG--TGAGCTTGG---GAATTCTTGACATTGACTGTTAATGCATACCTCGTTGAAGTAGACACTCATGCGCTCGAGCTGGAGCTCGGAGGTACCGTTGTAGACACCATTGCTGTCGAGGCCGTGCTCGCCAGAGATGGTCTGCCAGAAA
>356_BT
AGAGTGGGTGATCTGGAAACCCTGGAGGCAATCGCAGCCCTCGGCCTCACGGCGGACGACGTCGAGGACCTGGTCGACAAGTTCGGCACCCTCAGTGTAGTGACCCTTGGCCCAGTTGTTTCCAGCACCGGACTGGCCGAAAACGAAGTTGTCGGGACGGAAGAGCTGACCGAAGGGACCAGCACGGACGGCGTCCATGGTACCAGGCTCAAGATCGACGAGGACGGCTCGGGGAACATACTTGTTGCCAGAGGCCTAGTTGTG--TGAGCTTGG---GAATTCTTGACATTGACTGTTAATGCATACCTCGTTGAAGTAGACACTCATGCGCTCGAGCTGGAGCTCGGAGGTACCGTTGTAGACACCATTGCTGTCGAGGCCGTGCTCGCCAGAGATGGTCTGCCAGAAA
>355_BT
AGAGTGGGTGATCTGGAAACCCTGGAGGCAATCGCAGCCCTCGGCCTCACGGCGGACGACGTCGAGGACCTGGTCGACAAGTTCGGCACCCTCAGTGTAGTGACCCTTGGCCCAGTTGTTTCCAGCACCGGACTGACCGAAAACGAAGTTGTCGGGACGGAAGAGCTGACCGAAGGGACCAGCACGGACGGCGTCCATGGTACCAGGCTCAAGATCGACGAGGACGGCTCGGGGAACATACTTGTTGCCAGAGGCCTAGTTGTG--TGAGCTTGG---GAATTCTTGACATTGACTGTTAATGCATACCTCGTTGAAGTAGACACTCATGCGCTCGAGCTGGAGCTCGGAGGTACCGTTGTAGACACCATTGCTGTCGAGGCCGTGCTCGCCAGAGATGGTCTGCCAGAAA
>437_BT
AGAGTGGGTGATCTGGAAACCCTGGAGGCAATCGCAGCCCTCGGCCTCACGGCGGACGACGTCGAGGACCTGGTCGACAAGTTCGGCACCCTCAGTGTAGTGACCCTTGGCCCAGTTGTTTCCAGCACCGGACTGGCCGAAAACGAAGTTGTCGGGACGGAAGAGCTGACCGAAGGGACCAGCACGGACGGCGTCCATGGTACCAGGCTCAAGATCGACGAGGACGGCTCGGGGAACATACTTGTTGCCAGAGGCCTAGTTGTG--TGAGCTTGG---GAATTCTTGACATTGACTGTTAATGCATACCTCGTTGAAGTAGACACTCATGCGCTCGAGCTGGAGCTCGGAGGTACCGTTGTAGACACCATTGCTGTCGAGGCCGTGCTCGCCAGAGATGGTCTGCCAGAAA
>436_BT
AGAGTGGGTGATCTGGAAACCCTGGAGGCAATCGCAGCCCTCGGCCTCACGGCGGACGACGTCGAGGACCTGGTCGACAAGTTCGGCACCCTCAGTGTAGTGACCCTTGGCCCAGTTGTTTCCAGCACCGGACTGGCCGAAAACGAAGTTGTCGGGACGGAAGAGCTGACCGAAGGGACCAGCACGGACGGCGTCCATGGTACCAGGCTCAAGATCGACGAGGACGGCTCGGGGAACATACTTGTTGCCAGAGGCCTAGTTGTG--TGAGCTTGG---GAATTCTTGACATTGACTGTTAATGCATACCTCGTTGAAGTAGACACTCATGCGCTCGAGCTGGAGCTCGGAGGTACCGTTGTAGACACCATTGCTGTCGAGGCCGTGCTCGCCAGAGATGGTCTGCCAGAAA
>435_BT
AGAGTGGGTGATCTGGAAACCCTGGAGGCAATCGCAGCCCTCGGCCTCACGGCGGACGACGTCGAGGACCTGGTCGACAAGTTCGGCACCCTCAGTGTAGTGACCCTTGGCCCAGTTGTTTCCAGCACCGGACTGACCGAAAACGAAGTTGTCGGGACGGAAGAGCTGACCGAAGGGACCAGCACGGACGGCGTCCATGGTACCAGGCTCAAGATCGACGAGGACGGCTCGGGGAACATACTTGTTGCCAGAGGCCTAGTTGTG--TGAGCTTGG---GAATTCTTGACATTGACTGTTAATGCATACCTCGTTGAAGTAGACACTCATGCGCTCGAGCTGGAGCTCGGAGGTACCGTTGTAGACACCATTGCTGTCGAGGCCGTGCTCGCCAGAGATGGTCTGCCAGAAA
>434_BT
AGAGTGGGTGATCTGGAAACCCTGAAGGCAATCGCAGCCCTCGGCCTCACGGCGGACAACGTCGAGGACCTGGTCGACAAGTTCGGCACCCTCAGTGTAGTGACCCTTGGCCCAGTTGTTTCCAGCACCGGACTGACCGAAAACGAAGTTGTCGGGACGGAAGAGCTGACCGAAGGGACCAGCACGGACAGCGTCCATGGTACCAGGCTCAAGATCGACGAGGACGGCTCGGGGAACATACTTGTTGCCAGAGGCCTAGTTGTG--TGAGCTTGG---GGATTATTGGCATTGACTGTTAAGGCATACCTCGTTGAAGTAGACACTCATGCGCTCGAGCTGGAGCTCGGAGGTACCGTTGTAGACACCATTGCTGTCGAGGCCGTGCTCGCCAGAGATGGTCTGCCAGAAA
>433_BT
AGAGTGGGTGATCTGGAAACCCTGGAGGCAATCGCAGCCCTCGGCCTCACGGCGGACGACGTCGAGGACCTGGTCGACAAGTTCGGCACCCTCAGTGTAGTGACCCTTGGCCCAGTTGTTTCCAGCACCGGACTGGCCGAAAACGAAGTTGTCGGGACGGAAGAGCTGACCGAAGGGACCAGCACGGACGGCGTCCATGGTACCAGGCTCAAGATCGACGAGGACGGCTCGGGGAACATACTTGTTGCCAGAGGCCTAGTTGTG--TGAGCTTGG---GAATTCTTGACATTGACTGTTAATGCATACCTCGTTGAAGTAGACACTCATGCGCTCGAGCTGGAGCTCGGAGGTACCGTTGTAGACACCATTGCTGTCGAGGCCGTGCTCGCCAGAGATGGTCTGCCAGAAA
>432_BT
AGAGTGGGTGATCTGGAAACCCTGGAGGCAATCGCAGCCCTCGGCCTCACGGCGGACGACGTCGAGGACCTGGTCGACAAGTTCGGCACCCTCAGTGTAGTGACCCTTGGCCCAGTTGTTTCCAGCACCGGACTGGCCGAAAACGAAGTTGTCGGGACGGAAGAGCTGACCGAAGGGACCAGCACGGACGGCGTCCATGGTACCAGGCTCAAGATCGACGAGGACGGCTCGGGGAACATACTTGTTGCCAGAGGCCTAGTTGTG--TGAGCTTGG---GAATTCTTGACATTGACTGTTAATGCATACCTCGTTGAAGTAGACACTCATGCGCTCGAGCTGGAGCTCGGAGGTACCGTTGTAGACACCATTGCTGTCGAGGCCGTGCTCGCCAGAGATGGTCTGCCAGAAA
>431_BT
AGAGTGGGTGATCTGGAAACCCTGGAGGCAATCGCAGCCCTCGGCCTCACGGCGGACGACGTCGAGGACCTGGTCGACAAGTTCGGCACCCTCAGTGTAGTGACCCTTGGCCCAGTTGTTTCCAGCACCGGACTGGCCGAAAACGAAGTTGTCGGGACGGAAGAGCTGACCGAAGGGACCAGCACGGACGGCGTCCATGGTACCAGGCTCAAGATCGACGAGGACGGCTCGGGGAACATACTTGTTGCCAGAGGCCTAGTTGTG--TGAGCTTGG---GAATTCTTGACATTGACTGTTAATGCATACCTCGTTGAAGTAGACACTCATGCGCTCGAGCTGGAGCTCGGAGGTACCGTTGTAGACACCATTGCTGTCGAGGCCGTGCTCGCCAGAGATGGTCTGCCAGAAA
>430_BT
AGAGTGGGTGATCTGGAAACCCTGGAGGCAATCGCAGCCCTCGGCCTCACGGCGGACGACGTCGAGGACCTGGTCGACAAGTTCGGCACCCTCAGTGTAGTGACCCTTGGCCCAGTTGTTTCCAGCACCGGACTGGCCGAAAACGAAGTTGTCGGGACGGAAGAGCTGACCGAAGGGACCAGCACGGACGGCGTCCATGGTACCAGGCTCAAGATCGACGAGGACGGCTCGGGGAACATACTTGTTGCCAGAGGCCTAGTTGTG--TGAGCTTGG---GAATTCTTGACATTGACTGTTAATGCATACCTCGTTGAAGTAGACACTCATGCGCTCGAGCTGGAGCTCGGAGGTACCGTTGTAGACACCATTGCTGTCGAGGCCGTGCTCGCCAGAGATGGTCTGCCAGAAA
>429_BT
AGAGTGGGTGATCTGGAAACCCTGGAGGCAATCGCAGCCCTCGGCCTCACGGCGGACGACGTCGAGGACCTGGTCGACAAGTTCGGCACCCTCAGTGTAGTGACCCTTGGCCCAGTTGTTTCCAGCACCGGACTGACCGAAAACGAAGTTGTCGGGACGGAAGAGCTGACCGAAGGGACCAGCACGGACGGCGTCCATGGTACCAGGCTCAAGATCGACGAGGACGGCTCGGGGAACATACTTGTTGCCAGAGGCCTAGTTGTG--TGAGCTTGG---GAATTCTTGACATTGACTGTTAATGCATACCTCGTTGAAGTAGACACTCATGCGCTCGAGCTGGAGCTCGGAGGTACCGTTGTAGACACCATTGCTGTCGAGGCCGTGCTCGCCAGAGATGGTCTGCCAGAAA
>428_BT
AGAGTGGGTGATCTGGAAACCCTGGAGGCAATCGCAGCCCTCGGCCTCACGGCGGACGACGTCGAGGACCTGGTCGACAAGTTCGGCACCCTCAGTGTAGTGACCCTTGGCCCAGTTGTTTCCAGCACCGGACTGGCCGAAAACGAAGTTGTCGGGACGGAAGAGCTGACCGAAGGGACCAGCACGGACGGCGTCCATGGTACCAGGCTCAAGATCGACGAGGACGGCTCGGGGAACATACTTGTTGCCAGAGGCCTAGTTGTG--TGAGCTTGG---GAATTCTTGACATTGACTGTTAATGCATACCTCGTTGAAGTAGACACTCATGCGCTCGAGCTGGAGCTCGGAGGTACCGTTGTAGACACCATTGCTGTCGAGGCCGTGCTCGCCAGAGATGGTCTGCCAGAAA
>427_BT
AGAGTGGGTGATCTGGAAACCCTGGAGGCAATCGCAGCCCTCGGCCTCACGGCGGACGACGTCGAGGACCTGGTCGACAAGTTCGGCACCCTCAGTGTAGTGACCCTTGGCCCAGTTGTTTCCAGCACCGGACTGGCCGAAAACGAAGTTGTCGGGACGGAAGAGCTGACCGAAGGGACCAGCACGGACGGCGTCCATGGTACCAGGCTCAAGATCGACGAGGACGGCTCGGGGAACATACTTGTTGCCAGAGGCCTAGTTGTG--TGAGCTTGG---GAATTCTTGACATTGACTGTTAATGCATACCTCGTTGAAGTAGACACTCATGCGCTCGAGCTGGAGCTCGGAGGTACCGTTGTAGACACCATTGCTGTCGAGGCCGTGCTCGCCAGAGATGGTCTGCCAGAAA
>426_BT
AGAGTGGGTGATCTGGAAACCCTGGAGGCAATCGCAGCCCTCGGCCTCACGGCGGACGACGTCGAGGACCTGGTCGACAAGTTCGGCACCCTCAGTGTAGTGACCCTTGGCCCAGTTGTTTCCAGCACCGGACTGGCCGAAAACGAAGTTGTCGGGACGGAAGAGCTGACCGAAGGGACCAGCACGGACGGCGTCCATGGTACCAGGCTCAAGATCGACGAGGACGGCTCGGGGAACATACTTGTTGCCAGAGGCCTAGTTGTG--TGAGCTTGG---GAATTCTTGACATTGACTGTTAATGCATACCTCGTTGAAGTAGACACTCATGCGCTCGAGCTGGAGCTCGGAGGTACCGTTGTAGACACCATTGCTGTCGAGGCCGTGCTCGCCAGAGATGGTCTGCCAGAAA
>425_BT
AGAGTGGGTGATCTGGAAACCCTGGAGGCAATCGCAGCCCTCGGCCTCACGGCGGACGACGTCGAGGACCTGGTCGACAAGTTCGGCACCCTCAGTGTAGTGACCCTTGGCCCAGTTGTTTCCAGCACCGGACTGGCCGAAAACGAAGTTGTCGGGACGGAAGAGCTGACCGAAGGGACCAGCACGGACGGCGTCCATGGTACCAGGCTCAAGATCGACGAGGACGGCTCGGGGAACATACTTGTTGCCAGAGGCCTAGTTGTG--TGAGCTTGG---GAATTCTTGACATTGACTGTTAATGCATACCTCGTTGAAGTAGACACTCATGCGCTCGAGCTGGAGCTCGGAGGTACCGTTGTAGACACCATTGCTGTCGAGGCCGTGCTCGCCAGAGATGGTCTGCCAGAAA
>424_BT
AGAGTGGGTGATCTGGAAACCCTGGAGGCAATCGCAGCCCTCGGCCTCACGGCGGACGACGTCGAGGACCTGGTCGACAAGTTCGGCACCCTCAGTGTAGTGACCCTTGGCCCAGTTGTTTCCAGCACCGGACTGGCCGAAAACGAAGTTGTCGGGACGGAAGAGCTGACCGAAGGGACCAGCACGGACGGCGTCCATGGTACCAGGCTCAAGATCGACGAGGACGGCTCGGGGAACATACTTGTTGCCAGAGGCCTAGTTGTG--TGAGCTTGG---GAATTCTTGACATTGACTGTTAATGCATACCTCGTTGAAGTAGACACTCATGCGCTCGAGCTGGAGCTCGGAGGTACCGTTGTAGACACCATTGCTGTCGAGGCCGTGCTCGCCAGAGATGGTCTGCCAGAAA
>423_BT
AGAGTGGGTGATCTGGAAACCCTGGAGGCAATCGCAGCCCTCGGCCTCACGGCGGACGACGTCGAGGACCTGGTCGACAAGTTCGGCACCCTCAGTGTAGTGACCCTTGGCCCAGTTGTTTCCAGCACCGGACTGGCCGAAAACGAAGTTGTCGGGACGGAAGAGCTGACCGAAGGGACCAGCACGGACGGCGTCCATGGTACCAGGCTCAAGATCGACGAGGACGGCTCGGGGAACATACTTGTTGCCAGAGGCCTAGTTGTG--TGAGCTTGG---GAATTCTTGACATTGACTGTTAATGCATACCTCGTTGAAGTAGACACTCATGCGCTCGAGCTGGAGCTCGGAGGTACCGTTGTAGACACCATTGCTGTCGAGGCCGTGCTCGCCAGAGATGGTCTGCCAGAAA
>422_BT
AGAGTGGGTGATCTGGAAACCCTGGAGGCAATCGCAGCCCTCGGCCTCACGGCGGACGACGTCGAGGACCTGGTCGACAAGTTCGGCACCCTCAGTGTAGTGACCCTTGGCCCAGTTGTTTCCAGCACCGGACTGGCCGAAAACGAAGTTGTCGGGACGGAAGAGCTGACCGAAGGGACCAGCACGGACGGCGTCCATGGTACCAGGCTCAAGATCGACGAGGACGGCTCGGGGAACATACTTGTTGCCAGAGGCCTAGTTGTG--TGAGCTTGG---GAATTCTTGACATTGACTGTTAATGCATACCTCGTTGAAGTAGACACTCATGCGCTCGAGCTGGAGCTCGGAGGTACCGTTGTAGACACCATTGCTGTCGAGGCCGTGCTCGCCAGAGATGGTCTGCCAGAAA
>421_BT
AGAGTGGGTGATCTGGAAACCCTGGAGGCAATCGCAGCCCTCGGCCTCACGGCGGACGACGTCGAGGACCTGGTCGACAAGTTCGGCACCCTCAGTGTAGTGACCCTTGGCCCAGTTGTTTCCAGCACCGGACTGGCCGAAAACGAAGTTGTCGGGACGGAAGAGCTGACCGAAGGGACCAGCACGGACGGCGTCCATGGTACCAGGCTCAAGATCGACGAGGACGGCTCGGGGAACATACTTGTTGCCAGAGGCCTAGTTGTG--TGAGCTTGG---GAATTCTTGACATTGACTGTTAATGCATACCTCGTTGAAGTAGACACTCATGCGCTCGAGCTGGAGCTCGGAGGTACCGTTGTAGACACCATTGCTGTCGAGGCCGTGCTCGCCAGAGATGGTCTGCCAGAAA
>420_BT
AGAGTGGGTGATCTGGAAACCCTGGAGGCAATCGCAGCCCTCGGCCTCACGGCGGACGACGTCGAGGACCTGGTCGACAAGTTCGGCACCCTCAGTGTAGTGACCCTTGGCCCAGTTGTTTCCAGCACCGGACTGACCGAAAACGAAGTTGTCGGGACGGAAGAGCTGACCGAAGGGACCAGCACGGACGGCGTCCATGGTACCAGGCTCAAGATCGACGAGGACGGCTCGGGGAACATACTTGTTGCCAGAGGCCTAGTTGTG--TGAGCTTGG---GAATTCTTGACATTGACTGTTAATGCATACCTCGTTGAAGTAGACACTCATGCGCTCGAGCTGGAGCTCGGAGGTACCGTTGTAGACACCATTGCTGTCGAGGCCGTGCTCGCCAGAGATGGTCTGCCAGAAA
>419_BT
AGAGTGGGTGATCTGGAAACCCTGGAGGCAATCGCAGCCCTCGGCCTCACGGCGGACGACGTCGAGGACCTGGTCGACAAGTTCGGCACCCTCAGTGTAGTGACCCTTGGCCCAGTTGTTTCCAGCACCGGACTGACCGAAAACGAAGTTGTCGGGACGGAAGAGCTGACCGAAGGGACCAGCACGGACGGCGTCCATGGTACCAGGCTCAAGATCGACGAGGACGGCTCGGGGAACATACTTGTTGCCAGAGGCCTAGTTGTG--TGAGCTTGG---GAATTCTTGACATTGACTGTTAATGCATACCTCGTTGAAGTAGACACTCATGCGCTCGAGCTGGAGCTCGGAGGTACCGTTGTAGACACCATTGCTGTCGAGGCCGTGCTCGCCAGAGATGGTCTGCCAGAAA
>418_BT
AGAGTGGGTGATCTGGAAACCCTGGAGGCAATCGCAGCCCTCGGCCTCACGGCGGACGACGTCGAGGACCTGGTCGACAAGTTCGGCACCCTCAGTGTAGTGACCCTTGGCCCAGTTGTTTCCAGCACCGGACTGGCCGAAAACGAAGTTGTCGGGACGGAAGAGCTGACCGAAGGGACCAGCACGGACGGCGTCCATGGTACCAGGCTCAAGATCGACGAGGACGGCTCGGGGAACATACTTGTTGCCAGAGGCCTAGTTGTG--TGAGCTTGG---GAATTCTTGACATTGACTGTTAATGCATACCTCGTTGAAGTAGACACTCATGCGCTCGAGCTGGAGCTCGGAGGTACCGTTGTAGACACCATTGCTGTCGAGGCCGTGCTCGCCAGAGATGGTCTGCCAGAAA
>417_BT
AGAGTGGGTGATCTGGAAACCCTGGAGGCAATCGCAGCCCTCGGCCTCACGGCGGACGACGTCGAGGACCTGGTCGACAAGTTCGGCACCCTCAGTGTAGTGACCCTTGGCCCAGTTGTTTCCAGCACCGGACTGGCCGAAAACGAAGTTGTCGGGACGGAAGAGCTGACCGAAGGGACCAGCACGGACGGCGTCCATGGTACCAGGCTCAAGATCGACGAGGACGGCTCGGGGAACATACTTGTTGCCAGAGGCCTAGTTGTG--TGAGCTTGG---GAATTCTTGACATTGACTGTTAATGCATACCTCGTTGAAGTAGACACTCATGCGCTCGAGCTGGAGCTCGGAGGTACCGTTGTAGACACCATTGCTGTCGAGGCCGTGCTCGCCAGAGATGGTCTGCCAGAAA
>415_BT
AGAGTGGGTGATCTGGAAACCCTGGAGGCAATCGCAGCCCTCGGCCTCACGGCGGACGACGTCGAGGACCTGGTCGACAAGTTCGGCACCCTCAGTGTAGTGACCCTTGGCCCAGTTGTTTCCAGCACCGGACTGACCGAAAACGAAGTTGTCGGGACGGAAGAGCTGACCGAAGGGACCAGCACGGACGGCGTCCATGGTACCAGGCTCAAGATCGACGAGGACGGCTCGGGGAACATACTTGTTGCCAGAGGCCTAGTTGTG--TGAGCTTGG---GAATTCTTGACATTGACTGTTAATGCATACCTCGTTGAAGTAGACACTCATGCGCTCGAGCTGGAGCTCGGAGGTACCGTTGTAGACACCATTGCTGTCGAGGCCGTGCTCGCCAGAGATGGTCTGCCAGAAA
>414_BT
AGAGTGGGTGATCTGGAAACCCTGGAGGCAATCGCAGCCCTCGGCCTCACGGCGGACGACGTCGAGGACCTGGTCGACAAGTTCGGCACCCTCAGTGTAGTGACCCTTGGCCCAGTTGTTTCCAGCACCGGACTGGCCGAAAACGAAGTTGTCGGGACGGAAGAGCTGACCGAAGGGACCAGCACGGACGGCGTCCATGGTACCAGGCTCAAGATCGACGAGGACGGCTCGGGGAACATACTTGTTGCCAGAGGCCTAGTTGTG--TGAGCTTGG---GAATTCTTGACATTGACTGTTAATGCATACCTCGTTGAAGTAGACACTCATGCGCTCGAGCTGGAGCTCGGAGGTACCGTTGTAGACACCATTGCTGTCGAGGCCGTGCTCGCCAGAGATGGTCTGCCAGAAA
>413_BT
AGAGTGGGTGATCTGGAAACCCTGGAGGCAATCGCAGCCCTCGGCCTCACGGCGGACGACGTCGAGGACCTGGTCGACAAGTTCGGCACCCTCAGTGTAGTGACCCTTGGCCCAGTTGTTTCCAGCACCGGACTGACCGAAAACGAAGTTGTCGGGACGGAAGAGCTGACCGAAGGGACCAGCACGGACGGCGTCCATGGTACCAGGCTCAAGATCGACGAGGACGGCTCGGGGAACATACTTGTTGCCAGAGGCCTAGTTGTG--TGAGCTTGG---GAATTCTTGACATTGACTGTTAATGCATACCTCGTTGAAGTAGACACTCATGCGCTCGAGCTGGAGCTCGGAGGTACCGTTGTAGACACCATTGCTGTCGAGGCCGTGCTCGCCAGAGATGGTCTGCCAGAAA
>412_BT
AGAGTGGGTGATCTGGAAACCCTGGAGGCAATCGCAGCCCTCGGCCTCACGGCGGACGACGTCGAGGACCTGGTCGACAAGTTCGGCACCCTCAGTGTAGTGACCCTTGGCCCAGTTGTTTCCAGCACCGGACTGACCGAAAACGAAGTTGTCGGGACGGAAGAGCTGACCGAAGGGACCAGCACGGACGGCGTCCATGGTACCAGGCTCAAGATCGACGAGGACGGCTCGGGGAACATACTTGTTGCCAGAGGCCTAGTTGTG--TGAGCTTGG---GAATTCTTGACATTGACTGTTAATGCATACCTCGTTGAAGTAGACACTCATGCGCTCGAGCTGGAGCTCGGAGGTACCGTTGTAGACACCATTGCTGTCGAGGCCGTGCTCGCCAGAGATGGTCTGCCAGAAA
>411_BT
AGAGTGGGTGATCTGGAAACCCTGGAGGCAATCGCAGCCCTCGGCCTCACGGCGGACGACGTCGAGGACCTGGTCGACAAGTTCGGCACCCTCAGTGTAGTGACCCTTGGCCCAGTTGTTTCCAGCACCGGACTGGCCGAAAACGAAGTTGTCGGGACGGAAGAGCTGACCGAAGGGACCAGCACGGACGGCGTCCATGGTACCAGGCTCAAGATCGACGAGGACGGCTCGGGGAACATACTTGTTGCCAGAGGCCTAGTTGTG--TGAGCTTGG---GAATTCTTGACATTGACTGTTAATGCATACCTCGTTGAAGTAGACACTCATGCGCTCGAGCTGGAGCTCGGAGGTACCGTTGTAGACACCATTGCTGTCGAGGCCGTGCTCGCCAGAGATGGTCTGCCAGAAA
>410_BT
AGAGTGGGTGATCTGGAAACCCTGGAGGCAATCGCAGCCCTCGGCCTCACGGCGGACGACGTCGAGGACCTGGTCGACAAGTTCGGCACCCTCAGTGTAGTGACCCTTGGCCCAGTTGTTTCCAGCACCGGACTGACCGAAAACGAAGTTGTCGGGACGGAAGAGCTGACCGAAGGGACCAGCACGGACGGCGTCCATGGTACCAGGCTCAAGATCGACGAGGACGGCTCGGGGAACATACTTGTTGCCAGAGGCCTAGTTGTG--TGAGCTTGG---GAATTCTTGACATTGACTGTTAATGCATACCTCGTTGAAGTAGACACTCATGCGCTCGAGCTGGAGCTCGGAGGTACCGTTGTAGACACCATTGCTGTCGAGGCCGTGCTCGCCAGAGATGGTCTGCCAGAAA
>409_BT
AGAGTGGGTGATCTGGAAACCCTGGAGGCAATCGCAGCCCTCGGCCTCACGGCGGACGACGTCGAGGACCTGGTCGACAAGTTCGGCACCCTCAGTGTAGTGACCCTTGGCCCAGTTGTTTCCAGCACCGGACTGGCCGAAAACGAAGTTGTCGGGACGGAAGAGCTGACCGAAGGGACCAGCACGGACGGCGTCCATGGTACCAGGCTCAAGATCGACGAGGACGGCTCGGGGAACATACTTGTTGCCAGAGGCCTAGTTGTG--TGAGCTTGG---GAATTCTTGACATTGACTGTTAATGCATACCTCGTTGAAGTAGACACTCATGCGCTCGAGCTGGAGCTCGGAGGTACCGTTGTAGACACCATTGCTGTCGAGGCCGTGCTCGCCAGAGATGGTCTGCCAGAAA
>407_BT
AGAGTGGGTGATCTGGAAACCCTGGAGGCAATCGCAGCCCTCGGCCTCACGGCGGACGACGTCGAGGACCTGGTCGACAAGTTCGGCACCCTCAGTGTAGTGACCCTTGGCCCAGTTGTTTCCAGCACCGGACTGGCCGAAAACGAAGTTGTCGGGACGGAAGAGCTGACCGAAGGGACCAGCACGGACGGCGTCCATGGTACCAGGCTCAAGATCGACGAGGACGGCTCGGGGAACATACTTGTTGCCAGAGGCCTAGTTGTG--TGAGCTTGG---GAATTCTTGACATTGACTGTTAATGCATACCTCGTTGAAGTAGACACTCATGCGCTCGAGCTGGAGCTCGGAGGTACCGTTGTAGACACCATTGCTGTCGAGGCCGTGCTCGCCAGAGATGGTCTGCCAGAAA
>406_BT
AGAGTGGGTGATCTGGAAACCCTGGAGGCAATCGCAGCCCTCGGCCTCACGGCGGACGACGTCGAGGACCTGGTCGACAAGTTCGGCACCCTCAGTGTAGTGACCCTTGGCCCAGTTGTTTCCAGCACCGGACTGGCCGAAAACGAAGTTGTCGGGACGGAAGAGCTGACCGAAGGGACCAGCACGGACGGCGTCCATGGTACCAGGCTCAAGATCGACGAGGACGGCTCGGGGAACATACTTGTTGCCAGAGGCCTAGTTGTG--TGAGCTTGG---GAATTCTTGACATTGACTGTTAATGCATACCTCGTTGAAGTAGACACTCATGCGCTCGAGCTGGAGCTCGGAGGTACCGTTGTAGACACCATTGCTGTCGAGGCCGTGCTCGCCAGAGATGGTCTGCCAGAAA
>405_BT
AGAGTGGGTGATCTGGAAACCCTGGAGGCAATCGCAGCCCTCGGCCTCACGGCGGACGACGTCGAGGACCTGGTCGACAAGTTCGGCACCCTCAGTGTAGTGACCCTTGGCCCAGTTGTTTCCAGCACCGGACTGGCCGAAAACGAAGTTGTCGGGACGGAAGAGCTGACCGAAGGGACCAGCACGGACGGCGTCCATGGTACCAGGCTCAAGATCGACGAGGACGGCTCGGGGAACATACTTGTTGCCAGAGGCCTAGTTGTG--TGAGCTTGG---GAATTCTTGACATTGACTGTTAATGCATACCTCGTTGAAGTAGACACTCATGCGCTCGAGCTGGAGCTCGGAGGTACCGTTGTAGACACCATTGCTGTCGAGGCCGTGCTCGCCAGAGATGGTCTGCCAGAAA
>404_BT
AGAGTGGGTGATCTGGAAACCCTGGAGGCAATCGCAGCCCTCGGCCTCACGGCGGACGACGTCGAGGACCTGGTCGACAAGTTCGGCACCCTCAGTGTAGTGACCCTTGGCCCAGTTGTTTCCAGCACCGGACTGACCGAAAACGAAGTTGTCGGGACGGAAGAGCTGACCGAAGGGACCAGCACGGACGGCGTCCATGGTACCAGGCTCAAGATCGACGAGGACGGCTCGGGGAACATACTTGTTGCCAGAGGCCTAGTTGTG--TGAGCTTGG---GAATTCTTGACATTGACTGTTAATGCATACCTCGTTGAAGTAGACACTCATGCGCTCGAGCTGGAGCTCGGAGGTACCGTTGTAGACACCATTGCTGTCGAGGCCGTGCTCGCCAGAGATGGTCTGCCAGAAA
>403_BT
AGAGTGGGTGATCTGGAAACCCTGGAGGCAATCGCAGCCCTCGGCCTCACGGCGGACGACGTCGAGGACCTGGTCGACAAGTTCGGCACCCTCAGTGTAGTGACCCTTGGCCCAGTTGTTTCCAGCACCGGACTGACCGAAAACGAAGTTGTCGGGACGGAAGAGCTGACCGAAGGGACCAGCACGGACGGCGTCCATGGTACCAGGCTCAAGATCGACGAGGACGGCTCGGGGAACATACTTGTTGCCAGAGGCCTAGTTGTG--TGAGCTTGG---GAATTCTTGACATTGACTGTTAATGCATACCTCGTTGAAGTAGACACTCATGCGCTCGAGCTGGAGCTCGGAGGTACCGTTGTAGACACCATTGCTGTCGAGGCCGTGCTCGCCAGAGATGGTCTGCCAGAAA
>402_BT
AGAGTGGGTGATCTGGAAACCCTGGAGGCAATCGCAGCCCTCGGCCTCACGGCGGACGACGTCGAGGACCTGGTCGACAAGTTCGGCACCCTCAGTGTAGTGACCCTTGGCCCAGTTGTTTCCAGCACCGGACTGGCCGAAAACGAAGTTGTCGGGACGGAAGAGCTGACCGAAGGGACCAGCACGGACGGCGTCCATGGTACCAGGCTCAAGATCGACGAGGACGGCTCGGGGAACATACTTGTTGCCAGAGGCCTAGTTGTG--TGAGCTTGG---GAATTCTTGACATTGACTGTTAATGCATACCTCGTTGAAGTAGACACTCATGCGCTCGAGCTGGAGCTCGGAGGTACCGTTGTAGACACCATTGCTGTCGAGGCCGTGCTCGCCAGAGATGGTCTGCCAGAAA
>401_BT
AGAGTGGGTGATCTGGAAACCCTGGAGGCAATCGCAGCCCTCGGCCTCACGGCGGACGACGTCGAGGACCTGGTCGACAAGTTCGGCACCCTCAGTGTAGTGACCCTTGGCCCAGTTGTTTCCAGCACCGGACTGACCGAAAACGAAGTTGTCGGGACGGAAGAGCTGACCGAAGGGACCAGCACGGACGGCGTCCATGGTACCAGGCTCAAGATCGACGAGGACGGCTCGGGGAACATACTTGTTGCCAGAGGCCTAGTTGTG--TGAGCTTGG---GAATTCTTGACATTGACTGTTAATGCATACCTCGTTGAAGTAGACACTCATGCGCTCGAGCTGGAGCTCGGAGGTACCGTTGTAGACACCATTGCTGTCGAGGCCGTGCTCGCCAGAGATGGTCTGCCAGAAA
>400_BT
AGAGTGGGTGATCTGGAAACCCTGGAGGCAATCGCAGCCCTCGGCCTCACGGCGGACGACGTCGAGGACCTGGTCGACAAGTTCGGCACCCTCAGTGTAGTGACCCTTGGCCCAGTTGTTTCCAGCACCGGACTGACCGAAAACGAAGTTGTCGGGACGGAAGAGCTGACCGAAGGGACCAGCACGGACGGCGTCCATGGTACCAGGCTCAAGATCGACGAGGACGGCTCGGGGAACATACTTGTTGCCAGAGGCCTAGTTGTG--TGAGCTTGG---GAATTCTTGACATTGACTGTTAATGCATACCTCGTTGAAGTAGACACTCATGCGCTCGAGCTGGAGCTCGGAGGTACCGTTGTAGACACCATTGCTGTCGAGGCCGTGCTCGCCAGAGATGGTCTGCCAGAAA
>399_BT
AGAGTGGGTGATCTGGAAACCCTGAAGGCAATCGCAGCCCTCGGCCTCACGGCGGACAACGTCGAGGACCTGGTCGACAAGTTCGGCACCCTCAGTGTAGTGACCCTTGGCCCAGTTGTTTCCAGCACCGGACTGACCGAAAACGAAGTTGTCGGGACGGAAGAGCTGACCGAAGGGACCAGCACGGACAGCGTCCATGGTACCAGGCTCAAGATCGACGAGGACGGCTCGGGGAACATACTTGTTGCCAGAGGCCTAGTTGTG--TGAGCTTGG---GGATTATTGGCATTGACTGTTAAGGCATACCTCGTTGAAGTAGACACTCATGCGCTCGAGCTGGAGCTCGGAGGTACCGTTGTAGACACCATTGCTGTCGAGGCCGTGCTCGCCAGAGATGGTCTGCCAGAAA
>398_BT
AGAGTGGGTGATCTGGAAACCCTGGAGGCAATCGCAGCCCTCGGCCTCACGGCGGACGACGTCGAGGACCTGGTCGACAAGTTCGGCACCCTCAGTGTAGTGACCCTTGGCCCAGTTGTTTCCAGCACCGGACTGGCCGAAAACGAAGTTGTCGGGACGGAAGAGCTGACCGAAGGGACCAGCACGGACGGCGTCCATGGTACCAGGCTCAAGATCGACGAGGACGGCTCGGGGAACATACTTGTTGCCAGAGGCCTAGTTGTG--TGAGCTTGG---GAATTCTTGACATTGACTGTTAATGCATACCTCGTTGAAGTAGACACTCATGCGCTCGAGCTGGAGCTCGGAGGTACCGTTGTAGACACCATTGCTGTCGAGGCCGTGCTCGCCAGAGATGGTCTGCCAGAAA
>397_BT
AGAGTGGGTGATCTGGAAACCCTGGAGGCAATCGCAGCCCTCGGCCTCACGGCGGACGACGTCGAGGACCTGGTCGACAAGTTCGGCACCCTCAGTGTAGTGACCCTTGGCCCAGTTGTTTCCAGCACCGGACTGACCGAAAACGAAGTTGTCGGGACGGAAGAGCTGACCGAAGGGACCAGCACGGACGGCGTCCATGGTACCAGGCTCAAGATCGACGAGGACGGCTCGGGGAACATACTTGTTGCCAGAGGCCTAGTTGTG--TGAGCTTGG---GAATTCTTGACATTGACTGTTAATGCATACCTCGTTGAAGTAGACACTCATGCGCTCGAGCTGGAGCTCGGAGGTACCGTTGTAGACACCATTGCTGTCGAGGCCGTGCTCGCCAGAGATGGTCTGCCAGAAA
>396_BT
AGAGTGGGTGATCTGGAAACCCTGGAGGCAATCGCAGCCCTCGGCCTCACGGCGGACGACGTCGAGGACCTGGTCGACAAGTTCGGCACCCTCAGTGTAGTGACCCTTGGCCCAGTTGTTTCCAGCACCGGACTGGCCGAAAACGAAGTTGTCGGGACGGAAGAGCTGACCGAAGGGACCAGCACGGACGGCGTCCATGGTACCAGGCTCAAGATCGACGAGGACGGCTCGGGGAACATACTTGTTGCCAGAGGCCTAGTTGTG--TGAGCTTGG---GAATTCTTGACATTGACTGTTAATGCATACCTCGTTGAAGTAGACACTCATGCGCTCGAGCTGGAGCTCGGAGGTACCGTTGTAGACACCATTGCTGTCGAGGCCGTGCTCGCCAGAGATGGTCTGCCAGAAA
>393_BT
AGAGTGGGTGATCTGGAAACCCTGGAGGCAATCGCAGCCCTCGGCCTCACGGCGGACGACGTCGAGGACCTGGTCGACAAGTTCGGCACCCTCAGTGTAGTGACCCTTGGCCCAGTTGTTTCCAGCACCGGACTGGCCGAAAACGAAGTTGTCGGGACGGAAGAGCTGACCGAAGGGACCAGCACGGACGGCGTCCATGGTACCAGGCTCAAGATCGACGAGGACGGCTCGGGGAACATACTTGTTGCCAGAGGCCTAGTTGTG--TGAGCTTGG---GAATTCTTGACATTGACTGTTAATGCATACCTCGTTGAAGTAGACACTCATGCGCTCGAGCTGGAGCTCGGAGGTACCGTTGTAGACACCATTGCTGTCGAGGCCGTGCTCGCCAGAGATGGTCTGCCAGAAA
>392_BT
AGAGTGGGTGATCTGGAAACCCTGGAGGCAATCGCAGCCCTCGGCCTCACGGCGGACGACGTCGAGGACCTGGTCGACAAGTTCGGCACCCTCAGTGTAGTGACCCTTGGCCCAGTTGTTTCCAGCACCGGACTGGCCGAAAACGAAGTTGTCGGGACGGAAGAGCTGACCGAAGGGACCAGCACGGACGGCGTCCATGGTACCAGGCTCAAGATCGACGAGGACGGCTCGGGGAACATACTTGTTGCCAGAGGCCTAGTTGTG--TGAGCTTGG---GAATTCTTGACATTGACTGTTAATGCATACCTCGTTGAAGTAGACACTCATGCGCTCGAGCTGGAGCTCGGAGGTACCGTTGTAGACACCATTGCTGTCGAGGCCGTGCTCGCCAGAGATGGTCTGCCAGAAA
>391_BT
AGAGTGGGTGATCTGGAAACCCTGGAGGCAATCGCAGCCCTCGGCCTCACGGCGGACGACGTCGAGGACCTGGTCGACAAGTTCGGCACCCTCAGTGTAGTGACCCTTGGCCCAGTTGTTTCCAGCACCGGACTGGCCGAAAACGAAGTTGTCGGGACGGAAGAGCTGACCGAAGGGACCAGCACGGACGGCGTCCATGGTACCAGGCTCAAGATCGACGAGGACGGCTCGGGGAACATACTTGTTGCCAGAGGCCTAGTTGTG--TGAGCTTGG---GAATTCTTGACATTGACTGTTAATGCATACCTCGTTGAAGTAGACACTCATGCGCTCGAGCTGGAGCTCGGAGGTACCGTTGTAGACACCATTGCTGTCGAGGCCGTGCTCGCCAGAGATGGTCTGCCAGAAA
>174_BT
AGAGTGGGTGATCTGGAAACCCTGGAGGCAATCGCAGCCCTCGGCCTCACGGCGGACGACGTCGAGGACCTGGTCGACAAGTTCGGCACCCTCAGTGTAGTGACCCTTGGCCCAGTTGTTTCCAGCACCGGACTGACCGAAAACGAAGTTGTCGGGACGGAAGAGCTGACCGAAGGGACCAGCACGGACGGCGTCCATGGTACCAGGCTCAAGATCGACGAGGACGGCTCGGGGAACATACTTGTTGCCAGAGGCCTAGTTGTG--TGAGCTTGG---GAATTCTTGACATTGACTGTTAATGCATACCTCGTTGAAGTAGACACTCATGCGCTCGAGCTGGAGCTCGGAGGTACCGTTGTAGACACCATTGCTGTCGAGGCCGTGCTCGCCAGAGATGGTCTGCCAGAAA
>479_BT
AGAGTGGGTGATCTGGAAACCCTGGAGGCAATCGCAGCCCTCGGCCTCACGGCGGACGACGTCGAGGACCTGGTCGACAAGTTCGGCACCCTCAGTGTAGTGACCCTTGGCCCAGTTGTTTCCAGCACCGGACTGGCCGAAAACGAAGTTGTCGGGACGGAAGAGCTGACCGAAGGGACCAGCACGGACGGCGTCCATGGTACCAGGCTCAAGATCGACGAGGACGGCTCGGGGAACATACTTGTTGCCAGAGGCCTAGTTGTG--TGAGCTTGG---GAATTCTTGACATTGACTGTTAATGCATACCTCGTTGAAGTAGACACTCATGCGCTCGAGCTGGAGCTCGGAGGTACCGTTGTAGACACCATTGCTGTCGAGGCCGTGCTCGCCAGAGATGGTCTGCCAGAAA
>478_BT
AGAGTGGGTGATCTGGAAACCCTGGAGGCAATCGCAGCCCTCGGCCTCACGGCGGACGACGTCGAGGACCTGGTCGACAAGTTCGGCACCCTCAGTGTAGTGACCCTTGGCCCAGTTGTTTCCAGCACCGGACTGACCGAAAACGAAGTTGTCGGGACGGAAGAGCTGACCGAAGGGACCAGCACGGACGGCGTCCATGGTACCAGGCTCAAGATCGACGAGGACGGCTCGGGGAACATACTTGTTGCCAGAGGCCTAGTTGTG--TGAGCTTGG---GAATTCTTGACATTGACTGTTAATGCATACCTCGTTGAAGTAGACACTCATGCGCTCGAGCTGGAGCTCGGAGGTACCGTTGTAGACACCATTGCTGTCGAGGCCGTGCTCGCCAGAGATGGTCTGCCAGAAA
>477_BT
AGAGTGGGTGATCTGGAAACCCTGGAGGCAATCGCAGCCCTCGGCCTCACGGCGGACGACGTCGAGGACCTGGTCGACAAGTTCGGCACCCTCAGTGTAGTGACCCTTGGCCCAGTTGTTTCCAGCACCGGACTGGCCGAAAACGAAGTTGTCGGGACGGAAGAGCTGACCGAAGGGACCAGCACGGACGGCGTCCATGGTACCAGGCTCAAGATCGACGAGGACGGCTCGGGGAACATACTTGTTGCCAGAGGCCTAGTTGTG--TGAGCTTGG---GAATTCTTGACATTGACTGTTAATGCATACCTCGTTGAAGTAGACACTCATGCGCTCGAGCTGGAGCTCGGAGGTACCGTTGTAGACACCATTGCTGTCGAGGCCGTGCTCGCCAGAGATGGTCTGCCAGAAA
>476_BT
AGAGTGGGTGATCTGGAAACCCTGGAGGCAATCGCAGCCCTCGGCCTCACGGCGGACGACGTCGAGGACCTGGTCGACAAGTTCGGCACCCTCAGTGTAGTGACCCTTGGCCCAGTTGTTTCCAGCACCGGACTGACCGAAAACGAAGTTGTCGGGACGGAAGAGCTGACCGAAGGGACCAGCACGGACGGCGTCCATGGTACCAGGCTCAAGATCGACGAGGACGGCTCGGGGAACATACTTGTTGCCAGAGGCCTAGTTGTG--TGAGCTTGG---GAATTCTTGACATTGACTGTTAATGCATACCTCGTTGAAGTAGACACTCATGCGCTCGAGCTGGAGCTCGGAGGTACCGTTGTAGACACCATTGCTGTCGAGGCCGTGCTCGCCAGAGATGGTCTGCCAGAAA
>475_BT
AGAGTGGGTGATCTGGAAACCCTGGAGGCAATCGCAGCCCTCGGCCTCACGGCGGACGACGTCGAGGACCTGGTCGACAAGTTCGGCACCCTCAGTGTAGTGACCCTTGGCCCAGTTGTTTCCAGCACCGGACTGGCCGAAAACGAAGTTGTCGGGACGGAAGAGCTGACCGAAGGGACCAGCACGGACGGCGTCCATGGTACCAGGCTCAAGATCGACGAGGACGGCTCGGGGAACATACTTGTTGCCAGAGGCCTAGTTGTG--TGAGCTTGG---GAATTCTTGACATTGACTGTTAATGCATACCTCGTTGAAGTAGACACTCATGCGCTCGAGCTGGAGCTCGGAGGTACCGTTGTAGACACCATTGCTGTCGAGGCCGTGCTCGCCAGAGATGGTCTGCCAGAAA
>474_BT
AGAGTGGGTGATCTGGAAACCCTGGAGGCAATCGCAGCCCTCGGCCTCACGGCGGACGACGTCGAGGACCTGGTCGACAAGTTCGGCACCCTCAGTGTAGTGACCCTTGGCCCAGTTGTTTCCAGCACCGGACTGGCCGAAAACGAAGTTGTCGGGACGGAAGAGCTGACCGAAGGGACCAGCACGGACGGCGTCCATGGTACCAGGCTCAAGATCGACGAGGACGGCTCGGGGAACATACTTGTTGCCAGAGGCCTAGTTGTG--TGAGCTTGG---GAATTCTTGACATTGACTGTTAATGCATACCTCGTTGAAGTAGACACTCATGCGCTCGAGCTGGAGCTCGGAGGTACCGTTGTAGACACCATTGCTGTCGAGGCCGTGCTCGCCAGAGATGGTCTGCCAGAAA
>473_BT
AGAGTGGGTGATCTGGAAACCCTGGAGGCAATCGCAGCCCTCGGCCTCACGGCGGACGACGTCGAGGACCTGGTCGACAAGTTCGGCACCCTCAGTGTAGTGACCCTTGGCCCAGTTGTTTCCAGCACCGGACTGACCGAAAACGAAGTTGTCGGGACGGAAGAGCTGACCGAAGGGACCAGCACGGACGGCGTCCATGGTACCAGGCTCAAGATCGACGAGGACGGCTCGGGGAACATACTTGTTGCCAGAGGCCTAGTTGTG--TGAGCTTGG---GAATTCTTGACATTGACTGTTAATGCATACCTCGTTGAAGTAGACACTCATGCGCTCGAGCTGGAGCTCGGAGGTACCGTTGTAGACACCATTGCTGTCGAGGCCGTGCTCGCCAGAGATGGTCTGCCAGAAA
>472_BT
AGAGTGGGTGATCTGGAAACCCTGGAGGCAATCGCAGCCCTCGGCCTCACGGCGGACGACGTCGAGGACCTGGTCGACAAGTTCGGCACCCTCAGTGTAGTGACCCTTGGCCCAGTTGTTTCCAGCACCGGACTGACCGAAAACGAAGTTGTCGGGACGGAAGAGCTGACCGAAGGGACCAGCACGGACGGCGTCCATGGTACCAGGCTCAAGATCGACGAGGACGGCTCGGGGAACATACTTGTTGCCAGAGGCCTAGTTGTG--TGAGCTTGG---GAATTCTTGACATTGACTGTTAATGCATACCTCGTTGAAGTAGACACTCATGCGCTCGAGCTGGAGCTCGGAGGTACCGTTGTAGACACCATTGCTGTCGAGGCCGTGCTCGCCAGAGATGGTCTGCCAGAAA
>471_BT
AGAGTGGGTGATCTGGAAACCCTGGAGGCAATCGCAGCCCTCGGCCTCACGGCGGACGACGTCGAGGACCTGGTCGACAAGTTCGGCACCCTCAGTGTAGTGACCCTTGGCCCAGTTGTTTCCAGCACCGGACTGGCCGAAAACGAAGTTGTCGGGACGGAAGAGCTGACCGAAGGGACCAGCACGGACGGCGTCCATGGTACCAGGCTCAAGATCGACGAGGACGGCTCGGGGAACATACTTGTTGCCAGAGGCCTAGTTGTG--TGAGCTTGG---GAATTCTTGACATTGACTGTTAATGCATACCTCGTTGAAGTAGACACTCATGCGCTCGAGCTGGAGCTCGGAGGTACCGTTGTAGACACCATTGCTGTCGAGGCCGTGCTCGCCAGAGATGGTCTGCCAGAAA
>470_BT
AGAGTGGGTGATCTGGAAACCCTGGAGGCAATCGCAGCCCTCGGCCTCACGGCGGACGACGTCGAGGACCTGGTCGACAAGTTCGGCACCCTCAGTGTAGTGACCCTTGGCCCAGTTGTTTCCAGCACCGGACTGACCGAAAACGAAGTTGTCGGGACGGAAGAGCTGACCGAAGGGACCAGCACGGACGGCGTCCATGGTACCAGGCTCAAGATCGACGAGGACGGCTCGGGGAACATACTTGTTGCCAGAGGCCTAGTTGTG--TGAGCTTGG---GAATTCTTGACATTGACTGTTAATGCATACCTCGTTGAAGTAGACACTCATGCGCTCGAGCTGGAGCTCGGAGGTACCGTTGTAGACACCATTGCTGTCGAGGCCGTGCTCGCCAGAGATGGTCTGCCAGAAA
>469_BT
AGAGTGGGTGATCTGGAAACCCTGGAGGCAATCGCAGCCCTCGGCCTCACGGCGGACGACGTCGAGGACCTGGTCGACAAGTTCGGCACCCTCAGTGTAGTGACCCTTGGCCCAGTTGTTTCCAGCACCGGACTGGCCGAAAACGAAGTTGTCGGGACGGAAGAGCTGACCGAAGGGACCAGCACGGACGGCGTCCATGGTACCAGGCTCAAGATCGACGAGGACGGCTCGGGGAACATACTTGTTGCCAGAGGCCTAGTTGTG--TGAGCTTGG---GAATTCTTGACATTGACTGTTAATGCATACCTCGTTGAAGTAGACACTCATGCGCTCGAGCTGGAGCTCGGAGGTACCGTTGTAGACACCATTGCTGTCGAGGCCGTGCTCGCCAGAGATGGTCTGCCAGAAA
>468_BT
AGAGTGGGTGATCTGGAAACCCTGGAGGCAATCGCAGCCCTCGGCCTCACGGCGGACGACGTCGAGGACCTGGTCGACAAGTTCGGCACCCTCAGTGTAGTGACCCTTGGCCCAGTTGTTTCCAGCACCGGACTGGCCGAAAACGAAGTTGTCGGGACGGAAGAGCTGACCGAAGGGACCAGCACGGACGGCGTCCATGGTACCAGGCTCAAGATCGACGAGGACGGCTCGGGGAACATACTTGTTGCCAGAGGCCTAGTTGTG--TGAGCTTGG---GAATTCTTGACATTGACTGTTAATGCATACCTCGTTGAAGTAGACACTCATGCGCTCGAGCTGGAGCTCGGAGGTACCGTTGTAGACACCATTGCTGTCGAGGCCGTGCTCGCCAGAGATGGTCTGCCAGAAA
>467_BT
AGAGTGGGTGATCTGGAAACCCTGGAGGCAATCGCAGCCCTCGGCCTCACGGCGGACGACGTCGAGGACCTGGTCGACAAGTTCGGCACCCTCAGTGTAGTGACCCTTGGCCCAGTTGTTTCCAGCACCGGACTGGCCGAAAACGAAGTTGTCGGGACGGAAGAGCTGACCGAAGGGACCAGCACGGACGGCGTCCATGGTACCAGGCTCAAGATCGACGAGGACGGCTCGGGGAACATACTTGTTGCCAGAGGCCTAGTTGTG--TGAGCTTGG---GAATTCTTGACATTGACTGTTAATGCATACCTCGTTGAAGTAGACACTCATGCGCTCGAGCTGGAGCTCGGAGGTACCGTTGTAGACACCATTGCTGTCGAGGCCGTGCTCGCCAGAGATGGTCTGCCAGAAA
>466_BT
AGAGTGGGTGATCTGGAAACCCTGGAGGCAATCGCAGCCCTCGGCCTCACGGCGGACGACGTCGAGGACCTGGTCGACAAGTTCGGCACCCTCAGTGTAGTGACCCTTGGCCCAGTTGTTTCCAGCACCGGACTGGCCGAAAACGAAGTTGTCGGGACGGAAGAGCTGACCGAAGGGACCAGCACGGACGGCGTCCATGGTACCAGGCTCAAGATCGACGAGGACGGCTCGGGGAACATACTTGTTGCCAGAGGCCTAGTTGTG--TGAGCTTGG---GAATTCTTGACATTGACTGTTAATGCATACCTCGTTGAAGTAGACACTCATGCGCTCGAGCTGGAGCTCGGAGGTACCGTTGTAGACACCATTGCTGTCGAGGCCGTGCTCGCCAGAGATGGTCTGCCAGAAA
>465_BT
AGAGTGGGTGATCTGGAAACCCTGGAGGCAATCGCAGCCCTCGGCCTCACGGCGGACGACGTCGAGGACCTGGTCGACAAGTTCGGCACCCTCAGTGTAGTGACCCTTGGCCCAGTTGTTTCCAGCACCGGACTGGCCGAAAACGAAGTTGTCGGGACGGAAGAGCTGACCGAAGGGACCAGCACGGACGGCGTCCATGGTACCAGGCTCAAGATCGACGAGGACGGCTCGGGGAACATACTTGTTGCCAGAGGCCTAGTTGTG--TGAGCTTGG---GAATTCTTGACATTGACTGTTAATGCATACCTCGTTGAAGTAGACACTCATGCGCTCGAGCTGGAGCTCGGAGGTACCGTTGTAGACACCATTGCTGTCGAGGCCGTGCTCGCCAGAGATGGTCTGCCAGAAA
>464_BT
AGAGTGGGTGATCTGGAAACCCTGGAGGCAATCGCAGCCCTCGGCCTCACGGCGGACGACGTCGAGGACCTGGTCGACAAGTTCGGCACCCTCAGTGTAGTGACCCTTGGCCCAGTTGTTTCCAGCACCGGACTGACCGAAAACGAAGTTGTCGGGACGGAAGAGCTGACCGAAGGGACCAGCACGGACGGCGTCCATGGTACCAGGCTCAAGATCGACGAGGACGGCTCGGGGAACATACTTGTTGCCAGAGGCCTAGTTGTG--TGAGCTTGG---GAATTCTTGACATTGACTGTTAATGCATACCTCGTTGAAGTAGACACTCATGCGCTCGAGCTGGAGCTCGGAGGTACCGTTGTAGACACCATTGCTGTCGAGGCCGTGCTCGCCAGAGATGGTCTGCCAGAAA
>463_BT
AGAGTGGGTGATCTGGAAACCCTGGAGGCAATCGCAGCCCTCGGCCTCACGGCGGACGACGTCGAGGACCTGGTCGACAAGTTCGGCACCCTCAGTGTAGTGACCCTTGGCCCAGTTGTTTCCAGCACCGGACTGACCGAAAACGAAGTTGTCGGGACGGAAGAGCTGACCGAAGGGACCAGCACGGACGGCGTCCATGGTACCAGGCTCAAGATCGACGAGGACGGCTCGGGGAACATACTTGTTGCCAGAGGCCTAGTTGTG--TGAGCTTGG---GAATTCTTGACATTGACTGTTAATGCATACCTCGTTGAAGTAGACACTCATGCGCTCGAGCTGGAGCTCGGAGGTACCGTTGTAGACACCATTGCTGTCGAGGCCGTGCTCGCCAGAGATGGTCTGCCAGAAA
>462_BT
AGAGTGGGTGATCTGGAAACCCTGGAGGCAATCGCAGCCCTCGGCCTCACGGCGGACGACGTCGAGGACCTGGTCGACAAGTTCGGCACCCTCAGTGTAGTGACCCTTGGCCCAGTTGTTTCCAGCACCGGACTGACCGAAAACGAAGTTGTCGGGACGGAAGAGCTGACCGAAGGGACCAGCACGGACGGCGTCCATGGTACCAGGCTCAAGATCGACGAGGACGGCTCGGGGAACATACTTGTTGCCAGAGGCCTAGTTGTG--TGAGCTTGG---GAATTCTTGACATTGACTGTTAATGCATACCTCGTTGAAGTAGACACTCATGCGCTCGAGCTGGAGCTCGGAGGTACCGTTGTAGACACCATTGCTGTCGAGGCCGTGCTCGCCAGAGATGGTCTGCCAGAAA
>461_BT
AGAGTGGGTGATCTGGAAACCCTGGAGGCAATCGCAGCCCTCGGCCTCACGGCGGACGACGTCGAGGACCTGGTCGACAAGTTCGGCACCCTCAGTGTAGTGACCCTTGGCCCAGTTGTTTCCAGCACCGGACTGACCGAAAACGAAGTTGTCGGGACGGAAGAGCTGACCGAAGGGACCAGCACGGACGGCGTCCATGGTACCAGGCTCAAGATCGACGAGGACGGCTCGGGGAACATACTTGTTGCCAGAGGCCTAGTTGTG--TGAGCTTGG---GAATTCTTGACATTGACTGTTAATGCATACCTCGTTGAAGTAGACACTCATGCGCTCGAGCTGGAGCTCGGAGGTACCGTTGTAGACACCATTGCTGTCGAGGCCGTGCTCGCCAGAGATGGTCTGCCAGAAA
>460_BT
AGAGTGGGTGATCTGGAAACCCTGGAGGCAATCGCAGCCCTCGGCCTCACGGCGGACGACGTCGAGGACCTGGTCGACAAGTTCGGCACCCTCAGTGTAGTGACCCTTGGCCCAGTTGTTTCCAGCACCGGACTGACCGAAAACGAAGTTGTCGGGACGGAAGAGCTGACCGAAGGGACCAGCACGGACGGCGTCCATGGTACCAGGCTCAAGATCGACGAGGACGGCTCGGGGAACATACTTGTTGCCAGAGGCCTAGTTGTG--TGAGCTTGG---GAATTCTTGACATTGACTGTTAATGCATACCTCGTTGAAGTAGACACTCATGCGCTCGAGCTGGAGCTCGGAGGTACCGTTGTAGACACCATTGCTGTCGAGGCCGTGCTCGCCAGAGATGGTCTGCCAGAAA
>459_BT
AGAGTGGGTGATCTGGAAACCCTGGAGGCAATCGCAGCCCTCGGCCTCACGGCGGACGACGTCGAGGACCTGGTCGACAAGTTCGGCACCCTCAGTGTAGTGACCCTTGGCCCAGTTGTTTCCAGCACCGGACTGGCCGAAAACGAAGTTGTCGGGACGGAAGAGCTGACCGAAGGGACCAGCACGGACGGCGTCCATGGTACCAGGCTCAAGATCGACGAGGACGGCTCGGGGAACATACTTGTTGCCAGAGGCCTAGTTGTG--TGAGCTTGG---GAATTCTTGACATTGACTGTTAATGCATACCTCGTTGAAGTAGACACTCATGCGCTCGAGCTGGAGCTCGGAGGTACCGTTGTAGACACCATTGCTGTCGAGGCCGTGCTCGCCAGAGATGGTCTGCCAGAAA
>458_BT
AGAGTGGGTGATCTGGAAACCCTGGAGGCAATCGCAGCCCTCGGCCTCACGGCGGACGACGTCGAGGACCTGGTCGACAAGTTCGGCACCCTCAGTGTAGTGACCCTTGGCCCAGTTGTTTCCAGCACCGGACTGACCGAAAACGAAGTTGTCGGGACGGAAGAGCTGACCGAAGGGACCAGCACGGACGGCGTCCATGGTACCAGGCTCAAGATCGACGAGGACGGCTCGGGGAACATACTTGTTGCCAGAGGCCTAGTTGTG--TGAGCTTGG---GAATTCTTGACATTGACTGTTAATGCATACCTCGTTGAAGTAGACACTCATGCGCTCGAGCTGGAGCTCGGAGGTACCGTTGTAGACACCATTGCTGTCGAGGCCGTGCTCGCCAGAGATGGTCTGCCAGAAA
>457_BT
AGAGTGGGTGATCTGGAAACCCTGGAGGCAATCGCAGCCCTCGGCCTCACGGCGGACGACGTCGAGGACCTGGTCGACAAGTTCGGCACCCTCAGTGTAGTGACCCTTGGCCCAGTTGTTTCCAGCACCGGACTGACCGAAAACGAAGTTGTCGGGACGGAAGAGCTGACCGAAGGGACCAGCACGGACGGCGTCCATGGTACCAGGCTCAAGATCGACGAGGACGGCTCGGGGAACATACTTGTTGCCAGAGGCCTAGTTGTG--TGAGCTTGG---GAATTCTTGACATTGACTGTTAATGCATACCTCGTTGAAGTAGACACTCATGCGCTCGAGCTGGAGCTCGGAGGTACCGTTGTAGACACCATTGCTGTCGAGGCCGTGCTCGCCAGAGATGGTCTGCCAGAAA
>456_BT
AGAGTGGGTGATCTGGAAACCCTGGAGGCAATCGCAGCCCTCGGCCTCACGGCGGACGACGTCGAGGACCTGGTCGACAAGTTCGGCACCCTCAGTGTAGTGACCCTTGGCCCAGTTGTTTCCAGCACCGGACTGACCGAAAACGAAGTTGTCGGGACGGAAGAGCTGACCGAAGGGACCAGCACGGACGGCGTCCATGGTACCAGGCTCAAGATCGACGAGGACGGCTCGGGGAACATACTTGTTGCCAGAGGCCTAGTTGTG--TGAGCTTGG---GAATTCTTGACATTGACTGTTAATGCATACCTCGTTGAAGTAGACACTCATGCGCTCGAGCTGGAGCTCGGAGGTACCGTTGTAGACACCATTGCTGTCGAGGCCGTGCTCGCCAGAGATGGTCTGCCAGAAA
>455_BT
AGAGTGGGTGATCTGGAAACCCTGGAGGCAATCGCAGCCCTCGGCCTCACGGCGGACGACGTCGAGGACCTGGTCGACAAGTTCGGCACCCTCAGTGTAGTGACCCTTGGCCCAGTTGTTTCCAGCACCGGACTGGCCGAAAACGAAGTTGTCGGGACGGAAGAGCTGACCGAAGGGACCAGCACGGACGGCGTCCATGGTACCAGGCTCAAGATCGACGAGGACGGCTCGGGGAACATACTTGTTGCCAGAGGCCTAGTTGTG--TGAGCTTGG---GAATTCTTGACATTGACTGTTAATGCATACCTCGTTGAAGTAGACACTCATGCGCTCGAGCTGGAGCTCGGAGGTACCGTTGTAGACACCATTGCTGTCGAGGCCGTGCTCGCCAGAGATGGTCTGCCAGAAA
>454_BT
AGAGTGGGTGATCTGGAAACCCTGGAGGCAATCGCAGCCCTCGGCCTCACGGCGGACGACGTCGAGGACCTGGTCGACAAGTTCGGCACCCTCAGTGTAGTGACCCTTGGCCCAGTTGTTTCCAGCACCGGACTGACCGAAAACGAAGTTGTCGGGACGGAAGAGCTGACCGAAGGGACCAGCACGGACGGCGTCCATGGTACCAGGCTCAAGATCGACGAGGACGGCTCGGGGAACATACTTGTTGCCAGAGGCCTAGTTGTG--TGAGCTTGG---GAATTCTTGACATTGACTGTTAATGCATACCTCGTTGAAGTAGACACTCATGCGCTCGAGCTGGAGCTCGGAGGTACCGTTGTAGACACCATTGCTGTCGAGGCCGTGCTCGCCAGAGATGGTCTGCCAGAAA
>453_BT
AGAGTGGGTGATCTGGAAACCCTGGAGGCAATCGCAGCCCTCGGCCTCACGGCGGACGACGTCGAGGACCTGGTCGACAAGTTCGGCACCCTCAGTGTAGTGACCCTTGGCCCAGTTGTTTCCAGCACCGGACTGACCGAAAACGAAGTTGTCGGGACGGAAGAGCTGACCGAAGGGACCAGCACGGACGGCGTCCATGGTACCAGGCTCAAGATCGACGAGGACGGCTCGGGGAACATACTTGTTGCCAGAGGCCTAGTTGTG--TGAGCTTGG---GAATTCTTGACATTGACTGTTAATGCATACCTCGTTGAAGTAGACACTCATGCGCTCGAGCTGGAGCTCGGAGGTACCGTTGTAGACACCATTGCTGTCGAGGCCGTGCTCGCCAGAGATGGTCTGCCAGAAA
>452_BT
AGAGTGGGTGATCTGGAAACCCTGGAGGCAATCGCAGCCCTCGGCCTCACGGCGGACGACGTCGAGGACCTGGTCGACAAGTTCGGCACCCTCAGTGTAGTGACCCTTGGCCCAGTTGTTTCCAGCACCGGACTGACCGAAAACGAAGTTGTCGGGACGGAAGAGCTGACCGAAGGGACCAGCACGGACGGCGTCCATGGTACCAGGCTCAAGATCGACGAGGACGGCTCGGGGAACATACTTGTTGCCAGAGGCCTAGTTGTG--TGAGCTTGG---GAATTCTTGACATTGACTGTTAATGCATACCTCGTTGAAGTAGACACTCATGCGCTCGAGCTGGAGCTCGGAGGTACCGTTGTAGACACCATTGCTGTCGAGGCCGTGCTCGCCAGAGATGGTCTGCCAGAAA
>451_BT
AGAGTGGGTGATCTGGAAACCCTGGAGGCAATCGCAGCCCTCGGCCTCACGGCGGACGACGTCGAGGACCTGGTCGACAAGTTCGGCACCCTCAGTGTAGTGACCCTTGGCCCAGTTGTTTCCAGCACCGGACTGACCGAAAACGAAGTTGTCGGGACGGAAGAGCTGACCGAAGGGACCAGCACGGACGGCGTCCATGGTACCAGGCTCAAGATCGACGAGGACGGCTCGGGGAACATACTTGTTGCCAGAGGCCTAGTTGTG--TGAGCTTGG---GAATTCTTGACATTGACTGTTAATGCATACCTCGTTGAAGTAGACACTCATGCGCTCGAGCTGGAGCTCGGAGGTACCGTTGTAGACACCATTGCTGTCGAGGCCGTGCTCGCCAGAGATGGTCTGCCAGAAA
>450_BT
AGAGTGGGTGATCTGGAAACCCTGGAGGCAATCGCAGCCCTCGGCCTCACGGCGGACGACGTCGAGGACCTGGTCGACAAGTTCGGCACCCTCAGTGTAGTGACCCTTGGCCCAGTTGTTTCCAGCACCGGACTGACCGAAAACGAAGTTGTCGGGACGGAAGAGCTGACCGAAGGGACCAGCACGGACGGCGTCCATGGTACCAGGCTCAAGATCGACGAGGACGGCTCGGGGAACATACTTGTTGCCAGAGGCCTAGTTGTG--TGAGCTTGG---GAATTCTTGACATTGACTGTTAATGCATACCTCGTTGAAGTAGACACTCATGCGCTCGAGCTGGAGCTCGGAGGTACCGTTGTAGACACCATTGCTGTCGAGGCCGTGCTCGCCAGAGATGGTCTGCCAGAAA
>449_BT
AGAGTGGGTGATCTGGAAACCCTGGAGGCAATCGCAGCCCTCGGCCTCACGGCGGACGACGTCGAGGACCTGGTCGACAAGTTCGGCACCCTCAGTGTAGTGACCCTTGGCCCAGTTGTTTCCAGCACCGGACTGGCCGAAAACGAAGTTGTCGGGACGGAAGAGCTGACCGAAGGGACCAGCACGGACGGCGTCCATGGTACCAGGCTCAAGATCGACGAGGACGGCTCGGGGAACATACTTGTTGCCAGAGGCCTAGTTGTG--TGAGCTTGG---GAATTCTTGACATTGACTGTTAATGCATACCTCGTTGAAGTAGACACTCATGCGCTCGAGCTGGAGCTCGGAGGTACCGTTGTAGACACCATTGCTGTCGAGGCCGTGCTCGCCAGAGATGGTCTGCCAGAAA
>448_BT
AGAGTGGGTGATCTGGAAACCCTGGAGGCAATCGCAGCCCTCGGCCTCACGGCGGACGACGTCGAGGACCTGGTCGACAAGTTCGGCACCCTCAGTGTAGTGACCCTTGGCCCAGTTGTTTCCAGCACCGGACTGGCCGAAAACGAAGTTGTCGGGACGGAAGAGCTGACCGAAGGGACCAGCACGGACGGCGTCCATGGTACCAGGCTCAAGATCGACGAGGACGGCTCGGGGAACATACTTGTTGCCAGAGGCCTAGTTGTG--TGAGCTTGG---GAATTCTTGACATTGACTGTTAATGCATACCTCGTTGAAGTAGACACTCATGCGCTCGAGCTGGAGCTCGGAGGTACCGTTGTAGACACCATTGCTGTCGAGGCCGTGCTCGCCAGAGATGGTCTGCCAGAAA
>447_BT
AGAGTGGGTGATCTGGAAACCCTGGAGGCAATCGCAGCCCTCGGCCTCACGGCGGACGACGTCGAGGACCTGGTCGACAAGTTCGGCACCCTCAGTGTAGTGACCCTTGGCCCAGTTGTTTCCAGCACCGGACTGGCCGAAAACGAAGTTGTCGGGACGGAAGAGCTGACCGAAGGGACCAGCACGGACGGCGTCCATGGTACCAGGCTCAAGATCGACGAGGACGGCTCGGGGAACATACTTGTTGCCAGAGGCCTAGTTGTG--TGAGCTTGG---GAATTCTTGACATTGACTGTTAATGCATACCTCGTTGAAGTAGACACTCATGCGCTCGAGCTGGAGCTCGGAGGTACCGTTGTAGACACCATTGCTGTCGAGGCCGTGCTCGCCAGAGATGGTCTGCCAGAAA
>446_BT
AGAGTGGGTGATCTGGAAACCCTGGAGGCAATCGCAGCCCTCGGCCTCACGGCGGACGACGTCGAGGACCTGGTCGACAAGTTCGGCACCCTCAGTGTAGTGACCCTTGGCCCAGTTGTTTCCAGCACCGGACTGACCGAAAACGAAGTTGTCGGGACGGAAGAGCTGACCGAAGGGACCAGCACGGACGGCGTCCATGGTACCAGGCTCAAGATCGACGAGGACGGCTCGGGGAACATACTTGTTGCCAGAGGCCTAGTTGTG--TGAGCTTGG---GAATTCTTGACATTGACTGTTAATGCATACCTCGTTGAAGTAGACACTCATGCGCTCGAGCTGGAGCTCGGAGGTACCGTTGTAGACACCATTGCTGTCGAGGCCGTGCTCGCCAGAGATGGTCTGCCAGAAA
>444_BT
AGAGTGGGTGATCTGGAAACCCTGGAGGCAATCGCAGCCCTCGGCCTCACGGCGGACGACGTCGAGGACCTGGTCGACAAGTTCGGCACCCTCAGTGTAGTGACCCTTGGCCCAGTTGTTTCCAGCACCGGACTGACCGAAAACGAAGTTGTCGGGACGGAAGAGCTGACCGAAGGGACCAGCACGGACGGCGTCCATGGTACCAGGCTCAAGATCGACGAGGACGGCTCGGGGAACATACTTGTTGCCAGAGGCCTAGTTGTG--TGAGCTTGG---GAATTCTTGACATTGACTGTTAATGCATACCTCGTTGAAGTAGACACTCATGCGCTCGAGCTGGAGCTCGGAGGTACCGTTGTAGACACCATTGCTGTCGAGGCCGTGCTCGCCAGAGATGGTCTGCCAGAAA
>443_BT
AGAGTGGGTGATCTGGAAACCCTGGAGGCAATCGCAGCCCTCGGCCTCACGGCGGACGACGTCGAGGACCTGGTCGACAAGTTCGGCACCCTCAGTGTAGTGACCCTTGGCCCAGTTGTTTCCAGCACCGGACTGGCCGAAAACGAAGTTGTCGGGACGGAAGAGCTGACCGAAGGGACCAGCACGGACGGCGTCCATGGTACCAGGCTCAAGATCGACGAGGACGGCTCGGGGAACATACTTGTTGCCAGAGGCCTAGTTGTG--TGAGCTTGG---GAATTCTTGACATTGACTGTTAATGCATACCTCGTTGAAGTAGACACTCATGCGCTCGAGCTGGAGCTCGGAGGTACCGTTGTAGACACCATTGCTGTCGAGGCCGTGCTCGCCAGAGATGGTCTGCCAGAAA
>442_BT
AGAGTGGGTGATCTGGAAACCCTGGAGGCAATCGCAGCCCTCGGCCTCACGGCGGACGACGTCGAGGACCTGGTCGACAAGTTCGGCACCCTCAGTGTAGTGACCCTTGGCCCAGTTGTTTCCAGCACCGGACTGACCGAAAACGAAGTTGTCGGGACGGAAGAGCTGACCGAAGGGACCAGCACGGACGGCGTCCATGGTACCAGGCTCAAGATCGACGAGGACGGCTCGGGGAACATACTTGTTGCCAGAGGCCTAGTTGTG--TGAGCTTGG---GAATTCTTGACATTGACTGTTAATGCATACCTCGTTGAAGTAGACACTCATGCGCTCGAGCTGGAGCTCGGAGGTACCGTTGTAGACACCATTGCTGTCGAGGCCGTGCTCGCCAGAGATGGTCTGCCAGAAA
>441_BT
AGAGTGGGTGATCTGGAAACCCTGGAGGCAATCGCAGCCCTCGGCCTCACGGCGGACGACGTCGAGGACCTGGTCGACAAGTTCGGCACCCTCAGTGTAGTGACCCTTGGCCCAGTTGTTTCCAGCACCGGACTGGCCGAAAACGAAGTTGTCGGGACGGAAGAGCTGACCGAAGGGACCAGCACGGACGGCGTCCATGGTACCAGGCTCAAGATCGACGAGGACGGCTCGGGGAACATACTTGTTGCCAGAGGCCTAGTTGTG--TGAGCTTGG---GAATTCTTGACATTGACTGTTAATGCATACCTCGTTGAAGTAGACACTCATGCGCTCGAGCTGGAGCTCGGAGGTACCGTTGTAGACACCATTGCTGTCGAGGCCGTGCTCGCCAGAGATGGTCTGCCAGAAA
>440_BT
AGAGTGGGTGATCTGGAAACCCTGAAGGCAATCGCAGCCCTCGGCCTCACGGCGGACAACGTCGAGGACCTGGTCGACAAGTTCGGCACCCTCAGTGTAGTGACCCTTGGCCCAGTTGTTTCCAGCACCGGACTGACCGAAAACGAAGTTGTCGGGACGGAAGAGCTGACCGAAGGGACCAGCACGGACAGCGTCCATGGTACCAGGCTCAAGATCGACGAGGACGGCTCGGGGAACATACTTGTTGCCAGAGGCCTAGTTGTG--TGAGCTTGT---GGATTGTTGGCATTGACTGTTAAGGCATACCTCGTTGAAGTAGACACTCATGCGCTCGAGCTGGAGCTCGGAGGTACCGTTGTAGACACCATTGCTGTCGAGGCCGTGCTCGCCAGAGATGGTCTGCCAGAAA
>439_BT
AGAGTGGGTGATCTGGAAACCCTGGAGGCAATCGCAGCCCTCGGCCTCACGGCGGACGACGTCGAGGACCTGGTCGACAAGTTCGGCACCCTCAGTGTAGTGACCCTTGGCCCAGTTGTTTCCAGCACCGGACTGGCCGAAAACGAAGTTGTCGGGACGGAAGAGCTGACCGAAGGGACCAGCACGGACGGCGTCCATGGTACCAGGCTCAAGATCGACGAGGACGGCTCGGGGAACATACTTGTTGCCAGAGGCCTAGTTGTG--TGAGCTTGG---GAATTCTTGACATTGACTGTTAATGCATACCTCGTTGAAGTAGACACTCATGCGCTCGAGCTGGAGCTCGGAGGTACCGTTGTAGACACCATTGCTGTCGAGGCCGTGCTCGCCAGAGATGGTCTGCCAGAAA
>520_BT
AGAGTGGGTGATCTGGAAACCCTGGAGGCAATCGCAGCCCTCGGCCTCACGGCGGACGACGTCGAGGACCTGGTCGACAAGTTCGGCACCCTCAGTGTAGTGACCCTTGGCCCAGTTGTTTCCAGCACCGGACTGACCGAAAACGAAGTTGTCGGGACGGAAGAGCTGACCGAAGGGACCAGCACGGACGGCGTCCATGGTACCAGGCTCAAGATCGACGAGGACGGCTCGGGGAACATACTTGTTGCCAGAGGCCTAGTTGTG--TGAGCTTGG---GAATTCTTGACATTGACTGTTAATGCATACCTCGTTGAAGTAGACACTCATGCGCTCGAGCTGGAGCTCGGAGGTACCGTTGTAGACACCATTGCTGTCGAGGCCGTGCTCGCCAGAGATGGTCTGCCAGAAA
>519_BT
AGAGTGGGTGATCTGGAAACCCTGGAGGCAATCGCAGCCCTCGGCCTCACGGCGGACGACGTCGAGGACCTGGTCGACAAGTTCGGCACCCTCAGTGTAGTGACCCTTGGCCCAGTTGTTTCCAGCACCGGACTGACCGAAAACGAAGTTGTCGGGACGGAAGAGCTGACCGAAGGGACCAGCACGGACGGCGTCCATGGTACCAGGCTCAAGATCGACGAGGACGGCTCGGGGAACATACTTGTTGCCAGAGGCCTAGTTGTG--TGAGCTTGG---GAATTCTTGACATTGACTGTTAATGCATACCTCGTTGAAGTAGACACTCATGCGCTCGAGCTGGAGCTCGGAGGTACCGTTGTAGACACCATTGCTGTCGAGGCCGTGCTCGCCAGAGATGGTCTGCCAGAAA
>518_BT
AGAGTGGGTGATCTGGAAACCCTGGAGGCAATCGCAGCCCTCGGCCTCACGGCGGACGACGTCGAGGACCTGGTCGACAAGTTCGGCACCCTCAGTGTAGTGACCCTTGGCCCAGTTGTTTCCAGCACCGGACTGGCCGAAAACGAAGTTGTCGGGACGGAAGAGCTGACCGAAGGGACCAGCACGGACGGCGTCCATGGTACCAGGCTCAAGATCGACGAGGACGGCTCGGGGAACATACTTGTTGCCAGAGGCCTAGTTGTG--TGAGCTTGG---GAATTCTTGACATTGACTGTTAATGCATACCTCGTTGAAGTAGACACTCATGCGCTCGAGCTGGAGCTCGGAGGTACCGTTGTAGACACCATTGCTGTCGAGGCCGTGCTCGCCAGAGATGGTCTGCCAGAAA
>517_BT
AGAGTGGGTGATCTGGAAACCCTGGAGGCAATCGCAGCCCTCGGCCTCACGGCGGACGACGTCGAGGACCTGGTCGACAAGTTCGGCACCCTCAGTGTAGTGACCCTTGGCCCAGTTGTTTCCAGCACCGGACTGACCGAAAACGAAGTTGTCGGGACGGAAGAGCTGACCGAAGGGACCAGCACGGACGGCGTCCATGGTACCAGGCTCAAGATCGACGAGGACGGCTCGGGGAACATACTTGTTGCCAGAGGCCTAGTTGTG--TGAGCTTGG---GAATTCTTGACATTGACTGTTAATGCATACCTCGTTGAAGTAGACACTCATGCGCTCGAGCTGGAGCTCGGAGGTACCGTTGTAGACACCATTGCTGTCGAGGCCGTGCTCGCCAGAGATGGTCTGCCAGAAA
>516_BT
AGAGTGGGTGATCTGGAAACCCTGGAGGCAATCGCAGCCCTCGGCCTCACGGCGGACGACGTCGAGGACCTGGTCGACAAGTTCGGCACCCTCAGTGTAGTGACCCTTGGCCCAGTTGTTTCCAGCACCGGACTGGCCGAAAACGAAGTTGTCGGGACGGAAGAGCTGACCGAAGGGACCAGCACGGACGGCGTCCATGGTACCAGGCTCAAGATCGACGAGGACGGCTCGGGGAACATACTTGTTGCCAGAGGCCTAGTTGTG--TGAGCTTGG---GAATTCTTGACATTGACTGTTAATGCATACCTCGTTGAAGTAGACACTCATGCGCTCGAGCTGGAGCTCGGAGGTACCGTTGTAGACACCATTGCTGTCGAGGCCGTGCTCGCCAGAGATGGTCTGCCAGAAA
>515_BT
AGAGTGGGTGATCTGGAAACCCTGGAGGCAATCGCAGCCCTCGGCCTCACGGCGGACGACGTCGAGGACCTGGTCGACAAGTTCGGCACCCTCAGTGTAGTGACCCTTGGCCCAGTTGTTTCCAGCACCGGACTGACCGAAAACGAAGTTGTCGGGACGGAAGAGCTGACCGAAGGGACCAGCACGGACGGCGTCCATGGTACCAGGCTCAAGATCGACGAGGACGGCTCGGGGAACATACTTGTTGCCAGAGGCCTAGTTGTG--TGAGCTTGG---GAATTCTTGACATTGACTGTTAATGCATACCTCGTTGAAGTAGACACTCATGCGCTCGAGCTGGAGCTCGGAGGTACCGTTGTAGACACCATTGCTGTCGAGGCCGTGCTCGCCAGAGATGGTCTGCCAGAAA
>514_BT
AGAGTGGGTGATCTGGAAACCCTGGAGGCAATCGCAGCCCTCGGCCTCACGGCGGACGACGTCGAGGACCTGGTCGACAAGTTCGGCACCCTCAGTGTAGTGACCCTTGGCCCAGTTGTTTCCAGCACCGGACTGACCGAAAACGAAGTTGTCGGGACGGAAGAGCTGACCGAAGGGACCAGCACGGACGGCGTCCATGGTACCAGGCTCAAGATCGACGAGGACGGCTCGGGGAACATACTTGTTGCCAGAGGCCTAGTTGTG--TGAGCTTGG---GAATTCTTGACATTGACTGTTAATGCATACCTCGTTGAAGTAGACACTCATGCGCTCGAGCTGGAGCTCGGAGGTACCGTTGTAGACACCATTGCTGTCGAGGCCGTGCTCGCCAGAGATGGTCTGCCAGAAA
>513_BT
AGAGTGGGTGATCTGGAAACCCTGGAGGCAATCGCAGCCCTCGGCCTCACGGCGGACGACGTCGAGGACCTGGTCGACAAGTTCGGCACCCTCAGTGTAGTGACCCTTGGCCCAGTTGTTTCCAGCACCGGACTGGCCGAAAACGAAGTTGTCGGGACGGAAGAGCTGACCGAAGGGACCAGCACGGACGGCGTCCATGGTACCAGGCTCAAGATCGACGAGGACGGCTCGGGGAACATACTTGTTGCCAGAGGCCTAGTTGTG--TGAGCTTGG---GAATTCTTGACATTGACTGTTAATGCATACCTCGTTGAAGTAGACACTCATGCGCTCGAGCTGGAGCTCGGAGGTACCGTTGTAGACACCATTGCTGTCGAGGCCGTGCTCGCCAGAGATGGTCTGCCAGAAA
>512_BT
AGAGTGGGTGATCTGGAAACCCTGGAGGCAATCGCAGCCCTCGGCCTCACGGCGGACGACGTCGAGGACCTGGTCGACAAGTTCGGCACCCTCAGTGTAGTGACCCTTGGCCCAGTTGTTTCCAGCACCGGACTGGCCGAAAACGAAGTTGTCGGGACGGAAGAGCTGACCGAAGGGACCAGCACGGACGGCGTCCATGGTACCAGGCTCAAGATCGACGAGGACGGCTCGGGGAACATACTTGTTGCCAGAGGCCTAGTTGTG--TGAGCTTGG---GAATTCTTGACATTGACTGTTAATGCATACCTCGTTGAAGTAGACACTCATGCGCTCGAGCTGGAGCTCGGAGGTACCGTTGTAGACACCATTGCTGTCGAGGCCGTGCTCGCCAGAGATGGTCTGCCAGAAA
>511_BT
AGAGTGGGTGATCTGGAAACCCTGGAGGCAATCGCAGCCCTCGGCCTCACGGCGGACGACGTCGAGGACCTGGTCGACAAGTTCGGCACCCTCAGTGTAGTGACCCTTGGCCCAGTTGTTTCCAGCACCGGACTGACCGAAAACGAAGTTGTCGGGACGGAAGAGCTGACCGAAGGGACCAGCACGGACGGCGTCCATGGTACCAGGCTCAAGATCGACGAGGACGGCTCGGGGAACATACTTGTTGCCAGAGGCCTAGTTGTG--TGAGCTTGG---GAATTCTTGACATTGACTGTTAATGCATACCTCGTTGAAGTAGACACTCATGCGCTCGAGCTGGAGCTCGGAGGTACCGTTGTAGACACCATTGCTGTCGAGGCCGTGCTCGCCAGAGATGGTCTGCCAGAAA
>510_BT
AGAGTGGGTGATCTGGAAACCCTGGAGGCAATCGCAGCCCTCGGCCTCACGGCGGACGACGTCGAGGACCTGGTCGACAAGTTCGGCACCCTCAGTGTAGTGACCCTTGGCCCAGTTGTTTCCAGCACCGGACTGGCCGAAAACGAAGTTGTCGGGACGGAAGAGCTGACCGAAGGGACCAGCACGGACGGCGTCCATGGTACCAGGCTCAAGATCGACGAGGACGGCTCGGGGAACATACTTGTTGCCAGAGGCCTAGTTGTG--TGAGCTTGG---GAATTCTTGACATTGACTGTTAATGCATACCTCGTTGAAGTAGACACTCATGCGCTCGAGCTGGAGCTCGGAGGTACCGTTGTAGACACCATTGCTGTCGAGGCCGTGCTCGCCAGAGATGGTCTGCCAGAAA
>509_BT
AGAGTGGGTGATCTGGAAACCCTGGAGGCAATCGCAGCCCTCGGCCTCACGGCGGACGACGTCGAGGACCTGGTCGACAAGTTCGGCACCCTCAGTGTAGTGACCCTTGGCCCAGTTGTTTCCAGCACCGGACTGACCGAAAACGAAGTTGTCGGGACGGAAGAGCTGACCGAAGGGACCAGCACGGACGGCGTCCATGGTACCAGGCTCAAGATCGACGAGGACGGCTCGGGGAACATACTTGTTGCCAGAGGCCTAGTTGTG--TGAGCTTGG---GAATTCTTGACATTGACTGTTAATGCATACCTCGTTGAAGTAGACACTCATGCGCTCGAGCTGGAGCTCGGAGGTACCGTTGTAGACACCATTGCTGTCGAGGCCGTGCTCGCCAGAGATGGTCTGCCAGAAA
>508_BT
AGAGTGGGTGATCTGGAAACCCTGGAGGCAATCGCAGCCCTCGGCCTCACGGCGGACGACGTCGAGGACCTGGTCGACAAGTTCGGCACCCTCAGTGTAGTGACCCTTGGCCCAGTTGTTTCCAGCACCGGACTGACCGAAAACGAAGTTGTCGGGACGGAAGAGCTGACCGAAGGGACCAGCACGGACGGCGTCCATGGTACCAGGCTCAAGATCGACGAGGACGGCTCGGGGAACATACTTGTTGCCAGAGGCCTAGTTGTG--TGAGCTTGG---GAATTCTTGACATTGACTGTTAATGCATACCTCGTTGAAGTAGACACTCATGCGCTCGAGCTGGAGCTCGGAGGTACCGTTGTAGACACCATTGCTGTCGAGGCCGTGCTCGCCAGAGATGGTCTGCCAGAAA
>507_BT
AGAGTGGGTGATCTGGAAACCCTGGAGGCAATCGCAGCCCTCGGCCTCACGGCGGACGACGTCGAGGACCTGGTCGACAAGTTCGGCACCCTCAGTGTAGTGACCCTTGGCCCAGTTGTTTCCAGCACCGGACTGACCGAAAACGAAGTTGTCGGGACGGAAGAGCTGACCGAAGGGACCAGCACGGACGGCGTCCATGGTACCAGGCTCAAGATCGACGAGGACGGCTCGGGGAACATACTTGTTGCCAGAGGCCTAGTTGTG--TGAGCTTGG---GAATTCTTGACATTGACTGTTAATGCATACCTCGTTGAAGTAGACACTCATGCGCTCGAGCTGGAGCTCGGAGGTACCGTTGTAGACACCATTGCTGTCGAGGCCGTGCTCGCCAGAGATGGTCTGCCAGAAA
>506_BT
AGAGTGGGTGATCTGGAAACCCTGGAGGCAGTCGCAACCCTCGGCCTCGCGGCGGACGACATCGAGGACGTTGTCGACAAGCTCAGCTCCTTCAGTGTAATGACCCTTGGCCCAGTTGTTTCCGGCACCGGATTGACCGAAAACGAAGTTGTCGGGACGGAAAAGCTGTCCGAAAGGACCGGCACGGACGGCGTCCATGGTACCGGGCTCGAGATCGACGAGGACGGCACGGGGAACATACTTGTTACCAGAAGCCTAGGCGCGCGTGAGCTTGTTGTGTTTTCGTGGCAG-GAGTGATGAAACAAACCTCGTTGAAGTAGACGCTCATACGCTCGAGCTGGAGCTCGGAGGTACCGTTGTAAACACCATTGCTGTCGAGACCGTGCTCGCCAGAGATGGTCTGCCAGAAA
>505_BT
AGAGTGGGTGATCTGGAAACCCTGGAGGCAATCGCAGCCCTCGGCCTCACGGCGGACGACGTCGAGGACCTGGTCGACAAGTTCGGCACCCTCAGTGTAGTGACCCTTGGCCCAGTTGTTTCCAGCACCGGACTGGCCGAAAACGAAGTTGTCGGGACGGAAGAGCTGACCGAAGGGACCAGCACGGACGGCGTCCATGGTACCAGGCTCAAGATCGACGAGGACGGCTCGGGGAACATACTTGTTGCCAGAGGCCTAGTTGTG--TGAGCTTGG---GAATTCTTGACATTGACTGTTAATGCATACCTCGTTGAAGTAGACACTCATGCGCTCGAGCTGGAGCTCGGAGGTACCGTTGTAGACACCATTGCTGTCGAGGCCGTGCTCGCCAGAGATGGTCTGCCAGAAA
>504_BT
AGAGTGGGTGATCTGGAAACCCTGGAGGCAATCGCAGCCCTCGGCCTCACGGCGGACGACGTCGAGGACCTGGTCGACAAGTTCGGCACCCTCAGTGTAGTGACCCTTGGCCCAGTTGTTTCCAGCACCGGACTGACCGAAAACGAAGTTGTCGGGACGGAAGAGCTGACCGAAGGGACCAGCACGGACGGCGTCCATGGTACCAGGCTCAAGATCGACGAGGACGGCTCGGGGAACATACTTGTTGCCAGAGGCCTAGTTGTG--TGAGCTTGG---GAATTCTTGACATTGACTGTTAATGCATACCTCGTTGAAGTAGACACTCATGCGCTCGAGCTGGAGCTCGGAGGTACCGTTGTAGACACCATTGCTGTCGAGGCCGTGCTCGCCAGAGATGGTCTGCCAGAAA
>503_BT
AGAGTGGGTGATCTGGAAACCCTGGAGGCAATCGCAGCCCTCGGCCTCACGGCGGACGACGTCGAGGACCTGGTCGACAAGTTCGGCACCCTCAGTGTAGTGACCCTTGGCCCAGTTGTTTCCAGCACCGGACTGGCCGAAAACGAAGTTGTCGGGACGGAAGAGCTGACCGAAGGGACCAGCACGGACGGCGTCCATGGTACCAGGCTCAAGATCGACGAGGACGGCTCGGGGAACATACTTGTTGCCAGAGGCCTAGTTGTG--TGAGCTTGG---GAATTCTTGACATTGACTGTTAATGCATACCTCGTTGAAGTAGACACTCATGCGCTCGAGCTGGAGCTCGGAGGTACCGTTGTAGACACCATTGCTGTCGAGGCCGTGCTCGCCAGAGATGGTCTGCCAGAAA
>502_BT
AGAGTGGGTGATCTGGAAACCCTGGAGGCAATCGCAGCCCTCGGCCTCACGGCGGACGACGTCGAGGACCTGGTCGACAAGTTCGGCACCCTCAGTGTAGTGACCCTTGGCCCAGTTGTTTCCAGCACCGGACTGACCGAAAACGAAGTTGTCGGGACGGAAGAGCTGACCGAAGGGACCAGCACGGACGGCGTCCATGGTACCAGGCTCAAGATCGACGAGGACGGCTCGGGGAACATACTTGTTGCCAGAGGCCTAGTTGTG--TGAGCTTGG---GAATTCTTGACATTGACTGTTAATGCATACCTCGTTGAAGTAGACACTCATGCGCTCGAGCTGGAGCTCGGAGGTACCGTTGTAGACACCATTGCTGTCGAGGCCGTGCTCGCCAGAGATGGTCTGCCAGAAA
>501_BT
AGAGTGGGTGATCTGGAAACCCTGGAGGCAATCGCAGCCCTCGGCCTCACGGCGGACGACGTCGAGGACCTGGTCGACAAGTTCGGCACCCTCAGTGTAGTGACCCTTGGCCCAGTTGTTTCCAGCACCGGACTGGCCGAAAACGAAGTTGTCGGGACGGAAGAGCTGACCGAAGGGACCAGCACGGACGGCGTCCATGGTACCAGGCTCAAGATCGACGAGGACGGCTCGGGGAACATACTTGTTGCCAGAGGCCTAGTTGTG--TGAGCTTGG---GAATTCTTGACATTGACTGTTAATGCATACCTCGTTGAAGTAGACACTCATGCGCTCGAGCTGGAGCTCGGAGGTACCGTTGTAGACACCATTGCTGTCGAGGCCGTGCTCGCCAGAGATGGTCTGCCAGAAA
>500_BT
AGAGTGGGTGATCTGGAAACCCTGGAGGCAATCGCAGCCCTCGGCCTCACGGCGGACGACGTCGAGGACCTGGTCGACAAGTTCGGCACCCTCAGTGTAGTGACCCTTGGCCCAGTTGTTTCCAGCACCGGACTGGCCGAAAACGAAGTTGTCGGGACGGAAGAGCTGACCGAAGGGACCAGCACGGACGGCGTCCATGGTACCAGGCTCAAGATCGACGAGGACGGCTCGGGGAACATACTTGTTGCCAGAGGCCTAGTTGTG--TGAGCTTGG---GAATTCTTGACATTGACTGTTAATGCATACCTCGTTGAAGTAGACACTCATGCGCTCGAGCTGGAGCTCGGAGGTACCGTTGTAGACACCATTGCTGTCGAGGCCGTGCTCGCCAGAGATGGTCTGCCAGAAA
>499_BT
AGAGTGGGTGATCTGGAAACCCTGGAGGCAATCGCAGCCCTCGGCCTCACGGCGGACGACGTCGAGGACCTGGTCGACAAGTTCGGCACCCTCAGTGTAGTGACCCTTGGCCCAGTTGTTTCCAGCACCGGACTGGCCGAAAACGAAGTTGTCGGGACGGAAGAGCTGACCGAAGGGACCAGCACGGACGGCGTCCATGGTACCAGGCTCAAGATCGACGAGGACGGCTCGGGGAACATACTTGTTGCCAGAGGCCTAGTTGTG--TGAGCTTGG---GAATTCTTGACATTGACTGTTAATGCATACCTCGTTGAAGTAGACACTCATGCGCTCGAGCTGGAGCTCGGAGGTACCGTTGTAGACACCATTGCTGTCGAGGCCGTGCTCGCCAGAGATGGTCTGCCAGAAA
>498_BT
AGAGTGGGTGATCTGGAAACCCTGGAGGCAATCGCAGCCCTCGGCCTCACGGCGGACGACGTCGAGGACCTGGTCGACAAGTTCGGCACCCTCAGTGTAGTGACCCTTGGCCCAGTTGTTTCCAGCACCGGACTGGCCGAAAACGAAGTTGTCGGGACGGAAGAGCTGACCGAAGGGACCAGCACGGACGGCGTCCATGGTACCAGGCTCAAGATCGACGAGGACGGCTCGGGGAACATACTTGTTGCCAGAGGCCTAGTTGTG--TGAGCTTGG---GAATTCTTGACATTGACTGTTAATGCATACCTCGTTGAAGTAGACACTCATGCGCTCGAGCTGGAGCTCGGAGGTACCGTTGTAGACACCATTGCTGTCGAGGCCGTGCTCGCCAGAGATGGTCTGCCAGAAA
>497_BT
AGAGTGGGTGATCTGGAAACCCTGGAGGCAATCGCAGCCCTCGGCCTCACGGCGGACGACGTCGAGGACCTGGTCGACAAGTTCGGCACCCTCAGTGTAGTGACCCTTGGCCCAGTTGTTTCCAGCACCGGACTGGCCGAAAACGAAGTTGTCGGGACGGAAGAGCTGACCGAAGGGACCAGCACGGACGGCGTCCATGGTACCAGGCTCAAGATCGACGAGGACGGCTCGGGGAACATACTTGTTGCCAGAGGCCTAGTTGTG--TGAGCTTGG---GAATTCTTGACATTGACTGTTAATGCATACCTCGTTGAAGTAGACACTCATGCGCTCGAGCTGGAGCTCGGAGGTACCGTTGTAGACACCATTGCTGTCGAGGCCGTGCTCGCCAGAGATGGTCTGCCAGAAA
>496_BT
AGAGTGGGTGATCTGGAAACCCTGGAGGCAATCGCAGCCCTCGGCCTCACGGCGGACGACGTCGAGGACCTGGTCGACAAGTTCGGCACCCTCAGTGTAGTGACCCTTGGCCCAGTTGTTTCCAGCACCGGACTGACCGAAAACGAAGTTGTCGGGACGGAAGAGCTGACCGAAGGGACCAGCACGGACGGCGTCCATGGTACCAGGCTCAAGATCGACGAGGACGGCTCGGGGAACATACTTGTTGCCAGAGGCCTAGTTGTG--TGAGCTTGG---GAATTCTTGACATTGACTGTTAATGCATACCTCGTTGAAGTAGACACTCATGCGCTCGAGCTGGAGCTCGGAGGTACCGTTGTAGACACCATTGCTGTCGAGGCCGTGCTCGCCAGAGATGGTCTGCCAGAAA
>495_BT
AGAGTGGGTGATCTGGAAACCCTGGAGGCAATCGCAGCCCTCGGCCTCACGGCGGACGACGTCGAGGACCTGGTCGACAAGTTCGGCACCCTCAGTGTAGTGACCCTTGGCCCAGTTGTTTCCAGCACCGGACTGACCGAAAACGAAGTTGTCGGGACGGAAGAGCTGACCGAAGGGACCAGCACGGACGGCGTCCATGGTACCAGGCTCAAGATCGACGAGGACGGCTCGGGGAACATACTTGTTGCCAGAGGCCTAGTTGTG--TGAGCTTGG---GAATTCTTGACATTGACTGTTAATGCATACCTCGTTGAAGTAGACACTCATGCGCTCGAGCTGGAGCTCGGAGGTACCGTTGTAGACACCATTGCTGTCGAGGCCGTGCTCGCCAGAGATGGTCTGCCAGAAA
>493_BT
AGAGTGGGTGATCTGGAAACCCTGGAGGCAATCGCAGCCCTCGGCCTCACGGCGGACGACGTCGAGGACCTGGTCGACAAGTTCGGCACCCTCAGTGTAGTGACCCTTGGCCCAGTTGTTTCCAGCACCGGACTGACCGAAAACGAAGTTGTCGGGACGGAAGAGCTGACCGAAGGGACCAGCACGGACGGCGTCCATGGTACCAGGCTCAAGATCGACGAGGACGGCTCGGGGAACATACTTGTTGCCAGAGGCCTAGTTGTG--TGAGCTTGG---GAATTCTTGACATTGACTGTTAATGCATACCTCGTTGAAGTAGACACTCATGCGCTCGAGCTGGAGCTCGGAGGTACCGTTGTAGACACCATTGCTGTCGAGGCCGTGCTCGCCAGAGATGGTCTGCCAGAAA
>492_BT
AGAGTGGGTGATCTGGAAACCCTGGAGGCAATCGCAGCCCTCGGCCTCACGGCGGACGACGTCGAGGACCTGGTCGACAAGTTCGGCACCCTCAGTGTAGTGACCCTTGGCCCAGTTGTTTCCAGCACCGGACTGACCGAAAACGAAGTTGTCGGGACGGAAGAGCTGACCGAAGGGACCAGCACGGACGGCGTCCATGGTACCAGGCTCAAGATCGACGAGGACGGCTCGGGGAACATACTTGTTGCCAGAGGCCTAGTTGTG--TGAGCTTGG---GAATTCTTGACATTGACTGTTAATGCATACCTCGTTGAAGTAGACACTCATGCGCTCGAGCTGGAGCTCGGAGGTACCGTTGTAGACACCATTGCTGTCGAGGCCGTGCTCGCCAGAGATGGTCTGCCAGAAA
>491_BT
AGAGTGGGTGATCTGGAAACCCTGGAGGCAATCGCAGCCCTCGGCCTCACGGCGGACGACGTCGAGGACCTGGTCGACAAGTTCGGCACCCTCAGTGTAGTGACCCTTGGCCCAGTTGTTTCCAGCACCGGACTGACCGAAAACGAAGTTGTCGGGACGGAAGAGCTGACCGAAGGGACCAGCACGGACGGCGTCCATGGTACCAGGCTCAAGATCGACGAGGACGGCTCGGGGAACATACTTGTTGCCAGAGGCCTAGTTGTG--TGAGCTTGG---GAATTCTTGACATTGACTGTTAATGCATACCTCGTTGAAGTAGACACTCATGCGCTCGAGCTGGAGCTCGGAGGTACCGTTGTAGACACCATTGCTGTCGAGGCCGTGCTCGCCAGAGATGGTCTGCCAGAAA
>490_BT
AGAGTGGGTGATCTGGAAACCCTGGAGGCAATCGCAGCCCTCGGCCTCACGGCGGACGACGTCGAGGACCTGGTCGACAAGTTCGGCACCCTCAGTGTAGTGACCCTTGGCCCAGTTGTTTCCAGCACCGGACTGGCCGAAAACGAAGTTGTCGGGACGGAAGAGCTGACCGAAGGGACCAGCACGGACGGCGTCCATGGTACCAGGCTCAAGATCGACGAGGACGGCTCGGGGAACATACTTGTTGCCAGAGGCCTAGTTGTG--TGAGCTTGG---GAATTCTTGACATTGACTGTTAATGCATACCTCGTTGAAGTAGACACTCATGCGCTCGAGCTGGAGCTCGGAGGTACCGTTGTAGACACCATTGCTGTCGAGGCCGTGCTCGCCAGAGATGGTCTGCCAGAAA
>489_BT
AGAGTGGGTGATCTGGAAACCCTGGAGGCAATCGCAGCCCTCGGCCTCACGGCGGACGACGTCGAGGACCTGGTCGACAAGTTCGGCACCCTCAGTGTAGTGACCCTTGGCCCAGTTGTTTCCAGCACCGGACTGGCCGAAAACGAAGTTGTCGGGACGGAAGAGCTGACCGAAGGGACCAGCACGGACGGCGTCCATGGTACCAGGCTCAAGATCGACGAGGACGGCTCGGGGAACATACTTGTTGCCAGAGGCCTAGTTGTG--TGAGCTTGG---GAATTCTTGACATTGACTGTTAATGCATACCTCGTTGAAGTAGACACTCATGCGCTCGAGCTGGAGCTCGGAGGTACCGTTGTAGACACCATTGCTGTCGAGGCCGTGCTCGCCAGAGATGGTCTGCCAGAAA
>488_BT
AGAGTGGGTGATCTGGAAACCCTGGAGGCAATCGCAGCCCTCGGCCTCACGGCGGACGACGTCGAGGACCTGGTCGACAAGTTCGGCACCCTCAGTGTAGTGACCCTTGGCCCAGTTGTTTCCAGCACCGGACTGACCGAAAACGAAGTTGTCGGGACGGAAGAGCTGACCGAAGGGACCAGCACGGACGGCGTCCATGGTACCAGGCTCAAGATCGACGAGGACGGCTCGGGGAACATACTTGTTGCCAGAGGCCTAGTTGTG--TGAGCTTGG---GAATTCTTGACATTGACTGTTAATGCATACCTCGTTGAAGTAGACACTCATGCGCTCGAGCTGGAGCTCGGAGGTACCGTTGTAGACACCATTGCTGTCGAGGCCGTGCTCGCCAGAGATGGTCTGCCAGAAA
>487_BT
AGAGTGGGTGATCTGGAAACCCTGGAGGCAATCGCAGCCCTCGGCCTCACGGCGGACGACGTCGAGGACCTGGTCGACAAGTTCGGCACCCTCAGTGTAGTGACCCTTGGCCCAGTTGTTTCCAGCACCGGACTGGCCGAAAACGAAGTTGTCGGGACGGAAGAGCTGACCGAAGGGACCAGCACGGACGGCGTCCATGGTACCAGGCTCAAGATCGACGAGGACGGCTCGGGGAACATACTTGTTGCCAGAGGCCTAGTTGTG--TGAGCTTGG---GAATTCTTGACATTGACTGTTAATGCATACCTCGTTGAAGTAGACACTCATGCGCTCGAGCTGGAGCTCGGAGGTACCGTTGTAGACACCATTGCTGTCGAGGCCGTGCTCGCCAGAGATGGTCTGCCAGAAA
>486_BT
AGAGTGGGTGATCTGGAAACCCTGGAGGCAATCGCAGCCCTCGGCCTCACGGCGGACGACGTCGAGGACCTGGTCGACAAGTTCGGCACCCTCAGTGTAGTGACCCTTGGCCCAGTTGTTTCCAGCACCGGACTGACCGAAAACGAAGTTGTCGGGACGGAAGAGCTGACCGAAGGGACCAGCACGGACGGCGTCCATGGTACCAGGCTCAAGATCGACGAGGACGGCTCGGGGAACATACTTGTTGCCAGAGGCCTAGTTGTG--TGAGCTTGG---GAATTCTTGACATTGACTGTTAATGCATACCTCGTTGAAGTAGACACTCATGCGCTCGAGCTGGAGCTCGGAGGTACCGTTGTAGACACCATTGCTGTCGAGGCCGTGCTCGCCAGAGATGGTCTGCCAGAAA
>485_BT
AGAGTGGGTGATCTGGAAACCCTGGAGGCAATCGCAGCCCTCGGCCTCACGGCGGACGACGTCGAGGACCTGGTCGACAAGTTCGGCACCCTCAGTGTAGTGACCCTTGGCCCAGTTGTTTCCAGCACCGGACTGGCCGAAAACGAAGTTGTCGGGACGGAAGAGCTGACCGAAGGGACCAGCACGGACGGCGTCCATGGTACCAGGCTCAAGATCGACGAGGACGGCTCGGGGAACATACTTGTTGCCAGAGGCCTAGTTGTG--TGAGCTTGG---GAATTCTTGACATTGACTGTTAATGCATACCTCGTTGAAGTAGACACTCATGCGCTCGAGCTGGAGCTCGGAGGTACCGTTGTAGACACCATTGCTGTCGAGGCCGTGCTCGCCAGAGATGGTCTGCCAGAAA
>484_BT
AGAGTGGGTGATCTGGAAACCCTGGAGGCAATCGCAGCCCTCGGCCTCACGGCGGACGACGTCGAGGACCTGGTCGACAAGTTCGGCACCCTCAGTGTAGTGACCCTTGGCCCAGTTGTTTCCAGCACCGGACTGGCCGAAAACGAAGTTGTCGGGACGGAAGAGCTGACCGAAGGGACCAGCACGGACGGCGTCCATGGTACCAGGCTCAAGATCGACGAGGACGGCTCGGGGAACATACTTGTTGCCAGAGGCCTAGTTGTG--TGAGCTTGG---GAATTCTTGACATTGACTGTTAATGCATACCTCGTTGAAGTAGACACTCATGCGCTCGAGCTGGAGCTCGGAGGTACCGTTGTAGACACCATTGCTGTCGAGGCCGTGCTCGCCAGAGATGGTCTGCCAGAAA
>484_BT(2)
AGAGTGGGTGATCTGGAAACCCTGGAGGCAATCGCAGCCCTCGGCCTCACGGCGGACGACGTCGAGGACCTGGTCGACAAGTTCGGCACCCTCAGTGTAGTGACCCTTGGCCCAGTTGTTTCCAGCACCGGACTGGCCGAAAACGAAGTTGTCGGGACGGAAGAGCTGACCGAAGGGACCAGCACGGACGGCGTCCATGGTACCAGGCTCAAGATCGACGAGGACGGCTCGGGGAACATACTTGTTGCCAGAGGCCTAGTTGTG--TGAGCTTGG---GAATTCTTGACATTGACTGTTAATGCATACCTCGTTGAAGTAGACACTCATGCGCTCGAGCTGGAGCTCGGAGGTACCGTTGTAGACACCATTGCTGTCGAGGCCGTGCTCGCCAGAGATGGTCTGCCAGAAA
>482_BT
AGAGTGGGTGATCTGGAAACCCTGGAGGCAATCGCAGCCCTCGGCCTCACGGCGGACGACGTCGAGGACCTGGTCGACAAGTTCGGCACCCTCAGTGTAGTGACCCTTGGCCCAGTTGTTTCCAGCACCGGACTGGCCGAAAACGAAGTTGTCGGGACGGAAGAGCTGACCGAAGGGACCAGCACGGACGGCGTCCATGGTACCAGGCTCAAGATCGACGAGGACGGCTCGGGGAACATACTTGTTGCCAGAGGCCTAGTTGTG--TGAGCTTGG---GAATTCTTGACATTGACTGTTAATGCATACCTCGTTGAAGTAGACACTCATGCGCTCGAGCTGGAGCTCGGAGGTACCGTTGTAGACACCATTGCTGTCGAGGCCGTGCTCGCCAGAGATGGTCTGCCAGAAA
>481_BT
AGAGTGGGTGATCTGGAAACCCTGGAGGCAATCGCAGCCCTCGGCCTCACGGCGGACGACGTCGAGGACCTGGTCGACAAGTTCGGCACCCTCAGTGTAGTGACCCTTGGCCCAGTTGTTTCCAGCACCGGACTGGCCGAAAACGAAGTTGTCGGGACGGAAGAGCTGACCGAAGGGACCAGCACGGACGGCGTCCATGGTACCAGGCTCAAGATCGACGAGGACGGCTCGGGGAACATACTTGTTGCCAGAGGCCTAGTTGTG--TGAGCTTGG---GAATTCTTGACATTGACTGTTAATGCATACCTCGTTGAAGTAGACACTCATGCGCTCGAGCTGGAGCTCGGAGGTACCGTTGTAGACACCATTGCTGTCGAGGCCGTGCTCGCCAGAGATGGTCTGCCAGAAA
>480_BT
AGAGTGGGTGATCTGGAAACCCTGGAGGCAATCGCAGCCCTCGGCCTCACGGCGGACGACGTCGAGGACCTGGTCGACAAGTTCGGCACCCTCAGTGTAGTGACCCTTGGCCCAGTTGTTTCCAGCACCGGACTGACCGAAAACGAAGTTGTCGGGACGGAAGAGCTGACCGAAGGGACCAGCACGGACGGCGTCCATGGTACCAGGCTCAAGATCGACGAGGACGGCTCGGGGAACATACTTGTTGCCAGAGGCCTAGTTGTG--TGAGCTTGG---GAATTCTTGACATTGACTGTTAATGCATACCTCGTTGAAGTAGACACTCATGCGCTCGAGCTGGAGCTCGGAGGTACCGTTGTAGACACCATTGCTGTCGAGGCCGTGCTCGCCAGAGATGGTCTGCCAGAAA
>561_BT
AGAGTGGGTGATCTGGAAACCCTGGAGGCAATCGCAGCCCTCGGCCTCACGGCGGACGACGTCGAGGACCTGGTCGACAAGTTCGGCACCCTCAGTGTAGTGACCCTTGGCCCAGTTGTTTCCAGCACCGGACTGACCGAAAACGAAGTTGTCGGGACGGAAGAGCTGACCGAAGGGACCAGCACGGACGGCGTCCATGGTACCAGGCTCAAGATCGACGAGGACGGCTCGGGGAACATACTTGTTGCCAGAGGCCTAGTTGTG--TGAGCTTGG---GAATTCTTGACATTGACTGTTAATGCATACCTCGTTGAAGTAGACACTCATGCGCTCGAGCTGGAGCTCGGAGGTACCGTTGTAGACACCATTGCTGTCGAGGCCGTGCTCGCCAGAGATGGTCTGCCAGAAA
>560_BT
AGAGTGGGTGATCTGGAAACCCTGGAGGCAATCGCAGCCCTCGGCCTCACGGCGGACGACGTCGAGGACCTGGTCGACAAGTTCGGCACCCTCAGTGTAGTGACCCTTGGCCCAGTTGTTTCCAGCACCGGACTGGCCGAAAACGAAGTTGTCGGGACGGAAGAGCTGACCGAAGGGACCAGCACGGACGGCGTCCATGGTACCAGGCTCAAGATCGACGAGGACGGCTCGGGGAACATACTTGTTGCCAGAGGCCTAGTTGTG--TGAGCTTGG---GAATTCTTGACATTGACTGTTAATGCATACCTCGTTGAAGTAGACACTCATGCGCTCGAGCTGGAGCTCGGAGGTACCGTTGTAGACACCATTGCTGTCGAGGCCGTGCTCGCCAGAGATGGTCTGCCAGAAA
>559_BT
AGAGTGGGTGATCTGGAAACCCTGGAGGCAATCGCAGCCCTCGGCCTCACGGCGGACGACGTCGAGGACCTGGTCGACAAGTTCGGCACCCTCAGTGTAGTGACCCTTGGCCCAGTTGTTTCCAGCACCGGACTGACCGAAAACGAAGTTGTCGGGACGGAAGAGCTGACCGAAGGGACCAGCACGGACGGCGTCCATGGTACCAGGCTCAAGATCGACGAGGACGGCTCGGGGAACATACTTGTTGCCAGAGGCCTAGTTGTG--TGAGCTTGG---GAATTCTTGACATTGACTGTTAATGCATACCTCGTTGAAGTAGACACTCATGCGCTCGAGCTGGAGCTCGGAGGTACCGTTGTAGACACCATTGCTGTCGAGGCCGTGCTCGCCAGAGATGGTCTGCCAGAAA
>558_BT
AGAGTGGGTGATCTGGAAACCCTGGAGGCAATCGCAGCCCTCGGCCTCACGGCGGACGACGTCGAGGACCTGGTCGACAAGTTCGGCACCCTCAGTGTAGTGACCCTTGGCCCAGTTGTTTCCAGCACCGGACTGGCCGAAAACGAAGTTGTCGGGACGGAAGAGCTGACCGAAGGGACCAGCACGGACGGCGTCCATGGTACCAGGCTCAAGATCGACGAGGACGGCTCGGGGAACATACTTGTTGCCAGAGGCCTAGTTGTG--TGAGCTTGG---GAATTCTTGACATTGACTGTTAATGCATACCTCGTTGAAGTAGACACTCATGCGCTCGAGCTGGAGCTCGGAGGTACCGTTGTAGACACCATTGCTGTCGAGGCCGTGCTCGCCAGAGATGGTCTGCCAGAAA
>557_BT
AGAGTGGGTGATCTGGAAACCCTGGAGGCAATCGCAGCCCTCGGCCTCACGGCGGACGACGTCGAGGACCTGGTCGACAAGTTCGGCACCCTCAGTGTAGTGACCCTTGGCCCAGTTGTTTCCAGCACCGGACTGACCGAAAACGAAGTTGTCGGGACGGAAGAGCTGACCGAAGGGACCAGCACGGACGGCGTCCATGGTACCAGGCTCAAGATCGACGAGGACGGCTCGGGGAACATACTTGTTGCCAGAGGCCTAGTTGTG--TGAGCTTGG---GAATTCTTGACATTGACTGTTAATGCATACCTCGTTGAAGTAGACACTCATGCGCTCGAGCTGGAGCTCGGAGGTACCGTTGTAGACACCATTGCTGTCGAGGCCGTGCTCGCCAGAGATGGTCTGCCAGAAA
>556_BT
AGAGTGGGTGATCTGGAAACCCTGGAGGCAATCGCAGCCCTCGGCCTCACGGCGGACGACGTCGAGGACCTGGTCGACAAGTTCGGCACCCTCAGTGTAGTGACCCTTGGCCCAGTTGTTTCCAGCACCGGACTGGCCGAAAACGAAGTTGTCGGGACGGAAGAGCTGACCGAAGGGACCAGCACGGACGGCGTCCATGGTACCAGGCTCAAGATCGACGAGGACGGCTCGGGGAACATACTTGTTGCCAGAGGCCTAGTTGTG--TGAGCTTGG---GAATTCTTGACATTGACTGTTAATGCATACCTCGTTGAAGTAGACACTCATGCGCTCGAGCTGGAGCTCGGAGGTACCGTTGTAGACACCATTGCTGTCGAGGCCGTGCTCGCCAGAGATGGTCTGCCAGAAA
>555_BT
AGAGTGGGTGATCTGGAAACCCTGGAGGCAATCGCAGCCCTCGGCCTCACGGCGGACGACGTCGAGGACCTGGTCGACAAGTTCGGCACCCTCAGTGTAGTGACCCTTGGCCCAGTTGTTTCCAGCACCGGACTGGCCGAAAACGAAGTTGTCGGGACGGAAGAGCTGACCGAAGGGACCAGCACGGACGGCGTCCATGGTACCAGGCTCAAGATCGACGAGGACGGCTCGGGGAACATACTTGTTGCCAGAGGCCTAGTTGTG--TGAGCTTGG---GAATTCTTGACATTGACTGTTAATGCATACCTCGTTGAAGTAGACACTCATGCGCTCGAGCTGGAGCTCGGAGGTACCGTTGTAGACACCATTGCTGTCGAGGCCGTGCTCGCCAGAGATGGTCTGCCAGAAA
>554_BT
AGAGTGGGTGATCTGGAAACCCTGGAGGCAATCGCAGCCCTCGGCCTCACGGCGGACGACGTCGAGGACCTGGTCGACAAGTTCGGCACCCTCAGTGTAGTGACCCTTGGCCCAGTTGTTTCCAGCACCGGACTGGCCGAAAACGAAGTTGTCGGGACGGAAGAGCTGACCGAAGGGACCAGCACGGACGGCGTCCATGGTACCAGGCTCAAGATCGACGAGGACGGCTCGGGGAACATACTTGTTGCCAGAGGCCTAGTTGTG--TGAGCTTGG---GAATTCTTGACATTGACTGTTAATGCATACCTCGTTGAAGTAGACACTCATGCGCTCGAGCTGGAGCTCGGAGGTACCGTTGTAGACACCATTGCTGTCGAGGCCGTGCTCGCCAGAGATGGTCTGCCAGAAA
>553_BT
AGAGTGGGTGATCTGGAAACCCTGGAGGCAATCGCAGCCCTCGGCCTCACGGCGGACGACGTCGAGGACCTGGTCGACAAGTTCGGCACCCTCAGTGTAGTGACCCTTGGCCCAGTTGTTTCCAGCACCGGACTGGCCGAAAACGAAGTTGTCGGGACGGAAGAGCTGACCGAAGGGACCAGCACGGACGGCGTCCATGGTACCAGGCTCAAGATCGACGAGGACGGCTCGGGGAACATACTTGTTGCCAGAGGCCTAGTTGTG--TGAGCTTGG---GAATTCTTGACATTGACTGTTAATGCATACCTCGTTGAAGTAGACACTCATGCGCTCGAGCTGGAGCTCGGAGGTACCGTTGTAGACACCATTGCTGTCGAGGCCGTGCTCGCCAGAGATGGTCTGCCAGAAA
>552_BT
AGAGTGGGTGATCTGGAAACCCTGGAGGCAATCGCAGCCCTCGGCCTCACGGCGGACGACGTCGAGGACCTGGTCGACAAGTTCGGCACCCTCAGTGTAGTGACCCTTGGCCCAGTTGTTTCCAGCACCGGACTGACCGAAAACGAAGTTGTCGGGACGGAAGAGCTGACCGAAGGGACCAGCACGGACGGCGTCCATGGTACCAGGCTCAAGATCGACGAGGACGGCTCGGGGAACATACTTGTTGCCAGAGGCCTAGTTGTG--TGAGCTTGG---GAATTCTTGACATTGACTGTTAATGCATACCTCGTTGAAGTAGACACTCATGCGCTCGAGCTGGAGCTCGGAGGTACCGTTGTAGACACCATTGCTGTCGAGGCCGTGCTCGCCAGAGATGGTCTGCCAGAAA
>551_BT
AGAGTGGGTGATCTGGAAACCCTGGAGGCAATCGCAGCCCTCGGCCTCACGGCGGACGACGTCGAGGACCTGGTCGACAAGTTCGGCACCCTCAGTGTAGTGACCCTTGGCCCAGTTGTTTCCAGCACCGGACTGACCGAAAACGAAGTTGTCGGGACGGAAGAGCTGACCGAAGGGACCAGCACGGACGGCGTCCATGGTACCAGGCTCAAGATCGACGAGGACGGCTCGGGGAACATACTTGTTGCCAGAGGCCTAGTTGTG--TGAGCTTGG---GAATTCTTGACATTGACTGTTAATGCATACCTCGTTGAAGTAGACACTCATGCGCTCGAGCTGGAGCTCGGAGGTACCGTTGTAGACACCATTGCTGTCGAGGCCGTGCTCGCCAGAGATGGTCTGCCAGAAA
>550_BT
AGAGTGGGTGATCTGGAAACCCTGGAGGCAATCGCAGCCCTCGGCCTCACGGCGGACGACGTCGAGGACCTGGTCGACAAGTTCGGCACCCTCAGTGTAGTGACCCTTGGCCCAGTTGTTTCCAGCACCGGACTGACCGAAAACGAAGTTGTCGGGACGGAAGAGCTGACCGAAGGGACCAGCACGGACGGCGTCCATGGTACCAGGCTCAAGATCGACGAGGACGGCTCGGGGAACATACTTGTTGCCAGAGGCCTAGTTGTG--TGAGCTTGG---GAATTCTTGACATTGACTGTTAATGCATACCTCGTTGAAGTAGACACTCATGCGCTCGAGCTGGAGCTCGGAGGTACCGTTGTAGACACCATTGCTGTCGAGGCCGTGCTCGCCAGAGATGGTCTGCCAGAAA
>549_BT
AGAGTGGGTGATCTGGAAACCCTGGAGGCAATCGCAGCCCTCGGCCTCACGGCGGACGACGTCGAGGACCTGGTCGACAAGTTCGGCACCCTCAGTGTAGTGACCCTTGGCCCAGTTGTTTCCAGCACCGGACTGACCGAAAACGAAGTTGTCGGGACGGAAGAGCTGACCGAAGGGACCAGCACGGACGGCGTCCATGGTACCAGGCTCAAGATCGACGAGGACGGCTCGGGGAACATACTTGTTGCCAGAGGCCTAGTTGTG--TGAGCTTGG---GAATTCTTGACATTGACTGTTAATGCATACCTCGTTGAAGTAGACACTCATGCGCTCGAGCTGGAGCTCGGAGGTACCGTTGTAGACACCATTGCTGTCGAGGCCGTGCTCGCCAGAGATGGTCTGCCAGAAA
>548_BT
AGAGTGGGTGATCTGGAAACCCTGGAGGCAATCGCAGCCCTCGGCCTCACGGCGGACGACGTCGAGGACCTGGTCGACAAGTTCGGCACCCTCAGTGTAGTGACCCTTGGCCCAGTTGTTTCCAGCACCGGACTGACCGAAAACGAAGTTGTCGGGACGGAAGAGCTGACCGAAGGGACCAGCACGGACGGCGTCCATGGTACCAGGCTCAAGATCGACGAGGACGGCTCGGGGAACATACTTGTTGCCAGAGGCCTAGTTGTG--TGAGCTTGG---GAATTCTTGACATTGACTGTTAATGCATACCTCGTTGAAGTAGACACTCATGCGCTCGAGCTGGAGCTCGGAGGTACCGTTGTAGACACCATTGCTGTCGAGGCCGTGCTCGCCAGAGATGGTCTGCCAGAAA
>547_BT
AGAGTGGGTGATCTGGAAACCCTGGAGGCAATCGCAGCCCTCGGCCTCACGGCGGACGACGTCGAGGACCTGGTCGACAAGTTCGGCACCCTCAGTGTAGTGACCCTTGGCCCAGTTGTTTCCAGCACCGGACTGACCGAAAACGAAGTTGTCGGGACGGAAGAGCTGACCGAAGGGACCAGCACGGACGGCGTCCATGGTACCAGGCTCAAGATCGACGAGGACGGCTCGGGGAACGTACTTGTTGCCAGAGGCCTAGTTGTG--TGAGCTTGG---GAATTCTTGACATTGACTGTTAATGCATACCTCGTTGAAGTAGACACTCATGCGCTCGAGCTGGAGCTCGGAGGTACCGTTGTAGACACCATTGCTGTCGAGGCCGTGCTCGCCAGAGATGGTCTGCCAGAAA
>546_BT
AGAGTGGGTGATCTGGAAACCCTGGAGGCAATCGCAGCCCTCGGCCTCACGGCGGACGACGTCGAGGACCTGGTCGACAAGTTCGGCACCCTCAGTGTAGTGACCCTTGGCCCAGTTGTTTCCAGCACCGGACTGACCGAAAACGAAGTTGTCGGGACGGAAGAGCTGACCGAAGGGACCAGCACGGACGGCGTCCATGGTACCAGGCTCAAGATCGACGAGGACGGCTCGGGGAACATACTTGTTGCCAGAGGCCTAGTTGTG--TGAGCTTGG---GAATTCTTGACATTGACTGTTAATGCATACCTCGTTGAAGTAGACACTCATGCGCTCGAGCTGGAGCTCGGAGGTACCGTTGTAGACACCATTGCTGTCGAGGCCGTGCTCGCCAGAGATGGTCTGCCAGAAA
>545_BT
AGAGTGGGTGATCTGGAAACCCTGGAGGCAATCGCAGCCCTCGGCCTCACGGCGGACGACGTCGAGGACCTGGTCGACAAGTTCGGCACCCTCAGTGTAGTGACCCTTGGCCCAGTTGTTTCCAGCACCGGACTGGCCGAAAACGAAGTTGTCGGGACGGAAGAGCTGACCGAAGGGACCAGCACGGACGGCGTCCATGGTACCAGGCTCAAGATCGACGAGGACGGCTCGGGGAACATACTTGTTGCCAGAGGCCTAGTTGTG--TGAGCTTGG---GAATTCTTGACATTGACTGTTAATGCATACCTCGTTGAAGTAGACACTCATGCGCTCGAGCTGGAGCTCGGAGGTACCGTTGTAGACACCATTGCTGTCGAGGCCGTGCTCGCCAGAGATGGTCTGCCAGAAA
>544_BT
AGAGTGGGTGATCTGGAAACCCTGGAGGCAATCGCAGCCCTCGGCCTCACGGCGGACGACGTCGAGGACCTGGTCGACAAGTTCGGCACCCTCAGTGTAGTGACCCTTGGCCCAGTTGTTTCCAGCACCGGACTGACCGAAAACGAAGTTGTCGGGACGGAAGAGCTGACCGAAGGGACCAGCACGGACGGCGTCCATGGTACCAGGCTCAAGATCGACGAGGACGGCTCGGGGAACATACTTGTTGCCAGAGGCCTAGTTGTG--TGAGCTTGG---GAATTCTTGACATTGACTGTTAATGCATACCTCGTTGAAGTAGACACTCATGCGCTCGAGCTGGAGCTCGGAGGTACCGTTGTAGACACCATTGCTGTCGAGGCCGTGCTCGCCAGAGATGGTCTGCCAGAAA
>543_BT
AGAGTGGGTGATCTGGAAACCCTGGAGGCAATCGCAGCCCTCGGCCTCACGGCGGACGACGTCGAGGACCTGGTCGACAAGTTCGGCACCCTCAGTGTAGTGACCCTTGGCCCAGTTGTTTCCAGCACCGGACTGACCGAAAACGAAGTTGTCGGGACGGAAGAGCTGACCGAAGGGACCAGCACGGACGGCGTCCATGGTACCAGGCTCAAGATCGACGAGGACGGCTCGGGGAACATACTTGTTGCCAGAGGCCTAGTTGTG--TGAGCTTGG---GAATTCTTGACATTGACTGTTAATGCATACCTCGTTGAAGTAGACACTCATGCGCTCGAGCTGGAGCTCGGAGGTACCGTTGTAGACACCATTGCTGTCGAGGCCGTGCTCGCCAGAGATGGTCTGCCAGAAA
>542_BT
AGAGTGGGTGATCTGGAAACCCTGGAGGCAATCGCAGCCCTCGGCCTCACGGCGGACGACGTCGAGGACCTGGTCGACAAGTTCGGCACCCTCAGTGTAGTGACCCTTGGCCCAGTTGTTTCCAGCACCGGACTGACCGAAAACGAAGTTGTCGGGACGGAAGAGCTGACCGAAGGGACCAGCACGGACGGCGTCCATGGTACCAGGCTCAAGATCGACGAGGACGGCTCGGGGAACGTACTTGTTGCCAGAGGCCTAGTTGTG--TGAGCTTGG---GAATTCTTGACATTGACTGTTAATGCATACCTCGTTGAAGTAGACACTCATGCGCTCGAGCTGGAGCTCGGAGGTACCGTTGTAGACACCATTGCTGTCGAGGCCGTGCTCGCCAGAGATGGTCTGCCAGAAA
>541_BT
AGAGTGGGTGATCTGGAAACCCTGGAGGCAATCGCAGCCCTCGGCCTCACGGCGGACGACGTCGAGGACCTGGTCGACAAGTTCGGCACCCTCAGTGTAGTGACCCTTGGCCCAGTTGTTTCCAGCACCGGACTGGCCGAAAACGAAGTTGTCGGGACGGAAGAGCTGACCGAAGGGACCAGCACGGACGGCGTCCATGGTACCAGGCTCAAGATCGACGAGGACGGCTCGGGGAACATACTTGTTGCCAGAGGCCTAGTTGTG--TGAGCTTGG---GAATTCTTGACATTGACTGTTAATGCATACCTCGTTGAAGTAGACACTCATGCGCTCGAGCTGGAGCTCGGAGGTACCGTTGTAGACACCATTGCTGTCGAGGCCGTGCTCGCCAGAGATGGTCTGCCAGAAA
>540_BT
AGAGTGGGTGATCTGGAAACCCTGGAGGCAATCGCAGCCCTCGGCCTCACGGCGGACGACGTCGAGGACCTGGTCGACAAGTTCGGCACCCTCAGTGTAGTGACCCTTGGCCCAGTTGTTTCCAGCACCGGACTGGCCGAAAACGAAGTTGTCGGGACGGAAGAGCTGACCGAAGGGACCAGCACGGACGGCGTCCATGGTACCAGGCTCAAGATCGACGAGGACGGCTCGGGGAACATACTTGTTGCCAGAGGCCTAGTTGTG--TGAGCTTGG---GAATTCTTGACATTGACTGTTAATGCATACCTCGTTGAAGTAGACACTCATGCGCTCGAGCTGGAGCTCGGAGGTACCGTTGTAGACACCATTGCTGTCGAGGCCGTGCTCGCCAGAGATGGTCTGCCAGAAA
>539_BT
AGAGTGGGTGATCTGGAAACCCTGGAGGCAATCGCAGCCCTCGGCCTCACGGCGGACGACGTCGAGGACCTGGTCGACAAGTTCGGCACCCTCAGTGTAGTGACCCTTGGCCCAGTTGTTTCCAGCACCGGACTGGCCGAAAACGAAGTTGTCGGGACGGAAGAGCTGACCGAAGGGACCAGCACGGACGGCGTCCATGGTACCAGGCTCAAGATCGACGAGGACGGCTCGGGGAACATACTTGTTGCCAGAGGCCTAGTTGTG--TGAGCTTGG---GAATTCTTGACATTGACTGTTAATGCATACCTCGTTGAAGTAGACACTCATGCGCTCGAGCTGGAGCTCGGAGGTACCGTTGTAGACACCATTGCTGTCGAGGCCGTGCTCGCCAGAGATGGTCTGCCAGAAA
>538_BT
AGAGTGGGTGATCTGGAAACCCTGGAGGCAATCGCAGCCCTCGGCCTCACGGCGGACGACGTCGAGGACCTGGTCGACAAGTTCGGCACCCTCAGTGTAGTGACCCTTGGCCCAGTTGTTTCCAGCACCGGACTGACCGAAAACGAAGTTGTCGGGACGGAAGAGCTGACCGAAGGGACCAGCACGGACGGCGTCCATGGTACCAGGCTCAAGATCGACGAGGACGGCTCGGGGAACATACTTGTTGCCAGAGGCCTAGTTGTG--TGAGCTTGG---GAATTCTTGACATTGACTGTTAATGCATACCTCGTTGAAGTAGACACTCATGCGCTCGAGCTGGAGCTCGGAGGTACCGTTGTAGACACCATTGCTGTCGAGGCCGTGCTCGCCAGAGATGGTCTGCCAGAAA
>537_BT
AGAGTGGGTGATCTGGAAACCCTGGAGGCAATCGCAGCCCTCGGCCTCACGGCGGACGACGTCGAGGACCTGGTCGACAAGTTCGGCACCCTCAGTGTAGTGACCCTTGGCCCAGTTGTTTCCAGCACCGGACTGGCCGAAAACGAAGTTGTCGGGACGGAAGAGCTGACCGAAGGGACCAGCACGGACGGCGTCCATGGTACCAGGCTCAAGATCGACGAGGACGGCTCGGGGAACATACTTGTTGCCAGAGGCCTAGTTGTG--TGAGCTTGG---GAATTCTTGACATTGACTGTTAATGCATACCTCGTTGAAGTAGACACTCATGCGCTCGAGCTGGAGCTCGGAGGTACCGTTGTAGACACCATTGCTGTCGAGGCCGTGCTCGCCAGAGATGGTCTGCCAGAAA
>534_BT
AGAGTGGGTGATCTGGAAACCCTGGAGGCAATCGCAGCCCTCGGCCTCACGGCGGACGACGTCGAGGACCTGGTCGACAAGTTCGGCACCCTCAGTGTAGTGACCCTTGGCCCAGTTGTTTCCAGCACCGGACTGGCCGAAAACGAAGTTGTCGGGACGGAAGAGCTGACCGAAGGGACCAGCACGGACGGCGTCCATGGTACCAGGCTCAAGATCGACGAGGACGGCTCGGGGAACATACTTGTTGCCAGAGGCCTAGTTGTG--TGAGCTTGG---GAATTCTTGACATTGACTGTTAATGCATACCTCGTTGAAGTAGACACTCATGCGCTCGAGCTGGAGCTCGGAGGTACCGTTGTAGACACCATTGCTGTCGAGGCCGTGCTCGCCAGAGATGGTCTGCCAGAAA
>533_BT
AGAGTGGGTGATCTGGAAACCCTGGAGGCAATCGCAGCCCTCGGCCTCACGGCGGACGACGTCGAGGACCTGGTCGACAAGTTCGGCACCCTCAGTGTAGTGACCCTTGGCCCAGTTGTTTCCAGCACCGGACTGGCCGAAAACGAAGTTGTCGGGACGGAAGAGCTGACCGAAGGGACCAGCACGGACGGCGTCCATGGTACCAGGCTCAAGATCGACGAGGACGGCTCGGGGAACATACTTGTTGCCAGAGGCCTAGTTGTG--TGAGCTTGG---GAATTCTTGACATTGACTGTTAATGCATACCTCGTTGAAGTAGACACTCATGCGCTCGAGCTGGAGCTCGGAGGTACCGTTGTAGACACCATTGCTGTCGAGGCCGTGCTCGCCAGAGATGGTCTGCCAGAAA
>532_BT
AGAGTGGGTGATCTGGAAACCCTGGAGGCAATCGCAGCCCTCGGCCTCACGGCGGACGACGTCGAGGACCTGGTCGACAAGTTCGGCACCCTCAGTGTAGTGACCCTTGGCCCAGTTGTTTCCAGCACCGGACTGGCCGAAAACGAAGTTGTCGGGACGGAAGAGCTGACCGAAGGGACCAGCACGGACGGCGTCCATGGTACCAGGCTCAAGATCGACGAGGACGGCTCGGGGAACATACTTGTTGCCAGAGGCCTAGTTGTG--TGAGCTTGG---GAATTCTTGACATTGACTGTTAATGCATACCTCGTTGAAGTAGACACTCATGCGCTCGAGCTGGAGCTCGGAGGTACCGTTGTAGACACCATTGCTGTCGAGGCCGTGCTCGCCAGAGATGGTCTGCCAGAAA
>531_BT
AGAGTGGGTGATCTGGAAACCCTGGAGGCAATCGCAGCCCTCGGCCTCACGGCGGACGACGTCGAGGACCTGGTCGACAAGTTCGGCACCCTCAGTGTAGTGACCCTTGGCCCAGTTGTTTCCAGCACCGGACTGGCCGAAAACGAAGTTGTCGGGACGGAAGAGCTGACCGAAGGGACCAGCACGGACGGCGTCCATGGTACCAGGCTCAAGATCGACGAGGACGGCTCGGGGAACATACTTGTTGCCAGAGGCCTAGTTGTG--TGAGCTTGG---GAATTCTTGACATTGACTGTTAATGCATACCTCGTTGAAGTAGACACTCATGCGCTCGAGCTGGAGCTCGGAGGTACCGTTGTAGACACCATTGCTGTCGAGGCCGTGCTCGCCAGAGATGGTCTGCCAGAAA
>530_BT
AGAGTGGGTGATCTGGAAACCCTGGAGGCAATCGCAGCCCTCGGCCTCACGGCGGACGACGTCGAGGACCTGGTCGACAAGTTCGGCACCCTCAGTGTAGTGACCCTTGGCCCAGTTGTTTCCAGCACCGGACTGGCCGAAAACGAAGTTGTCGGGACGGAAGAGCTGACCGAAGGGACCAGCACGGACGGCGTCCATGGTACCAGGCTCAAGATCGACGAGGACGGCTCGGGGAACATACTTGTTGCCAGAGGCCTAGTTGTG--TGAGCTTGG---GAATTCTTGACATTGACTGTTAATGCATACCTCGTTGAAGTAGACACTCATGCGCTCGAGCTGGAGCTCGGAGGTACCGTTGTAGACACCATTGCTGTCGAGGCCGTGCTCGCCAGAGATGGTCTGCCAGAAA
>529_BT
AGAGTGGGTGATCTGGAAACCCTGGAGGCAATCGCAGCCCTCGGCCTCACGGCGGACGACGTCGAGGACCTGGTCGACAAGTTCGGCACCCTCAGTGTAGTGACCCTTGGCCCAGTTGTTTCCAGCACCGGACTGACCGAAAACGAAGTTGTCGGGACGGAAGAGCTGACCGAAGGGACCAGCACGGACGGCGTCCATGGTACCAGGCTCAAGATCGACGAGGACGGCTCGGGGAACATACTTGTTGCCAGAGGCCTAGTTGTG--TGAGCTTGG---GAATTCTTGACATTGACTGTTAATGCATACCTCGTTGAAGTAGACACTCATGCGCTCGAGCTGGAGCTCGGAGGTACCGTTGTAGACACCATTGCTGTCGAGGCCGTGCTCGCCAGAGATGGTCTGCCAGAAA
>528_BT
AGAGTGGGTGATCTGGAAACCCTGGAGGCAATCGCAGCCCTCGGCCTCACGGCGGACGACGTCGAGGACCTGGTCGACAAGTTCGGCACCCTCAGTGTAGTGACCCTTGGCCCAGTTGTTTCCAGCACCGGACTGGCCGAAAACGAAGTTGTCGGGACGGAAGAGCTGACCGAAGGGACCAGCACGGACGGCGTCCATGGTACCAGGCTCAAGATCGACGAGGACGGCTCGGGGAACATACTTGTTGCCAGAGGCCTAGTTGTG--TGAGCTTGG---GAATTCTTGACATTGACTGTTAATGCATACCTCGTTGAAGTAGACACTCATGCGCTCGAGCTGGAGCTCGGAGGTACCGTTGTAGACACCATTGCTGTCGAGGCCGTGCTCGCCAGAGATGGTCTGCCAGAAA
>527_BT
AGAGTGGGTGATCTGGAAACCCTGGAGGCAATCGCAGCCCTCGGCCTCACGGCGGACGACGTCGAGGACCTGGTCGACAAGTTCGGCACCCTCAGTGTAGTGACCCTTGGCCCAGTTGTTTCCAGCACCGGACTGACCGAAAACGAAGTTGTCGGGACGGAAGAGCTGACCGAAGGGACCAGCACGGACGGCGTCCATGGTACCAGGCTCAAGATCGACGAGGACGGCTCGGGGAACATACTTGTTGCCAGAGGCCTAGTTGTG--TGAGCTTGG---GAATTCTTGACATTGACTGTTAATGCATACCTCGTTGAAGTAGACACTCATGCGCTCGAGCTGGAGCTCGGAGGTACCGTTGTAGACACCATTGCTGTCGAGGCCGTGCTCGCCAGAGATGGTCTGCCAGAAA
>526_BT
AGAGTGGGTGATCTGGAAACCCTGGAGGCAATCGCAGCCCTCGGCCTCACGGCGGACGACGTCGAGGACCTGGTCGACAAGTTCGGCACCCTCAGTGTAGTGACCCTTGGCCCAGTTGTTTCCAGCACCGGACTGGCCGAAAACGAAGTTGTCGGGACGGAAGAGCTGACCGAAGGGACCAGCACGGACGGCGTCCATGGTACCAGGCTCAAGATCGACGAGGACGGCTCGGGGAACATACTTGTTGCCAGAGGCCTAGTTGTG--TGAGCTTGG---GAATTCTTGACATTGACTGTTAATGCATACCTCGTTGAAGTAGACACTCATGCGCTCGAGCTGGAGCTCGGAGGTACCGTTGTAGACACCATTGCTGTCGAGGCCGTGCTCGCCAGAGATGGTCTGCCAGAAA
>525_BT
AGAGTGGGTGATCTGGAAACCCTGGAGGCAATCGCAGCCCTCGGCCTCACGGCGGACGACGTCGAGGACCTGGTCGACAAGTTCGGCACCCTCAGTGTAGTGACCCTTGGCCCAGTTGTTTCCAGCACCGGACTGACCGAAAACGAAGTTGTCGGGACGGAAGAGCTGACCGAAGGGACCAGCACGGACGGCGTCCATGGTACCAGGCTCAAGATCGACGAGGACGGCTCGGGGAACATACTTGTTGCCAGAGGCCTAGTTGTG--TGAGCTTGG---GAATTCTTGACATTGACTGTTAATGCATACCTCGTTGAAGTAGACACTCATGCGCTCGAGCTGGAGCTCGGAGGTACCGTTGTAGACACCATTGCTGTCGAGGCCGTGCTCGCCAGAGATGGTCTGCCAGAAA
>524_BT
AGAGTGGGTGATCTGGAAACCCTGGAGGCAATCGCAGCCCTCGGCCTCACGGCGGACGACGTCGAGGACCTGGTCGACAAGTTCGGCACCCTCAGTGTAGTGACCCTTGGCCCAGTTGTTTCCAGCACCGGACTGACCGAAAACGAAGTTGTCGGGACGGAAGAGCTGACCGAAGGGACCAGCACGGACGGCGTCCATGGTACCAGGCTCAAGATCGACGAGGACGGCTCGGGGAACATACTTGTTGCCAGAGGCCTAGTTGTG--TGAGCTTGG---GAATTCTTGACATTGACTGTTAATGCATACCTCGTTGAAGTAGACACTCATGCGCTCGAGCTGGAGCTCGGAGGTACCGTTGTAGACACCATTGCTGTCGAGGCCGTGCTCGCCAGAGATGGTCTGCCAGAAA
>523_BT
AGAGTGGGTGATCTGGAAACCCTGGAGGCAATCGCAGCCCTCGGCCTCACGGCGGACGACGTCGAGGACCTGGTCGACAAGTTCGGCACCCTCAGTGTAGTGACCCTTGGCCCAGTTGTTTCCAGCACCGGACTGGCCGAAAACGAAGTTGTCGGGACGGAAGAGCTGACCGAAGGGACCAGCACGGACGGCGTCCATGGTACCAGGCTCAAGATCGACGAGGACGGCTCGGGGAACATACTTGTTGCCAGAGGCCTAGTTGTG--TGAGCTTGG---GAATTCTTGACATTGACTGTTAATGCATACCTCGTTGAAGTAGACACTCATGCGCTCGAGCTGGAGCTCGGAGGTACCGTTGTAGACACCATTGCTGTCGAGGCCGTGCTCGCCAGAGATGGTCTGCCAGAAA
>522_BT
AGAGTGGGTGATCTGGAAACCCTGGAGGCAATCGCAGCCCTCGGCCTCACGGCGGACGACGTCGAGGACCTGGTCGACAAGTTCGGCACCCTCAGTGTAGTGACCCTTGGCCCAGTTGTTTCCAGCACCGGACTGACCGAAAACGAAGTTGTCGGGACGGAAGAGCTGACCGAAGGGACCAGCACGGACGGCGTCCATGGTACCAGGCTCAAGATCGACGAGGACGGCTCGGGGAACATACTTGTTGCCAGAGGCCTAGTTGTG--TGAGCTTGG---GAATTCTTGACATTGACTGTTAATGCATACCTCGTTGAAGTAGACACTCATGCGCTCGAGCTGGAGCTCGGAGGTACCGTTGTAGACACCATTGCTGTCGAGGCCGTGCTCGCCAGAGATGGTCTGCCAGAAA
>521_BT
AGAGTGGGTGATCTGGAAACCCTGGAGGCAATCGCAGCCCTCGGCCTCACGGCGGACGACGTCGAGGACCTGGTCGACAAGTTCGGCACCCTCAGTGTAGTGACCCTTGGCCCAGTTGTTTCCAGCACCGGACTGGCCGAAAACGAAGTTGTCGGGACGGAAGAGCTGACCGAAGGGACCAGCACGGACGGCGTCCATGGTACCAGGCTCAAGATCGACGAGGACGGCTCGGGGAACATACTTGTTGCCAGAGGCCTAGTTGTG--TGAGCTTGG---GAATTCTTGACATTGACTGTTAATGCATACCTCGTTGAAGTAGACACTCATGCGCTCGAGCTGGAGCTCGGAGGTACCGTTGTAGACACCATTGCTGTCGAGGCCGTGCTCGCCAGAGATGGTCTGCCAGAAA
>520_BT(2)
AGAGTGGGTGATCTGGAAACCCTGGAGGCAATCGCAGCCCTCGGCCTCACGGCGGACGACGTCGAGGACCTGGTCGACAAGTTCGGCACCCTCAGTGTAGTGACCCTTGGCCCAGTTGTTTCCAGCACCGGACTGACCGAAAACGAAGTTGTCGGGACGGAAGAGCTGACCGAAGGGACCAGCACGGACGGCGTCCATGGTACCAGGCTCAAGATCGACGAGGACGGCTCGGGGAACATACTTGTTGCCAGAGGCCTAGTTGTG--TGAGCTTGG---GAATTCTTGACATTGACTGTTAATGCATACCTCGTTGAAGTAGACACTCATGCGCTCGAGCTGGAGCTCGGAGGTACCGTTGTAGACACCATTGCTGTCGAGGCCGTGCTCGCCAGAGATGGTCTGCCAGAAA
