# Supplementary material for: Diversity and temporal distribution of Fusarium oxysporum f. sp. vasinfectum races and genotypes as influenced by Gossypium cultivar
Source: Front Fungal Biol. 2022 Oct 20;3:1022761. doi: 10.3389/ffunb.2022.1022761 (PMC10512365; doi:10.3389/ffunb.2022.1022761)
Supplement: Supplementary file 1 [file DataSheet_1.zip › sequience data/2018/BT.fas]

>BT_1_BT3
AGAGTGGGTGATCTGGAAACCCTGGAGGCAATCGCAGCCCTCGGCCTCACGGCGGACGACGTCGAGGACCTGGTCGACAAGTTCGGCACCCTCAGTGTAGTGACCCTTGGCCCAGTTGTTTCCAGCACCGGACTGGCCGAAAACGAAGTTGTCGGGACGGAAGAGCTGACCGAAGGGACCAGCACGGACGGCGTCCATGGTACCAGGCTCAAGATCGACGAGGACGGCTCGGGGAACATACTTGTTGCCAGAGGCCTAGTTGTGTGAGCTTGGGAATTCTTGACATTGACTGTTAATGCATACCTCGTTGAAGTAGACACTCATGCGCTCGAGCTGGAGCTCGGAGGTACCGTTGTAGACACCATTGCTGTCGAGGCC
>BT_3_BT3
AGAGTGGGTGATCTGGAAACCCTGGAGGCAATCGCAGCCCTCGGCCTCACGGCGGACGACGTCGAGGACCTGGTCGACAAGTTCGGCACCCTCAGTGTAGTGACCCTTGGCCCAGTTGTTTCCAGCACCGGACTGGCCGAAAACGAAGTTGTCGGGACGGAAGAGCTGACCGAAGGGACCAGCACGGACGGCGTCCATGGTACCAGGCTCAAGATCGACGAGGACGGCTCGGGGAACATACTTGTTGCCAGAGGCCTAGTTGTGTGAGCTTGGGAATTCTTGACATTGACTGTTAATGCATACCTCGTTGAAGTAGACACTCATGCGCTCGAGCTGGAGCTCGGAGGTACCGTTGTAGACACCATTGCTGTCGAGGCC
>BT_4_BT3
AGAGTGGGTGATCTGGAAACCCTGGAGGCAATCGCAGCCCTCGGCCTCACGGCGGACGACGTCGAGGACCTGGTCGACAAGTTCGGCACCCTCAGTGTAGTGACCCTTGGCCCAGTTGTTTCCAGCACCGGACTGACCGAAAACGAAGTTGTCGGGACGGAAGAGCTGACCGAAGGGACCAGCACGGACGGCGTCCATGGTACCAGGCTCAAGATCGACGAGGACGGCTCGGGGAACATACTTGTTGCCAGAGGCCTAGTTGTGTGAGCTTGGGAATTCTTGACATTGACTGTTAATGCATACCTCGTTGAAGTAGACACTCATGCGCTCGAGCTGGAGCTCGGAGGTACCGTTGTAGACACCATTGCTGTCGAGGCC
>BT_5_BT3
AGAGTGGGTGATCTGGAAACCCTGGAGGCAATCGCAGCCCTCGGCCTCACGGCGGACGACGTCGAGGACCTGGTCGACAAGTTCGGCACCCTCAGTGTAGTGACCCTTGGCCCAGTTGTTTCCAGCACCGGACTGGCCGAAAACGAAGTTGTCGGGACGGAAGAGCTGACCGAAGGGACCAGCACGGACGGCGTCCATGGTACCAGGCTCAAGATCGACGAGGACGGCTCGGGGAACATACTTGTTGCCAGAGGCCTAGTTGTGTGAGCTTGGGAATTCTTGACATTGACTGTTAATGCATACCTCGTTGAAGTAGACACTCATGCGCTCGAGCTGGAGCTCGGAGGTACCGTTGTAGACACCATTGCTGTCGAGGCC
>BT_6_BT3
AGAGTGGGTGATCTGGAAACCCTGGAGGCAATCGCAGCCCTCGGCCTCACGGCGGACGACGTCGAGGACCTGGTCGACAAGTTCGGCACCCTCAGTGTAGTGACCCTTGGCCCAGTTGTTTCCAGCACCGGACTGGCCGAAAACGAAGTTGTCGGGACGGAAGAGCTGACCGAAGGGACCAGCACGGACGGCGTCCATGGTACCAGGCTCAAGATCGACGAGGACGGCTCGGGGAACATACTTGTTGCCAGAGGCCTAGTTGTGTGAGCTTGGGAATTCTTGACATTGACTGTTAATGCATACCTCGTTGAAGTAGACACTCATGCGCTCGAGCTGGAGCTCGGAGGTACCGTTGTAGACACCATTGCTGTCGAGGCC
>BT_7_BT3
AGAGTGGGTGATCTGGAAACCCTGGAGGCAATCGCAGCCCTCGGCCTCACGGCGGACGACGTCGAGGACCTGGTCGACAAGTTCGGCACCCTCAGTGTAGTGACCCTTGGCCCAGTTGTTTCCAGCACCGGACTGGCCGAAAACGAAGTTGTCGGGACGGAAGAGCTGACCGAAGGGACCAGCACGGACGGCGTCCATGGTACCAGGCTCAAGATCGACGAGGACGGCTCGGGGAACATACTTGTTGCCAGAGGCCTAGTTGTGTGAGCTTGGGAATTCTTGACATTGACTGTTAATGCATACCTCGTTGAAGTAGACACTCATGCGCTCGAGCTGGAGCTCGGAGGTACCGTTGTAGACACCATTGCTGTCGAGGCC
>BT_8_BT3
AGAGTGGGTGATCTGGAAACCCTGGAGGCAATCGCAGCCCTCGGCCTCACGGCGGACGACGTCGAGGACCTGGTCGACAAGTTCGGCACCCTCAGTGTAGTGACCCTTGGCCCAGTTGTTTCCAGCACCGGACTGGCCGAAAACGAAGTTGTCGGGACGGAAGAGCTGACCGAAGGGACCAGCACGGACGGCGTCCATGGTACCAGGCTCAAGATCGACGAGGACGGCTCGGGGAACATACTTGTTGCCAGAGGCCTAGTTGTGTGAGCTTGGGAATTCTTGACATTGACTGTTAATGCATACCTCGTTGAAGTAGACACTCATGCGCTCGAGCTGGAGCTCGGAGGTACCGTTGTAGACACCATTGCTGTCGAGGCC
>BT_9_BT3
AGAGTGGGTGATCTGGAAACCCTGGAGGCAATCGCAGCCCTCGGCCTCACGGCGGACGACGTCGAGGACCTGGTCGACAAGTTCGGCACCCTCAGTGTAGTGACCCTTGGCCCAGTTGTTTCCAGCACCGGACTGGCCGAAAACGAAGTTGTCGGGACGGAAGAGCTGACCGAAGGGACCAGCACGGACGGCGTCCATGGTACCAGGCTCAAGATCGACGAGGACGGCTCGGGGAACATACTTGTTGCCAGAGGCCTAGTTGTGTGAGCTTGGGAATTCTTGACATTGACTGTTAATGCATACCTCGTTGAAGTAGACACTCATGCGCTCGAGCTGGAGCTCGGAGGTACCGTTGTAGACACCATTGCTGTCGAGGCC
>BT_10_BT3
AGAGTGGGTGATCTGGAAACCCTGGAGGCAATCGCAGCCCTCGGCCTCACGGCGGACGACGTCGAGGACCTGGTCGACAAGTTCGGCACCCTCAGTGTAGTGACCCTTGGCCCAGTTGTTTCCAGCACCGGACTGGCCGAAAACGAAGTTGTCGGGACGGAAGAGCTGACCGAAGGGACCAGCACGGACGGCGTCCATGGTACCAGGCTCAAGATCGACGAGGACGGCTCGGGGAACATACTTGTTGCCAGAGGCCTAGTTGTGTGAGCTTGGGAATTCTTGACATTGACTGTTAATGCATACCTCGTTGAAGTAGACACTCATGCGCTCGAGCTGGAGCTCGGAGGTACCGTTGTAGACACCATTGCTGTCGAGGCC
>BT_11_BT3
AGAGTGGGTGATCTGGAAACCCTGGAGGCAATCGCAGCCCTCGGCCTCACGGCGGACGACGTCGAGGACCTGGTCGACAAGTTCGGCACCCTCAGTGTAGTGACCCTTGGCCCAGTTGTTTCCAGCACCGGACTGACCGAAAACGAAGTTGTCGGGACGGAAGAGCTGACCGAAGGGACCAGCACGGACGGCGTCCATGGTACCAGGCTCAAGATCGACGAGGACGGCTCGGGGAACATACTTGTTGCCAGAGGCCTAGTTGTGTGAGCTTGGGAATTCTTGACATTGACTGTTAATGCATACCTCGTTGAAGTAGACACTCATGCGCTCGAGCTGGAGCTCGGAGGTACCGTTGTAGACACCATTGCTGTCGAGGCC
>BT_12_BT3
AGAGTGGGTGATCTGGAAACCCTGGAGGCAATCGCAGCCCTCGGCCTCACGGCGGACGACGTCGAGGACCTGGTCGACAAGTTCGGCACCCTCAGTGTAGTGACCCTTGGCCCAGTTGTTTCCAGCACCGGACTGACCGAAAACGAAGTTGTCGGGACGGAAGAGCTGACCGAAGGGACCAGCACGGACGGCGTCCATGGTACCAGGCTCAAGATCGACGAGGACGGCTCGGGGAACATACTTGTTGCCAGAGGCCTAGTTGTGTGAGCTTGGGAATTCTTGACATTGACTGTTAATGCATACCTCGTTGAAGTAGACACTCATGCGCTCGAGCTGGAGCTCGGAGGTACCGTTGTAGACACCATTGCTGTCGAGGCC
>BT_13_BT3
AGAGTGGGTGATCTGGAAACCCTGGAGGCAATCGCAGCCCTCGGCCTCACGGCGGACGACGTCGAGGACCTGGTCGACAAGTTCGGCACCCTCAGTGTAGTGACCCTTGGCCCAGTTGTTTCCAGCACCGGACTGGCCGAAAACGAAGTTGTCGGGACGGAAGAGCTGACCGAAGGGACCAGCACGGACGGCGTCCATGGTACCAGGCTCAAGATCGACGAGGACGGCTCGGGGAACATACTTGTTGCCAGAGGCCTAGTTGTGTGAGCTTGGGAATTCTTGACATTGACTGTTAATGCATACCTCGTTGAAGTAGACACTCATGCGCTCGAGCTGGAGCTCGGAGGTACCGTTGTAGACACCATTGCTGTCGAGGCC
>BT_14_BT3
AGAGTGGGTGATCTGGAAACCCTGGAGGCAATCGCAGCCCTCGGCCTCACGGCGGACGACGTCGAGGACCTGGTCGACAAGTTCGGCACCCTCAGTGTAGTGACCCTTGGCCCAGTTGTTTCCAGCACCGGACTGGCCGAAAACGAAGTTGTCGGGACGGAAGAGCTGACCGAAGGGACCAGCACGGACGGCGTCCATGGTACCAGGCTCAAGATCGACGAGGACGGCTCGGGGAACATACTTGTTGCCAGAGGCCTAGTTGTGTGAGCTTGGGAATTCTTGACATTGACTGTTAATGCATACCTCGTTGAAGTAGACACTCATGCGCTCGAGCTGGAGCTCGGAGGTACCGTTGTAGACACCATTGCTGTCGAGGCC
>BT_15_BT3
AGAGTGGGTGATCTGGAAACCCTGGAGGCAATCGCAGCCCTCGGCCTCACGGCGGACGACGTCGAGGACCTGGTCGACAAGTTCGGCACCCTCAGTGTAGTGACCCTTGGCCCAGTTGTTTCCAGCACCGGACTGGCCGAAAACGAAGTTGTCGGGACGGAAGAGCTGACCGAAGGGACCAGCACGGACGGCGTCCATGGTACCAGGCTCAAGATCGACGAGGACGGCTCGGGGAACATACTTGTTGCCAGAGGCCTAGTTGTGTGAGCTTGGGAATTCTTGACATTGACTGTTAATGCATACCTCGTTGAAGTAGACACTCATGCGCTCGAGCTGGAGCTCGGAGGTACCGTTGTAGACACCATTGCTGTCGAGGCC
>BT_16_BT3
AGAGTGGGTGATCTGGAAACCCTGGAGGCAATCGCAGCCCTCGGCCTCACGGCGGACGACGTCGAGGACCTGGTCGACAAGTTCGGCACCCTCAGTGTAGTGACCCTTGGCCCAGTTGTTTCCAGCACCGGACTGGCCGAAAACGAAGTTGTCGGGACGGAAGAGCTGACCGAAGGGACCAGCACGGACGGCGTCCATGGTACCAGGCTCAAGATCGACGAGGACGGCTCGGGGAACATACTTGTTGCCAGAGGCCTAGTTGTGTGAGCTTGGGAATTCTTGACATTGACTGTTAATGCATACCTCGTTGAAGTAGACACTCATGCGCTCGAGCTGGAGCTCGGAGGTACCGTTGTAGACACCATTGCTGTCGAGGCC
>BT_17_BT3
AGAGTGGGTGATCTGGAAACCCTGGAGGCAATCGCAGCCCTCGGCCTCACGGCGGACGACGTCGAGGACCTGGTCGACAAGTTCGGCACCCTCAGTGTAGTGACCCTTGGCCCAGTTGTTTCCAGCACCGGACTGACCGAAAACGAAGTTGTCGGGACGGAAGAGCTGACCGAAGGGACCAGCACGGACGGCGTCCATGGTACCAGGCTCAAGATCGACGAGGACGGCTCGGGGAACGTACTTGTTGCCAGAGGCCTAGTTGTGTGAGCTTGGGAATTCTTGACATTGACTGTTAATGCATACCTCGTTGAAGTAGACACTCATGCGCTCGAGCTGGAGCTCGGAGGTACCGTTGTAGACACCATTGCTGTCGAGGCC
>BT_18_BT3
AGAGTGGGTGATCTGGAAACCCTGGAGGCAATCGCAGCCCTCGGCCTCACGGCGGACGACGTCGAGGACCTGGTCGACAAGTTCGGCACCCTCAGTGTAGTGACCCTTGGCCCAGTTGTTTCCAGCACCGGACTGACCGAAAACGAAGTTGTCGGGACGGAAGAGCTGACCGAAGGGACCAGCACGGACGGCGTCCATGGTACCAGGCTCAAGATCGACGAGGACGGCTCGGGGAACATACTTGTTGCCAGAGGCCTAGTTGTGTGAGCTTGGGAATTCTTGACATTGACTGTTAATGCATACCTCGTTGAAGTAGACACTCATGCGCTCGAGCTGGAGCTCGGAGGTACCGTTGTAGACACCATTGCTGTCGAGGCC
>BT_19_BT3
AGAGTGGGTGATCTGGAAACCCTGGAGGCAATCGCAGCCCTCGGCCTCACGGCGGACGACGTCGAGGACCTGGTCGACAAGTTCGGCACCCTCAGTGTAGTGACCCTTGGCCCAGTTGTTTCCAGCACCGGACTGACCGAAAACGAAGTTGTCGGGACGGAAGAGCTGACCGAAGGGACCAGCACGGACGGCGTCCATGGTACCAGGCTCAAGATCGACGAGGACGGCTCGGGGAACATACTTGTTGCCAGAGGCCTAGTTGTGTGAGCTTGGGAATTCTTGACATTGACTGTTAATGCATACCTCGTTGAAGTAGACACTCATGCGCTCGAGCTGGAGCTCGGAGGTACCGTTGTAGACACCATTGCTGTCGAGGCC
>BT_20_BT3
AGAGTGGGTGATCTGGAAACCCTGGAGGCAATCGCAGCCCTCGGCCTCACGGCGGACGACGTCGAGGACCTGGTCGACAAGTTCGGCACCCTCAGTGTAGTGACCCTTGGCCCAGTTGTTTCCAGCACCGGACTGGCCGAAAACGAAGTTGTCGGGACGGAAGAGCTGACCGAAGGGACCAGCACGGACGGCGTCCATGGTACCAGGCTCAAGATCGACGAGGACGGCTCGGGGAACATACTTGTTGCCAGAGGCCTAGTTGTGTGAGCTTGGGAATTCTTGACATTGACTGTTAATGCATACCTCGTTGAAGTAGACACTCATGCGCTCGAGCTGGAGCTCGGAGGTACCGTTGTAGACACCATTGCTGTCGAGGCC
>BT_21_BT3
AGAGTGGGTGATCTGGAAACCCTGGAGGCAATCGCAGCCCTCGGCCTCACGGCGGACGACGTCGAGGACCTGGTCGACAAGTTCGGCACCCTCAGTGTAGTGACCCTTGGCCCAGTTGTTTCCAGCACCGGACTGGCCGAAAACGAAGTTGTCGGGACGGAAGAGCTGACCGAAGGGACCAGCACGGACGGCGTCCATGGTACCAGGCTCAAGATCGACGAGGACGGCTCGGGGAACATACTTGTTGCCAGAGGCCTAGTTGTGTGAGCTTGGGAATTCTTGACATTGACTGTTAATGCATACCTCGTTGAAGTAGACACTCATGCGCTCGAGCTGGAGCTCGGAGGTACCGTTGTAGACACCATTGCTGTCGAGGCC
>BT_22_BT3
AGAGTGGGTGATCTGGAAACCCTGGAGGCAATCGCAGCCCTCGGCCTCACGGCGGACGACGTCGAGGACCTGGTCGACAAGTTCGGCACCCTCAGTGTAGTGACCCTTGGCCCAGTTGTTTCCAGCACCGGACTGGCCGAAAACGAAGTTGTCGGGACGGAAGAGCTGACCGAAGGGACCAGCACGGACGGCGTCCATGGTACCAGGCTCAAGATCGACGAGGACGGCTCGGGGAACATACTTGTTGCCAGAGGCCTAGTTGTGTGAGCTTGGGAATTCTTGACATTGACTGTTAATGCATACCTCGTTGAAGTAGACACTCATGCGCTCGAGCTGGAGCTCGGAGGTACCGTTGTAGACACCATTGCTGTCGAGGCC
>BT_23_BT3
AGAGTGGGTGATCTGGAAACCCTGGAGGCAATCGCAGCCCTCGGCCTCACGGCGGACGACGTCGAGGACCTGGTCGACAAGTTCGGCACCCTCAGTGTAGTGACCCTTGGCCCAGTTGTTTCCAGCACCGGACTGGCCGAAAACGAAGTTGTCGGGACGGAAGAGCTGACCGAAGGGACCAGCACGGACGGCGTCCATGGTACCAGGCTCAAGATCGACGAGGACGGCTCGGGGAACATACTTGTTGCCAGAGGCCTAGTTGTGTGAGCTTGGGAATTCTTGACATTGACTGTTAATGCATACCTCGTTGAAGTAGACACTCATGCGCTCGAGCTGGAGCTCGGAGGTACCGTTGTAGACACCATTGCTGTCGAGGCC
>BT_24_BT3
AGAGTGGGTGATCTGGAAACCCTGGAGGCAATCGCAGCCCTCGGCCTCACGGCGGACGACGTCGAGGACCTGGTCGACAAGTTCGGCACCCTCAGTGTAGTGACCCTTGGCCCAGTTGTTTCCAGCACCGGACTGGCCGAAAACGAAGTTGTCGGGACGGAAGAGCTGACCGAAGGGACCAGCACGGACGGCGTCCATGGTACCAGGCTCAAGATCGACGAGGACGGCTCGGGGAACATACTTGTTGCCAGAGGCCTAGTTGTGTGAGCTTGGGAATTCTTGACATTGACTGTTAATGCATACCTCGTTGAAGTAGACACTCATGCGCTCGAGCTGGAGCTCGGAGGTACCGTTGTAGACACCATTGCTGTCGAGGCC
>BT_25_BT3
AGAGTGGGTGATCTGGAAACCCTGGAGGCAATCGCAGCCCTCGGCCTCACGGCGGACGACGTCGAGGACCTGGTCGACAAGTTCGGCACCCTCAGTGTAGTGACCCTTGGCCCAGTTGTTTCCAGCACCGGACTGACCGAAAACGAAGTTGTCGGGACGGAAGAGCTGACCGAAGGGACCAGCACGGACGGCGTCCATGGTACCAGGCTCAAGATCGACGAGGACGGCTCGGGGAACATACTTGTTGCCAGAGGCCTAGTTGTGTGAGCTTGGGAATTCTTGACATTGACTGTTAATGCATACCTCGTTGAAGTAGACACTCATGCGCTCGAGCTGGAGCTCGGAGGTACCGTTGTAGACACCATTGCTGTCGAGGCC
>BT_26_BT3
AGAGTGGGTGATCTGGAAACCCTGGAGGCAATCGCAGCCCTCGGCCTCACGGCGGACGACGTCGAGGACCTGGTCGACAAGTTCGGCACCCTCAGTGTAGTGACCCTTGGCCCAGTTGTTTCCAGCACCGGACTGGCCGAAAACGAAGTTGTCGGGACGGAAGAGCTGACCGAAGGGACCAGCACGGACGGCGTCCATGGTACCAGGCTCAAGATCGACGAGGACGGCTCGGGGAACATACTTGTTGCCAGAGGCCTAGTTGTGTGAGCTTGGGAATTCTTGACATTGACTGTTAATGCATACCTCGTTGAAGTAGACACTCATGCGCTCGAGCTGGAGCTCGGAGGTACCGTTGTAGACACCATTGCTGTCGAGGCC
>BT_27_BT3
AGAGTGGGTGATCTGGAAACCCTGGAGGCAATCGCAGCCCTCGGCCTCACGGCGGACGACGTCGAGGACCTGGTCGACAAGTTCGGCACCCTCAGTGTAGTGACCCTTGGCCCAGTTGTTTCCAGCACCGGACTGACCGAAAACGAAGTTGTCGGGACGGAAGAGCTGACCGAAGGGACCAGCACGGACGGCGTCCATGGTACCAGGCTCAAGATCGACGAGGACGGCTCGGGGAACGTACTTGTTGCCAGAGGCCTAGTTGTGTGAGCTTGGGAATTCTTGACATTGACTGTTAATGCATACCTCGTTGAAGTAGACACTCATGCGCTCGAGCTGGAGCTCGGAGGTACCGTTGTAGACACCATTGCTGTCGAGGCC
>BT_28_BT3
AGAGTGGGTGATCTGGAAACCCTGGAGGCAATCGCAGCCCTCGGCCTCACGGCGGACGACGTCGAGGACCTGGTCGACAAGTTCGGCACCCTCAGTGTAGTGACCCTTGGCCCAGTTGTTTCCAGCACCGGACTGGCCGAAAACGAAGTTGTCGGGACGGAAGAGCTGACCGAAGGGACCAGCACGGACGGCGTCCATGGTACCAGGCTCAAGATCGACGAGGACGGCTCGGGGAACATACTTGTTGCCAGAGGCCTAGTTGTGTGAGCTTGGGAATTCTTGACATTGACTGTTAATGCATACCTCGTTGAAGTAGACACTCATGCGCTCGAGCTGGAGCTCGGAGGTACCGTTGTAGACACCATTGCTGTCGAGGCC
>BT_29_BT3
AGAGTGGGTGATCTGGAAACCCTGGAGGCAATCGCAGCCCTCGGCCTCACGGCGGACGACGTCGAGGACCTGGTCGACAAGTTCGGCACCCTCAGTGTAGTGACCCTTGGCCCAGTTGTTTCCAGCACCGGACTGGCCGAAAACGAAGTTGTCGGGACGGAAGAGCTGACCGAAGGGACCAGCACGGACGGCGTCCATGGTACCAGGCTCAAGATCGACGAGGACGGCTCGGGGAACATACTTGTTGCCAGAGGCCTAGTTGTGTGAGCTTGGGAATTCTTGACATTGACTGTTAATGCATACCTCGTTGAAGTAGACACTCATGCGCTCGAGCTGGAGCTCGGAGGTACCGTTGTAGACACCATTGCTGTCGAGGCC
>BT_30_BT3
AGAGTGGGTGATCTGGAAACCCTGGAGGCAATCGCAGCCCTCGGCCTCACGGCGGACGACGTCGAGGACCTGGTCGACAAGTTCGGCACCCTCAGTGTAGTGACCCTTGGCCCAGTTGTTTCCAGCACCGGACTGACCGAAAACGAAGTTGTCGGGACGGAAGAGCTGACCGAAGGGACCAGCACGGACGGCGTCCATGGTACCAGGCTCAAGATCGACGAGGACGGCTCGGGGAACGTACTTGTTGCCAGAGGCCTAGTTGTGTGAGCTTGGGAATTCTTGACATTGACTGTTAATGCATACCTCGTTGAAGTAGACACTCATGCGCTCGAGCTGGAGCTCGGAGGTACCGTTGTAGACACCATTGCTGTCGAGGCC
>BT_31_BT3
AGAGTGGGTGATCTGGAAACCCTGGAGGCAATCGCAGCCCTCGGCCTCACGGCGGACGACGTCGAGGACCTGGTCGACAAGTTCGGCACCCTCAGTGTAGTGACCCTTGGCCCAGTTGTTTCCAGCACCGGACTGACCGAAAACGAAGTTGTCGGGACGGAAGAGCTGACCGAAGGGACCAGCACGGACGGCGTCCATGGTACCAGGCTCAAGATCGACGAGGACGGCTCGGGGAACATACTTGTTGCCAGAGGCCTAGTTGTGTGAGCTTGGGAATTCTTGACATTGACTGTTAATGCATACCTCGTTGAAGTAGACACTCATGCGCTCGAGCTGGAGCTCGGAGGTACCGTTGTAGACACCATTGCTGTCGAGGCC
>BT_32_BT3
AGAGTGGGTGATCTGGAAACCCTGGAGGCAATCGCAGCCCTCGGCCTCACGGCGGACGACGTCGAGGACCTGGTCGACAAGTTCGGCACCCTCAGTGTAGTGACCCTTGGCCCAGTTGTTTCCAGCACCGGACTGACCGAAAACGAAGTTGTCGGGACGGAAGAGCTGACCGAAGGGACCAGCACGGACGGCGTCCATGGTACCAGGCTCAAGATCGACGAGGACGGCTCGGGGAACATACTTGTTGCCAGAGGCCTAGTTGTGTGAGCTTGGGAATTCTTGACATTGACTGTTAATGCATACCTCGTTGAAGTAGACACTCATGCGCTCGAGCTGGAGCTCGGAGGTACCGTTGTAGACACCATTGCTGTCGAGGCC
>BT_33_BT3
AGAGTGGGTGATCTGGAAACCCTGGAGGCAATCGCAGCCCTCGGCCTCACGGCGGACGACGTCGAGGACCTGGTCGACAAGTTCGGCACCCTCAGTGTAGTGACCCTTGGCCCAGTTGTTTCCAGCACCGGACTGGCCGAAAACGAAGTTGTCGGGACGGAAGAGCTGACCGAAGGGACCAGCACGGACGGCGTCCATGGTACCAGGCTCAAGATCGACGAGGACGGCTCGGGGAACATACTTGTTGCCAGAGGCCTAGTTGTGTGAGCTTGGGAATTCTTGACATTGACTGTTAATGCATACCTCGTTGAAGTAGACACTCATGCGCTCGAGCTGGAGCTCGGAGGTACCGTTGTAGACACCATTGCTGTCGAGGCC
>BT_34_BT3
AGAGTGGGTGATCTGGAAACCCTGGAGGCAATCGCAGCCCTCGGCCTCACGGCGGACGACGTCGAGGACCTGGTCGACAAGTTCGGCACCCTCAGTGTAGTGACCCTTGGCCCAGTTGTTTCCAGCACCGGACTGACCGAAAACGAAGTTGTCGGGACGGAAGAGCTGACCGAAGGGACCAGCACGGACGGCGTCCATGGTACCAGGCTCAAGATCGACGAGGACGGCTCGGGGAACATACTTGTTGCCAGAGGCCTAGTTGTGTGAGCTTGGGAATTCTTGACATTGACTGTTAATGCATACCTCGTTGAAGTAGACACTCATGCGCTCGAGCTGGAGCTCGGAGGTACCGTTGTAGACACCATTGCTGTCGAGGCC
>BT_35_BT3
AGAGTGGGTGATCTGGAAACCCTGGAGGCAATCGCAGCCCTCGGCCTCACGGCGGACGACGTCGAGGACCTGGTCGACAAGTTCGGCACCCTCAGTGTAGTGACCCTTGGCCCAGTTGTTTCCAGCACCGGACTGGCCGAAAACGAAGTTGTCGGGACGGAAGAGCTGACCGAAGGGACCAGCACGGACGGCGTCCATGGTACCAGGCTCAAGATCGACGAGGACGGCTCGGGGAACATACTTGTTGCCAGAGGCCTAGTTGTGTGAGCTTGGGAATTCTTGACATTGACTGTTAATGCATACCTCGTTGAAGTAGACACTCATGCGCTCGAGCTGGAGCTCGGAGGTACCGTTGTAGACACCATTGCTGTCGAGGCC
>BT_36_BT3
AGAGTGGGTGATCTGGAAACCCTGGAGGCAATCGCAGCCCTCGGCCTCACGGCGGACGACGTCGAGGACCTGGTCGACAAGTTCGGCACCCTCAGTGTAGTGACCCTTGGCCCAGTTGTTTCCAGCACCGGACTGGCCGAAAACGAAGTTGTCGGGACGGAAGAGCTGACCGAAGGGACCAGCACGGACGGCGTCCATGGTACCAGGCTCAAGATCGACGAGGACGGCTCGGGGAACATACTTGTTGCCAGAGGCCTAGTTGTGTGAGCTTGGGAATTCTTGACATTGACTGTTAATGCATACCTCGTTGAAGTAGACACTCATGCGCTCGAGCTGGAGCTCGGAGGTACCGTTGTAGACACCATTGCTGTCGAGGCC
>BT_37_BT3
AGAGTGGGTGATCTGGAAACCCTGGAGGCAATCGCAGCCCTCGGCCTCACGGCGGACGACGTCGAGGACCTGGTCGACAAGTTCGGCACCCTCAGTGTAGTGACCCTTGGCCCAGTTGTTTCCAGCACCGGACTGACCGAAAACGAAGTTGTCGGGACGGAAGAGCTGACCGAAGGGACCAGCACGGACGGCGTCCATGGTACCAGGCTCAAGATCGACGAGGACGGCTCGGGGAACATACTTGTTGCCAGAGGCCTAGTTGTGTGAGCTTGGGAATTCTTGACATTGACTGTTAATGCATACCTCGTTGAAGTAGACACTCATGCGCTCGAGCTGGAGCTCGGAGGTACCGTTGTAGACACCATTGCTGTCGAGGCC
>BT_38_BT3
AGAGTGGGTGATCTGGAAACCCTGGAGGCAATCGCAGCCCTCGGCCTCACGGCGGACGACGTCGAGGACCTGGTCGACAAGTTCGGCACCCTCAGTGTAGTGACCCTTGGCCCAGTTGTTTCCAGCACCGGACTGGCCGAAAACGAAGTTGTCGGGACGGAAGAGCTGACCGAAGGGACCAGCACGGACGGCGTCCATGGTACCAGGCTCAAGATCGACGAGGACGGCTCGGGGAACATACTTGTTGCCAGAGGCCTAGTTGTGTGAGCTTGGGAATTCTTGACATTGACTGTTAATGCATACCTCGTTGAAGTAGACACTCATGCGCTCGAGCTGGAGCTCGGAGGTACCGTTGTAGACACCATTGCTGTCGAGGCC
>BT_39_BT3
AGAGTGGGTGATCTGGAAACCCTGGAGGCAATCGCAGCCCTCGGCCTCACGGCGGACGACGTCGAGGACCTGGTCGACAAGTTCGGCACCCTCAGTGTAGTGACCCTTGGCCCAGTTGTTTCCAGCACCGGACTGGCCGAAAACGAAGTTGTCGGGACGGAAGAGCTGACCGAAGGGACCAGCACGGACGGCGTCCATGGTACCAGGCTCAAGATCGACGAGGACGGCTCGGGGAACATACTTGTTGCCAGAGGCCTAGTTGTGTGAGCTTGGGAATTCTTGACATTGACTGTTAATGCATACCTCGTTGAAGTAGACACTCATGCGCTCGAGCTGGAGCTCGGAGGTACCGTTGTAGACACCATTGCTGTCGAGGCC
>BT_40_BT3
AGAGTGGGTGATCTGGAAACCCTGGAGGCAATCGCAGCCCTCGGCCTCACGGCGGACGACGTCGAGGACCTGGTCGACAAGTTCGGCACCCTCAGTGTAGTGACCCTTGGCCCAGTTGTTTCCAGCACCGGACTGACCGAAAACGAAGTTGTCGGGACGGAAGAGCTGACCGAAGGGACCAGCACGGACGGCGTCCATGGTACCAGGCTCAAGATCGACGAGGACGGCTCGGGGAACATACTTGTTGCCAGAGGCCTAGTTGTGTGAGCTTGGGAATTCTTGACATTGACTGTTAATGCATACCTCGTTGAAGTAGACACTCATGCGCTCGAGCTGGAGCTCGGAGGTACCGTTGTAGACACCATTGCTGTCGAGGCC
>BT_41_BT3
AGAGTGGGTGATCTGGAAACCCTGGAGGCAATCGCAGCCCTCGGCCTCACGGCGGACGACGTCGAGGACCTGGTCGACAAGTTCGGCACCCTCAGTGTAGTGACCCTTGGCCCAGTTGTTTCCAGCACCGGACTGGCCGAAAACGAAGTTGTCGGGACGGAAGAGCTGACCGAAGGGACCAGCACGGACGGCGTCCATGGTACCAGGCTCAAGATCGACGAGGACGGCTCGGGGAACATACTTGTTGCCAGAGGCCTAGTTGTGTGAGCTTGGGAATTCTTGACATTGACTGTTAATGCATACCTCGTTGAAGTAGACACTCATGCGCTCGAGCTGGAGCTCGGAGGTACCGTTGTAGACACCATTGCTGTCGAGGCC
>BT_42_BT3
AGAGTGGGTGATCTGGAAACCCTGGAGGCAATCGCAGCCCTCGGCCTCACGGCGGACGACGTCGAGGACCTGGTCGACAAGTTCGGCACCCTCAGTGTAGTGACCCTTGGCCCAGTTGTTTCCAGCACCGGACTGGCCGAAAACGAAGTTGTCGGGACGGAAGAGCTGACCGAAGGGACCAGCACGGACGGCGTCCATGGTACCAGGCTCAAGATCGACGAGGACGGCTCGGGGAACATACTTGTTGCCAGAGGCCTAGTTGTGTGAGCTTGGGAATTCTTGACATTGACTGTTAATGCATACCTCGTTGAAGTAGACACTCATGCGCTCGAGCTGGAGCTCGGAGGTACCGTTGTAGACACCATTGCTGTCGAGGCC
>BT_43_BT3
AGAGTGGGTGATCTGGAAACCCTGGAGGCAATCGCAGCCCTCGGCCTCACGGCGGACGACGTCGAGGACCTGGTCGACAAGTTCGGCACCCTCAGTGTAGTGACCCTTGGCCCAGTTGTTTCCAGCACCGGACTGGCCGAAAACGAAGTTGTCGGGACGGAAGAGCTGACCGAAGGGACCAGCACGGACGGCGTCCATGGTACCAGGCTCAAGATCGACGAGGACGGCTCGGGGAACATACTTGTTGCCAGAGGCCTAGTTGTGTGAGCTTGGGAATTCTTGACATTGACTGTTAATGCATACCTCGTTGAAGTAGACACTCATGCGCTCGAGCTGGAGCTCGGAGGTACCGTTGTAGACACCATTGCTGTCGAGGCC
>BT_44_BT3
AGAGTGGGTGATCTGGAAACCCTGGAGGCAATCGCAGCCCTCGGCCTCACGGCGGACGACGTCGAGGACCTGGTCGACAAGTTCGGCACCCTCAGTGTAGTGACCCTTGGCCCAGTTGTTTCCAGCACCGGACTGACCGAAAACGAAGTTGTCGGGACGGAAGAGCTGACCGAAGGGACCAGCACGGACGGCGTCCATGGTACCAGGCTCAAGATCGACGAGGACGGCTCGGGGAACATACTTGTTGCCAGAGGCCTAGTTGTGTGAGCTTGGGAATTCTTGACATTGACTGTTAATGCATACCTCGTTGAAGTAGACACTCATGCGCTCGAGCTGGAGCTCGGAGGTACCGTTGTAGACACCATTGCTGTCGAGGCC
>BT_45_BT3
AGAGTGGGTGATCTGGAAACCCTGGAGGCAATCGCAGCCCTCGGCCTCACGGCGGACGACGTCGAGGACCTGGTCGACAAGTTCGGCACCCTCAGTGTAGTGACCCTTGGCCCAGTTGTTTCCAGCACCGGACTGACCGAAAACGAAGTTGTCGGGACGGAAGAGCTGACCGAAGGGACCAGCACGGACGGCGTCCATGGTACCAGGCTCAAGATCGACGAGGACGGCTCGGGGAACATACTTGTTGCCAGAGGCCTAGTTGTGTGAGCTTGGGAATTCTTGACATTGACTGTTAATGCATACCTCGTTGAAGTAGACACTCATGCGCTCGAGCTGGAGCTCGGAGGTACCGTTGTAGACACCATTGCTGTCGAGGCC
>BT_46_BT3
AGAGTGGGTGATCTGGAAACCCTGGAGGCAATCGCAGCCCTCGGCCTCACGGCGGACGACGTCGAGGACCTGGTCGACAAGTTCGGCACCCTCAGTGTAGTGACCCTTGGCCCAGTTGTTTCCAGCACCGGACTGGCCGAAAACGAAGTTGTCGGGACGGAAGAGCTGACCGAAGGGACCAGCACGGACGGCGTCCATGGTACCAGGCTCAAGATCGACGAGGACGGCTCGGGGAACATACTTGTTGCCAGAGGCCTAGTTGTGTGAGCTTGGGAATTCTTGACATTGACTGTTAATGCATACCTCGTTGAAGTAGACACTCATGCGCTCGAGCTGGAGCTCGGAGGTACCGTTGTAGACACCATTGCTGTCGAGGCC
>BT_47_BT3
AGAGTGGGTGATCTGGAAACCCTGGAGGCAATCGCAGCCCTCGGCCTCACGGCGGACGACGTCGAGGACCTGGTCGACAAGTTCGGCACCCTCAGTGTAGTGACCCTTGGCCCAGTTGTTTCCAGCACCGGACTGGCCGAAAACGAAGTTGTCGGGACGGAAGAGCTGACCGAAGGGACCAGCACGGACGGCGTCCATGGTACCAGGCTCAAGATCGACGAGGACGGCTCGGGGAACATACTTGTTGCCAGAGGCCTAGTTGTGTGAGCTTGGGAATTCTTGACATTGACTGTTAATGCATACCTCGTTGAAGTAGACACTCATGCGCTCGAGCTGGAGCTCGGAGGTACCGTTGTAGACACCATTGCTGTCGAGGCC
>BT_48_BT3
AGAGTGGGTGATCTGGAAACCCTGGAGGCAATCGCAGCCCTCGGCCTCACGGCGGACGACGTCGAGGACCTGGTCGACAAGTTCGGCACCCTCAGTGTAGTGACCCTTGGCCCAGTTGTTTCCAGCACCGGACTGGCCGAAAACGAAGTTGTCGGGACGGAAGAGCTGACCGAAGGGACCAGCACGGACGGCGTCCATGGTACCAGGCTCAAGATCGACGAGGACGGCTCGGGGAACATACTTGTTGCCAGAGGCCTAGTTGTGTGAGCTTGGGAATTCTTGACATTGACTGTTAATGCATACCTCGTTGAAGTAGACACTCATGCGCTCGAGCTGGAGCTCGGAGGTACCGTTGTAGACACCATTGCTGTCGAGGCC
>BT_49_BT3
AGAGTGGGTGATCTGGAAACCCTGGAGGCAATCGCAGCCCTCGGCCTCACGGCGGACGACGTCGAGGACCTGGTCGACAAGTTCGGCACCCTCAGTGTAGTGACCCTTGGCCCAGTTGTTTCCAGCACCGGACTGACCGAAAACGAAGTTGTCGGGACGGAAGAGCTGACCGAAGGGACCAGCACGGACGGCGTCCATGGTACCAGGCTCAAGATCGACGAGGACGGCTCGGGGAACATACTTGTTGCCAGAGGCCTAGTTGTGTGAGCTTGGGAATTCTTGACATTGACTGTTAATGCATACCTCGTTGAAGTAGACACTCATGCGCTCGAGCTGGAGCTCGGAGGTACCGTTGTAGACACCATTGCTGTCGAGGCC
>BT_50_BT3
AGAGTGGGTGATCTGGAAACCCTGGAGGCAATCGCAGCCCTCGGCCTCACGGCGGACGACGTCGAGGACCTGGTCGACAAGTTCGGCACCCTCAGTGTAGTGACCCTTGGCCCAGTTGTTTCCAGCACCGGACTGGCCGAAAACGAAGTTGTCGGGACGGAAGAGCTGACCGAAGGGACCAGCACGGACGGCGTCCATGGTACCAGGCTCAAGATCGACGAGGACGGCTCGGGGAACATACTTGTTGCCAGAGGCCTAGTTGTGTGAGCTTGGGAATTCTTGACATTGACTGTTAATGCATACCTCGTTGAAGTAGACACTCATGCGCTCGAGCTGGAGCTCGGAGGTACCGTTGTAGACACCATTGCTGTCGAGGCC
>BT_51_BT3
AGAGTGGGTGATCTGGAAACCCTGGAGGCAATCGCAGCCCTCGGCCTCACGGCGGACGACGTCGAGGACCTGGTCGACAAGTTCGGCACCCTCAGTGTAGTGACCCTTGGCCCAGTTGTTTCCAGCACCGGACTGGCCGAAAACGAAGTTGTCGGGACGGAAGAGCTGACCGAAGGGACCAGCACGGACGGCGTCCATGGTACCAGGCTCAAGATCGACGAGGACGGCTCGGGGAACATACTTGTTGCCAGAGGCCTAGTTGTGTGAGCTTGGGAATTCTTGACATTGACTGTTAATGCATACCTCGTTGAAGTAGACACTCATGCGCTCGAGCTGGAGCTCGGAGGTACCGTTGTAGACACCATTGCTGTCGAGGCC
>BT_52_BT3
AGAGTGGGTGATCTGGAAACCCTGGAGGCAATCGCAGCCCTCGGCCTCACGGCGGACGACGTCGAGGACCTGGTCGACAAGTTCGGCACCCTCAGTGTAGTGACCCTTGGCCCAGTTGTTTCCAGCACCGGACTGACCGAAAACGAAGTTGTCGGGACGGAAGAGCTGACCGAAGGGACCAGCACGGACGGCGTCCATGGTACCAGGCTCAAGATCGACGAGGACGGCTCGGGGAACATACTTGTTGCCAGAGGCCTAGTTGTGTGAGCTTGGGAATTCTTGACATTGACTGTTAATGCATACCTCGTTGAAGTAGACACTCATGCGCTCGAGCTGGAGCTCGGAGGTACCGTTGTAGACACCATTGCTGTCGAGGCC
>BT_53_BT3
AGAGTGGGTGATCTGGAAACCCTGGAGGCAATCGCAGCCCTCGGCCTCACGGCGGACGACGTCGAGGACCTGGTCGACAAGTTCGGCACCCTCAGTGTAGTGACCCTTGGCCCAGTTGTTTCCAGCACCGGACTGGCCGAAAACGAAGTTGTCGGGACGGAAGAGCTGACCGAAGGGACCAGCACGGACGGCGTCCATGGTACCAGGCTCAAGATCGACGAGGACGGCTCGGGGAACATACTTGTTGCCAGAGGCCTAGTTGTGTGAGCTTGGGAATTCTTGACATTGACTGTTAATGCATACCTCGTTGAAGTAGACACTCATGCGCTCGAGCTGGAGCTCGGAGGTACCGTTGTAGACACCATTGCTGTCGAGGCC
>BT_54_BT3
AGAGTGGGTGATCTGGAAACCCTGGAGGCAATCGCAGCCCTCGGCCTCACGGCGGACGACGTCGAGGACCTGGTCGACAAGTTCGGCACCCTCAGTGTAGTGACCCTTGGCCCAGTTGTTTCCAGCACCGGACTGACCGAAAACGAAGTTGTCGGGACGGAAGAGCTGACCGAAGGGACCAGCACGGACGGCGTCCATGGTACCAGGCTCAAGATCGACGAGGACGGCTCGGGGAACATACTTGTTGCCAGAGGCCTAGTTGTGTGAGCTTGGGAATTCTTGACATTGACTGTTAATGCATACCTCGTTGAAGTAGACACTCATGCGCTCGAGCTGGAGCTCGGAGGTACCGTTGTAGACACCATTGCTGTCGAGGCC
>BT_55_BT3
AGAGTGGGTGATCTGGAAACCCTGGAGGCAATCGCAGCCCTCGGCCTCACGGCGGACGACGTCGAGGACCTGGTCGACAAGTTCGGCACCCTCAGTGTAGTGACCCTTGGCCCAGTTGTTTCCAGCACCGGACTGACCGAAAACGAAGTTGTCGGGACGGAAGAGCTGACCGAAGGGACCAGCACGGACGGCGTCCATGGTACCAGGCTCAAGATCGACGAGGACGGCTCGGGGAACATACTTGTTGCCAGAGGCCTAGTTGTGTGAGCTTGGGAATTCTTGACATTGACTGTTAATGCATACCTCGTTGAAGTAGACACTCATGCGCTCGAGCTGGAGCTCGGAGGTACCGTTGTAGACACCATTGCTGTCGAGGCC
>BT_56_BT3
AGAGTGGGTGATCTGGAAACCCTGGAGGCAATCGCAGCCCTCGGCCTCACGGCGGACGACGTCGAGGACCTGGTCGACAAGTTCGGCACCCTCAGTGTAGTGACCCTTGGCCCAGTTGTTTCCAGCACCGGACTGACCGAAAACGAAGTTGTCGGGACGGAAGAGCTGACCGAAGGGACCAGCACGGACGGCGTCCATGGTACCAGGCTCAAGATCGACGAGGACGGCTCGGGGAACATACTTGTTGCCAGAGGCCTAGTTGTGTGAGCTTGGGAATTCTTGACATTGACTGTTAATGCATACCTCGTTGAAGTAGACACTCATGCGCTCGAGCTGGAGCTCGGAGGTACCGTTGTAGACACCATTGCTGTCGAGGCC
>BT_57_BT3
AGAGTGGGTGATCTGGAAACCCTGGAGGCAATCGCAGCCCTCGGCCTCACGGCGGACGACGTCGAGGACCTGGTCGACAAGTTCGGCACCCTCAGTGTAGTGACCCTTGGCCCAGTTGTTTCCAGCACCGGACTGGCCGAAAACGAAGTTGTCGGGACGGAAGAGCTGACCGAAGGGACCAGCACGGACGGCGTCCATGGTACCAGGCTCAAGATCGACGAGGACGGCTCGGGGAACATACTTGTTGCCAGAGGCCTAGTTGTGTGAGCTTGGGAATTCTTGACATTGACTGTTAATGCATACCTCGTTGAAGTAGACACTCATGCGCTCGAGCTGGAGCTCGGAGGTACCGTTGTAGACACCATTGCTGTCGAGGCC
>BT_58_BT3
AGAGTGGGTGATCTGGAAACCCTGGAGGCAATCGCAGCCCTCGGCCTCACGGCGGACGACGTCGAGGACCTGGTCGACAAGTTCGGCACCCTCAGTGTAGTGACCCTTGGCCCAGTTGTTTCCAGCACCGGACTGACCGAAAACGAAGTTGTCGGGACGGAAGAGCTGACCGAAGGGACCAGCACGGACGGCGTCCATGGTACCAGGCTCAAGATCGACGAGGACGGCTCGGGGAACATACTTGTTGCCAGAGGCCTAGTTGTGTGAGCTTGGGAATTCTTGACATTGACTGTTAATGCATACCTCGTTGAAGTAGACACTCATGCGCTCGAGCTGGAGCTCGGAGGTACCGTTGTAGACACCATTGCTGTCGAGGCC
>BT_59_BT3
AGAGTGGGTGATCTGGAAACCCTGGAGGCAATCGCAGCCCTCGGCCTCACGGCGGACGACGTCGAGGACCTGGTCGACAAGTTCGGCACCCTCAGTGTAGTGACCCTTGGCCCAGTTGTTTCCAGCACCGGACTGGCCGAAAACGAAGTTGTCGGGACGGAAGAGCTGACCGAAGGGACCAGCACGGACGGCGTCCATGGTACCAGGCTCAAGATCGACGAGGACGGCTCGGGGAACATACTTGTTGCCAGAGGCCTAGTTGTGTGAGCTTGGGAATTCTTGACATTGACTGTTAATGCATACCTCGTTGAAGTAGACACTCATGCGCTCGAGCTGGAGCTCGGAGGTACCGTTGTAGACACCATTGCTGTCGAGGCC
>BT_60_BT3
AGAGTGGGTGATCTGGAAACCCTGGAGGCAATCGCAGCCCTCGGCCTCACGGCGGACGACGTCGAGGACCTGGTCGACAAGTTCGGCACCCTCAGTGTAGTGACCCTTGGCCCAGTTGTTTCCAGCACCGGACTGGCCGAAAACGAAGTTGTCGGGACGGAAGAGCTGACCGAAGGGACCAGCACGGACGGCGTCCATGGTACCAGGCTCAAGATCGACGAGGACGGCTCGGGGAACATACTTGTTGCCAGAGGCCTAGTTGTGTGAGCTTGGGAATTCTTGACATTGACTGTTAATGCATACCTCGTTGAAGTAGACACTCATGCGCTCGAGCTGGAGCTCGGAGGTACCGTTGTAGACACCATTGCTGTCGAGGCC
>BT_61_BT3
AGAGTGGGTGATCTGGAAACCCTGGAGGCAATCGCAGCCCTCGGCCTCACGGCGGACGACGTCGAGGACCTGGTCGACAAGTTCGGCACCCTCAGTGTAGTGACCCTTGGCCCAGTTGTTTCCAGCACCGGACTGGCCGAAAACGAAGTTGTCGGGACGGAAGAGCTGACCGAAGGGACCAGCACGGACGGCGTCCATGGTACCAGGCTCAAGATCGACGAGGACGGCTCGGGGAACATACTTGTTGCCAGAGGCCTAGTTGTGTGAGCTTGGGAATTCTTGACATTGACTGTTAATGCATACCTCGTTGAAGTAGACACTCATGCGCTCGAGCTGGAGCTCGGAGGTACCGTTGTAGACACCATTGCTGTCGAGGCC
>BT_62_BT3
AGAGTGGGTGATCTGGAAACCCTGGAGGCAATCGCAGCCCTCGGCCTCACGGCGGACGACGTCGAGGACCTGGTCGACAAGTTCGGCACCCTCAGTGTAGTGACCCTTGGCCCAGTTGTTTCCAGCACCGGACTGACCGAAAACGAAGTTGTCGGGACGGAAGAGCTGACCGAAGGGACCAGCACGGACGGCGTCCATGGTACCAGGCTCAAGATCGACGAGGACGGCTCGGGGAACATACTTGTTGCCAGAGGCCTAGTTGTGTGAGCTTGGGAATTCTTGACATTGACTGTTAATGCATACCTCGTTGAAGTAGACACTCATGCGCTCGAGCTGGAGCTCGGAGGTACCGTTGTAGACACCATTGCTGTCGAGGCC
>BT_63_BT3
AGAGTGGGTGATCTGGAAACCCTGGAGGCAATCGCAGCCCTCGGCCTCACGGCGGACGACGTCGAGGACCTGGTCGACAAGTTCGGCACCCTCAGTGTAGTGACCCTTGGCCCAGTTGTTTCCAGCACCGGACTGGCCGAAAACGAAGTTGTCGGGACGGAAGAGCTGACCGAAGGGACCAGCACGGACGGCGTCCATGGTACCAGGCTCAAGATCGACGAGGACGGCTCGGGGAACATACTTGTTGCCAGAGGCCTAGTTGTGTGAGCTTGGGAATTCTTGACATTGACTGTTAATGCATACCTCGTTGAAGTAGACACTCATGCGCTCGAGCTGGAGCTCGGAGGTACCGTTGTAGACACCATTGCTGTCGAGGCC
>BT_64_BT3
AGAGTGGGTGATCTGGAAACCCTGGAGGCAATCGCAGCCCTCGGCCTCACGGCGGACGACGTCGAGGACCTGGTCGACAAGTTCGGCACCCTCAGTGTAGTGACCCTTGGCCCAGTTGTTTCCAGCACCGGACTGGCCGAAAACGAAGTTGTCGGGACGGAAGAGCTGACCGAAGGGACCAGCACGGACGGCGTCCATGGTACCAGGCTCAAGATCGACGAGGACGGCTCGGGGAACATACTTGTTGCCAGAGGCCTAGTTGTGTGAGCTTGGGAATTCTTGACATTGACTGTTAATGCATACCTCGTTGAAGTAGACACTCATGCGCTCGAGCTGGAGCTCGGAGGTACCGTTGTAGACACCATTGCTGTCGAGGCC
>BT_65_BT3
AGAGTGGGTGATCTGGAAACCCTGGAGGCAATCGCAGCCCTCGGCCTCACGGCGGACGACGTCGAGGACCTGGTCGACAAGTTCGGCACCCTCAGTGTAGTGACCCTTGGCCCAGTTGTTTCCAGCACCGGACTGGCCGAAAACGAAGTTGTCGGGACGGAAGAGCTGACCGAAGGGACCAGCACGGACGGCGTCCATGGTACCAGGCTCAAGATCGACGAGGACGGCTCGGGGAACATACTTGTTGCCAGAGGCCTAGTTGTGTGAGCTTGGGAATTCTTGACATTGACTGTTAATGCATACCTCGTTGAAGTAGACACTCATGCGCTCGAGCTGGAGCTCGGAGGTACCGTTGTAGACACCATTGCTGTCGAGGCC
>BT_66_BT3
AGAGTGGGTGATCTGGAAACCCTGGAGGCAATCGCAGCCCTCGGCCTCACGGCGGACGACGTCGAGGACCTGGTCGACAAGTTCGGCACCCTCAGTGTAGTGACCCTTGGCCCAGTTGTTTCCAGCACCGGACTGGCCGAAAACGAAGTTGTCGGGACGGAAGAGCTGACCGAAGGGACCAGCACGGACGGCGTCCATGGTACCAGGCTCAAGATCGACGAGGACGGCTCGGGGAACATACTTGTTGCCAGAGGCCTAGTTGTGTGAGCTTGGGAATTCTTGACATTGACTGTTAATGCATACCTCGTTGAAGTAGACACTCATGCGCTCGAGCTGGAGCTCGGAGGTACCGTTGTAGACACCATTGCTGTCGAGGCC
>BT_67_BT3
AGAGTGGGTGATCTGGAAACCCTGGAGGCAATCGCAGCCCTCGGCCTCACGGCGGACGACGTCGAGGACCTGGTCGACAAGTTCGGCACCCTCAGTGTAGTGACCCTTGGCCCAGTTGTTTCCAGCACCGGACTGGCCGAAAACGAAGTTGTCGGGACGGAAGAGCTGACCGAAGGGACCAGCACGGACGGCGTCCATGGTACCAGGCTCAAGATCGACGAGGACGGCTCGGGGAACATACTTGTTGCCAGAGGCCTAGTTGTGTGAGCTTGGGAATTCTTGACATTGACTGTTAATGCATACCTCGTTGAAGTAGACACTCATGCGCTCGAGCTGGAGCTCGGAGGTACCGTTGTAGACACCATTGCTGTCGAGGCC
>BT_68_BT3
AGAGTGGGTGATCTGGAAACCCTGGAGGCAATCGCAGCCCTCGGCCTCACGGCGGACGACGTCGAGGACCTGGTCGACAAGTTCGGCACCCTCAGTGTAGTGACCCTTGGCCCAGTTGTTTCCAGCACCGGACTGACCGAAAACGAAGTTGTCGGGACGGAAGAGCTGACCGAAGGGACCAGCACGGACGGCGTCCATGGTACCAGGCTCAAGATCGACGAGGACGGCTCGGGGAACATACTTGTTGCCAGAGGCCTAGTTGTGTGAGCTTGGGAATTCTTGACATTGACTGTTAATGCATACCTCGTTGAAGTAGACACTCATGCGCTCGAGCTGGAGCTCGGAGGTACCGTTGTAGACACCATTGCTGTCGAGGCC
>BT_69_BT3
AGAGTGGGTGATCTGGAAACCCTGGAGGCAATCGCAGCCCTCGGCCTCACGGCGGACGACGTCGAGGACCTGGTCGACAAGTTCGGCACCCTCAGTGTAGTGACCCTTGGCCCAGTTGTTTCCAGCACCGGACTGACCGAAAACGAAGTTGTCGGGACGGAAGAGCTGACCGAAGGGACCAGCACGGACGGCGTCCATGGTACCAGGCTCAAGATCGACGAGGACGGCTCGGGGAACATACTTGTTGCCAGAGGCCTAGTTGTGTGAGCTTGGGAATTCTTGACATTGACTGTTAATGCATACCTCGTTGAAGTAGACACTCATGCGCTCGAGCTGGAGCTCGGAGGTACCGTTGTAGACACCATTGCTGTCGAGGCC
>BT_70_BT3
AGAGTGGGTGATCTGGAAACCCTGGAGGCAATCGCAGCCCTCGGCCTCACGGCGGACGACGTCGAGGACCTGGTCGACAAGTTCGGCACCCTCAGTGTAGTGACCCTTGGCCCAGTTGTTTCCAGCACCGGACTGACCGAAAACGAAGTTGTCGGGACGGAAGAGCTGACCGAAGGGACCAGCACGGACGGCGTCCATGGTACCAGGCTCAAGATCGACGAGGACGGCTCGGGGAACATACTTGTTGCCAGAGGCCTAGTTGTGTGAGCTTGGGAATTCTTGACATTGACTGTTAATGCATACCTCGTTGAAGTAGACACTCATGCGCTCGAGCTGGAGCTCGGAGGTACCGTTGTAGACACCATTGCTGTCGAGGCC
>BT_71_BT3
AGAGTGGGTGATCTGGAAACCCTGGAGGCAATCGCAGCCCTCGGCCTCACGGCGGACGACGTCGAGGACCTGGTCGACAAGTTCGGCACCCTCAGTGTAGTGACCCTTGGCCCAGTTGTTTCCAGCACCGGACTGGCCGAAAACGAAGTTGTCGGGACGGAAGAGCTGACCGAAGGGACCAGCACGGACGGCGTCCATGGTACCAGGCTCAAGATCGACGAGGACGGCTCGGGGAACATACTTGTTGCCAGAGGCCTAGTTGTGTGAGCTTGGGAATTCTTGACATTGACTGTTAATGCATACCTCGTTGAAGTAGACACTCATGCGCTCGAGCTGGAGCTCGGAGGTACCGTTGTAGACACCATTGCTGTCGAGGCC
>BT_72_BT3
AGAGTGGGTGATCTGGAAACCCTGGAGGCAATCGCAGCCCTCGGCCTCACGGCGGACGACGTCGAGGACCTGGTCGACAAGTTCGGCACCCTCAGTGTAGTGACCCTTGGCCCAGTTGTTTCCAGCACCGGACTGGCCGAAAACGAAGTTGTCGGGACGGAAGAGCTGACCGAAGGGACCAGCACGGACGGCGTCCATGGTACCAGGCTCAAGATCGACGAGGACGGCTCGGGGAACATACTTGTTGCCAGAGGCCTAGTTGTGTGAGCTTGGGAATTCTTGACATTGACTGTTAATGCATACCTCGTTGAAGTAGACACTCATGCGCTCGAGCTGGAGCTCGGAGGTACCGTTGTAGACACCATTGCTGTCGAGGCC
>BT_73_BT3
AGAGTGGGTGATCTGGAAACCCTGGAGGCAATCGCAGCCCTCGGCCTCACGGCGGACGACGTCGAGGACCTGGTCGACAAGTTCGGCACCCTCAGTGTAGTGACCCTTGGCCCAGTTGTTTCCAGCACCGGACTGACCGAAAACGAAGTTGTCGGGACGGAAGAGCTGACCGAAGGGACCAGCACGGACGGCGTCCATGGTACCAGGCTCAAGATCGACGAGGACGGCTCGGGGAACATACTTGTTGCCAGAGGCCTAGTTGTGTGAGCTTGGGAATTCTTGACATTGACTGTTAATGCATACCTCGTTGAAGTAGACACTCATGCGCTCGAGCTGGAGCTCGGAGGTACCGTTGTAGACACCATTGCTGTCGAGGCC
>BT_74_BT3
AGAGTGGGTGATCTGGAAACCCTGGAGGCAATCGCAGCCCTCGGCCTCACGGCGGACGACGTCGAGGACCTGGTCGACAAGTTCGGCACCCTCAGTGTAGTGACCCTTGGCCCAGTTGTTTCCAGCACCGGACTGACCGAAAACGAAGTTGTCGGGACGGAAGAGCTGACCGAAGGGACCAGCACGGACGGCGTCCATGGTACCAGGCTCAAGATCGACGAGGACGGCTCGGGGAACATACTTGTTGCCAGAGGCCTAGTTGTGTGAGCTTGGGAATTCTTGACATTGACTGTTAATGCATACCTCGTTGAAGTAGACACTCATGCGCTCGAGCTGGAGCTCGGAGGTACCGTTGTAGACACCATTGCTGTCGAGGCC
>BT_75_BT3
AGAGTGGGTGATCTGGAAACCCTGGAGGCAATCGCAGCCCTCGGCCTCACGGCGGACGACGTCGAGGACCTGGTCGACAAGTTCGGCACCCTCAGTGTAGTGACCCTTGGCCCAGTTGTTTCCAGCACCGGACTGACCGAAAACGAAGTTGTCGGGACGGAAGAGCTGACCGAAGGGACCAGCACGGACGGCGTCCATGGTACCAGGCTCAAGATCGACGAGGACGGCTCGGGGAACATACTTGTTGCCAGAGGCCTAGTTGTGTGAGCTTGGGAATTCTTGACATTGACTGTTAATGCATACCTCGTTGAAGTAGACACTCATGCGCTCGAGCTGGAGCTCGGAGGTACCGTTGTAGACACCATTGCTGTCGAGGCC
>BT_76_BT3
AGAGTGGGTGATCTGGAAACCCTGGAGGCAATCGCAGCCCTCGGCCTCACGGCGGACGACGTCGAGGACCTGGTCGACAAGTTCGGCACCCTCAGTGTAGTGACCCTTGGCCCAGTTGTTTCCAGCACCGGACTGACCGAAAACGAAGTTGTCGGGACGGAAGAGCTGACCGAAGGGACCAGCACGGACGGCGTCCATGGTACCAGGCTCAAGATCGACGAGGACGGCTCGGGGAACATACTTGTTGCCAGAGGCCTAGTTGTGTGAGCTTGGGAATTCTTGACATTGACTGTTAATGCATACCTCGTTGAAGTAGACACTCATGCGCTCGAGCTGGAGCTCGGAGGTACCGTTGTAGACACCATTGCTGTCGAGGCC
>BT_78_BT3
AGAGTGGGTGATCTGGAAACCCTGGAGGCAATCGCAGCCCTCGGCCTCACGGCGGACGACGTCGAGGACCTGGTCGACAAGTTCGGCACCCTCAGTGTAGTGACCCTTGGCCCAGTTGTTTCCAGCACCGGACTGGCCGAAAACGAAGTTGTCGGGACGGAAGAGCTGACCGAAGGGACCAGCACGGACGGCGTCCATGGTACCAGGCTCAAGATCGACGAGGACGGCTCGGGGAACATACTTGTTGCCAGAGGCCTAGTTGTGTGAGCTTGGGAATTCTTGACATTGACTGTTAATGCATACCTCGTTGAAGTAGACACTCATGCGCTCGAGCTGGAGCTCGGAGGTACCGTTGTAGACACCATTGCTGTCGAGGCC
>BT_79_BT3
AGAGTGGGTGATCTGGAAACCCTGGAGGCAATCGCAGCCCTCGGCCTCACGGCGGACGACGTCGAGGACCTGGTCGACAAGTTCGGCACCCTCAGTGTAGTGACCCTTGGCCCAGTTGTTTCCAGCACCGGACTGGCCGAAAACGAAGTTGTCGGGACGGAAGAGCTGACCGAAGGGACCAGCACGGACGGCGTCCATGGTACCAGGCTCAAGATCGACGAGGACGGCTCGGGGAACATACTTGTTGCCAGAGGCCTAGTTGTGTGAGCTTGGGAATTCTTGACATTGACTGTTAATGCATACCTCGTTGAAGTAGACACTCATGCGCTCGAGCTGGAGCTCGGAGGTACCGTTGTAGACACCATTGCTGTCGAGGCC
>BT_80_BT3
AGAGTGGGTGATCTGGAAACCCTGGAGGCAATCGCAGCCCTCGGCCTCACGGCGGACGACGTCGAGGACCTGGTCGACAAGTTCGGCACCCTCAGTGTAGTGACCCTTGGCCCAGTTGTTTCCAGCACCGGACTGACCGAAAACGAAGTTGTCGGGACGGAAGAGCTGACCGAAGGGACCAGCACGGACGGCGTCCATGGTACCAGGCTCAAGATCGACGAGGACGGCTCGGGGAACATACTTGTTGCCAGAGGCCTAGTTGTGTGAGCTTGGGAATTCTTGACATTGACTGTTAATGCATACCTCGTTGAAGTAGACACTCATGCGCTCGAGCTGGAGCTCGGAGGTACCGTTGTAGACACCATTGCTGTCGAGGCC
>BT_81_BT3
AGAGTGGGTGATCTGGAAACCCTGGAGGCAATCGCAGCCCTCGGCCTCACGGCGGACGACGTCGAGGACCTGGTCGACAAGTTCGGCACCCTCAGTGTAGTGACCCTTGGCCCAGTTGTTTCCAGCACCGGACTGGCCGAAAACGAAGTTGTCGGGACGGAAGAGCTGACCGAAGGGACCAGCACGGACGGCGTCCATGGTACCAGGCTCAAGATCGACGAGGACGGCTCGGGGAACATACTTGTTGCCAGAGGCCTAGTTGTGTGAGCTTGGGAATTCTTGACATTGACTGTTAATGCATACCTCGTTGAAGTAGACACTCATGCGCTCGAGCTGGAGCTCGGAGGTACCGTTGTAGACACCATTGCTGTCGAGGCC
>BT_82_BT3
AGAGTGGGTGATCTGGAAACCCTGGAGGCAATCGCAGCCCTCGGCCTCACGGCGGACGACGTCGAGGACCTGGTCGACAAGTTCGGCACCCTCAGTGTAGTGACCCTTGGCCCAGTTGTTTCCAGCACCGGACTGGCCGAAAACGAAGTTGTCGGGACGGAAGAGCTGACCGAAGGGACCAGCACGGACGGCGTCCATGGTACCAGGCTCAAGATCGACGAGGACGGCTCGGGGAACATACTTGTTGCCAGAGGCCTAGTTGTGTGAGCTTGGGAATTCTTGACATTGACTGTTAATGCATACCTCGTTGAAGTAGACACTCATGCGCTCGAGCTGGAGCTCGGAGGTACCGTTGTAGACACCATTGCTGTCGAGGCC
>BT_83_BT3
AGAGTGGGTGATCTGGAAACCCTGGAGGCAATCGCAGCCCTCGGCCTCACGGCGGACGACGTCGAGGACCTGGTCGACAAGTTCGGCACCCTCAGTGTAGTGACCCTTGGCCCAGTTGTTTCCAGCACCGGACTGACCGAAAACGAAGTTGTCGGGACGGAAGAGCTGACCGAAGGGACCAGCACGGACGGCGTCCATGGTACCAGGCTCAAGATCGACGAGGACGGCTCGGGGAACATACTTGTTGCCAGAGGCCTAGTTGTGTGAGCTTGGGAATTCTTGACATTGACTGTTAATGCATACCTCGTTGAAGTAGACACTCATGCGCTCGAGCTGGAGCTCGGAGGTACCGTTGTAGACACCATTGCTGTCGAGGCC
>BT_84_BT3
AGAGTGGGTGATCTGGAAACCCTGGAGGCAATCGCAGCCCTCGGCCTCACGGCGGACGACGTCGAGGACCTGGTCGACAAGTTCGGCACCCTCAGTGTAGTGACCCTTGGCCCAGTTGTTTCCAGCACCGGACTGACCGAAAACGAAGTTGTCGGGACGGAAGAGCTGACCGAAGGGACCAGCACGGACGGCGTCCATGGTACCAGGCTCAAGATCGACGAGGACGGCTCGGGGAACATACTTGTTGCCAGAGGCCTAGTTGTGTGAGCTTGGGAATTCTTGACATTGACTGTTAATGCATACCTCGTTGAAGTAGACACTCATGCGCTCGAGCTGGAGCTCGGAGGTACCGTTGTAGACACCATTGCTGTCGAGGCC
>BT_85_BT3
AGAGTGGGTGATCTGGAAACCCTGGAGGCAATCGCAGCCCTCGGCCTCACGGCGGACGACGTCGAGGACCTGGTCGACAAGTTCGGCACCCTCAGTGTAGTGACCCTTGGCCCAGTTGTTTCCAGCACCGGACTGGCCGAAAACGAAGTTGTCGGGACGGAAGAGCTGACCGAAGGGACCAGCACGGACGGCGTCCATGGTACCAGGCTCAAGATCGACGAGGACGGCTCGGGGAACATACTTGTTGCCAGAGGCCTAGTTGTGTGAGCTTGGGAATTCTTGACATTGACTGTTAATGCATACCTCGTTGAAGTAGACACTCATGCGCTCGAGCTGGAGCTCGGAGGTACCGTTGTAGACACCATTGCTGTCGAGGCC
>BT_86_BT3
AGAGTGGGTGATCTGGAAACCCTGGAGGCAATCGCAGCCCTCGGCCTCACGGCGGACGACGTCGAGGACCTGGTCGACAAGTTCGGCACCCTCAGTGTAGTGACCCTTGGCCCAGTTGTTTCCAGCACCGGACTGACCGAAAACGAAGTTGTCGGGACGGAAGAGCTGACCGAAGGGACCAGCACGGACGGCGTCCATGGTACCAGGCTCAAGATCGACGAGGACGGCTCGGGGAACATACTTGTTGCCAGAGGCCTAGTTGTGTGAGCTTGGGAATTCTTGACATTGACTGTTAATGCATACCTCGTTGAAGTAGACACTCATGCGCTCGAGCTGGAGCTCGGAGGTACCGTTGTAGACACCATTGCTGTCGAGGCC
>BT_87_BT3
AGAGTGGGTGATCTGGAAACCCTGGAGGCAATCGCAGCCCTCGGCCTCACGGCGGACGACGTCGAGGACCTGGTCGACAAGTTCGGCACCCTCAGTGTAGTGACCCTTGGCCCAGTTGTTTCCAGCACCGGACTGACCGAAAACGAAGTTGTCGGGACGGAAGAGCTGACCGAAGGGACCAGCACGGACGGCGTCCATGGTACCAGGCTCAAGATCGACGAGGACGGCTCGGGGAACATACTTGTTGCCAGAGGCCTAGTTGTGTGAGCTTGGGAATTCTTGACATTGACTGTTAATGCATACCTCGTTGAAGTAGACACTCATGCGCTCGAGCTGGAGCTCGGAGGTACCGTTGTAGACACCATTGCTGTCGAGGCC
>BT_88_BT3
AGAGTGGGTGATCTGGAAACCCTGGAGGCAATCGCAGCCCTCGGCCTCACGGCGGACGACGTCGAGGACCTGGTCGACAAGTTCGGCACCCTCAGTGTAGTGACCCTTGGCCCAGTTGTTTCCAGCACCGGACTGGCCGAAAACGAAGTTGTCGGGACGGAAGAGCTGACCGAAGGGACCAGCACGGACGGCGTCCATGGTACCAGGCTCAAGATCGACGAGGACGGCTCGGGGAACATACTTGTTGCCAGAGGCCTAGTTGTGTGAGCTTGGGAATTCTTGACATTGACTGTTAATGCATACCTCGTTGAAGTAGACACTCATGCGCTCGAGCTGGAGCTCGGAGGTACCGTTGTAGACACCATTGCTGTCGAGGCC
>BT_89_BT3
AGAGTGGGTGATCTGGAAACCCTGGAGGCAATCGCAGCCCTCGGCCTCACGGCGGACGACGTCGAGGACCTGGTCGACAAGTTCGGCACCCTCAGTGTAGTGACCCTTGGCCCAGTTGTTTCCAGCACCGGACTGGCCGAAAACGAAGTTGTCGGGACGGAAGAGCTGACCGAAGGGACCAGCACGGACGGCGTCCATGGTACCAGGCTCAAGATCGACGAGGACGGCTCGGGGAACATACTTGTTGCCAGAGGCCTAGTTGTGTGAGCTTGGGAATTCTTGACATTGACTGTTAATGCATACCTCGTTGAAGTAGACACTCATGCGCTCGAGCTGGAGCTCGGAGGTACCGTTGTAGACACCATTGCTGTCGAGGCC
>BT_90_BT3
AGAGTGGGTGATCTGGAAACCCTGGAGGCAATCGCAGCCCTCGGCCTCACGGCGGACGACGTCGAGGACCTGGTCGACAAGTTCGGCACCCTCAGTGTAGTGACCCTTGGCCCAGTTGTTTCCAGCACCGGACTGACCGAAAACGAAGTTGTCGGGACGGAAGAGCTGACCGAAGGGACCAGCACGGACGGCGTCCATGGTACCAGGCTCAAGATCGACGAGGACGGCTCGGGGAACGTACTTGTTGCCAGAGGCCTAGTTGTGTGAGCTTGGGAATTCTTGACATTGACTGTTAATGCATACCTCGTTGAAGTAGACACTCATGCGCTCGAGCTGGAGCTCGGAGGTACCGTTGTAGACACCATTGCTGTCGAGGCC
>BT_91_BT3
AGAGTGGGTGATCTGGAAACCCTGGAGGCAATCGCAGCCCTCGGCCTCACGGCGGACGACGTCGAGGACCTGGTCGACAAGTTCGGCACCCTCAGTGTAGTGACCCTTGGCCCAGTTGTTTCCAGCACCGGACTGGCCGAAAACGAAGTTGTCGGGACGGAAGAGCTGACCGAAGGGACCAGCACGGACGGCGTCCATGGTACCAGGCTCAAGATCGACGAGGACGGCTCGGGGAACATACTTGTTGCCAGAGGCCTAGTTGTGTGAGCTTGGGAATTCTTGACATTGACTGTTAATGCATACCTCGTTGAAGTAGACACTCATGCGCTCGAGCTGGAGCTCGGAGGTACCGTTGTAGACACCATTGCTGTCGAGGCC
>BT_92_BT3
AGAGTGGGTGATCTGGAAACCCTGGAGGCAATCGCAGCCCTCGGCCTCACGGCGGACGACGTCGAGGACCTGGTCGACAAGTTCGGCACCCTCAGTGTAGTGACCCTTGGCCCAGTTGTTTCCAGCACCGGACTGACCGAAAACGAAGTTGTCGGGACGGAAGAGCTGACCGAAGGGACCAGCACGGACGGCGTCCATGGTACCAGGCTCAAGATCGACGAGGACGGCTCGGGGAACATACTTGTTGCCAGAGGCCTAGTTGTGTGAGCTTGGGAATTCTTGACATTGACTGTTAATGCATACCTCGTTGAAGTAGACACTCATGCGCTCGAGCTGGAGCTCGGAGGTACCGTTGTAGACACCATTGCTGTCGAGGCC
>BT_93_BT3
AGAGTGGGTGATCTGGAAACCCTGGAGGCAATCGCAGCCCTCGGCCTCACGGCGGACGACGTCGAGGACCTGGTCGACAAGTTCGGCACCCTCAGTGTAGTGACCCTTGGCCCAGTTGTTTCCAGCACCGGACTGGCCGAAAACGAAGTTGTCGGGACGGAAGAGCTGACCGAAGGGACCAGCACGGACGGCGTCCATGGTACCAGGCTCAAGATCGACGAGGACGGCTCGGGGAACATACTTGTTGCCAGAGGCCTAGTTGTGTGAGCTTGGGAATTCTTGACATTGACTGTTAATGCATACCTCGTTGAAGTAGACACTCATGCGCTCGAGCTGGAGCTCGGAGGTACCGTTGTAGACACCATTGCTGTCGAGGCC
>BT_94_BT3
AGAGTGGGTGATCTGGAAACCCTGGAGGCAATCGCAGCCCTCGGCCTCACGGCGGACGACGTCGAGGACCTGGTCGACAAGTTCGGCACCCTCAGTGTAGTGACCCTTGGCCCAGTTGTTTCCAGCACCGGACTGACCGAAAACGAAGTTGTCGGGACGGAAGAGCTGACCGAAGGGACCAGCACGGACGGCGTCCATGGTACCAGGCTCAAGATCGACGAGGACGGCTCGGGGAACATACTTGTTGCCAGAGGCCTAGTTGTGTGAGCTTGGGAATTCTTGACATTGACTGTTAATGCATACCTCGTTGAAGTAGACACTCATGCGCTCGAGCTGGAGCTCGGAGGTACCGTTGTAGACACCATTGCTGTCGAGGCC
>BT_95_BT3
AGAGTGGGTGATCTGGAAACCCTGGAGGCAATCGCAGCCCTCGGCCTCACGGCGGACGACGTCGAGGACCTGGTCGACAAGTTCGGCACCCTCAGTGTAGTGACCCTTGGCCCAGTTGTTTCCAGCACCGGACTGGCCGAAAACGAAGTTGTCGGGACGGAAGAGCTGACCGAAGGGACCAGCACGGACGGCGTCCATGGTACCAGGCTCAAGATCGACGAGGACGGCTCGGGGAACATACTTGTTGCCAGAGGCCTAGTTGTGTGAGCTTGGGAATTCTTGACATTGACTGTTAATGCATACCTCGTTGAAGTAGACACTCATGCGCTCGAGCTGGAGCTCGGAGGTACCGTTGTAGACACCATTGCTGTCGAGGCC
>BT_96_BT3
AGAGTGGGTGATCTGGAAACCCTGGAGGCAATCGCAGCCCTCGGCCTCACGGCGGACGACGTCGAGGACCTGGTCGACAAGTTCGGCACCCTCAGTGTAGTGACCCTTGGCCCAGTTGTTTCCAGCACCGGACTGGCCGAAAACGAAGTTGTCGGGACGGAAGAGCTGACCGAAGGGACCAGCACGGACGGCGTCCATGGTACCAGGCTCAAGATCGACGAGGACGGCTCGGGGAACATACTTGTTGCCAGAGGCCTAGTTGTGTGAGCTTGGGAATTCTTGACATTGACTGTTAATGCATACCTCGTTGAAGTAGACACTCATGCGCTCGAGCTGGAGCTCGGAGGTACCGTTGTAGACACCATTGCTGTCGAGGCC
>BT_97_BT3
AGAGTGGGTGATCTGGAAACCCTGGAGGCAATCGCAGCCCTCGGCCTCACGGCGGACGACGTCGAGGACCTGGTCGACAAGTTCGGCACCCTCAGTGTAGTGACCCTTGGCCCAGTTGTTTCCAGCACCGGACTGACCGAAAACGAAGTTGTCGGGACGGAAGAGCTGACCGAAGGGACCAGCACGGACGGCGTCCATGGTACCAGGCTCAAGATCGACGAGGACGGCTCGGGGAACATACTTGTTGCCAGAGGCCTAGTTGTGTGAGCTTGGGAATTCTTGACATTGACTGTTAATGCATACCTCGTTGAAGTAGACACTCATGCGCTCGAGCTGGAGCTCGGAGGTACCGTTGTAGACACCATTGCTGTCGAGGCC
>BT_98_BT3
AGAGTGGGTGATCTGGAAACCCTGGAGGCAATCGCAGCCCTCGGCCTCACGGCGGACGACGTCGAGGACCTGGTCGACAAGTTCGGCACCCTCAGTGTAGTGACCCTTGGCCCAGTTGTTTCCAGCACCGGACTGACCGAAAACGAAGTTGTCGGGACGGAAGAGCTGACCGAAGGGACCAGCACGGACGGCGTCCATGGTACCAGGCTCAAGATCGACGAGGACGGCTCGGGGAACATACTTGTTGCCAGAGGCCTAGTTGTGTGAGCTTGGGAATTCTTGACATTGACTGTTAATGCATACCTCGTTGAAGTAGACACTCATGCGCTCGAGCTGGAGCTCGGAGGTACCGTTGTAGACACCATTGCTGTCGAGGCC
>BT_99_BT3
AGAGTGGGTGATCTGGAAACCCTGGAGGCAATCGCAGCCCTCGGCCTCACGGCGGACGACGTCGAGGACCTGGTCGACAAGTTCGGCACCCTCAGTGTAGTGACCCTTGGCCCAGTTGTTTCCAGCACCGGACTGGCCGAAAACGAAGTTGTCGGGACGGAAGAGCTGACCGAAGGGACCAGCACGGACGGCGTCCATGGTACCAGGCTCAAGATCGACGAGGACGGCTCGGGGAACATACTTGTTGCCAGAGGCCTAGTTGTGTGAGCTTGGGAATTCTTGACATTGACTGTTAATGCATACCTCGTTGAAGTAGACACTCATGCGCTCGAGCTGGAGCTCGGAGGTACCGTTGTAGACACCATTGCTGTCGAGGCC
>BT_100_BT3
AGAGTGGGTGATCTGGAAACCCTGGAGGCAATCGCAGCCCTCGGCCTCACGGCGGACGACGTCGAGGACCTGGTCGACAAGTTCGGCACCCTCAGTGTAGTGACCCTTGGCCCAGTTGTTTCCAGCACCGGACTGACCGAAAACGAAGTTGTCGGGACGGAAGAGCTGACCGAAGGGACCAGCACGGACGGCGTCCATGGTACCAGGCTCAAGATCGACGAGGACGGCTCGGGGAACATACTTGTTGCCAGAGGCCTAGTTGTGTGAGCTTGGGAATTCTTGACATTGACTGTTAATGCATACCTCGTTGAAGTAGACACTCATGCGCTCGAGCTGGAGCTCGGAGGTACCGTTGTAGACACCATTGCTGTCGAGGCC
>BT_101_BT3
AGAGTGGGTGATCTGGAAACCCTGGAGGCAATCGCAGCCCTCGGCCTCACGGCGGACGACGTCGAGGACCTGGTCGACAAGTTCGGCACCCTCAGTGTAGTGACCCTTGGCCCAGTTGTTTCCAGCACCGGACTGGCCGAAAACGAAGTTGTCGGGACGGAAGAGCTGACCGAAGGGACCAGCACGGACGGCGTCCATGGTACCAGGCTCAAGATCGACGAGGACGGCTCGGGGAACATACTTGTTGCCAGAGGCCTAGTTGTGTGAGCTTGGGAATTCTTGACATTGACTGTTAATGCATACCTCGTTGAAGTAGACACTCATGCGCTCGAGCTGGAGCTCGGAGGTACCGTTGTAGACACCATTGCTGTCGAGGCC
>BT_102_BT3
AGAGTGGGTGATCTGGAAACCCTGGAGGCAATCGCAGCCCTCGGCCTCACGGCGGACGACGTCGAGGACCTGGTCGACAAGTTCGGCACCCTCAGTGTAGTGACCCTTGGCCCAGTTGTTTCCAGCACCGGACTGGCCGAAAACGAAGTTGTCGGGACGGAAGAGCTGACCGAAGGGACCAGCACGGACGGCGTCCATGGTACCAGGCTCAAGATCGACGAGGACGGCTCGGGGAACATACTTGTTGCCAGAGGCCTAGTTGTGTGAGCTTGGGAATTCTTGACATTGACTGTTAATGCATACCTCGTTGAAGTAGACACTCATGCGCTCGAGCTGGAGCTCGGAGGTACCGTTGTAGACACCATTGCTGTCGAGGCC
>BT_103_BT3
AGAGTGGGTGATCTGGAAACCCTGGAGGCAATCGCAGCCCTCGGCCTCACGGCGGACGACGTCGAGGACCTGGTCGACAAGTTCGGCACCCTCAGTGTAGTGACCCTTGGCCCAGTTGTTTCCAGCACCGGACTGACCGAAAACGAAGTTGTCGGGACGGAAGAGCTGACCGAAGGGACCAGCACGGACGGCGTCCATGGTACCAGGCTCAAGATCGACGAGGACGGCTCGGGGAACATACTTGTTGCCAGAGGCCTAGTTGTGTGAGCTTGGGAATTCTTGACATTGACTGTTAATGCATACCTCGTTGAAGTAGACACTCATGCGCTCGAGCTGGAGCTCGGAGGTACCGTTGTAGACACCATTGCTGTCGAGGCC
>BT_104_BT3
AGAGTGGGTGATCTGGAAACCCTGGAGGCAATCGCAGCCCTCGGCCTCACGGCGGACGACGTCGAGGACCTGGTCGACAAGTTCGGCACCCTCAGTGTAGTGACCCTTGGCCCAGTTGTTTCCAGCACCGGACTGACCGAAAACGAAGTTGTCGGGACGGAAGAGCTGACCGAAGGGACCAGCACGGACGGCGTCCATGGTACCAGGCTCAAGATCGACGAGGACGGCTCGGGGAACATACTTGTTGCCAGAGGCCTAGTTGTGTGAGCTTGGGAATTCTTGACATTGACTGTTAATGCATACCTCGTTGAAGTAGACACTCATGCGCTCGAGCTGGAGCTCGGAGGTACCGTTGTAGACACCATTGCTGTCGAGGCC
>BT_105_BT3
AGAGTGGGTGATCTGGAAACCCTGGAGGCAATCGCAGCCCTCGGCCTCACGGCGGACGACGTCGAGGACCTGGTCGACAAGTTCGGCACCCTCAGTGTAGTGACCCTTGGCCCAGTTGTTTCCAGCACCGGACTGACCGAAAACGAAGTTGTCGGGACGGAAGAGCTGACCGAAGGGACCAGCACGGACGGCGTCCATGGTACCAGGCTCAAGATCGACGAGGACGGCTCGGGGAACATACTTGTTGCCAGAGGCCTAGTTGTGTGAGCTTGGGAATTCTTGACATTGACTGTTAATGCATACCTCGTTGAAGTAGACACTCATGCGCTCGAGCTGGAGCTCGGAGGTACCGTTGTAGACACCATTGCTGTCGAGGCC
>BT_106_BT3
AGAGTGGGTGATCTGGAAACCCTGGAGGCAATCGCAGCCCTCGGCCTCACGGCGGACGACGTCGAGGACCTGGTCGACAAGTTCGGCACCCTCAGTGTAGTGACCCTTGGCCCAGTTGTTTCCAGCACCGGACTGGCCGAAAACGAAGTTGTCGGGACGGAAGAGCTGACCGAAGGGACCAGCACGGACGGCGTCCATGGTACCAGGCTCAAGATCGACGAGGACGGCTCGGGGAACATACTTGTTGCCAGAGGCCTAGTTGTGTGAGCTTGGGAATTCTTGACATTGACTGTTAATGCATACCTCGTTGAAGTAGACACTCATGCGCTCGAGCTGGAGCTCGGAGGTACCGTTGTAGACACCATTGCTGTCGAGGCC
>BT_107_BT3
AGAGTGGGTGATCTGGAAACCCTGGAGGCAATCGCAGCCCTCGGCCTCACGGCGGACGACGTCGAGGACCTGGTCGACAAGTTCGGCACCCTCAGTGTAGTGACCCTTGGCCCAGTTGTTTCCAGCACCGGACTGGCCGAAAACGAAGTTGTCGGGACGGAAGAGCTGACCGAAGGGACCAGCACGGACGGCGTCCATGGTACCAGGCTCAAGATCGACGAGGACGGCTCGGGGAACATACTTGTTGCCAGAGGCCTAGTTGTGTGAGCTTGGGAATTCTTGACATTGACTGTTAATGCATACCTCGTTGAAGTAGACACTCATGCGCTCGAGCTGGAGCTCGGAGGTACCGTTGTAGACACCATTGCTGTCGAGGCC
>BT_109_BT3
AGAGTGGGTGATCTGGAAACCCTGGAGGCAATCGCAGCCCTCGGCCTCACGGCGGACGACGTCGAGGACCTGGTCGACAAGTTCGGCACCCTCAGTGTAGTGACCCTTGGCCCAGTTGTTTCCAGCACCGGACTGACCGAAAACGAAGTTGTCGGGACGGAAGAGCTGACCGAAGGGACCAGCACGGACGGCGTCCATGGTACCAGGCTCAAGATCGACGAGGACGGCTCGGGGAACATACTTGTTGCCAGAGGCCTAGTTGTGTGAGCTTGGGAATTCTTGACATTGACTGTTAATGCATACCTCGTTGAAGTAGACACTCATGCGCTCGAGCTGGAGCTCGGAGGTACCGTTGTAGACACCATTGCTGTCGAGGCC
>BT_110_BT3
AGAGTGGGTGATCTGGAAACCCTGGAGGCAATCGCAGCCCTCGGCCTCACGGCGGACGACGTCGAGGACCTGGTCGACAAGTTCGGCACCCTCAGTGTAGTGACCCTTGGCCCAGTTGTTTCCAGCACCGGACTGACCGAAAACGAAGTTGTCGGGACGGAAGAGCTGACCGAAGGGACCAGCACGGACGGCGTCCATGGTACCAGGCTCAAGATCGACGAGGACGGCTCGGGGAACATACTTGTTGCCAGAGGCCTAGTTGTGTGAGCTTGGGAATTCTTGACATTGACTGTTAATGCATACCTCGTTGAAGTAGACACTCATGCGCTCGAGCTGGAGCTCGGAGGTACCGTTGTAGACACCATTGCTGTCGAGGCC
>BT_111_BT3
AGAGTGGGTGATCTGGAAACCCTGGAGGCAATCGCAGCCCTCGGCCTCACGGCGGACGACGTCGAGGACCTGGTCGACAAGTTCGGCACCCTCAGTGTAGTGACCCTTGGCCCAGTTGTTTCCAGCACCGGACTGGCCGAAAACGAAGTTGTCGGGACGGAAGAGCTGACCGAAGGGACCAGCACGGACGGCGTCCATGGTACCAGGCTCAAGATCGACGAGGACGGCTCGGGGAACATACTTGTTGCCAGAGGCCTAGTTGTGTGAGCTTGGGAATTCTTGACATTGACTGTTAATGCATACCTCGTTGAAGTAGACACTCATGCGCTCGAGCTGGAGCTCGGAGGTACCGTTGTAGACACCATTGCTGTCGAGGCC
>BT_112_BT3
AGAGTGGGTGATCTGGAAACCCTGGAGGCAATCGCAGCCCTCGGCCTCACGGCGGACGACGTCGAGGACCTGGTCGACAAGTTCGGCACCCTCAGTGTAGTGACCCTTGGCCCAGTTGTTTCCAGCACCGGACTGACCGAAAACGAAGTTGTCGGGACGGAAGAGCTGACCGAAGGGACCAGCACGGACGGCGTCCATGGTACCAGGCTCAAGATCGACGAGGACGGCTCGGGGAACATACTTGTTGCCAGAGGCCTAGTTGTGTGAGCTTGGGAATTCTTGACATTGACTGTTAATGCATACCTCGTTGAAGTAGACACTCATGCGCTCGAGCTGGAGCTCGGAGGTACCGTTGTAGACACCATTGCTGTCGAGGCC
>BT_113_BT3
AGAGTGGGTGATCTGGAAACCCTGGAGGCAATCGCAGCCCTCGGCCTCACGGCGGACGACGTCGAGGACCTGGTCGACAAGTTCGGCACCCTCAGTGTAGTGACCCTTGGCCCAGTTGTTTCCAGCACCGGACTGACCGAAAACGAAGTTGTCGGGACGGAAGAGCTGACCGAAGGGACCAGCACGGACGGCGTCCATGGTACCAGGCTCAAGATCGACGAGGACGGCTCGGGGAACATACTTGTTGCCAGAGGCCTAGTTGTGTGAGCTTGGGAATTCTTGACATTGACTGTTAATGCATACCTCGTTGAAGTAGACACTCATGCGCTCGAGCTGGAGCTCGGAGGTACCGTTGTAGACACCATTGCTGTCGAGGCC
>BT_114_BT3
AGAGTGGGTGATCTGGAAACCCTGGAGGCAATCGCAGCCCTCGGCCTCACGGCGGACGACGTCGAGGACCTGGTCGACAAGTTCGGCACCCTCAGTGTAGTGACCCTTGGCCCAGTTGTTTCCAGCACCGGACTGGCCGAAAACGAAGTTGTCGGGACGGAAGAGCTGACCGAAGGGACCAGCACGGACGGCGTCCATGGTACCAGGCTCAAGATCGACGAGGACGGCTCGGGGAACATACTTGTTGCCAGAGGCCTAGTTGTGTGAGCTTGGGAATTCTTGACATTGACTGTTAATGCATACCTCGTTGAAGTAGACACTCATGCGCTCGAGCTGGAGCTCGGAGGTACCGTTGTAGACACCATTGCTGTCGAGGCC
>BT_115_BT3
AGAGTGGGTGATCTGGAAACCCTGGAGGCAATCGCAGCCCTCGGCCTCACGGCGGACGACGTCGAGGACCTGGTCGACAAGTTCGGCACCCTCAGTGTAGTGACCCTTGGCCCAGTTGTTTCCAGCACCGGACTGGCCGAAAACGAAGTTGTCGGGACGGAAGAGCTGACCGAAGGGACCAGCACGGACGGCGTCCATGGTACCAGGCTCAAGATCGACGAGGACGGCTCGGGGAACATACTTGTTGCCAGAGGCCTAGTTGTGTGAGCTTGGGAATTCTTGACATTGACTGTTAATGCATACCTCGTTGAAGTAGACACTCATGCGCTCGAGCTGGAGCTCGGAGGTACCGTTGTAGACACCATTGCTGTCGAGGCC
>BT_116_BT3
AGAGTGGGTGATCTGGAAACCCTGGAGGCAATCGCAGCCCTCGGCCTCACGGCGGACGACGTCGAGGACCTGGTCGACAAGTTCGGCACCCTCAGTGTAGTGACCCTTGGCCCAGTTGTTTCCAGCACCGGACTGGCCGAAAACGAAGTTGTCGGGACGGAAGAGCTGACCGAAGGGACCAGCACGGACGGCGTCCATGGTACCAGGCTCAAGATCGACGAGGACGGCTCGGGGAACATACTTGTTGCCAGAGGCCTAGTTGTGTGAGCTTGGGAATTCTTGACATTGACTGTTAATGCATACCTCGTTGAAGTAGACACTCATGCGCTCGAGCTGGAGCTCGGAGGTACCGTTGTAGACACCATTGCTGTCGAGGCC
>BT_117_BT3
AGAGTGGGTGATCTGGAAACCCTGGAGGCAATCGCAGCCCTCGGCCTCACGGCGGACGACGTCGAGGACCTGGTCGACAAGTTCGGCACCCTCAGTGTAGTGACCCTTGGCCCAGTTGTTTCCAGCACCGGACTGGCCGAAAACGAAGTTGTCGGGACGGAAGAGCTGACCGAAGGGACCAGCACGGACGGCGTCCATGGTACCAGGCTCAAGATCGACGAGGACGGCTCGGGGAACATACTTGTTGCCAGAGGCCTAGTTGTGTGAGCTTGGGAATTCTTGACATTGACTGTTAATGCATACCTCGTTGAAGTAGACACTCATGCGCTCGAGCTGGAGCTCGGAGGTACCGTTGTAGACACCATTGCTGTCGAGGCC
>BT_118_BT3
AGAGTGGGTGATCTGGAAACCCTGGAGGCAATCGCAGCCCTCGGCCTCACGGCGGACGACGTCGAGGACCTGGTCGACAAGTTCGGCACCCTCAGTGTAGTGACCCTTGGCCCAGTTGTTTCCAGCACCGGACTGACCGAAAACGAAGTTGTCGGGACGGAAGAGCTGACCGAAGGGACCAGCACGGACGGCGTCCATGGTACCAGGCTCAAGATCGACGAGGACGGCTCGGGGAACATACTTGTTGCCAGAGGCCTAGTTGTGTGAGCTTGGGAATTCTTGACATTGACTGTTAATGCATACCTCGTTGAAGTAGACACTCATGCGCTCGAGCTGGAGCTCGGAGGTACCGTTGTAGACACCATTGCTGTCGAGGCC
>BT_119_BT3
AGAGTGGGTGATCTGGAAACCCTGGAGGCAATCGCAGCCCTCGGCCTCACGGCGGACGACGTCGAGGACCTGGTCGACAAGTTCGGCACCCTCAGTGTAGTGACCCTTGGCCCAGTTGTTTCCAGCACCGGACTGGCCGAAAACGAAGTTGTCGGGACGGAAGAGCTGACCGAAGGGACCAGCACGGACGGCGTCCATGGTACCAGGCTCAAGATCGACGAGGACGGCTCGGGGAACATACTTGTTGCCAGAGGCCTAGTTGTGTGAGCTTGGGAATTCTTGACATTGACTGTTAATGCATACCTCGTTGAAGTAGACACTCATGCGCTCGAGCTGGAGCTCGGAGGTACCGTTGTAGACACCATTGCTGTCGAGGCC
>BT_120_BT3
AGAGTGGGTGATCTGGAAACCCTGGAGGCAATCGCAGCCCTCGGCCTCACGGCGGACGACGTCGAGGACCTGGTCGACAAGTTCGGCACCCTCAGTGTAGTGACCCTTGGCCCAGTTGTTTCCAGCACCGGACTGACCGAAAACGAAGTTGTCGGGACGGAAGAGCTGACCGAAGGGACCAGCACGGACGGCGTCCATGGTACCAGGCTCAAGATCGACGAGGACGGCTCGGGGAACATACTTGTTGCCAGAGGCCTAGTTGTGTGAGCTTGGGAATTCTTGACATTGACTGTTAATGCATACCTCGTTGAAGTAGACACTCATGCGCTCGAGCTGGAGCTCGGAGGTACCGTTGTAGACACCATTGCTGTCGAGGCC
>BT_121_BT3
AGAGTGGGTGATCTGGAAACCCTGGAGGCAATCGCAGCCCTCGGCCTCACGGCGGACGACGTCGAGGACCTGGTCGACAAGTTCGGCACCCTCAGTGTAGTGACCCTTGGCCCAGTTGTTTCCAGCACCGGACTGACCGAAAACGAAGTTGTCGGGACGGAAGAGCTGACCGAAGGGACCAGCACGGACGGCGTCCATGGTACCAGGCTCAAGATCGACGAGGACGGCTCGGGGAACATACTTGTTGCCAGAGGCCTAGTTGTGTGAGCTTGGGAATTCTTGACATTGACTGTTAATGCATACCTCGTTGAAGTAGACACTCATGCGCTCGAGCTGGAGCTCGGAGGTACCGTTGTAGACACCATTGCTGTCGAGGCC
>BT_122_BT3
AGAGTGGGTGATCTGGAAACCCTGGAGGCAATCGCAGCCCTCGGCCTCACGGCGGACGACGTCGAGGACCTGGTCGACAAGTTCGGCACCCTCAGTGTAGTGACCCTTGGCCCAGTTGTTTCCAGCACCGGACTGGCCGAAAACGAAGTTGTCGGGACGGAAGAGCTGACCGAAGGGACCAGCACGGACGGCGTCCATGGTACCAGGCTCAAGATCGACGAGGACGGCTCGGGGAACATACTTGTTGCCAGAGGCCTAGTTGTGTGAGCTTGGGAATTCTTGACATTGACTGTTAATGCATACCTCGTTGAAGTAGACACTCATGCGCTCGAGCTGGAGCTCGGAGGTACCGTTGTAGACACCATTGCTGTCGAGGCC
>BT_123_BT3
AGAGTGGGTGATCTGGAAACCCTGGAGGCAATCGCAGCCCTCGGCCTCACGGCGGACGACGTCGAGGACCTGGTCGACAAGTTCGGCACCCTCAGTGTAGTGACCCTTGGCCCAGTTGTTTCCAGCACCGGACTGACCGAAAACGAAGTTGTCGGGACGGAAGAGCTGACCGAAGGGACCAGCACGGACGGCGTCCATGGTACCAGGCTCAAGATCGACGAGGACGGCTCGGGGAACATACTTGTTGCCAGAGGCCTAGTTGTGTGAGCTTGGGAATTCTTGACATTGACTGTTAATGCATACCTCGTTGAAGTAGACACTCATGCGCTCGAGCTGGAGCTCGGAGGTACCGTTGTAGACACCATTGCTGTCGAGGCC
>BT_124_BT3
AGAGTGGGTGATCTGGAAACCCTGGAGGCAATCGCAGCCCTCGGCCTCACGGCGGACGACGTCGAGGACCTGGTCGACAAGTTCGGCACCCTCAGTGTAGTGACCCTTGGCCCAGTTGTTTCCAGCACCGGACTGGCCGAAAACGAAGTTGTCGGGACGGAAGAGCTGACCGAAGGGACCAGCACGGACGGCGTCCATGGTACCAGGCTCAAGATCGACGAGGACGGCTCGGGGAACATACTTGTTGCCAGAGGCCTAGTTGTGTGAGCTTGGGAATTCTTGACATTGACTGTTAATGCATACCTCGTTGAAGTAGACACTCATGCGCTCGAGCTGGAGCTCGGAGGTACCGTTGTAGACACCATTGCTGTCGAGGCC
>BT_125_BT3
AGAGTGGGTGATCTGGAAACCCTGGAGGCAATCGCAGCCCTCGGCCTCACGGCGGACGACGTCGAGGACCTGGTCGACAAGTTCGGCACCCTCAGTGTAGTGACCCTTGGCCCAGTTGTTTCCAGCACCGGACTGGCCGAAAACGAAGTTGTCGGGACGGAAGAGCTGACCGAAGGGACCAGCACGGACGGCGTCCATGGTACCAGGCTCAAGATCGACGAGGACGGCTCGGGGAACATACTTGTTGCCAGAGGCCTAGTTGTGTGAGCTTGGGAATTCTTGACATTGACTGTTAATGCATACCTCGTTGAAGTAGACACTCATGCGCTCGAGCTGGAGCTCGGAGGTACCGTTGTAGACACCATTGCTGTCGAGGCC
>BT_126_BT3
AGAGTGGGTGATCTGGAAACCCTGGAGGCAATCGCAGCCCTCGGCCTCACGGCGGACGACGTCGAGGACCTGGTCGACAAGTTCGGCACCCTCAGTGTAGTGACCCTTGGCCCAGTTGTTTCCAGCACCGGACTGGCCGAAAACGAAGTTGTCGGGACGGAAGAGCTGACCGAAGGGACCAGCACGGACGGCGTCCATGGTACCAGGCTCAAGATCGACGAGGACGGCTCGGGGAACATACTTGTTGCCAGAGGCCTAGTTGTGTGAGCTTGGGAATTCTTGACATTGACTGTTAATGCATACCTCGTTGAAGTAGACACTCATGCGCTCGAGCTGGAGCTCGGAGGTACCGTTGTAGACACCATTGCTGTCGAGGCC
>BT_127_BT3
AGAGTGGGTGATCTGGAAACCCTGGAGGCAATCGCAGCCCTCGGCCTCACGGCGGACGACGTCGAGGACCTGGTCGACAAGTTCGGCACCCTCAGTGTAGTGACCCTTGGCCCAGTTGTTTCCAGCACCGGACTGACCGAAAACGAAGTTGTCGGGACGGAAGAGCTGACCGAAGGGACCAGCACGGACGGCGTCCATGGTACCAGGCTCAAGATCGACGAGGACGGCTCGGGGAACATACTTGTTGCCAGAGGCCTAGTTGTGTGAGCTTGGGAATTCTTGACATTGACTGTTAATGCATACCTCGTTGAAGTAGACACTCATGCGCTCGAGCTGGAGCTCGGAGGTACCGTTGTAGACACCATTGCTGTCGAGGCC
>BT_128_BT3
AGAGTGGGTGATCTGGAAACCCTGGAGGCAATCGCAGCCCTCGGCCTCACGGCGGACGACGTCGAGGACCTGGTCGACAAGTTCGGCACCCTCAGTGTAGTGACCCTTGGCCCAGTTGTTTCCAGCACCGGACTGACCGAAAACGAAGTTGTCGGGACGGAAGAGCTGACCGAAGGGACCAGCACGGACGGCGTCCATGGTACCAGGCTCAAGATCGACGAGGACGGCTCGGGGAACATACTTGTTGCCAGAGGCCTAGTTGTGTGAGCTTGGGAATTCTTGACATTGACTGTTAATGCATACCTCGTTGAAGTAGACACTCATGCGCTCGAGCTGGAGCTCGGAGGTACCGTTGTAGACACCATTGCTGTCGAGGCC
>BT_129_BT3
AGAGTGGGTGATCTGGAAACCCTGGAGGCAATCGCAGCCCTCGGCCTCACGGCGGACGACGTCGAGGACCTGGTCGACAAGTTCGGCACCCTCAGTGTAGTGACCCTTGGCCCAGTTGTTTCCAGCACCGGACTGGCCGAAAACGAAGTTGTCGGGACGGAAGAGCTGACCGAAGGGACCAGCACGGACGGCGTCCATGGTACCAGGCTCAAGATCGACGAGGACGGCTCGGGGAACATACTTGTTGCCAGAGGCCTAGTTGTGTGAGCTTGGGAATTCTTGACATTGACTGTTAATGCATACCTCGTTGAAGTAGACACTCATGCGCTCGAGCTGGAGCTCGGAGGTACCGTTGTAGACACCATTGCTGTCGAGGCC
>BT_130_BT3
AGAGTGGGTGATCTGGAAACCCTGGAGGCAATCGCAGCCCTCGGCCTCACGGCGGACGACGTCGAGGACCTGGTCGACAAGTTCGGCACCCTCAGTGTAGTGACCCTTGGCCCAGTTGTTTCCAGCACCGGACTGGCCGAAAACGAAGTTGTCGGGACGGAAGAGCTGACCGAAGGGACCAGCACGGACGGCGTCCATGGTACCAGGCTCAAGATCGACGAGGACGGCTCGGGGAACATACTTGTTGCCAGAGGCCTAGTTGTGTGAGCTTGGGAATTCTTGACATTGACTGTTAATGCATACCTCGTTGAAGTAGACACTCATGCGCTCGAGCTGGAGCTCGGAGGTACCGTTGTAGACACCATTGCTGTCGAGGCC
>BT_131_BT3
AGAGTGGGTGATCTGGAAACCCTGGAGGCAATCGCAGCCCTCGGCCTCACGGCGGACGACGTCGAGGACCTGGTCGACAAGTTCGGCACCCTCAGTGTAGTGACCCTTGGCCCAGTTGTTTCCAGCACCGGACTGACCGAAAACGAAGTTGTCGGGACGGAAGAGCTGACCGAAGGGACCAGCACGGACGGCGTCCATGGTACCAGGCTCAAGATCGACGAGGACGGCTCGGGGAACATACTTGTTGCCAGAGGCCTAGTTGTGTGAGCTTGGGAATTCTTGACATTGACTGTTAATGCATACCTCGTTGAAGTAGACACTCATGCGCTCGAGCTGGAGCTCGGAGGTACCGTTGTAGACACCATTGCTGTCGAGGCC
>BT_132_BT3
AGAGTGGGTGATCTGGAAACCCTGGAGGCAATCGCAGCCCTCGGCCTCACGGCGGACGACGTCGAGGACCTGGTCGACAAGTTCGGCACCCTCAGTGTAGTGACCCTTGGCCCAGTTGTTTCCAGCACCGGACTGGCCGAAAACGAAGTTGTCGGGACGGAAGAGCTGACCGAAGGGACCAGCACGGACGGCGTCCATGGTACCAGGCTCAAGATCGACGAGGACGGCTCGGGGAACATACTTGTTGCCAGAGGCCTAGTTGTGTGAGCTTGGGAATTCTTGACATTGACTGTTAATGCATACCTCGTTGAAGTAGACACTCATGCGCTCGAGCTGGAGCTCGGAGGTACCGTTGTAGACACCATTGCTGTCGAGGCC
>BT_133_BT3
AGAGTGGGTGATCTGGAAACCCTGGAGGCAATCGCAGCCCTCGGCCTCACGGCGGACGACGTCGAGGACCTGGTCGACAAGTTCGGCACCCTCAGTGTAGTGACCCTTGGCCCAGTTGTTTCCAGCACCGGACTGGCCGAAAACGAAGTTGTCGGGACGGAAGAGCTGACCGAAGGGACCAGCACGGACGGCGTCCATGGTACCAGGCTCAAGATCGACGAGGACGGCTCGGGGAACATACTTGTTGCCAGAGGCCTAGTTGTGTGAGCTTGGGAATTCTTGACATTGACTGTTAATGCATACCTCGTTGAAGTAGACACTCATGCGCTCGAGCTGGAGCTCGGAGGTACCGTTGTAGACACCATTGCTGTCGAGGCC
>BT_134_BT3
AGAGTGGGTGATCTGGAAACCCTGGAGGCAATCGCAGCCCTCGGCCTCACGGCGGACGACGTCGAGGACCTGGTCGACAAGTTCGGCACCCTCAGTGTAGTGACCCTTGGCCCAGTTGTTTCCAGCACCGGACTGGCCGAAAACGAAGTTGTCGGGACGGAAGAGCTGACCGAAGGGACCAGCACGGACGGCGTCCATGGTACCAGGCTCAAGATCGACGAGGACGGCTCGGGGAACATACTTGTTGCCAGAGGCCTAGTTGTGTGAGCTTGGGAATTCTTGACATTGACTGTTAATGCATACCTCGTTGAAGTAGACACTCATGCGCTCGAGCTGGAGCTCGGAGGTACCGTTGTAGACACCATTGCTGTCGAGGCC
>BT_135_BT3
AGAGTGGGTGATCTGGAAACCCTGGAGGCAATCGCAGCCCTCGGCCTCACGGCGGACGACGTCGAGGACCTGGTCGACAAGTTCGGCACCCTCAGTGTAGTGACCCTTGGCCCAGTTGTTTCCAGCACCGGACTGGCCGAAAACGAAGTTGTCGGGACGGAAGAGCTGACCGAAGGGACCAGCACGGACGGCGTCCATGGTACCAGGCTCAAGATCGACGAGGACGGCTCGGGGAACATACTTGTTGCCAGAGGCCTAGTTGTGTGAGCTTGGGAATTCTTGACATTGACTGTTAATGCATACCTCGTTGAAGTAGACACTCATGCGCTCGAGCTGGAGCTCGGAGGTACCGTTGTAGACACCATTGCTGTCGAGGCC
>BT_136_BT3
AGAGTGGGTGATCTGGAAACCCTGGAGGCAATCGCAGCCCTCGGCCTCACGGCGGACGACGTCGAGGACCTGGTCGACAAGTTCGGCACCCTCAGTGTAGTGACCCTTGGCCCAGTTGTTTCCAGCACCGGACTGGCCGAAAACGAAGTTGTCGGGACGGAAGAGCTGACCGAAGGGACCAGCACGGACGGCGTCCATGGTACCAGGCTCAAGATCGACGAGGACGGCTCGGGGAACATACTTGTTGCCAGAGGCCTAGTTGTGTGAGCTTGGGAATTCTTGACATTGACTGTTAATGCATACCTCGTTGAAGTAGACACTCATGCGCTCGAGCTGGAGCTCGGAGGTACCGTTGTAGACACCATTGCTGTCGAGGCC
>BT_137_BT3
AGAGTGGGTGATCTGGAAACCCTGGAGGCAATCGCAGCCCTCGGCCTCACGGCGGACGACGTCGAGGACCTGGTCGACAAGTTCGGCACCCTCAGTGTAGTGACCCTTGGCCCAGTTGTTTCCAGCACCGGACTGACCGAAAACGAAGTTGTCGGGACGGAAGAGCTGACCGAAGGGACCAGCACGGACGGCGTCCATGGTACCAGGCTCAAGATCGACGAGGACGGCTCGGGGAACATACTTGTTGCCAGAGGCCTAGTTGTGTGAGCTTGGGAATTCTTGACATTGACTGTTAATGCATACCTCGTTGAAGTAGACACTCATGCGCTCGAGCTGGAGCTCGGAGGTACCGTTGTAGACACCATTGCTGTCGAGGCC
>BT_138_BT3
AGAGTGGGTGATCTGGAAACCCTGGAGGCAATCGCAGCCCTCGGCCTCACGGCGGACGACGTCGAGGACCTGGTCGACAAGTTCGGCACCCTCAGTGTAGTGACCCTTGGCCCAGTTGTTTCCAGCACCGGACTGACCGAAAACGAAGTTGTCGGGACGGAAGAGCTGACCGAAGGGACCAGCACGGACGGCGTCCATGGTACCAGGCTCAAGATCGACGAGGACGGCTCGGGGAACATACTTGTTGCCAGAGGCCTAGTTGTGTGAGCTTGGGAATTCTTGACATTGACTGTTAATGCATACCTCGTTGAAGTAGACACTCATGCGCTCGAGCTGGAGCTCGGAGGTACCGTTGTAGACACCATTGCTGTCGAGGCC
>BT_139_BT3
AGAGTGGGTGATCTGGAAACCCTGGAGGCAATCGCAGCCCTCGGCCTCACGGCGGACGACGTCGAGGACCTGGTCGACAAGTTCGGCACCCTCAGTGTAGTGACCCTTGGCCCAGTTGTTTCCAGCACCGGACTGACCGAAAACGAAGTTGTCGGGACGGAAGAGCTGACCGAAGGGACCAGCACGGACGGCGTCCATGGTACCAGGCTCAAGATCGACGAGGACGGCTCGGGGAACATACTTGTTGCCAGAGGCCTAGTTGTGTGAGCTTGGGAATTCTTGACATTGACTGTTAATGCATACCTCGTTGAAGTAGACACTCATGCGCTCGAGCTGGAGCTCGGAGGTACCGTTGTAGACACCATTGCTGTCGAGGCC
>BT_140_BT3
AGAGTGGGTGATCTGGAAACCCTGGAGGCAATCGCAGCCCTCGGCCTCACGGCGGACGACGTCGAGGACCTGGTCGACAAGTTCGGCACCCTCAGTGTAGTGACCCTTGGCCCAGTTGTTTCCAGCACCGGACTGGCCGAAAACGAAGTTGTCGGGACGGAAGAGCTGACCGAAGGGACCAGCACGGACGGCGTCCATGGTACCAGGCTCAAGATCGACGAGGACGGCTCGGGGAACATACTTGTTGCCAGAGGCCTAGTTGTGTGAGCTTGGGAATTCTTGACATTGACTGTTAATGCATACCTCGTTGAAGTAGACACTCATGCGCTCGAGCTGGAGCTCGGAGGTACCGTTGTAGACACCATTGCTGTCGAGGCC
>Race_1
AGAGTGGGTGATCTGGAAACCCTGGAGGCAATCGCAGCCCTCGGCCTCACGGCGGACGACGTCGAGGACCTGGTCGACAAGTTCGGCACCCTCAGTGTAGTGACCCTTGGCCCAGTTGTTTCCAGCACCGGACTGGCCGAAAACGAAGTTGTCGGGACGGAAGAGCTGACCGAAGGGACCAGCACGGACGGCGTCCATGGTACCAGGCTCAAGATCGACGAGGACGGCTCGGGGAACATACTTGTTGCCAGAGGCCTAGTTGTGTGAGCTTGGGAATTCTTGACATTGACTGTTAATGCATACCTCGTTGAAGTAGACACTCATGCGCTCGAGCTGGAGCTCGGAGGTACCGTTGTAGACACCATTGCTGTCGAGGCC
>Race_2
AGAGTGGGTGATCTGGAAACCCTGGAGGCAATCGCAGCCCTCGGCCTCACGGCGGACGACGTCGAGGACCTGGTCGACAAGTTCGGCACCCTCAGTGTAGTGACCCTTGGCCCAGTTGTTTCCAGCACCGGACTGGCCGAAAACGAAGTTGTCGGGACGGAAGAGCTGACCGAAGGGACCAGCACGGACGGCGTCCATGGTACCAGGCTCAAGATCGACGAGGACGGCTCGGGGAACATACTTGTTGCCAGAGGCCTAGTTGTGTGAGCTTGGGAATTCTTGACATTGACTGTTAATGCATACCTCGTTGAAGTAGACACTCATGCGCTCGAGCTGGAGCTCGGAGGTACCGTTGTAGACACCATTGCTGTCGAGGCC
>Race_3
AGAGTGGGTGATCTGGAAACCCTGGAGGCAATCGCAGCCCTCGGCCTCACGGCGGACGACGTCGAGGACCTGGTCGACAAGTTCGGCACCCTCAGTGTAGTGACCCTTGGCCCAATTGTTTCCAGCACCGGACTGACCGAAAACGAAGTTGTCGGGACGGAAGAGCTGACCGAAGGGACCAGCACGGACGGCGTCCATGGTACCAGGCTCAAGATCGACGAGGACGGCTCGGGGAACATACTTGTTGCCAGAGGCCTAGTTGTGTGAGCTTGGGAATTCTTGACATTGACTGTTAATGCATACCTCGTTGAAGTAGACACTCATGCGCTCGAGCTGGAGCTCGGAGGTACCGTTGTAGACACCATTGCTGTCGAGGCC
>Race_4
AGAGTGGGTGATCTGGAAACCCTGGAGGCAATCGCAGCCCTCGGCCTCACGGCGGACGACGTCGAGGACCTGGTCGACAAGTTCGGCACCCTCAGTGTAGTGACCCTTGGCCCAGTTGTTTCCAGCACCGGACTGACCGAAAACGAAGTTGTCGGGACGGAAGAGCTGACCGAAGGGACCAGCACGGACGGCGTCCATGGTACCAGGCTCAAGATCGACGAGGACGGCTCGGGGAACATACTTGTTGCCAGAGGCCTAGTTGTGTGAGCTTGGGAATTCTTGACATTGACTGTTAATGCATACCTCGTTGAAGTAGACACTCATGCGCTCGAGCTGGAGCTCGGAGGTACCGTTGTAGACACCATTGCTGTCGAGGCC
>Race_8
AGAGTGGGTGATCTGGAAACCCTGGAGGCAATCGCAGCCCTCGGCCTCACGGCGGACGACGTCGAGGACCTGGTCGACAAGTTCGGCACCCTCAGTGTAGTGACCCTTGGCCCAGTTGTTTCCAGCACCGGACTGACCGAAAACGAAGTTGTCGGGACGGAAGAGCTGACCGAAGGGACCAGCACGGACGGCGTCCATGGTACCAGGCTCAAGATCGACGAGGACGGCTCGGGGAACATACTTGTTGCCAGAGGCCTAGTTGTGTGAGCTTGGGAATTCTTGACATTGACTGTTAATGCATACCTCGTTGAAGTAGACACTCATGCGCTCGAGCTGGAGCTCGGAGGTACCGTTGTAGACACCATTGCTGTCGAGGCC
>F._oxysporum_1502
AGAGTGGGTGATTTGGAAACCCTGGAGGCAATCGCAGCCCTCGGCCTCACGGCGGACGACGTCGAGGACCTGGTCGACAAGTTCGGCACCCTCTGTGTAGTGACCCTTGGCCCAGTTGTTTCCAGCACCGGACTGACCGAAAACAAAGTTGTCGGGACGGAAGAGCTGACCGAAGGGACCAGCACGGACGGCGTCCATGGTACCAGGCTCAAGATCGACGAGGACGGCTCGAGGAACATACTTGTTGCCAGAGGCCTAGTTGTGTGAGCTTGGGT-TTCTTGACATTGACTGTCAATACATACCTCGTTGAAGTAGACACTCATGCGCTCGAGCTGGAGCTCGGAGGTACCGTTGTAGACACCATTGCTGTCGAGGCC
>LA_108
AGAGTGGGTGATCTGGAAACCCTGGAGGCAATCGCAGCCCTCGGCCTCACGGCGGACGACGTCGAGGACCTGGTCGACAAGTTCGGCACCCTCAGTGTAGTGACCCTTGGCCCAGTTGTTTCCAGCACCGGACTGACCGAAAACGAAGTTGTCGGGACGGAAGAGCTGACCGAAGGGACCAGCACGGACGGCGTCCATGGTACCAGGCTCAAGATCGACGAGGACGGCTCGGGGAACATACTTGTTGCCAGAGGCCTAGTTGTGTGAGCTTGGGAATTCTTGACATTGACTGTTAATGCATACCTCGTTGAAGTAGACACTCATGCGCTCGAGCTGGAGCTCGGAGGTACCGTTGTAGACACCATTGCTGTCGAGGCC
>LA_110
AGAGTGGGTGATCTGGAAACCCTGGAGGCAATCGCAGCCCTCGGCCTCACGGCGGACGACGTCGAGGACCTGGTCGACAAGTTCGGCACCCTCAGTGTAGTGACCCTTGGCCCAGTTGTTTCCAGCACCGGACTGACCGAAAACGAAGTTGTCGGGACGGAAGAGCTGACCGAAGGGACCAGCACGGACGGCGTCCATGGTACCAGGCTCAAGATCGACGAGGACGGCTCGGGGAACATACTTGTTGCCAGAGGCCTAGTTGTGTGAGCTTGGGAATTCTTGACATTGACTGTTAATGCATACCTCGTTGAAGTAGACACTCATGCGCTCGAGCTGGAGCTCGGAGGTACCGTTGTAGACACCATTGCTGTCGAGGCC
>LA_127
AGAGTGGGTGATCTGGAAACCCTGGAGGCAATCGCAGCCCTCGGCCTCACGGCGGACGACGTCGAGGACCTGGTCGACAAGTTCGGCACCCTCAGTGTAGTGACCCTTGGCCCAGTTGTTTCCAGCACCGGACTGACCGAAAACGAAGTTGTCGGGACGGAAGAGCTGACCGAAGGGACCAGCACGGACGGCGTCCATGGTACCAGGCTCAAGATCGACGAGGACGGCTCGGGGAACGTACTTGTTGCCAGAGGCCTAGTTGTGTGAGCTTGGGAATTCTTGACATTGACTGTTAATGCATACCTCGTTGAAGTAGACACTCATGCGCTCGAGCTGGAGCTCGGAGGTACCGTTGTAGACACCATTGCTGTCGAGGCC
>LA_140
AGAGTGGGTGATCTGGAAACCCTGGAGGCAATCGCAGCCCTCGGCCTCACGGCGGACGACGTCGAGGACCTGGTCGACAAGTTCGGCACCCTCAGTGTAGTGACCCTTGGCCCAGTTGTTTCCAGCACCGGACTGACCGAAAACGAAGTTGTCGGGACGGAAGAGCTGACCGAAGGGACCAGCACGGACGGCGTCCATGGTACCAGGCTCAAGATCGACGAGGACGGCTCGGGGAACGTACTTGTTGCCAGAGGCCTAGTTGTGTGAGCTTGGGAATTCTTGACATTGACTGTTAATGCATACCTCGTTGAAGTAGACACTCATGCGCTCGAGCTGGAGCTCGGAGGTACCGTTGTAGACACCATTGCTGTCGAGGCC
>LA_112
AGAGTGGGTGATCTGGAAACCCTGGAGGCAATCGCAGCCCTCGGCCTCACGGCGGACGACGTCGAGGACCTGGTCGACAAGTTCGGCACCCTCAGTGTAGTGACCCTTGGCCCAGTTGTTTCCAGCACCGGACTGACCGAAAACGAAGTTGTCGGGACGGAAGAGCTGACCGAAGGGACCAGCACGGACGGCGTCCATGGTACCAGGCTCAAGATCGACGAGGACGGCTCGGGGAACATACTTGTTGCCAGAGGCCTAGTTGTGTGAGCTTGGGAATTCTTGACATTGACTGTTAATGCATACCTCGTTGAAGTAGACACTCATGCGCTCGAGCTGGAGCTCGGAGGTACCGTTGTAGACACCATTGCTGTCGAGGCC
>CA_10_(race_1)_BT
AGAGTGGGTGATCTGGAAACCCTGGAGGCAATCGCAGCCCTCGGCCTCACGGCGGACGACGTCGAGGACCTGGTCGACAAGTTCGGCACCCTCAGTGTAGTGACCCTTGGCCCAGTTGTTTCCAGCACCGGACTGGCCGAAAACGAAGTTGTCGGGACGGAAGAGCTGACCGAAGGGACCAGCACGGACGGCGTCCATGGTACCAGGCTCAAGATCGACGAGGACGGCTCGGGGAACATACTTGTTGCCAGAGGCCTAGTTGTGTGAGCTTGGGAATTCTTGACATTGACTGTTAATGCATACCTCGTTGAAGTAGACACTCATGCGCTCGAGCTGGAGCTCGGAGGTACCGTTGTAGACACCATTGCTGTCGAGGCC
>CA_3_(Race_3)_BT
AGAGTGGGTGATCTGGAAACCCTGGAGGCAATCGCAGCCCTCGGCCTCACGGCGGACGACGTCGAGGACCTGGTCGACAAGTTCGGCACCCTCAGTGTAGTGACCCTTGGCCCAATTGTTTCCAGCACCGGACTGACCGAAAACGAAGTTGTCGGGACGGAAGAGCTGACCGAAGGGACCAGCACGGACGGCGTCCATGGTACCAGGCTCAAGATCGACGAGGACGGCTCGGGGAACATACTTGTTGCCAGAGGCCTAGTTGTGTGAGCTTGGGAATTCTTGACATTGACTGTTAATGCATACCTCGTTGAAGTAGACACTCATGCGCTCGAGCTGGAGCTCGGAGGTACCGTTGTAGACACCATTGCTGTCGAGGCC
>CA_14_(race4)_BT
AGAGTGGGTGATCTGGAAACCCTGGAGGCAATCGCAGCCCTCGGCCTCACGGCGGACGACGTCGAGGACCTGGTCGACAAGTTCGGCACCCTCAGTGTAGTGACCCTTGGCCCAGTTGTTTCCAGCACCGGACTGACCGAAAACGAAGTTGTCGGGACGGAAGAGCTGACCGAAGGGACCAGCACGGACGGCGTCCATGGTACCAGGCTCAAGATCGACGAGGACGGCTCGGGGAACATACTTGTTGCCAGAGGCCTAGTTGTGTGAGCTTGGGAATTCTTGACATTGACTGTTAATGCATACCTCGTTGAAGTAGACACTCATGCGCTCGAGCTGGAGCTCGGAGGTACCGTTGTAGACACCATTGCTGTCGAGGCC
>AL-KL11_(MDS-12)_BT
AGAGTGGGTGATCTGGAAACCCTGGAGGCAATCGCAGCCCTCGGCCTCACGGCGGACGACGTCGAGGACCTGGTCGACAAGTTCGGCACCCTCAGTGTAGTGACCCTTGGCCCAGTTGTTTCCAGCACCGGACTGACCGAAAACGAAGTTGTCGGGACGGAAGAGCTGACCGAAGGGACCAGCACGGACGGCGTCCATGGTACCAGGCTCAAGATCGACGAGGACGGCTCGGGGAACATACTTGTTGCCAGAGGCCTAGTTGTGTGAGCTTGGGAATTCTTGACATTGACTGTTAATGCATACCTCGTTGAAGTAGACACTCATGCGCTCGAGCTGGAGCTCGGAGGTACCGTTGTAGACACCATTGCTGTCGAGGCC
>MS-GL10_(MDS-12)_BT
AGAGTGGGTGATCTGGAAACCCTGGAGGCAATCGCAGCCCTCGGCCTCACGGCGGACGACGTCGAGGACCTGGTCGACAAGTTCGGCACCCTCAGTGTAGTGACCCTTGGCCCAGTTGTTTCCAGCACCGGACTGACCGAAAACGAAGTTGTCGGGACGGAAGAGCTGACCGAAGGGACCAGCACGGACGGCGTCCATGGTACCAGGCTCAAGATCGACGAGGACGGCTCGGGGAACATACTTGTTGCCAGAGGCCTAGTTGTGTGAGCTTGGGAATTCTTGACATTGACTGTTAATGCATACCTCGTTGAAGTAGACACTCATGCGCTCGAGCTGGAGCTCGGAGGTACCGTTGTAGACACCATTGCTGTCGAGGCC
>CA1_(Race_8)_BT
AGAGTGGGTGATCTGGAAACCCTGGAGGCAATCGCAGCCCTCGGCCTCACGGCGGACGACGTCGAGGACCTGGTCGACAAGTTCGGCACCCTCAGTGTAGTGACCCTTGGCCCAGTTGTTTCCAGCACCGGACTGACCGAAAACGAAGTTGTCGGGACGGAAGAGCTGACCGAAGGGACCAGCACGGACGGCGTCCATGGTACCAGGCTCAAGATCGACGAGGACGGCTCGGGGAACATACTTGTTGCCAGAGGCCTAGTTGTGTGAGCTTGGGAATTCTTGACATTGACTGTTAATGCATACCTCGTTGAAGTAGACACTCATGCGCTCGAGCTGGAGCTCGGAGGTACCGTTGTAGACACCATTGCTGTCGAGGCC
