# Supplementary material for: Diversity and temporal distribution of Fusarium oxysporum f. sp. vasinfectum races and genotypes as influenced by Gossypium cultivar
Source: Front Fungal Biol. 2022 Oct 20;3:1022761. doi: 10.3389/ffunb.2022.1022761 (PMC10512365; doi:10.3389/ffunb.2022.1022761)
Supplement: Supplementary file 1 [file DataSheet_1.zip › sequience data/2018/Ef-1a.fas]

>140_EF-1a
-GTCGACCACTGTGAGTACTCTCCTCGACAATGAGCATATCTGCCATCGTCAATCCCGACCAAGACCTGGCGGGGTATTTCTCAAAGTCAACATACTGACATCGTTTCACAGACCGGTCACTTGATCTACCAGTGCGGTGGTATCGACAAGCGAACCATCGAGAAGTTCGAGAAGGTTAGTCACTTTCCCTTCAATCGCGCGTCCTTT-GCCCATCGATTTCCCCT------------------ACGACTCGAAACGTGCCCGCTACCCCGCTCGAGACCAAAAATTTTGCAATATGACCGTAATTTTTTT-GGTGGGGCACTTACCCCGCCACTTGAGCGAAGGGAGCGTTTGCCCTCTTA-CCATTCTCACAACCTCAATGAGTGCG--TCGTCACGTGTGAAGCAGTCACTAACCATTCAACAATAGGAAGCCGCTGAGCTCGGTAAGGGTTCCTTCAAGTACGCCTGGGTTCTTGACAAGCTCAAGGCCGAGCGTGAGCGTGGTATCACCATCGATATTGCTCTCTGGAAGTTCGAGACTCCTCGCTACTATGTCACCGTCATTGGTATGTTGTCGCTCATGCTTCATTCTACTTCTCTTCGTACTAACATATCACTCAG
>139_EF-1a
-GTCGACCACTGTGAGTACTCTCCTCGACAATGAGCATATCTGCCATCGTCAATCCCGACCAAGACCTGGCGGGGTATTTCTCAAAGTCAACATACTGACATCGTTTCACAGACCGGTCACTTGATCTACCAGTGCGGTGGTATCGACAAGCGAACCATCGAGAAGTTCGAGAAGGTTAGTCACTTTCCCTTCAATCGCGCGTCCTTT-GCCCATCGATTTCCCCT------------------ACGACTCGAAACGTGCCCGCTACCCCGCTCGAGACCAAAAATTTTGCAATATGACCGTAATTTTTTTTGGTGGGGCACTTACCCCGCCACTTGAGCGACGGGAGCGTTTGCCCTCTTA-CCATTCTCACAACCTCAATGAGTGCG--TCGTCACGTGTCAAGCAGTCACTAACCATTCAACAATAGGAAGCCGCTGAGCTCGGTAAGGGTTCCTTCAAGTACGCCTGGGTTCTTGACAAGCTCAAGGCCGAGCGTGAGCGTGGTATCACCATCGATATTGCTCTCTGGAAGTTCGAGACTCCTCGCTACTATGTCACCGTCATTGGTATGTTGTCGCTCATGCTTCATTCTACTTCTCTTCGTACTAACATATCACTCAG
>137_EF-1a
-GTCGACCACTGTGAGTACTCTCCTCGACAATGAGCATATCTGCCATCGTCAATCCCGACCAAGACCTGGCGGGGTATTTCTCAAAGTCAACATACTGACATCGTTTCACAGACCGGTCACTTGATCTACCAGTGCGGTGGTATCGACAAGCGAACCATCGAGAAGTTCGAGAAGGTTAGTCACTTTCCCTTCAATCGCGCGTCCTTT-GCCCATCGATTTCCCCT------------------ACGACTCGAAACGTGCCCGCTACCCCGCTCGAGACCAAAAATTTTGCAATATGACCGTAATTTTTTTTGGTGGGGCACTTACCCCGCCACTTGAGCGACGGGAGCGTTTGCCCTCTTA-CCATTCTCACAACCTCAATGAGTGCG--TCGTCACGTGTCAAGCAGTCACTAACCATTCAACAATAGGAAGCCGCTGAGCTCGGTAAGGGTTCCTTCAAGTACGCCTGGGTTCTTGACAAGCTCAAGGCCGAGCGTGAGCGTGGTATCACCATCGATATTGCTCTCTGGAAGTTCGAGACTCCTCGCTACTATGTCACCGTCATTGGTATGTTGTCGCTCATGCTTCATTCTACTTCTCTTCGTACTAACATATCACTCAG
>136_EF-1a
-GTCGACCACTGTGAGTACTCTCCTCGACAATGAGCATATCTGCCATCGTCAATCCCGACCAAGACCTGGCGGGGTATTTCTCAAAGTCAACATACTGACATCGTTTCACAGACCGGTCACTTGATCTACCAGTGCGGTGGTATCGACAAGCGAACCATCGAGAAGTTCGAGAAGGTTAGTCACTTTCCCTTCAATCGCGCGTCCTTT-GCCCATCGATTTCCCCT------------------ACGACTCGAAACGTGCCCGCTACCCCGCTCGAGACCAAAAATTTTGCAATATGACCGTAATTTTTTT-GGTGGGGCACTTACCCCGCCACTTGAGCGAAGGGAGCGTTTGCCCTCTTA-CCATTCTCACAACCTCAATGAGTGCG--TCGTCACGTGTGAAGCAGTCACTAACCATTCAACAATAGGAAGCCGCTGAGCTCGGTAAGGGTTCCTTCAAGTACGCCTGGGTTCTTGACAAGCTCAAGGCCGAGCGTGAGCGTGGTATCACCATCGATATTGCTCTCTGGAAGTTCGAGACTCCTCGCTACTATGTCACCGTCATTGGTATGTTGTCGCTCATGCTTCATTCTACTTCTCTTCGTACTAACATATCACTCAG
>135_EF-1a
-GTCGACCACTGTGAGTACTCTCCTCGACAATGAGCATATCTGCCATCGTCAATCCCGACCAAGACCTGGCGGGGTATTTCTCAAAGTCAACATACTGACATCGTTTCACAGACCGGTCACTTGATCTACCAGTGCGGTGGTATCGACAAGCGAACCATCGAGAAGTTCGAGAAGGTTAGTCACTTTCCCTTCAATCGCGCGTCCTTT-GCCCATCGATTTCCCCT------------------ACGACTCGAAACGTGCCCGCTACCCCGCTCGAGACCAAAAATTTTGCAATATGACCGTAATTTTTTT-GGTGGGGCACTTACCCCGCCACTTGAGCGAAGGGAGCGTTTGCCCTCTTA-CCATTCTCACAACCTCAATGAGTGCG--TCGTCACGTGTGAAGCAGTCACTAACCATTCAACAATAGGAAGCCGCTGAGCTCGGTAAGGGTTCCTTCAAGTACGCCTGGGTTCTTGACAAGCTCAAGGCCGAGCGTGAGCGTGGTATCACCATCGATATTGCTCTCTGGAAGTTCGAGACTCCTCGCTACTATGTCACCGTCATTGGTATGTTGTCGCTCATGCTTCATTCTACTTCTCTTCGTACTAACATATCACTCAG
>133_EF-1a
-GTCGACCACTGTGAGTACTCTCCTCGACAATGAGCATATCTGCCATCGTCAATCCCGACCAAGACCTGGCGGGGTATTTCTCAAAGTCAACATACTGACATCGTTTCACAGACCGGTCACTTGATCTACCAGTGCGGTGGTATCGACAAGCGAACCATCGAGAAGTTCGAGAAGGTTAGTCACTTTCCCTTCAATCGCGCGTCCTTT-GCCCATCGATTTCCCCT------------------ACGACTCGAAACGTGCCCGCTACCCCGCTCGAGACCAAAAATTTTGCAATATGACCGTAATTTTTTT-GGTGGGGCACTTACCCCGCCACTTGAGCGAAGGGAGCGTTTGCCCTCTTA-CCATTCTCACAACCTCAATGAGTGCG--TCGTCACGTGTGAAGCAGTCACTAACCATTCAACAATAGGAAGCCGCTGAGCTCGGTAAGGGTTCCTTCAAGTACGCCTGGGTTCTTGACAAGCTCAAGGCCGAGCGTGAGCGTGGTATCACCATCGATATTGCTCTCTGGAAGTTCGAGACTCCTCGCTACTATGTCACCGTCATTGGTATGTTGTCGCTCATGCTTCATTCTACTTCTCTTCGTACTAACATATCACTCAG
>132_EF-1a
-GTCGACCACTGTGAGTACTCTCCTCGACAATGAGCATATCTGCCATCGTCAATCCCGACCAAGACCTGGCGGGGTATTTCTCAAAGTCAACATACTGACATCGTTTCACAGACCGGTCACTTGATCTACCAGTGCGGTGGTATCGACAAGCGAACCATCGAGAAGTTCGAGAAGGTTAGTCACTTTCCCTTCAATCGCGCGTCCTTT-GCCCATCGATTTCCCCT------------------ACGACTCGAAACGTGCCCGCTACCCCGCTCGAGACCAAAAATTTTGCAATATGACCGTAATTTTTTT-GGTGGGGCACTTACCCCGCCACTTGAGCGAAGGGAGCGTTTGCCCTCTTA-CCATTCTCACAACCTCAATGAGTGCG--TCGTCACGTGTCAAGCAGTCACTAACCATTCAACAATAGGAAGCCGCTGAGCTCGGTAAGGGTTCCTTCAAGTACGCCTGGGTTCTTGACAAGCTCAAGGCCGAGCGTGAGCGTGGTATCACCATCGATATTGCTCTCTGGAAGTTCGAGACTCCTCGCTACTATGTCACCGTCATTGGTATGTTGTCGCTCATGCTTCATTCTACTTCTCTTCGTACTAACATATCACTCAG
>131_EF-1a
-GTCGACCACTGTGAGTACTCTCCTCGACAATGAGCATATCTGCCATCGTCAATCCCGACCAAGACCTGGCGGGGTATTTCTCAAAGTCAACATACTGACATCGTTTCACAGACCGGTCACTTGATCTACCAGTGCGGTGGTATCGACAAGCGAACCATCGAGAAGTTCGAGAAGGTTAGTCACTTTCCCTTCAATCGCGCGTCCTTT-GCCCATCGATTTCCCCT------------------ACGACTCGAAACGTGCCCGCTACCCCGCTCGAGACCAAAAATTTTGCAATATGACCGTAATTTTTTT-GGTGGGGCACTTACCCCGCCACTTGAGCGACGGGAGCGTTTGCCCTCTTA-CCATTCTCACAACCTCAATGAGTGCG--TCGTCACGTGTCAAGCAGTCACTAACCACTCAACAATAGGAAGCCGCTGAGCTCGGTAAGGGTTCCTTCAAGTACGCCTGGGTTCTTGACAAGCTCAAGGCCGAGCGTGAGCGTGGTATCACCATCGATATTGCTCTCTGGAAGTTCGAGACTCCTCGCTACTATGTCACCGTCATTGGTATGTTGTCGCTCATGCTTCATTCTACTTCTCTTCGTACTAACATATCACCCAG
>130_EF-1a
-GTCGACCACTGTGAGTACTCTCCTCGACAATGAGCATATCTGCCATCGTCAATCCCGACCAAGACCTGGCGGGGTATTTCTCAAAGTCAACATACTGACATCGTTTCACAGACCGGTCACTTGATCTACCAGTGCGGTGGTATCGACAAGCGAACCATCGAGAAGTTCGAGAAGGTTAGTCACTTTCCCTTCAATCGCGCGTCCTTT-GCCCATCGATTTCCCCT------------------ACGACTCGAAACGTGCCCGCTACCCCGCTCGAGACCAAAAATTTTGCAATATGACCGTAATTTTTTT-GGTGGGGCACTTACCCCGCCACTTGAGCGAAGGGAGCGTTTGCCCTCTTA-CCATTCTCACAACCTCAATGAGTGCG--TCGTCACGTGTGAAGCAGTCACTAACCATTCAACAATAGGAAGCCGCTGAGCTCGGTAAGGGTTCCTTCAAGTACGCCTGGGTTCTTGACAAGCTCAAGGCCGAGCGTGAGCGTGGTATCACCATCGATATTGCTCTCTGGAAGTTCGAGACTCCTCGCTACTATGTCACCGTCATTGGTATGTTGTCGCTCATGCTTCATTCTACTTCTCTTCGTACTAACATATCACTCAG
>129_EF-1a
-GTCGACCACTGTGAGTACTCTCCTCGACAATGAGCATATCTGCCATCGTCAATCCCGACCAAGACCTGGCGGGGTATTTCTCAAAGTCAACATACTGACATCGTTTCACAGACCGGTCACTTGATCTACCAGTGCGGTGGTATCGACAAGCGAACCATCGAGAAGTTCGAGAAGGTTAGTCACTTTCCCTTCAATCGCGCGTCCTTT-GCCCATCGATTTCCCCT------------------ACGACTCGAAACGTGCCCGCTACCCCGCTCGAGACCAAAAATTTTGCAATATGACCGTAATTTTTTT-GGTGGGGCACTTACCCCGCCACTTGAGCGAAGGGAGCGTTTGCCCTCTTA-CCATTCTCACAACCTCAATGAGTGCG--TCGTCACGTGTCAAGCAGTCACTAACCATTCAACAATAGGAAGCCGCTGAGCTCGGTAAGGGTTCCTTCAAGTACGCCTGGGTTCTTGACAAGCTCAAGGCCGAGCGTGAGCGTGGTATCACCATCGATATTGCTCTCTGGAAGTTCGAGACTCCTCGCTACTATGTCACCGTCATTGGTATGTTGTCGCTCATGCTTCATTCTACTTCTCTTCGTACTAACATATCACTCAG
>127_EF-1a
-GTCGACCACTGTGAGTACTCTCCTCGACAATGAGCATATCTGCCATCGTCAATCCCGACCAAGACCTGGCGGGGTATTTCTCAAAGTCAACATACTGACATCGTTTCACAGACCGGTCACTTGATCTACCAGTGCGGTGGTATCGACAAGCGAACCATCGAGAAGTTCGAGAAGGTTAGTCACTTTCCCTTCAATCGCGCGTCCTTT-GCCCATCGATTTCCCCT------------------ACGACTCGAAACGTGCCCGCTACCCCGCTCGAGACCAAAAATTTTGCAATATGACCGTAATTTTTTTTGGTGGGGCACTTACCCCGCCACTTGAGCGACGGGAGCGTTTGCCCTCTTA-CCATTCTCACAACCTCAATGAGTGCG--TCGTCACGTGTCAAGCAGTCACTAACCATTCAACAATAGGAAGCCGCTGAGCTCGGTAAGGGTTCCTTCAAGTACGCCTGGGTTCTTGACAAGCTCAAGGCCGAGCGTGAGCGTGGTATCACCATCGATATTGCTCTCTGGAAGTTCGAGACTCCTCGCTACTATGTCACCGTCATTGGTATGTTGTCGCTCATGCTTCATTCTACTTCTCTTCGTACTAACATATCACTCAG
>126_EF-1a
-GTCGACCACTGTGAGTACTCTCCTCGACAATGAGCATATCTGCCATCGTCAATCCCGACCAAGACCTGGCGGGGTATTTCTCAAAGTCAACATACTGACATCGTTTCACAGACCGGTCACTTGATCTACCAGTGCGGTGGTATCGACAAGCGAACCATCGAGAAGTTCGAGAAGGTTAGTCACTTTCCCTTCAATCGCGCGTCCTTT-GCCCATCGATTTCCCCT------------------ACGACTCGAAACGTGCCCGCTACCCCGCTCGAGACCAAAAATTTTGCAATATGACCGTAATTTTTTT-GGTGGGGCACTTACCCCGCCACTTGAGCGAAGGGAGCGTTTGCCCTCTTA-CCATTCTCACAACCTCAATGAGTGCG--TCGTCACGTGTGAAGCAGTCACTAACCATTCAACAATAGGAAGCCGCTGAGCTCGGTAAGGGTTCCTTCAAGTACGCCTGGGTTCTTGACAAGCTCAAGGCCGAGCGTGAGCGTGGTATCACCATCGATATTGCTCTCTGGAAGTTCGAGACTCCTCGCTACTATGTCACCGTCATTGGTATGTTGTCGCTCATGCTTCATTCTACTTCTCTTCGTACTAACATATCACTCAG
>125_EF-1a
-GTCGACCACTGTGAGTACTCTCCTCGACAATGAGCATATCTGCCATCGTCAATCCCGACCAAGACCTGGCGGGGTATTTCTCAAAGTCAACATACTGACATCGTTTCACAGACCGGTCACTTGATCTACCAGTGCGGTGGTATCGACAAGCGAACCATCGAGAAGTTCGAGAAGGTTAGTCACTTTCCCTTCAATCGCGCGTCCTTT-GCCCATCGATTTCCCCT------------------ACGACTCGAAACGTGCCCGCTACCCCGCTCGAGACCAAAAATTTTGCAATATGACCGTAATTTTTTT-GGTGGGGCACTTACCCCGCCACTTGAGCGAAGGGAGCGTTTGCCCTCTTA-CCATTCTCACAACCTCAATGAGTGCG--TCGTCACGTGTGAAGCAGTCACTAACCATTCAACAATAGGAAGCCGCTGAGCTCGGTAAGGGTTCCTTCAAGTACGCCTGGGTTCTTGACAAGCTCAAGGCCGAGCGTGAGCGTGGTATCACCATCGATATTGCTCTCTGGAAGTTCGAGACTCCTCGCTACTATGTCACCGTCATTGGTATGTTGTCGCTCATGCTTCATTCTACTTCTCTTCGTACTAACATATCACTCAG
>124_EF-1a
-GTCGACCACTGTGAGTACTCTCCTCGACAATGAGCATATCTGCCATCGTCAATCCCGACCAAGACCTGGCGGGGTATTTCTCAAAGTCAACATACTGACATCGTTTCACAGACCGGTCACTTGATCTACCAGTGCGGTGGTATCGACAAGCGAACCATCGAGAAGTTCGAGAAGGTTAGTCACTTTCCCTTCAATCGCGCGTCCTTT-GCCCATCGATTTCCCCT------------------ACGACTCGAAACGTGCCCGCTACCCCGCTCGAGACCAAAAATTTTGCAATATGACCGTAATTTTTTT-GGTGGGGCACTTACCCCGCCACTTGAGCGAAGGGAGCGTTTGCCCTCTTA-CCATTCTCACAACCTCAATGAGTGCG--TCGTCACGTGTCAAGCAGTCACTAACCATTCAACAATAGGAAGCCGCTGAGCTCGGTAAGGGTTCCTTCAAGTACGCCTGGGTTCTTGACAAGCTCAAGGCCGAGCGTGAGCGTGGTATCACCATCGATATTGCTCTCTGGAAGTTCGAGACTCCTCGCTACTATGTCACCGTCATTGGTATGTTGTCGCTCATGCTTCATTCTACTTCTCTTCGTACTAACATATCACTCAG
>123_EF-1a
-GTCGACCACTGTGAGTACTCTCCTCGACAATGAGCATATCTGCCATCGTCAATCCCGACCAAGACCTGGCGGGGTATTTCTCAAAGTCAACATACTGACATCGTTTCACAGACCGGTCACTTGATCTACCAGTGCGGTGGTATCGACAAGCGAACCATCGAGAAGTTCGAGAAGGTTAGTCACTTTCCCTTCAATCGCGCGTCCTTT-GCCCATCGATTTCCCCT------------------ACGACTCGAAACGTGCCCGCTACCCCGCTCGAGACCAAAAATTTTGCAATATGACCGTAATTTTTTTTGGTGGGGCACTTACCCCGCCACTTGAGCGACGGGAGCGTTTGCCCTCTTA-CCATTCTCACAACCTCAATGAGTGCG--TCGTCACGTGTCAAGCAGTCACTAACCATTCAACAATAGGAAGCCGCTGAGCTCGGTAAGGGTTCCTTCAAGTACGCCTGGGTTCTTGACAAGCTCAAGGCCGAGCGTGAGCGTGGTATCACCATCGATATTGCTCTCTGGAAGTTCGAGACTCCTCGCTACTATGTCACCGTCATTGGTATGTTGTCGCTCATGCTTCATTCTACTTCTCTTCGTACTAACATATCACTCAG
>122_EF-1a
-GTCGACCACTGTGAGTACTCTCCTCGACAATGAGCATATCTGCCATCGTCAATCCCGACCAAGACCTGGCGGGGTATTTCTCAAAGTCAACATACTGACATCGTTTCACAGACCGGTCACTTGATCTACCAGTGCGGTGGTATCGACAAGCGAACCATCGAGAAGTTCGAGAAGGTTAGTCACTTTCCCTTCAATCGCGCGTCCTTT-GCCCATCGATTTCCCCT------------------ACGACTCGAAACGTGCCCGCTACCCCGCTCGAGACCAAAAATTTTGCAATATGACCGTAATTTTTTT-GGTGGGGCACTTACCCCGCCACTTGAGCGAAGGGAGCGTTTGCCCTCTTA-CCATTCTCACAACCTCAATGAGTGCG--TCGTCACGTGTGAAGCAGTCACTAACCATTCAACAATAGGAAGCCGCTGAGCTCGGTAAGGGTTCCTTCAAGTACGCCTGGGTTCTTGACAAGCTCAAGGCCGAGCGTGAGCGTGGTATCACCATCGATATTGCTCTCTGGAAGTTCGAGACTCCTCGCTACTATGTCACCGTCATTGGTATGTTGTCGCTCATGCTTCATTCTACTTCTCTTCGTACTAACATATCACTCAG
>121_EF-1a
-GTCGACCACTGTGAGTACTCTCCTCGACAATGAGCATATCTGCCATCGTCAATCCCGACCAAGACCTGGCGGGGTATTTCTCAAAGTCAACATACTGACATCGTTTCACAGACCGGTCACTTGATCTACCAGTGCGGTGGTATCGACAAGCGAACCATCGAGAAGTTCGAGAAGGTTAGTCACTTTCCCTTCAATCGCGCGTCCTTT-GCCCATCGATTTCCCCT------------------ACGACTCGAAACGTGCCCGCTACCCCGCTCGAGACCAAAAATTTTGCAATATGACCGTAATTTTTTTTGGTGGGGCACTTACCCCGCCACTTGAGCGACGGGAGCGTTTGCCCTCTTA-CCATTCTCACAACCTCAATGAGTGCG--TCGTCACGTGTCAAGCAGTCACTAACCATTCAACAATAGGAAGCCGCTGAGCTCGGTAAGGGTTCCTTCAAGTACGCCTGGGTTCTTGACAAGCTCAAGGCCGAGCGTGAGCGTGGTATCACCATCGATATTGCTCTCTGGAAGTTCGAGACTCCTCGCTACTATGTCACCGTCATTGGTATGTTGTCGCTCATGCTTCATTCTACTTCTCTTCGTACTAACATATCACTCAG
>120_EF-1a
-GTCGACCACTGTGAGTACTCTCCTCGACAATGAGCATATCTGCCATCGTCAATCCCGACCAAGACCTGGCGGGGTATTTCTCAAAGTCAACATACTGACATCGTTTCACAGACCGGTCACTTGATCTACCAGTGCGGTGGTATCGACAAGCGAACCATCGAGAAGTTCGAGAAGGTTAGTCACTTTCCCTTCAATCGCGCGTCCTTT-GCCCATCGATTTCCCCT------------------ACGACTCGAAACGTGCCCGCTACCCCGCTCGAGACCAAAAATTTTGCAATATGACCGTAATTTTTTT-GGTGGGGCACTTACCCCGCCACTTGAGCGACGGGAGCGTTTGCCCTCTTA-CCATTCTCAGAACCTCAATGAGTGCG--TCGTCACGTGTCAAGCAGTCACTAACCATTCAACAATAGGAAGCCGCTGAGCTCGGTAAGGGTTCCTTCAAGTACGCCTGGGTTCTTGACAAGCTCAAGGCCGAGCGTGAGCGTGGTATCACCATCGATATTGCTCTCTGGAAGTTCGAGACTCCTCGCTACTATGTCACCGTCATTGGTATGTTGTCGCTCATGCTTCATTCTACTTCTCTTCGTACTAACATATCACTCAG
>119_EF-1a
-GTCGACCACTGTGAGTACTCTCCTCGACAATGAGCATATCTGCCATCGTCAATCCCGACCAAGACCTGGCGGGGTATTTCTCAAAGTCAACATACTGACATCGTTTCACAGACCGGTCACTTGATCTACCAGTGCGGTGGTATCGACAAGCGAACCATCGAGAAGTTCGAGAAGGTTAGTCACTTTCCCTTCAATCGCGCGTCCTTT-GCCCATCGATTTCCCCT------------------ACGACTCGAAACGTGCCCGCTACCCCGCTCGAGACCAAAAATTTTGCAATATGACCGTAATTTTTTT-GGTGGGGCACTTACCCCGCCACTTGAGCGAAGGGAGCGTTTGCCCTCTTA-CCATTCTCACAACCTCAATGAGTGCG--TCGTCACGTGTGAAGCAGTCACTAACCATTCAACAATAGGAAGCCGCTGAGCTCGGTAAGGGTTCCTTCAAGTACGCCTGGGTTCTTGACAAGCTCAAGGCCGAGCGTGAGCGTGGTATCACCATCGATATTGCTCTCTGGAAGTTCGAGACTCCTCGCTACTATGTCACCGTCATTGGTATGTTGTCGCTCATGCTTCATTCTACTTCTCTTCGTACTAACATATCACTCAG
>118_EF-1a
-GTCGACCACTGTGAGTACTCTCCTCGACAATGAGCATATCTGCCATCGTCAATCCCGACCAAGACCTGGCGGGGTATTTCTCAAAGTCAACATACTGACATCGTTTCACAGACCGGTCACTTGATCTACCAGTGCGGTGGTATCGACAAGCGAACCATCGAGAAGTTCGAGAAGGTTAGTCACTTTCCCTTCAATCGCGCGTCCTTT-GCCCATCGATTTCCCCT------------------ACGACTCGAAACGTGCCCGCTACCCCGCTCGAGACCAAAAATTTTGCAATATGACCGTAATTTTTTTTGGTGGGGCACTTACCCCGCCACTTGAGCGACGGGAGCGTTTGCCCTCTTA-CCATTCTCACAACCTCAATGAGTGCG--TCGTCACGTGTCAAGCAGTCACTAACCATTCAACAATAGGAAGCCGCTGAGCTCGGTAAGGGTTCCTTCAAGTACGCCTGGGTTCTTGACAAGCTCAAGGCCGAGCGTGAGCGTGGTATCACCATCGATATTGCTCTCTGGAAGTTCGAGACTCCTCGCTACTATGTCACCGTCATTGGTATGTTGTCGCTCATGCTTCATTCTACTTCTCTTCGTACTAACATATCACTCAG
>117_EF-1a
-GTCGACCACTGTGAGTACTCTCCTCGACAATGAGCATATCTGCCATCGTCAATCCCGACCAAGACCTGGCGGGGTATTTCTCAAAGTCAACATACTGACATCGTTTCACAGACCGGTCACTTGATCTACCAGTGCGGTGGTATCGACAAGCGAACCATCGAGAAGTTCGAGAAGGTTAGTCACTTTCCCTTCAATCGCGCGTCCTTT-GCCCATCGATTTCCCCT------------------ACGACTCGAAACGTGCCCGCTACCCCGCTCGAGACCAAAAATTTTGCAATATGACCGTAATTTTTTT-GGTGGGGCACTTACCCCGCCACTTGAGCGAAGGGAGCGTTTGCCCTCTTA-CCATTCTCACAACCTCAATGAGTGCG--TCGTCACGTGTCAAGCAGTCACTAACCATTCAACAATAGGAAGCCGCTGAGCTCGGTAAGGGTTCCTTCAAGTACGCCTGGGTTCTTGACAAGCTCAAGGCCGAGCGTGAGCGTGGTATCACCATCGATATTGCTCTCTGGAAGTTCGAGACTCCTCGCTACTATGTCACCGTCATTGGTATGTTGTCGCTCATGCTTCATTCTACTTCTCTTCGTACTAACATATCACTCAG
>116_EF-1a
-GTCGACCACTGTGAGTACTCTCCTCGACAATGAGCATATCTGCCATCGTCAATCCCGACCAAGACCTGGCGGGGTATTTCTCAAAGTCAACATACTGACATCGTTTCACAGACCGGTCACTTGATCTACCAGTGCGGTGGTATCGACAAGCGAACCATCGAGAAGTTCGAGAAGGTTAGTCACTTTCCCTTCAATCGCGCGTCCTTT-GCCCATCGATTTCCCCT------------------ACGACTCGAAACGTGCCCGCTACCCCGCTCGAGACCAAAAATTTTGCAATATGACCGTAATTTTTTT-GGTGGGGCACTTACCCCGCCACTTGAGCGAAGGGAGCGTTTGCCCTCTTA-CCATTCTCACAACCTCAATGAGTGCG--TCGTCACGTGTGAAGCAGTCACTAACCATTCAACAATAGGAAGCCGCTGAGCTCGGTAAGGGTTCCTTCAAGTACGCCTGGGTTCTTGACAAGCTCAAGGCCGAGCGTGAGCGTGGTATCACCATCGATATTGCTCTCTGGAAGTTCGAGACTCCTCGCTACTATGTCACCGTCATTGGTATGTTGTCGCTCATGCTTCATTCTACTTCTCTTCGTACTAACATATCACTCAG
>115_EF-1a
-GTCGACCACTGTGAGTACTCTCCTCGACAATGAGCATATCTGCCATCGTCAATCCCGACCAAGACCTGGCGGGGTATTTCTCAAAGTCAACATACTGACATCGTTTCACAGACCGGTCACTTGATCTACCAGTGCGGTGGTATCGACAAGCGAACCATCGAGAAGTTCGAGAAGGTTAGTCACTTTCCCTTCAATCGCGCGTCCTTT-GCCCATCGATTTCCCCT------------------ACGACTCGAAACGTGCCCGCTACCCCGCTCGAGACCAAAAATTTTGCAATATGACCGTAATTTTTTT-GGTGGGGCACTTACCCCGCCACTTGAGCGAAGGGAGCGTTTGCCCTCTTA-CCATTCTCACAACCTCAATGAGTGCG--TCGTCACGTGTCAAGCAGTCACTAACCATTCAACAATAGGAAGCCGCTGAGCTCGGTAAGGGTTCCTTCAAGTACGCCTGGGTTCTTGACAAGCTCAAGGCCGAGCGTGAGCGTGGTATCACCATCGATATTGCTCTCTGGAAGTTCGAGACTCCTCGCTACTATGTCACCGTCATTGGTATGTTGTCGCTCATGCTTCATTCTACTTCTCTTCGTACTAACATATCACTCAG
>114_EF-1a
-GTCGACCACTGTGAGTACTCTCCTCGACAATGAGCATATCTGCCATCGTCAATCCCGACCAAGACCTGGCGGGGTATTTCTCAAAGTCAACATACTGACATCGTTTCACAGACCGGTCACTTGATCTACCAGTGCGGTGGTATCGACAAGCGAACCATCGAGAAGTTCGAGAAGGTTAGTCACTTTCCCTTCAATCGCGCGTCCTTT-GCCCATCGATTTCCCCT------------------ACGACTCGAAACGTGCCCGCTACCCCGCTCGAGACCAAAAATTTTGCAATATGACCGTAATTTTTTT-GGTGGGGCACTTACCCCGCCACTTGAGCGAAGGGAGCGTTTGCCCTCTTA-CCATTCTCACAACCTCAATGAGTGCG--TCGTCACGTGTGAAGCAGTCACTAACCATTCAACAATAGGAAGCCGCTGAGCTCGGTAAGGGTTCCTTCAAGTACGCCTGGGTTCTTGACAAGCTCAAGGCCGAGCGTGAGCGTGGTATCACCATCGATATTGCTCTCTGGAAGTTCGAGACTCCTCGCTACTATGTCACCGTCATTGGTATGTTGTCGCTCATGCTTCATTCTACTTCTCTTCGTACTAACATATCACTCAG
>113_EF-1a
-GTCGACCACTGTGAGTACTCTCCTCGACAATGAGCATATCTGCCATCGTCAATCCCGACCAAGACCTGGCGGGGTATTTCTCAAAGTCAACATACTGACATCGTTTCACAGACCGGTCACTTGATCTACCAGTGCGGTGGTATCGACAAGCGAACCATCGAGAAGTTCGAGAAGGTTAGTCACTTTCCCTTCAATCGCGCGTCCTTT-GCCCATCGATTTCCCCT------------------ACGACTCGAAACGTGCCCGCTACCCCGCTCGAGACCAAAAATTTTGCAATATGACCGTAATTTTTTTTGGTGGGGCACTTACCCCGCCACTTGAGCGACGGGAGCGTTTGCCCTCTTA-CCATTCTCACAACCTCAATGAGTGCG--TCGTCACGTGTCAAGCAGTCACTAACCATTCAACAATAGGAAGCCGCTGAGCTCGGTAAGGGTTCCTTCAAGTACGCCTGGGTTCTTGACAAGCTCAAGGCCGAGCGTGAGCGTGGTATCACCATCGATATTGCTCTCTGGAAGTTCGAGACTCCTCGCTACTATGTCACCGTCATTGGTATGTTGTCGCTCATGCTTCATTCTACTTCTCTTCGTACTAACATATCACTCAG
>112_EF-1a
-GTCGACCACTGTGAGTACTCTCCTCGACAATGAGCATATCTGCCATCGTCAATCCCGACCAAGACCTGGCGGGGTATTTCTCAAAGTCAACATACTGACATCGTTTCACAGACCGGTCACTTGATCTACCAGTGCGGTGGTATCGACAAGCGAACCATCGAGAAGTTCGAGAAGGTTAGTCACTTTCCCTTCAATCGCGCGTCCTTT-GCCCATCGATTTCCCCT------------------ACGACTCGAAACGTGCCCGCAACCCCGCTCGAGACCAAAAATTTTGCAATATGACCGTAATTTTTTTTGGTGGGGCACTTACCCCGCCACTTGAGCGACGGGAGCGTTTGCCCTCTTA-CCATTCTCACAACCTCAATGAGTGCG--TCGTCACGTGTCAAGCAGTCACTAACCATTCAACAATAGGAAGCCGCTGAGCTCGGTAAGGGTTCCTTCAAGTACGCCTGGGTTCTTGACAAGCTCAAGGCCGAGCGTGAGCGTGGTATCACCATCGATATTGCTCTCTGGAAGTTCGAGACTCCTCGCTACTATGTCACCGTCATTGGTATGTTGTCGCTCATGCTTCATTCTACTTCTCTTCGTACTAACATATCACTCAG
>111_EF-1a
-GTCGACCACTGTGAGTACTCTCCTCGACAATGAGCATATCTGCCATCGTCAATCCCGACCAAGACCTGGCGGGGTATTTCTCAAAGTCAACATACTGACATCGTTTCACAGACCGGTCACTTGATCTACCAGTGCGGTGGTATCGACAAGCGAACCATCGAGAAGTTCGAGAAGGTTAGTCACTTTCCCTTCAATCGCGCGTCCTTT-GCCCATCGATTTCCCCT------------------ACGACTCGAAACGTGCCCGCTACCCCGCTCGAGACCAAAAATTTTGCAATATGACCGTAATTTTTTT-GGTGGGGCACTTACCCCGCCACTTGAGCGAAGGGAGCGTTTGCCCTCTTA-CCATTCTCACAACCTCAATGAGTGCG--TCGTCACGTGTGAAGCAGTCACTAACCATTCAACAATAGGAAGCCGCTGAGCTCGGTAAGGGTTCCTTCAAGTACGCCTGGGTTCTTGACAAGCTCAAGGCCGAGCGTGAGCGTGGTATCACCATCGATATTGCTCTCTGGAAGTTCGAGACTCCTCGCTACTATGTCACCGTCATTGGTATGTTGTCGCTCATGCTTCATTCTACTTCTCTTCGTACTAACATATCACTCAG
>110_EF-1a
-GTCGACCACTGTGAGTACTCTCCTCGACAATGAGCATATCTGCCATCGTCAATCCCGACCAAGACCTGGCGGGGTATTTCTCAAAGTCAACATACTGACATCGTTTCACAGACCGGTCACTTGATCTACCAGTGCGGTGGTATCGACAAGCGAACCATCGAGAAGTTCGAGAAGGTTAGTCACTTTCCCTTCAATCGCGCGTCCTTT-GCCCATCGATTTCCCCT------------------ACGACTCGAAACGTGCCCGCTACCCCGCTCGAGACCAAAAATTTTGCAATATGACCGTAATTTTTTTTGGTGGGGCACTTACCCCGCCACTTGAGCGACGGGAGCGTTTGCCCTCTTA-CCATTCTCACAACCTCAATGAGTGCG--TCGTCACGTGTCAAGCAGTCACTAACCATTCAACAATAGGAAGCCGCTGAGCTCGGTAAGGGTTCCTTCAAGTACGCCTGGGTTCTTGACAAGCTCAAGGCCGAGCGTGAGCGTGGTATCACCATCGATATTGCTCTCTGGAAGTTCGAGACTCCTCGCTACTATGTCACCGTCATTGGTATGTTGTCGCTCATGCTTCATTCTACTTCTCTTCGTACTAACATATCACTCAG
>107_EF-1a
-GTCGACCACTGTGAGTACTCTCCTCGACAATGAGCATATCTGCCATCGTCAATCCCGACCAAGACCTGGCGGGGTATTTCTCAAAGTCAACATACTGACATCGTTTCACAGACCGGTCACTTGATCTACCAGTGCGGTGGTATCGACAAGCGAACCATCGAGAAGTTCGAGAAGGTTAGTCACTTTCCCTTCAATCGCGCGTCCTTT-GCCCATCGATTTCCCCT------------------ACGACTCGAAACGTGCCCGCTACCCCGCTCGAGACCAAAAATTTTGCAATATGACCGTAATTTTTTT-GGTGGGGCACTTACCCCGCCACTTGAGCGAAGGGAGCGTTTGCCCTCTTA-CCATTCTCACAACCTCAATGAGTGCG--TCGTCACGTGTCAAGCAGTCACTAACCATTCAACAATAGGAAGCCGCTGAGCTCGGTAAGGGTTCCTTCAAGTACGCCTGGGTTCTTGACAAGCTCAAGGCCGAGCGTGAGCGTGGTATCACCATCGATATTGCTCTCTGGAAGTTCGAGACTCCTCGCTACTATGTCACCGTCATTGGTATGTTGTCGCTCATGCTTCATTCTACTTCTCTTCGTACTAACATATCACTCAG
>106_EF-1a
-GTCGACCACTGTGAGTACTCTCCTCGACAATGAGCATATCTGCCATCGTCAATCCCGACCAAGACCTGGCGGGGTATTTCTCAAAGTCAACATACTGACATCGTTTCACAGACCGGTCACTTGATCTACCAGTGCGGTGGTATCGACAAGCGAACCATCGAGAAGTTCGAGAAGGTTAGTCACTTTCCCTTCAATCGCGCGTCCTTT-GCCCATCGATTTCCCCT------------------ACGACTCGAAACGTGCCCGCTACCCCGCTCGAGACCAAAAATTTTGCAATATGACCGTAATTTTTTT-GGTGGGGCACTTACCCCGCCACTTGAGCGAAGGGAGCGTTTGCCCTCTTA-CCATTCTCACAACCTCAATGAGTGCG--TCGTCACGTGTGAAGCAGTCACTAACCATTCAACAATAGGAAGCCGCTGAGCTCGGTAAGGGTTCCTTCAAGTACGCCTGGGTTCTTGACAAGCTCAAGGCCGAGCGTGAGCGTGGTATCACCATCGATATTGCTCTCTGGAAGTTCGAGACTCCTCGCTACTATGTCACCGTCATTGGTATGTTGTCGCTCATGCTTCATTCTACTTCTCTTCGTACTAACATATCACTCAG
>105_EF-1a
-GTCGACCACTGTGAGTACTCTCCTCGACAATGAGCATATCTGCCATCGTCAATCCCGACCAAGACCTGGCGGGGTATTTCTCAAAGTCAACATACTGACATCGTTTCACAGACCGGTCACTTGATCTACCAGTGCGGTGGTATCGACAAGCGAACCATCGAGAAGTTCGAGAAGGTTAGTCACTTTCCCTTCAATCGCGCGTCCTTT-GCCCATCGATTTCCCCT------------------ACGACTCGAAACGTGCCCGCTACCCCGCTCGAGACCAAAAATTTTGCAATATGACCGTAATTTTTTTTGGTGGGGCACTTACCCCGCCACTTGAGCGACGGGAGCGTTTGCCCTCTTA-CCATTCTCACAACCTCAATGAGTGCG--TCGTCACGTGTCAAGCAGTCACTAACCATTCAACAATAGGAAGCCGCTGAGCTCGGTAAGGGTTCCTTCAAGTACGCCTGGGTTCTTGACAAGCTCAAGGCCGAGCGTGAGCGTGGTATCACCATCGATATTGCTCTCTGGAAGTTCGAGACTCCTCGCTACTATGTCACCGTCATTGGTATGTTGTCGCTCATGCTTCATTCTACTTCTCTTCGTACTAACATATCACTCAG
>104_EF-1a
-GTCGACCACTGTGAGTACTCTCCTCGACAATGAGCATATCTGCCATCGTCAATCCCGACCAAGACCTGGCGGGGTATTTCTCAAAGTCAACATACTGACATCGTTTCACAGACCGGTCACTTGATCTACCAGTGCGGTGGTATCGACAAGCGAACCATCGAGAAGTTCGAGAAGGTTAGTCACTTTCCCTTCAATCGCGCGTCCTTT-GCCCATCGATTTCCCCT------------------ACGACTCGAAACGTGCCCGCTACCCCGCTCGAGACCAAAAATTTTGCAATATGACCGTAATTTTTTTTGGTGGGGCACTTACCCCGCCACTTGAGCGACGGGAGCGTTTGCCCTCTTA-CCATTCTCACAACCTCAATGAGTGCG--TCGTCACGTGTCAAGCAGTCACTAACCATTCAACAATAGGAAGCCGCTGAGCTCGGTAAGGGTTCCTTCAAGTACGCCTGGGTTCTTGACAAGCTCAAGGCCGAGCGTGAGCGTGGTATCACCATCGATATTGCTCTCTGGAAGTTCGAGACTCCTCGCTACTATGTCACCGTCATTGGTATGTTGTCGCTCATGCTTCATTCTACTTCTCTTCGTACTAACATATCACTCAG
>103_EF-1a
-GTCGACCACTGTGAGTACTCTCCTCGACAATGAGCATATCTGCCATCGTCAATCCCGACCAAGACCTGGCGGGGTATTTCTCAAAGTCAACATACTGACATCGTTTCACAGACCGGTCACTTGATCTACCAGTGCGGTGGTATCGACAAGCGAACCATCGAGAAGTTCGAGAAGGTTAGTCACTTTCCCTTCAATCGCGCGTCCTTT-GCCCATCGATTTCCCCT------------------ACGACTCGAAACGTGCCCGCTACCCCGCTCGAGACCAAAAATTTTGCAATATGACCGTAATTTTTTTTGGTGGGGCACTTACCCCGCCACTTGAGCGACGGGAGCGTTTGCCCTCTTA-CCATTCTCACAACCTCAATGAGTGCG--TCGTCACGTGTCAAGCAGTCACTAACCATTCAACAATAGGAAGCCGCTGAGCTCGGTAAGGGTTCCTTCAAGTACGCCTGGGTTCTTGACAAGCTCAAGGCCGAGCGTGAGCGTGGTATCACCATCGATATTGCTCTCTGGAAGTTCGAGACTCCTCGCTACTATGTCACCGTCATTGGTATGTTGTCGCTCATGCTTCATTCTACTTCTCTTCGTACTAACATATCACTCAG
>102_EF-1a
-GTCGACCACTGTGAGTACTCTCCTCGACAATGAGCATATCTGCCATCGTCAATCCCGACCAAGACCTGGCGGGGTATTTCTCAAAGTCAACATACTGACATCGTTTCACAGACCGGTCACTTGATCTACCAGTGCGGTGGTATCGACAAGCGAACCATCGAGAAGTTCGAGAAGGTTAGTCACTTTCCCTTCAATCGCGCGTCCTTT-GCCCATCGATTTCCCCT------------------ACGACTCGAAACGTGCCCGCTACCCCGCTCGAGACCAAAAATTTTGCAATATGACCGTAATTTTTTT-GGTGGGGCACTTACCCCGCCACTTGAGCGAAGGGAGCGTTTGCCCTCTTA-CCATTCTCACAACCTCAATGAGTGCG--TCGTCACGTGTGAAGCAGTCACTAACCATTCAACAATAGGAAGCCGCTGAGCTCGGTAAGGGTTCCTTCAAGTACGCCTGGGTTCTTGACAAGCTCAAGGCCGAGCGTGAGCGTGGTATCACCATCGATATTGCTCTCTGGAAGTTCGAGACTCCTCGCTACTATGTCACCGTCATTGGTATGTTGTCGCTCATGCTTCATTCTACTTCTCTTCGTACTAACATATCACTCAG
>101_EF-1a
-GTCGACCACTGTGAGTACTCTCCTCGACAATGAGCATATCTGCCATCGTCAATCCCGACCAAGACCTGGCGGGGTATTTCTCAAAGTCAACATACTGACATCGTTTCACAGACCGGTCACTTGATCTACCAGTGCGGTGGTATCGACAAGCGAACCATCGAGAAGTTCGAGAAGGTTAGTCACTTTCCCTTCAATCGCGCGTCCTTT-GCCCATCGATTTCCCCT------------------ACGACTCGAAACGTGCCCGCTACCCCGCTCGAGACCAAAAATTTTGCAATATGACCGTAATTTTTTT-GGTGGGGCACTTACCCCGCCACTTGAGCGAAGGGAGCGTTTGCCCTCTTA-CCATTCTCACAACCTCAATGAGTGCG--TCGTCACGTGTCAAGCAGTCACTAACCATTCAACAATAGGAAGCCGCTGAGCTCGGTAAGGGTTCCTTCAAGTACGCCTGGGTTCTTGACAAGCTCAAGGCCGAGCGTGAGCGTGGTATCACCATCGATATTGCTCTCTGGAAGTTCGAGACTCCTCGCTACTATGTCACCGTCATTGGTATGTTGTCGCTCATGCTTCATTCTACTTCTCTTCGTACTAACATATCACTCAG
>100_EF-1a
-GTCGACCACTGTGAGTACTCTCCTCGACAATGAGCATATCTGCCATCGTCAATCCCGACCAAGACCTGGCGGGGTATTTCTCAAAGTCAACATACTGACATCGTTTCACAGACCGGTCACTTGATCTACCAGTGCGGTGGTATCGACAAGCGAACCATCGAGAAGTTCGAGAAGGTTAGTCACTTTCCCTTCAATCGCGCGTCCTTT-GCCCATCGATTTCCCCT------------------ACGACTCGAAACGTGCCCGCTACCCCGCTCGAGACCAAAAATTTTGCAATATGACCGTAATTTTTTTTGGTGGGGCACTTACCCCGCCACTTGAGCGACGGGAGCGTTTGCCCTCTTA-CCATTCTCACAACCTCAATGAGTGCG--TCGTCACGTGTCAAGCAGTCACTAACCATTCAACAATAGGAAGCCGCTGAGCTCGGTAAGGGTTCCTTCAAGTACGCCTGGGTTCTTGACAAGCTCAAGGCCGAGCGTGAGCGTGGTATCACCATCGATATTGCTCTCTGGAAGTTCGAGACTCCTCGCTACTATGTCACCGTCATTGGTATGTTGTCGCTCATGCTTCATTCTACTTCTCTTCGTACTAACATATCACTCAG
>99_EF-1a
-GTCGACCACTGTGAGTACTCTCCTCGACAATGAGCATATCTGCCATCGTCAATCCCGACCAAGACCTGGCGGGGTATTTCTCAAAGTCAACATACTGACATCGTTTCACAGACCGGTCACTTGATCTACCAGTGCGGTGGTATCGACAAGCGAACCATCGAGAAGTTCGAGAAGGTTAGTCACTTTCCCTTCAATCGCGCGTCCTTT-GCCCATCGATTTCCCCT------------------ACGACTCGAAACGTGCCCGCTACCCCGCTCGAGACCAAAAATTTTGCAATATGACCGTAATTTTTTT-GGTGGGGCACTTACCCCGCCACTTGAGCGAAGGGAGCGTTTGCCCTCTTA-CCATTCTCACAACCTCAATGAGTGCG--TCGTCACGTGTCAAGCAGTCACTAACCATTCAACAATAGGAAGCCGCTGAGCTCGGTAAGGGTTCCTTCAAGTACGCCTGGGTTCTTGACAAGCTCAAGGCCGAGCGTGAGCGTGGTATCACCATCGATATTGCTCTCTGGAAGTTCGAGACTCCTCGCTACTATGTCACCGTCATTGGTATGTTGTCGCTCATGCTTCATTCTACTTCTCTTCGTACTAACATATCACTCAG
>98_EF-1a
-GTCGACCACTGTGAGTACTCTCCTCGACAATGAGCATATCTGCCATCGTCAATCCCGACCAAGACCTGGCGGGGTATTTCTCAAAGTCAACATACTGACATCGTTTCACAGACCGGTCACTTGATCTACCAGTGCGGTGGTATCGACAAGCGAACCATCGAGAAGTTCGAGAAGGTTAGTCACTTTCCCTTCAATCGCGCGTCCTTT-GCCCATCGATTTCCCCT------------------ACGACTCGAAACGTGCCCGCTACCCCGCTCGAGACCAAAAATTTTGCAATATGACCGTAATTTTTTTTGGTGGGGCACTTACCCCGCCACTTGAGCGACGGGAGCGTTTGCCCTCTTA-CCATTCTCACAACCTCAATGAGTGCG--TCGTCACGTGTCAAGCAGTCACTAACCATTCAACAATAGGAAGCCGCTGAGCTCGGTAAGGGTTCCTTCAAGTACGCCTGGGTTCTTGACAAGCTCAAGGCCGAGCGTGAGCGTGGTATCACCATCGATATTGCTCTCTGGAAGTTCGAGACTCCTCGCTACTATGTCACCGTCATTGGTATGTTGTCGCTCATGCTTCATTCTACTTCTCTTCGTACTAACATATCACTCAG
>97_EF-1a
-GTCGACCACTGTGAGTACTCTCCTCGACAATGAGCATATCTGCCATCGTCAATCCCGACCAAGACCTGGCGGGGTATTTCTCAAAGTCAACATACTGACATCGTTTCACAGACCGGTCACTTGATCTACCAGTGCGGTGGTATCGACAAGCGAACCATCGAGAAGTTCGAGAAGGTTAGTCACTTTCCCTTCAATCGCGCGTCCTTT-GCCCATCGATTTCCCCT------------------ACGACTCGAAACGTGCCCGCTACCCCGCTCGAGACCAAAAATTTTGCAATATGACCGTAATTTTTTTTGGTGGGGCACTTACCCCGCCACTTGAGCGACGGGAGCGTTTGCCCTCTTA-CCATTCTCACAACCTCAATGAGTGCG--TCGTCACGTGTCAAGCAGTCACTAACCATTCAACAATAGGAAGCCGCTGAGCTCGGTAAGGGTTCCTTCAAGTACGCCTGGGTTCTTGACAAGCTCAAGGCCGAGCGTGAGCGTGGTATCACCATCGATATTGCTCTCTGGAAGTTCGAGACTCCTCGCTACTATGTCACCGTCATTGGTATGTTGTCGCTCATGCTTCATTCTACTTCTCTTCGTACTAACATATCACTCAG
>96_EF-1a
-GTCGACCACTGTGAGTACTCTCCTCGACAATGAGCATATCTGCCATCGTCAATCCCGACCAAGACCTGGCGGGGTATTTCTCAAAGTCAACATACTGACATCGTTTCACAGACCGGTCACTTGATCTACCAGTGCGGTGGTATCGACAAGCGAACCATCGAGAAGTTCGAGAAGGTTAGTCACTTTCCCTTCAATCGCGCGTCCTTT-GCCCATCGATTTCCCCT------------------ACGACTCGAAACGTGCCCGCTACCCCGCTCGAGACCAAAAATTTTGCAATATGACCGTAATTTTTTT-GGTGGGGCACTTACCCCGCCACTTGAGCGAAGGGAGCGTTTGCCCTCTTA-CCATTCTCACAACCTCAATGAGTGCG--TCGTCACGTGTGAAGCAGTCACTAACCATTCAACAATAGGAAGCCGCTGAGCTCGGTAAGGGTTCCTTCAAGTACGCCTGGGTTCTTGACAAGCTCAAGGCCGAGCGTGAGCGTGGTATCACCATCGATATTGCTCTCTGGAAGTTCGAGACTCCTCGCTACTATGTCACCGTCATTGGTATGTTGTCGCTCATGCTTCATTCTACTTCTCTTCGTACTAACATATCACTCAG
>95_EF-1a
-GTCGACCACTGTGAGTACTCTCCTCGACAATGAGCATATCTGCCATCGTCAATCCCGACCAAGACCTGGCGGGGTATTTCTCAAAGTCAACATACTGACATCGTTTCACAGACCGGTCACTTGATCTACCAGTGCGGTGGTATCGACAAGCGAACCATCGAGAAGTTCGAGAAGGTTAGTCACTTTCCCTTCAATCGCGCGTCCTTT-GCCCATCGATTTCCCCT------------------ACGACTCGAAACGTGCCCGCTACCCCGCTCGAGACCAAAAATTTTGCAATATGACCGTAATTTTTTT-GGTGGGGCACTTACCCCGCCACTTGAGCGAAGGGAGCGTTTGCCCTCTTA-CCATTCTCACAACCTCAATGAGTGCG--TCGTCACGTGTGAAGCAGTCACTAACCATTCAACAATAGGAAGCCGCTGAGCTCGGTAAGGGTTCCTTCAAGTACGCCTGGGTTCTTGACAAGCTCAAGGCCGAGCGTGAGCGTGGTATCACCATCGATATTGCTCTCTGGAAGTTCGAGACTCCTCGCTACTATGTCACCGTCATTGGTATGTTGTCGCTCATGCTTCATTCTACTTCTCTTCGTACTAACATATCACTCAG
>94_EF-1a
-GTCGACCACTGTGAGTACTCTCCTCGACAATGAGCATATCTGCCATCGTCAATCCCGACCAAGACCTGGCGGGGTATTTCTCAAAGTCAACATACTGACATCGTTTCACAGACCGGTCACTTGATCTACCAGTGCGGTGGTATCGACAAGCGAACCATCGAGAAGTTCGAGAAGGTTAGTCACTTTCCCTTCAATCGCGCGTCCTTT-GCCCATCGATTTCCCCT------------------ACGACTCGAAACGTGCCCGCTACCCCGCTCGAGACCAAAAATTTTGCAATATGACCGTAATTTTTTTTGGTGGGGCACTTACCCCGCCACTTGAGCGACGGGAGCGTTTGCCCTCTTA-CCATTCTCACAACCTCAATGAGTGCG--TCGTCACGTGTCAAGCAGTCACTAACCATTCAACAATAGGAAGCCGCTGAGCTCGGTAAGGGTTCCTTCAAGTACGCCTGGGTTCTTGACAAGCTCAAGGCCGAGCGTGAGCGTGGTATCACCATCGATATTGCTCTCTGGAAGTTCGAGACTCCTCGCTACTATGTCACCGTCATTGGTATGTTGTCGCTCATGCTTCATTCTACTTCTCTTCGTACTAACATATCACTCAG
>93_EF-1a
-GTCGACCACTGTGAGTACTCTCCTCGACAATGAGCATATCTGCCATCGTCAATCCCGACCAAGACCTGGCGGGGTATTTCTCAAAGTCAACATACTGACATCGTTTCACAGACCGGTCACTTGATCTACCAGTGCGGTGGTATCGACAAGCGAACCATCGAGAAGTTCGAGAAGGTTAGTCACTTTCCCTTCAATCGCGCGTCCTTT-GCCCATCGATTTCCCCT------------------ACGACTCGAAACGTGCCCGCTACCCCGCTCGAGACCAAAAATTTTGCAATATGACCGTAATTTTTTT-GGTGGGGCACTTACCCCGCCACTTGAGCGAAGGGAGCGTTTGCCCTCTTA-CCATTCTCACAACCTCAATGAGTGCG--TCGTCACGTGTGAAGCAGTCACTAACCATTCAACAATAGGAAGCCGCTGAGCTCGGTAAGGGTTCCTTCAAGTACGCCTGGGTTCTTGACAAGCTCAAGGCCGAGCGTGAGCGTGGTATCACCATCGATATTGCTCTCTGGAAGTTCGAGACTCCTCGCTACTATGTCACCGTCATTGGTATGTTGTCGCTCATGCTTCATTCTACTTCTCTTCGTACTAACATATCACTCAG
>92_EF-1a
-GTCGACCACTGTGAGTACTCTCCTCGACAATGAGCATATCTGCCATCGTCAATCCCGACCAAGACCTGGCGGGGTATTTCTCAAAGTCAACATACTGACATCGTTTCACAGACCGGTCACTTGATCTACCAGTGCGGTGGTATCGACAAGCGAACCATCGAGAAGTTCGAGAAGGTTAGTCACTTTCCCTTCAATCGCGCGTCCTTT-GCCCATCGATTTCCCCT------------------ACGACTCGAAACGTGCCCGCTACCCCGCTCGAGACCAAAAATTTTGCAATATGACCGTAATTTTTTTTGGTGGGGCACTTACCCCGCCACTTGAGCGACGGGAGCGTTTGCCCTCTTA-CCATTCTCACAACCTCAATGAGTGCG--TCGTCACGTGTCAAGCAGTCACTAACCATTCAACAATAGGAAGCCGCTGAGCTCGGTAAGGGTTCCTTCAAGTACGCCTGGGTTCTTGACAAGCTCAAGGCCGAGCGTGAGCGTGGTATCACCATCGATATTGCTCTCTGGAAGTTCGAGACTCCTCGCTACTATGTCACCGTCATTGGTATGTTGTCGCTCATGCTTCATTCTACTTCTCTTCGTACTAACATATCACTCAG
>91_EF-1a
-GTCGACCACTGTGAGTACTCTCCTCGACAATGAGCATATCTGCCATCGTCAATCCCGACCAAGACCTGGCGGGGTATTTCTCAAAGTCAACATACTGACATCGTTTCACAGACCGGTCACTTGATCTACCAGTGCGGTGGTATCGACAAGCGAACCATCGAGAAGTTCGAGAAGGTTAGTCACTTTCCCTTCAATCGCGCGTCCTTT-GCCCATCGATTTCCCCT------------------ACGACTCGAAACGTGCCCGCTACCCCGCTCGAGACCAAAAATTTTGCAATATGACCGTAATTTTTTT-GGTGGGGCACTTACCCCGCCACTTGAGCGAAGGGAGCGTTTGCCCTCTTA-CCATTCTCACAACCTCAATGAGTGCG--TCGTCACGTGTCAAGCAGTCACTAACCATTCAACAATAGGAAGCCGCTGAGCTCGGTAAGGGTTCCTTCAAGTACGCCTGGGTTCTTGACAAGCTCAAGGCCGAGCGTGAGCGTGGTATCACCATCGATATTGCTCTCTGGAAGTTCGAGACTCCTCGCTACTATGTCACCGTCATTGGTATGTTGTCGCTCATGCTTCATTCTACTTCTCTTCGTACTAACATATCACTCAG
>90_EF-1a
-GTCGACCACTGTGAGTACTCTCCTCGACAATGAGCTTATCTGCCATCGTCAATCCCGACCAAGACCTGGTGGGGTATTTCTCAAAGTCAACATACTGACATCGTTTCACAGACCGGTCACTTGATCTACCAGTGCGGTGGTATCGACAAGCGAACCATCGAGAAGTTCGAGAAGGTTAGTTACTTTCCCTTCGATCGCGCGTCCTTT-GCCCATCGATTTCCCCT------------------ACGACTCGAAACGTGCCCGCTACCCCTCTCGAGACCAAAAATTTTGCAATATGACCGTAATTTTTTT-GGTGGGGCATTTACCCCGCCCCTCGGGTGCCGGGCGCGTTTGCCCTCTTA-CCATTCTCACAACCTCAATGAGCGCA--TCGTCACGTGTCAAGCAGTCACTAACCATTCAACAATAGGAAGCCGCTGAGCTCGGTAAGGGTTCCTTCAAGTACGCCTGGGTTCTTGACAAGCTCAAGGCCGAGCGTGAGCGTGGTATCACCATCGATATTGCTCTCTGGAAGTTCGAGACTCCTCGCTACTATGTCACCGTCATTGGTATGTTGTCGCTCATGCTTCATTCTACTTCTCTTCGTACTAACACATCACTCAG
>89_EF-1a
-GTCGACCACTGTGAGTACTCTCCTCGACAATGAGCATATCTGCCATCGTCAATCCCGACCAAGACCTGGCGGGGTATTTCTCAAAGTCAACATACTGACATCGTTTCACAGACCGGTCACTTGATCTACCAGTGCGGTGGTATCGACAAGCGAACCATCGAGAAGTTCGAGAAGGTTAGTCACTTTCCCTTCAATCGCGCGTCCTTT-GCCCATCGATTTCCCCT------------------ACGACTCGAAACGTGCCCGCTACCCCGCTCGAGACCAAAAATTTTGCAATATGACCGTAATTTTTTT-GGTGGGGCACTTACCCCGCCACTTGAGCGAAGGGAGCGTTTGCCCTCTTA-CCATTCTCACAACCTCAATGAGTGCG--TCGTCACGTGTGAAGCAGTCACTAACCATTCAACAATAGGAAGCCGCTGAGCTCGGTAAGGGTTCCTTCAAGTACGCCTGGGTTCTTGACAAGCTCAAGGCCGAGCGTGAGCGTGGTATCACCATCGATATTGCTCTCTGGAAGTTCGAGACTCCTCGCTACTATGTCACCGTCATTGGTATGTTGTCGCTCATGCTTCATTCTACTTCTCTTCGTACTAACATATCACTCAG
>88_EF-1a
-GTCGACCACTGTGAGTACTCTCCTCGACAATGAGCATATCTGCCATCGTCAATCCCGACCAAGACCTGGCGGGGTATTTCTCAAAGTCAACATACTGACATCGTTTCACAGACCGGTCACTTGATCTACCAGTGCGGTGGTATCGACAAGCGAACCATCGAGAAGTTCGAGAAGGTTAGTCACTTTCCCTTCAATCGCGCGTCCTTT-GCCCATCGATTTCCCCT------------------ACGACTCGAAACGTGCCCGCTACCCCGCTCGAGACCAAAAATTTTGCAATATGACCGTAATTTTTTT-GGTGGGGCACTTACCCCGCCACTTGAGCGAAGGGAGCGTTTGCCCTCTTA-CCATTCTCACAACCTCAATGAGTGCG--TCGTCACGTGTCAAGCAGTCACTAACCATTCAACAATAGGAAGCCGCTGAGCTCGGTAAGGGTTCCTTCAAGTACGCCTGGGTTCTTGACAAGCTCAAGGCCGAGCGTGAGCGTGGTATCACCATCGATATTGCTCTCTGGAAGTTCGAGACTCCTCGCTACTATGTCACCGTCATTGGTATGTTGTCGCTCATGCTTCATTCTACTTCTCTTCGTACTAACATATCACTCAG
>87_EF-1a
-GTCGACCACTGTGAGTACTCTCCTCGACAATGAGCATATCTGCCATCGTCAATCCCGACCAAGACCTGGCGGGGTATTTCTCAAAGTCAACATACTGACATCGTTTCACAGACCGGTCACTTGATCTACCAGTGCGGTGGTATCGACAAGCGAACCATCGAGAAGTTCGAGAAGGTTAGTCACTTTCCCTTCAATCGCGCGTCCTTT-GCCCATCGATTTCCCCT------------------ACGACTCGAAACGTGCCCGCTACCCCGCTCGAGACCAAAAATTTTGCAATATGACCGTAATTTTTTTTGGTGGGGCACTTACCCCGCCACTTGAGCGACGGGAGCGTTTGCCCTCTTA-CCATTCTCACAACCTCAATGAGTGCG--TCGTCACGTGTCAAGCAGTCACTAACCATTCAACAATAGGAAGCCGCTGAGCTCGGTAAGGGTTCCTTCAAGTACGCCTGGGTTCTTGACAAGCTCAAGGCCGAGCGTGAGCGTGGTATCACCATCGATATTGCTCTCTGGAAGTTCGAGACTCCTCGCTACTATGTCACCGTCATTGGTATGTTGTCGCTCATGCTTCATTCTACTTCTCTTCGTACTAACATATCACTCAG
>86_EF-1a
-GTCGACCACTGTGAGTACTCTCCTCGACAATGAGCATATCTGCCATCGTCAATCCCGACCAAGACCTGGCGGGGTATTTCTCAAAGTCAACATACTGACATCGTTTCACAGACCGGTCACTTGATCTACCAGTGCGGTGGTATCGACAAGCGAACCATCGAGAAGTTCGAGAAGGTTAGTCACTTTCCCTTCAATCGCGCGTCCTTT-GCCCATCGATTTCCCCT------------------ACGACTCGAAACGTGCCCGCTACCCCGCTCGAGACCAAAAATTTTGCAATATGACCGTAATTTTTTTTGGTGGGGCACTTACCCCGCCACTTGAGCGACGGGAGCGTTTGCCCTCTTA-CCATTCTCACAACCTCAATGAGTGCG--TCGTCACGTGTCAAGCAGTCACTAACCATTCAACAATAGGAAGCCGCTGAGCTCGGTAAGGGTTCCTTCAAGTACGCCTGGGTTCTTGACAAGCTCAAGGCCGAGCGTGAGCGTGGTATCACCATCGATATTGCTCTCTGGAAGTTCGAGACTCCTCGCTACTATGTCACCGTCATTGGTATGTTGTCGCTCATGCTTCATTCTACTTCTCTTCGTACTAACATATCACTCAG
>85_EF-1a
-GTCGACCACTGTGAGTACTCTCCTCGACAATGAGCATATCTGCCATCGTCAATCCCGACCAAGACCTGGCGGGGTATTTCTCAAAGTCAACATACTGACATCGTTTCACAGACCGGTCACTTGATCTACCAGTGCGGTGGTATCGACAAGCGAACCATCGAGAAGTTCGAGAAGGTTAGTCACTTTCCCTTCAATCGCGCGTCCTTT-GCCCATCGATTTCCCCT------------------ACGACTCGAAACGTGCCCGCTACCCCGCTCGAGACCAAAAATTTTGCAATATGACCGTAATTTTTTT-GGTGGGGCACTTACCCCGCCACTTGAGCGAAGGGAGCGTTTGCCCTCTTA-CCATTCTCACAACCTCAATGAGTGCG--TCGTCACGTGTGAAGCAGTCACTAACCATTCAACAATAGGAAGCCGCTGAGCTCGGTAAGGGTTCCTTCAAGTACGCCTGGGTTCTTGACAAGCTCAAGGCCGAGCGTGAGCGTGGTATCACCATCGATATTGCTCTCTGGAAGTTCGAGACTCCTCGCTACTATGTCACCGTCATTGGTATGTTGTCGCTCATGCTTCATTCTACTTCTCTTCGTACTAACATATCACTCAG
>84_EF-1a
-GTCGACCACTGTGAGTACTCTCCTCGACAATGAGCATATCTGCCATCGTCAATCCCGACCAAGACCTGGCGGGGTATTTCTCAAAGTCAACATACTGACATCGTTTCACAGACCGGTCACTTGATCTACCAGTGCGGTGGTATCGACAAGCGAACCATCGAGAAGTTCGAGAAGGTTAGTCACTTTCCCTTCAATCGCGCGTCCTTT-GCCCATCGATTTCCCCT------------------ACGACTCGAAACGTGCCCGCTACCCCGCTCGAGACCAAAAATTTTGCAATATGACCGTAATTTTTTTTGGTGGGGCACTTACCCCGCCACTTGAGCGACGGGAGCGTTTGCCCTCTTA-CCATTCTCACAACCTCAATGAGTGCG--TCGTCACGTGTCAAGCAGTCACTAACCATTCAACAATAGGAAGCCGCTGAGCTCGGTAAGGGTTCCTTCAAGTACGCCTGGGTTCTTGACAAGCTCAAGGCCGAGCGTGAGCGTGGTATCACCATCGATATTGCTCTCTGGAAGTTCGAGACTCCTCGCTACTATGTCACCGTCATTGGTATGTTGTCGCTCATGCTTCATTCTACTTCTCTTCGTACTAACATATCACTCAG
>83_EF-1a
-GTCGACCACTGTGAGTACTCTCCTCGACAATGAGCATATCTGCCATCGTCAATCCCGACCAAGACCTGGCGGGGTATTTCTCAAAGTCAACATACTGACATCGTTTCACAGACCGGTCACTTGATCTACCAGTGCGGTGGTATCGACAAGCGAACCATCGAGAAGTTCGAGAAGGTTAGTCACTTTCCCTTCAATCGCGCGTCCTTT-GCCCATCGATTTCCCCT------------------ACGACTCGAAACGTGCCCGCTACCCCGCTCGAGACCAAAAATTTTGCAATATGACCGTAATTTTTTT-GGTGGGGCACTTACCCCGCCACTTGAGCGACGGGAGCGTTTGCCCTCTTA-CCATTCTCACAACCTCAATGAGTGCG--TCGTCACGTGTCAAGCAGTCACTAACCACTCAACAATAGGAAGCCGCTGAGCTCGGTAAGGGTTCCTTCAAGTACGCCTGGGTTCTTGACAAGCTCAAGGCCGAGCGTGAGCGTGGTATCACCATCGATATTGCTCTCTGGAAGTTCGAGACTCCTCGCTACTATGTCACCGTCATTGGTATGTTGTCGCTCATGCTTCATTCTACTTCTCTTCGTACTAACATATCACCCAG
>82_EF-1a
-GTCGACCACTGTGAGTACTCTCCTCGACAATGAGCATATCTGCCATCGTCAATCCCGACCAAGACCTGGCGGGGTATTTCTCAAAGTCAACATACTGACATCGTTTCACAGACCGGTCACTTGATCTACCAGTGCGGTGGTATCGACAAGCGAACCATCGAGAAGTTCGAGAAGGTTAGTCACTTTCCCTTCAATCGCGCGTCCTTT-GCCCATCGATTTCCCCT------------------ACGACTCGAAACGTGCCCGCTACCCCGCTCGAGACCAAAAATTTTGCAATATGACCGTAATTTTTTT-GGTGGGGCACTTACCCCGCCACTTGAGCGAAGGGAGCGTTTGCCCTCTTA-CCATTCTCACAACCTCAATGAGTGCG--TCGTCACGTGTGAAGCAGTCACTAACCATTCAACAATAGGAAGCCGCTGAGCTCGGTAAGGGTTCCTTCAAGTACGCCTGGGTTCTTGACAAGCTCAAGGCCGAGCGTGAGCGTGGTATCACCATCGATATTGCTCTCTGGAAGTTCGAGACTCCTCGCTACTATGTCACCGTCATTGGTATGTTGTCGCTCATGCTTCATTCTACTTCTCTTCGTACTAACATATCACTCAG
>81_EF-1a
-GTCGACCACTGTGAGTACTCTCCTCGACAATGAGCATATCTGCCATCGTCAATCCCGACCAAGACCTGGCGGGGTATTTCTCAAAGTCAACATACTGACATCGTTTCACAGACCGGTCACTTGATCTACCAGTGCGGTGGTATCGACAAGCGAACCATCGAGAAGTTCGAGAAGGTTAGTCACTTTCCCTTCAATCGCGCGTCCTTT-GCCCATCGATTTCCCCT------------------ACGACTCGAAACGTGCCCGCTACCCCGCTCGAGACCAAAAATTTTGCAATATGACCGTAATTTTTTT-GGTGGGGCACTTACCCCGCCACTTGAGCGAAGGGAGCGTTTGCCCTCTTA-CCATTCTCACAACCTCAATGAGTGCG--TCGTCACGTGTCAAGCAGTCACTAACCATTCAACAATAGGAAGCCGCTGAGCTCGGTAAGGGTTCCTTCAAGTACGCCTGGGTTCTTGACAAGCTCAAGGCCGAGCGTGAGCGTGGTATCACCATCGATATTGCTCTCTGGAAGTTCGAGACTCCTCGCTACTATGTCACCGTCATTGGTATGTTGTCGCTCATGCTTCATTCTACTTCTCTTCGTACTAACATATCACTCAG
>80_EF-1a
-GTCGACCACTGTGAGTACTCTCCTCGACAATGAGCATATCTGCCATCGTCAATCCCGACCAAGACCTGGCGGGGTATTTCTCAAAGTCAACATACTGACATCGTTTCACAGACCGGTCACTTGATCTACCAGTGCGGTGGTATCGACAAGCGAACCATCGAGAAGTTCGAGAAGGTTAGTCACTTTCCCTTCAATCGCGCGTCCTTT-GCCCATCGATTTCCCCT------------------ACGACTCGAAACGTGCCCGCAACCCCGCTCGAGACCAAAAATTTTGCAATATGACCGTAATTTTTTTTGGTGGGGCACTTACCCCGCCACTTGAGCGACGGGAGCGTTTGCCCTCTTA-CCATTCTCACAACCTCAATGAGTGCG--TCGTCACGTGTCAAGCAGTCACTAACCATTCAACAATAGGAAGCCGCTGAGCTCGGTAAGGGTTCCTTCAAGTACGCCTGGGTTCTTGACAAGCTCAAGGCCGAGCGTGAGCGTGGTATCACCATCGATATTGCTCTCTGGAAGTTCGAGACTCCTCGCTACTATGTCACCGTCATTGGTATGTTGTCGCTCATGCTTCATTCTACTTCTCTTCGTACTAACATATCACTCAG
>79_EF-1a
-GTCGACCACTGTGAGTACTCTCCTCGACAATGAGCATATCTGCCATCGTCAATCCCGACCAAGACCTGGCGGGGTATTTCTCAAAGTCAACATACTGACATCGTTTCACAGACCGGTCACTTGATCTACCAGTGCGGTGGTATCGACAAGCGAACCATCGAGAAGTTCGAGAAGGTTAGTCACTTTCCCTTCAATCGCGCGTCCTTT-GCCCATCGATTTCCCCT------------------ACGACTCGAAACGTGCCCGCTACCCCGCTCGAGACCAAAAATTTTGCAATATGACCGTAATTTTTTT-GGTGGGGCACTTACCCCGCCACTTGAGCGAAGGGAGCGTTTGCCCTCTTA-CCATTCTCACAACCTCAATGAGTGCG--TCGTCACGTGTCAAGCAGTCACTAACCATTCAACAATAGGAAGCCGCTGAGCTCGGTAAGGGTTCCTTCAAGTACGCCTGGGTTCTTGACAAGCTCAAGGCCGAGCGTGAGCGTGGTATCACCATCGATATTGCTCTCTGGAAGTTCGAGACTCCTCGCTACTATGTCACCGTCATTGGTATGTTGTCGCTCATGCTTCATTCTACTTCTCTTCGTACTAACATATCACTCAG
>76_EF-1a
-GTCGACCACTGTGAGTACTCTCCTCGACAATGAGCATATCTGCCATCGTCAATCCCGACCAAGACCTGGCGGGGTATTTCTCAAAGTCAACATACTGACATCGTTTCACAGACCGGTCACTTGATCTACCAGTGCGGTGGTATCGACAAGCGAACCATCGAGAAGTTCGAGAAGGTTAGTCACTTTCCCTTCAATCGCGCGTCCTTT-GCCCATCGATTTCCCCT------------------ACGACTCGAAACGTGCCCGCTACCCCGCTCGAGACCAAAAATTTTGCAATATGACCGTAATTTTTTT-GGTGGGGCACTTACCCCGCCACTTGAGCGACGGGAGCGTTTGCCCTCTTA-CCATTCTCACAACCTCAATGAGTGCG--TCGTCACGTGTCAAGCAGTCACTAACCACTCAACAATAGGAAGCCGCTGAGCTCGGTAAGGGTTCCTTCAAGTACGCCTGGGTTCTTGACAAGCTCAAGGCCGAGCGTGAGCGTGGTATCACCATCGATATTGCTCTCTGGAAGTTCGAGACTCCTCGCTACTATGTCACCGTCATTGGTATGTTGTCGCTCATGCTTCATTCTACTTCTCTTCGTACTAACATATCACCCAG
>75_EF-1a
-GTCGACCACTGTGAGTACTCTCCTCGACAATGAGCATATCTGCCATCGTCAATCCCGACCAAGACCTGGCGGGGTATTTCTCAAAGTCAACATACTGACATCGTTTCACAGACCGGTCACTTGATCTACCAGTGCGGTGGTATCGACAAGCGAACCATCGAGAAGTTCGAGAAGGTTAGTCACTTTCCCTTCAATCGCGCGTCCTTT-GCCCATCGATTTCCCCT------------------ACGACTCGAAACGTGCCCGCTACCCCGCTCGAGACCAAAAATTTTGCAATATGACCGTAATTTTTTT-GGTGGGGCACTTACCCCGCCACTTGAGCGACGGGAGCGTTTGCCCTCTTA-CCATTCTCACAACCTCAATGAGTGCG--TCGTCACGTGTCAAGCAGTCACTAACCACTCAACAATAGGAAGCCGCTGAGCTCGGTAAGGGTTCCTTCAAGTACGCCTGGGTTCTTGACAAGCTCAAGGCCGAGCGTGAGCGTGGTATCACCATCGATATTGCTCTCTGGAAGTTCGAGACTCCTCGCTACTATGTCACCGTCATTGGTATGTTGTCGCTCATGCTTCATTCTACTTCTCTTCGTACTAACATATCACCCAG
>74_EF-1a
-GTCGACCACTGTGAGTACTCTCCTCGACAATGAGCATATCTGCCATCGTCAATCCCGACCAAGACCTGGCGGGGTATTTCTCAAAGTCAACATACTGACATCGTTTCACAGACCGGTCACTTGATCTACCAGTGCGGTGGTATCGACAAGCGAACCATCGAGAAGTTCGAGAAGGTTAGTCACTTTCCCTTCAATCGCGCGTCCTTT-GCCCATCGATTTCCCCT------------------ACGACTCGAAACGTGCCCGCTACCCCGCTCGAGACCAAAAATTTTGCAATATGACCGTAATTTTTTT-GGTGGGGCACTTACCCCGCCACTTGAGCGACGGGAGCGTTTGCCCTCTTA-CCATTCTCACAACCTCAATGAGTGCG--TCGTCACGTGTCAAGCAGTCACTAACCACTCAACAATAGGAAGCCGCTGAGCTCGGTAAGGGTTCCTTCAAGTACGCCTGGGTTCTTGACAAGCTCAAGGCCGAGCGTGAGCGTGGTATCACCATCGATATTGCTCTCTGGAAGTTCGAGACTCCTCGCTACTATGTCACCGTCATTGGTATGTTGTCGCTCATGCTTCATTCTACTTCTCTTCGTACTAACATATCACCCAG
>73_EF-1a
-GTCGACCACTGTGAGTACTCTCCTCGACAATGAGCATATCTGCCATCGTCAATCCCGACCAAGACCTGGCGGGGTATTTCTCAAAGTCAACATACTGACATCGTTTCACAGACCGGTCACTTGATCTACCAGTGCGGTGGTATCGACAAGCGAACCATCGAGAAGTTCGAGAAGGTTAGTCACTTTCCCTTCAATCGCGCGTCCTTT-GCCCATCGATTTCCCCT------------------ACGACTCGAAACGTGCCCGCTACCCCGCTCGAGACCAAAAATTTTGCAATATGACCGTAATTTTTTT-GGTGGGGCACTTACCCCGCCACTTGAGCGACGGGAGCGTTTGCCCTCTTA-CCATTCTCACAACCTCAATGAGTGCG--TCGTCACGTGTCAAGCAGTCACTAACCACTCAACAATAGGAAGCCGCTGAGCTCGGTAAGGGTTCCTTCAAGTACGCCTGGGTTCTTGACAAGCTCAAGGCCGAGCGTGAGCGTGGTATCACCATCGATATTGCTCTCTGGAAGTTCGAGACTCCTCGCTACTATGTCACCGTCATTGGTATGTTGTCGCTCATGCTTCATTCTACTTCTCTTCGTACTAACATATCACCCAG
>72_EF-1a
-GTCGACCACTGTGAGTACTCTCCTCGACAATGAGCATATCTGCCATCGTCAATCCCGACCAAGACCTGGCGGGGTATTTCTCAAAGTCAACATACTGACATCGTTTCACAGACCGGTCACTTGATCTACCAGTGCGGTGGTATCGACAAGCGAACCATCGAGAAGTTCGAGAAGGTTAGTCACTTTCCCTTCAATCGCGCGTCCTTT-GCCCATCGATTTCCCCT------------------ACGACTCGAAACGTGCCCGCTACCCCGCTCGAGACCAAAAATTTTGCAATATGACCGTAATTTTTTT-GGTGGGGCACTTACCCCGCCACTTGAGCGAAGGGAGCGTTTGCCCTCTTA-CCATTCTCACAACCTCAATGAGTGCG--TCGTCACGTGTCAAGCAGTCACTAACCATTCAACAATAGGAAGCCGCTGAGCTCGGTAAGGGTTCCTTCAAGTACGCCTGGGTTCTTGACAAGCTCAAGGCCGAGCGTGAGCGTGGTATCACCATCGATATTGCTCTCTGGAAGTTCGAGACTCCTCGCTACTATGTCACCGTCATTGGTATGTTGTCGCTCATGCTTCATTCTACTTCTCTTCGTACTAACATATCACTCAG
>71_EF-1a
-GTCGACCACTGTGAGTACTCTCCTCGACAATGAGCATATCTGCCATCGTCAATCCCGACCAAGACCTGGCGGGGTATTTCTCAAAGTCAACATACTGACATCGTTTCACAGACCGGTCACTTGATCTACCAGTGCGGTGGTATCGACAAGCGAACCATCGAGAAGTTCGAGAAGGTTAGTCACTTTCCCTTCAATCGCGCGTCCTTT-GCCCATCGATTTCCCCT------------------ACGACTCGAAACGTGCCCGCTACCCCGCTCGAGACCAAAAATTTTGCAATATGACCGTAATTTTTTT-GGTGGGGCACTTACCCCGCCACTTGAGCGAAGGGAGCGTTTGCCCTCTTA-CCATTCTCACAACCTCAATGAGTGCG--TCGTCACGTGTGAAGCAGTCACTAACCATTCAACAATAGGAAGCCGCTGAGCTCGGTAAGGGTTCCTTCAAGTACGCCTGGGTTCTTGACAAGCTCAAGGCCGAGCGTGAGCGTGGTATCACCATCGATATTGCTCTCTGGAAGTTCGAGACTCCTCGCTACTATGTCACCGTCATTGGTATGTTGTCGCTCATGCTTCATTCTACTTCTCTTCGTACTAACATATCACTCAG
>70_EF-1a
-GTCGACCACTGTGAGTACTCTCCTCGACAATGAGCATATCTGCCATCGTCAATCCCGACCAAGACCTGGCGGGGTATTTCTCAAAGTCAACATACTGACATCGTTTCACAGACCGGTCACTTGATCTACCAGTGCGGTGGTATCGACAAGCGAACCATCGAGAAGTTCGAGAAGGTTAGTCACTTTCCCTTCAATCGCGCGTCCTTT-GCCCATCGATTTCCCCT------------------ACGACTCGAAACGTGCCCGCTACCCCGCTCGAGACCAAAAATTTTGCAATATGACCGTAATTTTTTT-GGTGGGGCACTTACCCCGCCACTTGAGCGACGGGAGCGTTTGCCCTCTTA-CCATTCTCAGAACCTCAATGAGTGCG--TCGTCACGTGTCAAGCAGTCACTAACCATTCAACAATAGGAAGCCGCTGAGCTCGGTAAGGGTTCCTTCAAGTACGCCTGGGTTCTTGACAAGCTCAAGGCCGAGCGTGAGCGTGGTATCACCATCGATATTGCTCTCTGGAAGTTCGAGACTCCTCGCTACTATGTCACCGTCATTGGTATGTTGTCGCTCATGCTTCATTCTACTTCTCTTCGTACTAACATATCACTCAG
>69_EF-1a
-GTCGACCACTGTGAGTACTCTCCTCGACAATGAGCATATCTGCCATCGTCAATCCCGACCAAGACCTGGCGGGGTATTTCTCAAAGTCAACATACTGACATCGTTTCACAGACCGGTCACTTGATCTACCAGTGCGGTGGTATCGACAAGCGAACCATCGAGAAGTTCGAGAAGGTTAGTCACTTTCCCTTCAATCGCGCGTCCTTT-GCCCATCGATTTCCCCT------------------ACGACTCGAAACGTGCCCGCTACCCCGCTCGAGACCAAAAATTTTGCAATATGACCGTAATTTTTTTTGGTGGGGCACTTACCCCGCCACTTGAGCGACGGGAGCGTTTGCCCTCTTA-CCATTCTCACAACCTCAATGAGTGCG--TCGTCACGTGTCAAGCAGTCACTAACCATTCAACAATAGGAAGCCGCTGAGCTCGGTAAGGGTTCCTTCAAGTACGCCTGGGTTCTTGACAAGCTCAAGGCCGAGCGTGAGCGTGGTATCACCATCGATATTGCTCTCTGGAAGTTCGAGACTCCTCGCTACTATGTCACCGTCATTGGTATGTTGTCGCTCATGCTTCATTCTACTTCTCTTCGTACTAACATATCACTCAG
>68_EF-1a
-GTCGACCACTGTGAGTACTCTCCTCGACAATGAGCATATCTGCCATCGTCAATCCCGACCAAGACCTGGCGGGGTATTTCTCAAAGTCAACATACTGACATCGTTTCACAGACCGGTCACTTGATCTACCAGTGCGGTGGTATCGACAAGCGAACCATCGAGAAGTTCGAGAAGGTTAGTCACTTTCCCTTCAATCGCGCGTCCTTT-GCCCATCGATTTCCCCT------------------ACGACTCGAAACGTGCCCGCTACCCCGCTCGAGACCAAAAATTTTGCAATATGACCGTAATTTTTTT-GGTGGGGCACTTACCCCGCCACTTGAGCGACGGGAGCGTTTGCCCTCTTA-CCATTCTCACAACCTCAATGAGTGCG--TCGTCACGTGTCAAGCAGTCACTAACCACTCAACAATAGGAAGCCGCTGAGCTCGGTAAGGGTTCCTTCAAGTACGCCTGGGTTCTTGACAAGCTCAAGGCCGAGCGTGAGCGTGGTATCACCATCGATATTGCTCTCTGGAAGTTCGAGACTCCTCGCTACTATGTCACCGTCATTGGTATGTTGTCGCTCATGCTTCATTCTACTTCTCTTCGTACTAACATATCACCCAG
>67_EF-1a
-GTCGACCACTGTGAGTACTCTCCTCGACAATGAGCATATCTGCCATCGTCAATCCCGACCAAGACCTGGCGGGGTATTTCTCAAAGTCAACATACTGACATCGTTTCACAGACCGGTCACTTGATCTACCAGTGCGGTGGTATCGACAAGCGAACCATCGAGAAGTTCGAGAAGGTTAGTCACTTTCCCTTCAATCGCGCGTCCTTT-GCCCATCGATTTCCCCT------------------ACGACTCGAAACGTGCCCGCTACCCCGCTCGAGACCAAAAATTTTGCAATATGACCGTAATTTTTTT-GGTGGGGCACTTACCCCGCCACTTGAGCGAAGGGAGCGTTTGCCCTCTTA-CCATTCTCACAACCTCAATGAGTGCG--TCGTCACGTGTGAAGCAGTCACTAACCATTCAACAATAGGAAGCCGCTGAGCTCGGTAAGGGTTCCTTCAAGTACGCCTGGGTTCTTGACAAGCTCAAGGCCGAGCGTGAGCGTGGTATCACCATCGATATTGCTCTCTGGAAGTTCGAGACTCCTCGCTACTATGTCACCGTCATTGGTATGTTGTCGCTCATGCTTCATTCTACTTCTCTTCGTACTAACATATCACTCAG
>66_EF-1a
-GTCGACCACTGTGAGTACTCTCCTCGACAATGAGCATATCTGCCATCGTCAATCCCGACCAAGACCTGGCGGGGTATTTCTCAAAGTCAACATACTGACATCGTTTCACAGACCGGTCACTTGATCTACCAGTGCGGTGGTATCGACAAGCGAACCATCGAGAAGTTCGAGAAGGTTAGTCACTTTCCCTTCAATCGCGCGTCCTTT-GCCCATCGATTTCCCCT------------------ACGACTCGAAACGTGCCCGCTACCCCGCTCGAGACCAAAAATTTTGCAATATGACCGTAATTTTTTT-GGTGGGGCACTTACCCCGCCACTTGAGCGAAGGGAGCGTTTGCCCTCTTA-CCATTCTCACAACCTCAATGAGTGCG--TCGTCACGTGTGAAGCAGTCACTAACCATTCAACAATAGGAAGCCGCTGAGCTCGGTAAGGGTTCCTTCAAGTACGCCTGGGTTCTTGACAAGCTCAAGGCCGAGCGTGAGCGTGGTATCACCATCGATATTGCTCTCTGGAAGTTCGAGACTCCTCGCTACTATGTCACCGTCATTGGTATGTTGTCGCTCATGCTTCATTCTACTTCTCTTCGTACTAACATATCACTCAG
>65_EF-1a
-GTCGACCACTGTGAGTACTCTCCTCGACAATGAGCATATCTGCCATCGTCAATCCCGACCAAGACCTGGCGGGGTATTTCTCAAAGTCAACATACTGACATCGTTTCACAGACCGGTCACTTGATCTACCAGTGCGGTGGTATCGACAAGCGAACCATCGAGAAGTTCGAGAAGGTTAGTCACTTTCCCTTCAATCGCGCGTCCTTT-GCCCATCGATTTCCCCT------------------ACGACTCGAAACGTGCCCGCTACCCCGCTCGAGACCAAAAATTTTGCAATATGACCGTAATTTTTTT-GGTGGGGCACTTACCCCGCCACTTGAGCGAAGGGAGCGTTTGCCCTCTTA-CCATTCTCACAACCTCAATGAGTGCG--TCGTCACGTGTCAAGCAGTCACTAACCATTCAACAATAGGAAGCCGCTGAGCTCGGTAAGGGTTCCTTCAAGTACGCCTGGGTTCTTGACAAGCTCAAGGCCGAGCGTGAGCGTGGTATCACCATCGATATTGCTCTCTGGAAGTTCGAGACTCCTCGCTACTATGTCACCGTCATTGGTATGTTGTCGCTCATGCTTCATTCTACTTCTCTTCGTACTAACATATCACTCAG
>64_EF-1a
-GTCGACCACTGTGAGTACTCTCCTCGACAATGAGCATATCTGCCATCGTCAATCCCGACCAAGACCTGGCGGGGTATTTCTCAAAGTCAACATACTGACATCGTTTCACAGACCGGTCACTTGATCTACCAGTGCGGTGGTATCGACAAGCGAACCATCGAGAAGTTCGAGAAGGTTAGTCACTTTCCCTTCAATCGCGCGTCCTTT-GCCCATCGATTTCCCCT------------------ACGACTCGAAACGTGCCCGCTACCCCGCTCGAGACCAAAAATTTTGCAATATGACCGTAATTTTTTT-GGTGGGGCACTTACCCCGCCACTTGAGCGAAGGGAGCGTTTGCCCTCTTA-CCATTCTCACAACCTCAATGAGTGCG--TCGTCACGTGTGAAGCAGTCACTAACCATTCAACAATAGGAAGCCGCTGAGCTCGGTAAGGGTTCCTTCAAGTACGCCTGGGTTCTTGACAAGCTCAAGGCCGAGCGTGAGCGTGGTATCACCATCGATATTGCTCTCTGGAAGTTCGAGACTCCTCGCTACTATGTCACCGTCATTGGTATGTTGTCGCTCATGCTTCATTCTACTTCTCTTCGTACTAACATATCACTCAG
>63_EF-1a
-GTCGACCACTGTGAGTACTCTCCTCGACAATGAGCATATCTGCCATCGTCAATCCCGACCAAGACCTGGCGGGGTATTTCTCAAAGTCAACATACTGACATCGTTTCACAGACCGGTCACTTGATCTACCAGTGCGGTGGTATCGACAAGCGAACCATCGAGAAGTTCGAGAAGGTTAGTCACTTTCCCTTCAATCGCGCGTCCTTT-GCCCATCGATTTCCCCT------------------ACGACTCGAAACGTGCCCGCTACCCCGCTCGAGACCAAAAATTTTGCAATATGACCGTAATTTTTTT-GGTGGGGCACTTACCCCGCCACTTGAGCGAAGGGAGCGTTTGCCCTCTTA-CCATTCTCACAACCTCAATGAGTGCG--TCGTCACGTGTGAAGCAGTCACTAACCATTCAACAATAGGAAGCCGCTGAGCTCGGTAAGGGTTCCTTCAAGTACGCCTGGGTTCTTGACAAGCTCAAGGCCGAGCGTGAGCGTGGTATCACCATCGATATTGCTCTCTGGAAGTTCGAGACTCCTCGCTACTATGTCACCGTCATTGGTATGTTGTCGCTCATGCTTCATTCTACTTCTCTTCGTACTAACATATCACTCAG
>62_EF-1a
-GTCGACCACTGTGAGTACTCTCCTCGACAATGAGCATATCTGCCATCGTCAATCCCGACCAAGACCTGGCGGGGTATTTCTCAAAGTCAACATACTGACATCGTTTCACAGACCGGTCACTTGATCTACCAGTGCGGTGGTATCGACAAGCGAACCATCGAGAAGTTCGAGAAGGTTAGTCACTTTCCCTTCAATCGCGCGTCCTTT-GCCCATCGATTTCCCCT------------------ACGACTCGAAACGTGCCCGCTACCCCGCTCGAGACCAAAAATTTTGCAATATGACCGTAATTTTTTTTGGTGGGGCACTTACCCCGCCACTTGAGCGACGGGAGCGTTTGCCCTCTTA-CCATTCTCACAACCTCAATGAGTGCG--TCGTCACGTGTCAAGCAGTCACTAACCATTCAACAATAGGAAGCCGCTGAGCTCGGTAAGGGTTCCTTCAAGTACGCCTGGGTTCTTGACAAGCTCAAGGCCGAGCGTGAGCGTGGTATCACCATCGATATTGCTCTCTGGAAGTTCGAGACTCCTCGCTACTATGTCACCGTCATTGGTATGTTGTCGCTCATGCTTCATTCTACTTCTCTTCGTACTAACATATCACTCAG
>61_EF-1a
-GTCGACCACTGTGAGTACTCTCCTCGACAATGAGCATATCTGCCATCGTCAATCCCGACCAAGACCTGGCGGGGTATTTCTCAAAGTCAACATACTGACATCGTTTCACAGACCGGTCACTTGATCTACCAGTGCGGTGGTATCGACAAGCGAACCATCGAGAAGTTCGAGAAGGTTAGTCACTTTCCCTTCAATCGCGCGTCCTTT-GCCCATCGATTTCCCCT------------------ACGACTCGAAACGTGCCCGCTACCCCGCTCGAGACCAAAAATTTTGCAATATGACCGTAATTTTTTT-GGTGGGGCACTTACCCCGCCACTTGAGCGAAGGGAGCGTTTGCCCTCTTA-CCATTCTCACAACCTCAATGAGTGCG--TCGTCACGTGTCAAGCAGTCACTAACCATTCAACAATAGGAAGCCGCTGAGCTCGGTAAGGGTTCCTTCAAGTACGCCTGGGTTCTTGACAAGCTCAAGGCCGAGCGTGAGCGTGGTATCACCATCGATATTGCTCTCTGGAAGTTCGAGACTCCTCGCTACTATGTCACCGTCATTGGTATGTTGTCGCTCATGCTTCATTCTACTTCTCTTCGTACTAACATATCACTCAG
>60_EF-1a
-GTCGACCACTGTGAGTACTCTCCTCGACAATGAGCATATCTGCCATCGTCAATCCCGACCAAGACCTGGCGGGGTATTTCTCAAAGTCAACATACTGACATCGTTTCACAGACCGGTCACTTGATCTACCAGTGCGGTGGTATCGACAAGCGAACCATCGAGAAGTTCGAGAAGGTTAGTCACTTTCCCTTCAATCGCGCGTCCTTT-GCCCATCGATTTCCCCT------------------ACGACTCGAAACGTGCCCGCTACCCCGCTCGAGACCAAAAATTTTGCAATATGACCGTAATTTTTTT-GGTGGGGCACTTACCCCGCCACTTGAGCGAAGGGAGCGTTTGCCCTCTTA-CCATTCTCACAACCTCAATGAGTGCG--TCGTCACGTGTCAAGCAGTCACTAACCATTCAACAATAGGAAGCCGCTGAGCTCGGTAAGGGTTCCTTCAAGTACGCCTGGGTTCTTGACAAGCTCAAGGCCGAGCGTGAGCGTGGTATCACCATCGATATTGCTCTCTGGAAGTTCGAGACTCCTCGCTACTATGTCACCGTCATTGGTATGTTGTCGCTCATGCTTCATTCTACTTCTCTTCGTACTAACATATCACTCAG
>59_EF-1a
-GTCGACCACTGTGAGTACTCTCCTCGACAATGAGCATATCTGCCATCGTCAATCCCGACCAAGACCTGGCGGGGTATTTCTCAAAGTCAACATACTGACATCGTTTCACAGACCGGTCACTTGATCTACCAGTGCGGTGGTATCGACAAGCGAACCATCGAGAAGTTCGAGAAGGTTAGTCACTTTCCCTTCAATCGCGCGTCCTTT-GCCCATCGATTTCCCCT------------------ACGACTCGAAACGTGCCCGCTACCCCGCTCGAGACCAAAAATTTTGCAATATGACCGTAATTTTTTT-GGTGGGGCACTTACCCCGCCACTTGAGCGAAGGGAGCGTTTGCCCTCTTA-CCATTCTCACAACCTCAATGAGTGCG--TCGTCACGTGTCAAGCAGTCACTAACCATTCAACAATAGGAAGCCGCTGAGCTCGGTAAGGGTTCCTTCAAGTACGCCTGGGTTCTTGACAAGCTCAAGGCCGAGCGTGAGCGTGGTATCACCATCGATATTGCTCTCTGGAAGTTCGAGACTCCTCGCTACTATGTCACCGTCATTGGTATGTTGTCGCTCATGCTTCATTCTACTTCTCTTCGTACTAACATATCACTCAG
>58_EF-1a
-GTCGACCACTGTGAGTACTCTCCTCGACAATGAGCATATCTGCCATCGTCAATCCCGACCAAGACCTGGCGGGGTATTTCTCAAAGTCAACATACTGACATCGTTTCACAGACCGGTCACTTGATCTACCAGTGCGGTGGTATCGACAAGCGAACCATCGAGAAGTTCGAGAAGGTTAGTCACTTTCCCTTCAATCGCGCGTCCTTT-GCCCATCGATTTCCCCT------------------ACGACTCGAAACGTGCCCGCTACCCCGCTCGAGACCAAAAATTTTGCAATATGACCGTAATTTTTTTTGGTGGGGCACTTACCCCGCCACTTGAGCGACGGGAGCGTTTGCCCTCTTA-CCATTCTCACAACCTCAATGAGTGCG--TCGTCACGTGTCAAGCAGTCACTAACCATTCAACAATAGGAAGCCGCTGAGCTCGGTAAGGGTTCCTTCAAGTACGCCTGGGTTCTTGACAAGCTCAAGGCCGAGCGTGAGCGTGGTATCACCATCGATATTGCTCTCTGGAAGTTCGAGACTCCTCGCTACTATGTCACCGTCATTGGTATGTTGTCGCTCATGCTTCATTCTACTTCTCTTCGTACTAACATATCACTCAG
>57_EF-1a
-GTCGACCACTGTGAGTACTCTCCTCGACAATGAGCATATCTGCCATCGTCAATCCCGACCAAGACCTGGCGGGGTATTTCTCAAAGTCAACATACTGACATCGTTTCACAGACCGGTCACTTGATCTACCAGTGCGGTGGTATCGACAAGCGAACCATCGAGAAGTTCGAGAAGGTTAGTCACTTTCCCTTCAATCGCGCGTCCTTT-GCCCATCGATTTCCCCT------------------ACGACTCGAAACGTGCCCGCTACCCCGCTCGAGACCAAAAATTTTGCAATATGACCGTAATTTTTTT-GGTGGGGCACTTACCCCGCCACTTGAGCGAAGGGAGCGTTTGCCCTCTTA-CCATTCTCACAACCTCAATGAGTGCG--TCGTCACGTGTGAAGCAGTCACTAACCATTCAACAATAGGAAGCCGCTGAGCTCGGTAAGGGTTCCTTCAAGTACGCCTGGGTTCTTGACAAGCTCAAGGCCGAGCGTGAGCGTGGTATCACCATCGATATTGCTCTCTGGAAGTTCGAGACTCCTCGCTACTATGTCACCGTCATTGGTATGTTGTCGCTCATGCTTCATTCTACTTCTCTTCGTACTAACATATCACTCAG
>55_EF-1a
-GTCGACCACTGTGAGTACTCTCCTCGACAATGAGCATATCTGCCATCGTCAATCCCGACCAAGACCTGGCGGGGTATTTCTCAAAGTCAACATACTGACATCGTTTCACAGACCGGTCACTTGATCTACCAGTGCGGTGGTATCGACAAGCGAACCATCGAGAAGTTCGAGAAGGTTAGTCACTTTCCCTTCAATCGCGCGTCCTTT-GCCCATCGATTTCCCCT------------------ACGACTCGAAACGTGCCCGCTACCCCGCTCGAGACCAAAAATTTTGCAATATGACCGTAATTTTTTTTGGTGGGGCACTTACCCCGCCACTTGAGCGACGGGAGCGTTTGCCCTCTTA-CCATTCTCACAACCTCAATGAGTGCG--TCGTCACGTGTCAAGCAGTCACTAACCATTCAACAATAGGAAGCCGCTGAGCTCGGTAAGGGTTCCTTCAAGTACGCCTGGGTTCTTGACAAGCTCAAGGCCGAGCGTGAGCGTGGTATCACCATCGATATTGCTCTCTGGAAGTTCGAGACTCCTCGCTACTATGTCACCGTCATTGGTATGTTGTCGCTCATGCTTCATTCTACTTCTCTTCGTACTAACATATCACTCAG
>54_EF-1a
-GTCGACCACTGTGAGTACTCTCCTCGACAATGAGCATATCTGCCATCGTCAATCCCGACCAAGACCTGGCGGGGTATTTCTCAAAGTCAACATACTGACATCGTTTCACAGACCGGTCACTTGATCTACCAGTGCGGTGGTATCGACAAGCGAACCATCGAGAAGTTCGAGAAGGTTAGTCACTTTCCCTTCAATCGCGCGTCCTTT-GCCCATCGATTTCCCCT------------------ACGACTCGAAACGTGCCCGCTACCCCGCTCGAGACCAAAAATTTTGCAATATGACCGTAATTTTTTT-GGTGGGGCACTTACCCCGCCACTTGAGCGACGGGAGCGTTTGCCCTCTTA-CCATTCTCACAACCTCAATGAGTGCG--TCGTCACGTGTCAAGCAGTCACTAACCACTCAACAATAGGAAGCCGCTGAGCTCGGTAAGGGTTCCTTCAAGTACGCCTGGGTTCTTGACAAGCTCAAGGCCGAGCGTGAGCGTGGTATCACCATCGATATTGCTCTCTGGAAGTTCGAGACTCCTCGCTACTATGTCACCGTCATTGGTATGTTGTCGCTCATGCTTCATTCTACTTCTCTTCGTACTAACATATCACCCAG
>53_EF-1a
-GTCGACCACTGTGAGTACTCTCCTCGACAATGAGCATATCTGCCATCGTCAATCCCGACCAAGACCTGGCGGGGTATTTCTCAAAGTCAACATACTGACATCGTTTCACAGACCGGTCACTTGATCTACCAGTGCGGTGGTATCGACAAGCGAACCATCGAGAAGTTCGAGAAGGTTAGTCACTTTCCCTTCAATCGCGCGTCCTTT-GCCCATCGATTTCCCCT------------------ACGACTCGAAACGTGCCCGCTACCCCGCTCGAGACCAAAAATTTTGCAATATGACCGTAATTTTTTT-GGTGGGGCACTTACCCCGCCACTTGAGCGAAGGGAGCGTTTGCCCTCTTA-CCATTCTCACAACCTCAATGAGTGCG--TCGTCACGTGTCAAGCAGTCACTAACCATTCAACAATAGGAAGCCGCTGAGCTCGGTAAGGGTTCCTTCAAGTACGCCTGGGTTCTTGACAAGCTCAAGGCCGAGCGTGAGCGTGGTATCACCATCGATATTGCTCTCTGGAAGTTCGAGACTCCTCGCTACTATGTCACCGTCATTGGTATGTTGTCGCTCATGCTTCATTCTACTTCTCTTCGTACTAACATATCACTCAG
>52_EF-1a
-GTCGACCACTGTGAGTACTCTCCTCGACAATGAGCATATCTGCCATCGTCAATCCCGACCAAGACCTGGCGGGGTATTTCTCAAAGTCAACATACTGACATCGTTTCACAGACCGGTCACTTGATCTACCAGTGCGGTGGTATCGACAAGCGAACCATCGAGAAGTTCGAGAAGGTTAGTCACTTTCCCTTCAATCGCGCGTCCTTT-GCCCATCGATTTCCCCT------------------ACGACTCGAAACGTGCCCGCTACCCCGCTCGAGACCAAAAATTTTGCAATATGACCGTAATTTTTTTTGGTGGGGCACTTACCCCGCCACTTGAGCGACGGGAGCGTTTGCCCTCTTA-CCATTCTCACAACCTCAATGAGTGCG--TCGTCACGTGTCAAGCAGTCACTAACCATTCAACAATAGGAAGCCGCTGAGCTCGGTAAGGGTTCCTTCAAGTACGCCTGGGTTCTTGACAAGCTCAAGGCCGAGCGTGAGCGTGGTATCACCATCGATATTGCTCTCTGGAAGTTCGAGACTCCTCGCTACTATGTCACCGTCATTGGTATGTTGTCGCTCATGCTTCATTCTACTTCTCTTCGTACTAACATATCACTCAG
>51_EF-1a
-GTCGACCACTGTGAGTACTCTCCTCGACAATGAGCATATCTGCCATCGTCAATCCCGACCAAGACCTGGCGGGGTATTTCTCAAAGTCAACATACTGACATCGTTTCACAGACCGGTCACTTGATCTACCAGTGCGGTGGTATCGACAAGCGAACCATCGAGAAGTTCGAGAAGGTTAGTCACTTTCCCTTCAATCGCGCGTCCTTT-GCCCATCGATTTCCCCT------------------ACGACTCGAAACGTGCCCGCTACCCCGCTCGAGACCAAAAATTTTGCAATATGACCGTAATTTTTTT-GGTGGGGCACTTACCCCGCCACTTGAGCGAAGGGAGCGTTTGCCCTCTTA-CCATTCTCACAACCTCAATGAGTGCG--TCGTCACGTGTGAAGCAGTCACTAACCATTCAACAATAGGAAGCCGCTGAGCTCGGTAAGGGTTCCTTCAAGTACGCCTGGGTTCTTGACAAGCTCAAGGCCGAGCGTGAGCGTGGTATCACCATCGATATTGCTCTCTGGAAGTTCGAGACTCCTCGCTACTATGTCACCGTCATTGGTATGTTGTCGCTCATGCTTCATTCTACTTCTCTTCGTACTAACATATCACTCAG
>50_EF-1a
-GTCGACCACTGTGAGTACTCTCCTCGACAATGAGCATATCTGCCATCGTCAATCCCGACCAAGACCTGGCGGGGTATTTCTCAAAGTCAACATACTGACATCGTTTCACAGACCGGTCACTTGATCTACCAGTGCGGTGGTATCGACAAGCGAACCATCGAGAAGTTCGAGAAGGTTAGTCACTTTCCCTTCAATCGCGCGTCCTTT-GCCCATCGATTTCCCCT------------------ACGACTCGAAACGTGCCCGCTACCCCGCTCGAGACCAAAAATTTTGCAATATGACCGTAATTTTTTT-GGTGGGGCACTTACCCCGCCACTTGAGCGAAGGGAGCGTTTGCCCTCTTA-CCATTCTCACAACCTCAATGAGTGCG--TCGTCACGTGTGAAGCAGTCACTAACCATTCAACAATAGGAAGCCGCTGAGCTCGGTAAGGGTTCCTTCAAGTACGCCTGGGTTCTTGACAAGCTCAAGGCCGAGCGTGAGCGTGGTATCACCATCGATATTGCTCTCTGGAAGTTCGAGACTCCTCGCTACTATGTCACCGTCATTGGTATGTTGTCGCTCATGCTTCATTCTACTTCTCTTCGTACTAACATATCACTCAG
>49_EF-1a
-GTCGACCACTGTGAGTACTCTCCTCGACAATGAGCATATCTGCCATCGTCAATCCCGACCAAGACCTGGCGGGGTATTTCTCAAAGTCAACATACTGACATCGTTTCACAGACCGGTCACTTGATCTACCAGTGCGGTGGTATCGACAAGCGAACCATCGAGAAGTTCGAGAAGGTTAGTCACTTTCCCTTCAATCGCGCGTCCTTT-GCCCATCGATTTCCCCT------------------ACGACTCGAAACGTGCCCGCTACCCCGCTCGAGACCAAAAATTTTGCAATATGACCGTAATTTTTTT-GGTGGGGCACTTACCCCGCCACTTGAGCGACGGGAGCGTTTGCCCTCTTA-CCATTCTCACAACCTCAATGAGTGCG--TCGTCACGTGTCAAGCAGTCACTAACCACTCAACAATAGGAAGCCGCTGAGCTCGGTAAGGGTTCCTTCAAGTACGCCTGGGTTCTTGACAAGCTCAAGGCCGAGCGTGAGCGTGGTATCACCATCGATATTGCTCTCTGGAAGTTCGAGACTCCTCGCTACTATGTCACCGTCATTGGTATGTTGTCGCTCATGCTTCATTCTACTTCTCTTCGTACTAACATATCACCCAG
>48_EF-1a
-GTCGACCACTGTGAGTACTCTCCTCGACAATGAGCATATCTGCCATCGTCAATCCCGACCAAGACCTGGCGGGGTATTTCTCAAAGTCAACATACTGACATCGTTTCACAGACCGGTCACTTGATCTACCAGTGCGGTGGTATCGACAAGCGAACCATCGAGAAGTTCGAGAAGGTTAGTCACTTTCCCTTCAATCGCGCGTCCTTT-GCCCATCGATTTCCCCT------------------ACGACTCGAAACGTGCCCGCTACCCCGCTCGAGACCAAAAATTTTGCAATATGACCGTAATTTTTTT-GGTGGGGCACTTACCCCGCCACTTGAGCGAAGGGAGCGTTTGCCCTCTTA-CCATTCTCACAACCTCAATGAGTGCG--TCGTCACGTGTGAAGCAGTCACTAACCATTCAACAATAGGAAGCCGCTGAGCTCGGTAAGGGTTCCTTCAAGTACGCCTGGGTTCTTGACAAGCTCAAGGCCGAGCGTGAGCGTGGTATCACCATCGATATTGCTCTCTGGAAGTTCGAGACTCCTCGCTACTATGTCACCGTCATTGGTATGTTGTCGCTCATGCTTCATTCTACTTCTCTTCGTACTAACATATCACTCAG
>47_EF-1a
-GTCGACCACTGTGAGTACTCTCCTCGACAATGAGCATATCTGCCATCGTCAATCCCGACCAAGACCTGGCGGGGTATTTCTCAAAGTCAACATACTGACATCGTTTCACAGACCGGTCACTTGATCTACCAGTGCGGTGGTATCGACAAGCGAACCATCGAGAAGTTCGAGAAGGTTAGTCACTTTCCCTTCAATCGCGCGTCCTTT-GCCCATCGATTTCCCCT------------------ACGACTCGAAACGTGCCCGCTACCCCGCTCGAGACCAAAAATTTTGCAATATGACCGTAATTTTTTT-GGTGGGGCACTTACCCCGCCACTTGAGCGAAGGGAGCGTTTGCCCTCTTA-CCATTCTCACAACCTCAATGAGTGCG--TCGTCACGTGTCAAGCAGTCACTAACCATTCAACAATAGGAAGCCGCTGAGCTCGGTAAGGGTTCCTTCAAGTACGCCTGGGTTCTTGACAAGCTCAAGGCCGAGCGTGAGCGTGGTATCACCATCGATATTGCTCTCTGGAAGTTCGAGACTCCTCGCTACTATGTCACCGTCATTGGTATGTTGTCGCTCATGCTTCATTCTACTTCTCTTCGTACTAACATATCACTCAG
>45_EF-1a
-GTCGACCACTGTGAGTACTCTCCTCGACAATGAGCATATCTGCCATCGTCAATCCCGACCAAGACCTGGCGGGGTATTTCTCAAAGTCAACATACTGACATCGTTTCACAGACCGGTCACTTGATCTACCAGTGCGGTGGTATCGACAAGCGAACCATCGAGAAGTTCGAGAAGGTTAGTCACTTTCCCTTCAATCGCGCGTCCTTT-GCCCATCGATTTCCCCT------------------ACGACTCGAAACGTGCCCGCTACCCCGCTCGAGACCAAAAATTTTGCAATATGACCGTAATTTTTTT-GGTGGGGCACTTACCCCGCCACTTGAGCGACGGGAGCGTTTGCCCTCTTA-CCATTCTCACAACCTCAATGAGTGCG--TCGTCACGTGTCAAGCAGTCACTAACCACTCAACAATAGGAAGCCGCTGAGCTCGGTAAGGGTTCCTTCAAGTACGCCTGGGTTCTTGACAAGCTCAAGGCCGAGCGTGAGCGTGGTATCACCATCGATATTGCTCTCTGGAAGTTCGAGACTCCTCGCTACTATGTCACCGTCATTGGTATGTTGTCGCTCATGCTTCATTCTACTTCTCTTCGTACTAACATATCACCCAG
>44_EF-1a
-GTCGACCACTGTGAGTACTCTCCTCGACAATGAGCATATCTGCCATCGTCAATCCCGACCAAGACCTGGCGGGGTATTTCTCAAAGTCAACATACTGACATCGTTTCACAGACCGGTCACTTGATCTACCAGTGCGGTGGTATCGACAAGCGAACCATCGAGAAGTTCGAGAAGGTTAGTCACTTTCCCTTCAATCGCGCGTCCTTT-GCCCATCGATTTCCCCT------------------ACGACTCGAAACGTGCCCGCTACCCCGCTCGAGACCAAAAATTTTGCAATATGACCGTAATTTTTTT-GGTGGGGCACTTACCCCGCCACTTGAGCGACGGGAGCGTTTGCCCTCTTA-CCATTCTCACAACCTCAATGAGTGCG--TCGTCACGTGTCAAGCAGTCACTAACCACTCAACAATAGGAAGCCGCTGAGCTCGGTAAGGGTTCCTTCAAGTACGCCTGGGTTCTTGACAAGCTCAAGGCCGAGCGTGAGCGTGGTATCACCATCGATATTGCTCTCTGGAAGTTCGAGACTCCTCGCTACTATGTCACCGTCATTGGTATGTTGTCGCTCATGCTTCATTCTACTTCTCTTCGTACTAACATATCACCCAG
>43_EF-1a
-GTCGACCACTGTGAGTACTCTCCTCGACAATGAGCATATCTGCCATCGTCAATCCCGACCAAGACCTGGCGGGGTATTTCTCAAAGTCAACATACTGACATCGTTTCACAGACCGGTCACTTGATCTACCAGTGCGGTGGTATCGACAAGCGAACCATCGAGAAGTTCGAGAAGGTTAGTCACTTTCCCTTCAATCGCGCGTCCTTT-GCCCATCGATTTCCCCT------------------ACGACTCGAAACGTGCCCGCTACCCCGCTCGAGACCAAAAATTTTGCAATATGACCGTAATTTTTTT-GGTGGGGCACTTACCCCGCCACTTGAGCGAAGGGAGCGTTTGCCCTCTTA-CCATTCTCACAACCTCAATGAGTGCG--TCGTCACGTGTGAAGCAGTCACTAACCATTCAACAATAGGAAGCCGCTGAGCTCGGTAAGGGTTCCTTCAAGTACGCCTGGGTTCTTGACAAGCTCAAGGCCGAGCGTGAGCGTGGTATCACCATCGATATTGCTCTCTGGAAGTTCGAGACTCCTCGCTACTATGTCACCGTCATTGGTATGTTGTCGCTCATGCTTCATTCTACTTCTCTTCGTACTAACATATCACTCAG
>42_EF-1a
-GTCGACCACTGTGAGTACTCTCCTCGACAATGAGCATATCTGCCATCGTCAATCCCGACCAAGACCTGGCGGGGTATTTCTCAAAGTCAACATACTGACATCGTTTCACAGACCGGTCACTTGATCTACCAGTGCGGTGGTATCGACAAGCGAACCATCGAGAAGTTCGAGAAGGTTAGTCACTTTCCCTTCAATCGCGCGTCCTTT-GCCCATCGATTTCCCCT------------------ACGACTCGAAACGTGCCCGCTACCCCGCTCGAGACCAAAAATTTTGCAATATGACCGTAATTTTTTT-GGTGGGGCACTTACCCCGCCACTTGAGCGAAGGGAGCGTTTGCCCTCTTA-CCATTCTCACAACCTCAATGAGTGCG--TCGTCACGTGTGAAGCAGTCACTAACCATTCAACAATAGGAAGCCGCTGAGCTCGGTAAGGGTTCCTTCAAGTACGCCTGGGTTCTTGACAAGCTCAAGGCCGAGCGTGAGCGTGGTATCACCATCGATATTGCTCTCTGGAAGTTCGAGACTCCTCGCTACTATGTCACCGTCATTGGTATGTTGTCGCTCATGCTTCATTCTACTTCTCTTCGTACTAACATATCACTCAG
>41_EF-1a
-GTCGACCACTGTGAGTACTCTCCTCGACAATGAGCATATCTGCCATCGTCAATCCCGACCAAGACCTGGCGGGGTATTTCTCAAAGTCAACATACTGACATCGTTTCACAGACCGGTCACTTGATCTACCAGTGCGGTGGTATCGACAAGCGAACCATCGAGAAGTTCGAGAAGGTTAGTCACTTTCCCTTCAATCGCGCGTCCTTT-GCCCATCGATTTCCCCT------------------ACGACTCGAAACGTGCCCGCTACCCCGCTCGAGACCAAAAATTTTGCAATATGACCGTAATTTTTTT-GGTGGGGCACTTACCCCGCCACTTGAGCGAAGGGAGCGTTTGCCCTCTTA-CCATTCTCACAACCTCAATGAGTGCG--TCGTCACGTGTCAAGCAGTCACTAACCATTCAACAATAGGAAGCCGCTGAGCTCGGTAAGGGTTCCTTCAAGTACGCCTGGGTTCTTGACAAGCTCAAGGCCGAGCGTGAGCGTGGTATCACCATCGATATTGCTCTCTGGAAGTTCGAGACTCCTCGCTACTATGTCACCGTCATTGGTATGTTGTCGCTCATGCTTCATTCTACTTCTCTTCGTACTAACATATCACTCAG
>40_EF-1a
-GTCGACCACTGTGAGTACTCTCCTCGACAATGAGCATATCTGCCATCGTCAATCCCGACCAAGACCTGGCGGGGTATTTCTCAAAGTCAACATACTGACATCGTTTCACAGACCGGTCACTTGATCTACCAGTGCGGTGGTATCGACAAGCGAACCATCGAGAAGTTCGAGAAGGTTAGTCACTTTCCCTTCAATCGCGCGTCCTTT-GCCCATCGATTTCCCCT------------------ACGACTCGAAACGTGCCCGCTACCCCGCTCGAGACCAAAAATTTTGCAATATGACCGTAATTTTTTT-GGTGGGGCACTTACCCCGCCACTTGAGCGACGGGAGCGTTTGCCCTCTTA-CCATTCTCACAACCTCAATGAGTGCG--TCGTCACGTGTCAAGCAGTCACTAACCACTCAACAATAGGAAGCCGCTGAGCTCGGTAAGGGTTCCTTCAAGTACGCCTGGGTTCTTGACAAGCTCAAGGCCGAGCGTGAGCGTGGTATCACCATCGATATTGCTCTCTGGAAGTTCGAGACTCCTCGCTACTATGTCACCGTCATTGGTATGTTGTCGCTCATGCTTCATTCTACTTCTCTTCGTACTAACATATCACCCAG
>39_EF-1a
-GTCGACCACTGTGAGTACTCTCCTCGACAATGAGCATATCTGCCATCGTCAATCCCGACCAAGACCTGGCGGGGTATTTCTCAAAGTCAACATACTGACATCGTTTCACAGACCGGTCACTTGATCTACCAGTGCGGTGGTATCGACAAGCGAACCATCGAGAAGTTCGAGAAGGTTAGTCACTTTCCCTTCAATCGCGCGTCCTTT-GCCCATCGATTTCCCCT------------------ACGACTCGAAACGTGCCCGCTACCCCGCTCGAGACCAAAAATTTTGCAATATGACCGTAATTTTTTT-GGTGGGGCACTTACCCCGCCACTTGAGCGAAGGGAGCGTTTGCCCTCTTA-CCATTCTCACAACCTCAATGAGTGCG--TCGTCACGTGTGAAGCAGTCACTAACCATTCAACAATAGGAAGCCGCTGAGCTCGGTAAGGGTTCCTTCAAGTACGCCTGGGTTCTTGACAAGCTCAAGGCCGAGCGTGAGCGTGGTATCACCATCGATATTGCTCTCTGGAAGTTCGAGACTCCTCGCTACTATGTCACCGTCATTGGTATGTTGTCGCTCATGCTTCATTCTACTTCTCTTCGTACTAACATATCACTCAG
>37_EF-2a
-GTCGACCACTGTGAGTACTCTCCTCGACAATGAGCATATCTGCCATCGTCAATCCCGACCAAGACCTGGCGGGGTATTTCTCAAAGTCAACATACTGACATCGTTTCACAGACCGGTCACTTGATCTACCAGTGCGGTGGTATCGACAAGCGAACCATCGAGAAGTTCGAGAAGGTTAGTCACTTTCCCTTCAATCGCGCGTCCTTT-GCCCATCGATTTCCCCT------------------ACGACTCGAAACGTGCCCGCTACCCCGCTCGAGACCAAAAATTTTGCAATATGACCGTAATTTTTTT-GGTGGGGCACTTACCCCGCCACTTGAGCGACGGGAGCGTTTGCCCTCTTA-CCATTCTCACAACCTCAATGAGTGCG--TCGTCACGTGTCAAGCAGTCACTAACCACTCAACAATAGGAAGCCGCTGAGCTCGGTAAGGGTTCCTTCAAGTACGCCTGGGTTCTTGACAAGCTCAAGGCCGAGCGTGAGCGTGGTATCACCATCGATATTGCTCTCTGGAAGTTCGAGACTCCTCGCTACTATGTCACCGTCATTGGTATGTTGTCGCTCATGCTTCATTCTACTTCTCTTCGTACTAACATATCACCCAG
>36_EF-1a
-GTCGACCACTGTGAGTACTCTCCTCGACAATGAGCATATCTGCCATCGTCAATCCCGACCAAGACCTGGCGGGGTATTTCTCAAAGTCAACATACTGACATCGTTTCACAGACCGGTCACTTGATCTACCAGTGCGGTGGTATCGACAAGCGAACCATCGAGAAGTTCGAGAAGGTTAGTCACTTTCCCTTCAATCGCGCGTCCTTT-GCCCATCGATTTCCCCT------------------ACGACTCGAAACGTGCCCGCTACCCCGCTCGAGACCAAAAATTTTGCAATATGACCGTAATTTTTTT-GGTGGGGCACTTACCCCGCCACTTGAGCGAAGGGAGCGTTTGCCCTCTTA-CCATTCTCACAACCTCAATGAGTGCG--TCGTCACGTGTGAAGCAGTCACTAACCATTCAACAATAGGAAGCCGCTGAGCTCGGTAAGGGTTCCTTCAAGTACGCCTGGGTTCTTGACAAGCTCAAGGCCGAGCGTGAGCGTGGTATCACCATCGATATTGCTCTCTGGAAGTTCGAGACTCCTCGCTACTATGTCACCGTCATTGGTATGTTGTCGCTCATGCTTCATTCTACTTCTCTTCGTACTAACATATCACTCAG
>35_EF-2a
-GTCGACCACTGTGAGTACTCTCCTCGACAATGAGCATATCTGCCATCGTCAATCCCGACCAAGACCTGGCGGGGTATTTCTCAAAGTCAACATACTGACATCGTTTCACAGACCGGTCACTTGATCTACCAGTGCGGTGGTATCGACAAGCGAACCATCGAGAAGTTCGAGAAGGTTAGTCACTTTCCCTTCAATCGCGCGTCCTTT-GCCCATCGATTTCCCCT------------------ACGACTCGAAACGTGCCCGCTACCCCGCTCGAGACCAAAAATTTTGCAATATGACCGTAATTTTTTT-GGTGGGGCACTTACCCCGCCACTTGAGCGAAGGGAGCGTTTGCCCTCTTA-CCATTCTCACAACCTCAATGAGTGCG--TCGTCACGTGTGAAGCAGTCACTAACCATTCAACAATAGGAAGCCGCTGAGCTCGGTAAGGGTTCCTTCAAGTACGCCTGGGTTCTTGACAAGCTCAAGGCCGAGCGTGAGCGTGGTATCACCATCGATATTGCTCTCTGGAAGTTCGAGACTCCTCGCTACTATGTCACCGTCATTGGTATGTTGTCGCTCATGCTTCATTCTACTTCTCTTCGTACTAACATATCACTCAG
>34_EF-1a
-GTCGACCACTGTGAGTACTCTCCTCGACAATGAGCATATCTGCCATCGTCAATCCCGACCAAGACCTGGCGGGGTATTTCTCAAAGTCAACATACTGACATCGTTTCACAGACCGGTCACTTGATCTACCAGTGCGGTGGTATCGACAAGCGAACCATCGAGAAGTTCGAGAAGGTTAGTCACTTTCCCTTCAATCGCGCGTCCTTT-GCCCATCGATTTCCCCT------------------ACGACTCGAAACGTGCCCGCTACCCCGCTCGAGACCAAAAATTTTGCAATATGACCGTAATTTTTTTTGGTGGGGCACTTACCCCGCCACTTGAGCGACGGGAGCGTTTGCCCTCTTA-CCATTCTCACAACCTCAATGAGTGCG--TCGTCACGTGTCAAGCAGTCACTAACCATTCAACAATAGGAAGCCGCTGAGCTCGGTAAGGGTTCCTTCAAGTACGCCTGGGTTCTTGACAAGCTCAAGGCCGAGCGTGAGCGTGGTATCACCATCGATATTGCTCTCTGGAAGTTCGAGACTCCTCGCTACTATGTCACCGTCATTGGTATGTTGTCGCTCATGCTTCATTCTACTTCTCTTCGTACTAACATATCACTCAG
>33_EF-1a
-GTCGACCACTGTGAGTACTC--CTCGACAATGAGCATATCTGCCATCGTCAATCCCGACCAAGACCTGGCGGGGTATTTCTCAAAGTCAACATACTGACATCGTTTCACAGACCGGTCACTTGATCTACCAGTGCGGTGGTATCGACAAGCGAACCATCGAGAAGTTCGAGAAGGTTAGTCACTTTCCCTTCAATCGCGCGTCCTTT-GCCCATCGATTTCCCCT------------------ACGACTCGAAACGTGCCCGCTACCCCGCTCGAGACCAAAAATTTTGCAATATGACCGTAATTTTTTT-GGTGGGGCACTTACCCCGCCACTTGAGCGAAGGGAGCGTTTGCCCTCTTA-CCATTCTCACAACCTCAATGAGTGCG--TCGTCACGTGTGAAGCAGTCACTAACCATTCAACAATAGGAAGCCGCTGAGCTCGGTAAGGGTTCCTTCAAGTACGCCTGGGTTCTTGACAAGCTCAAGGCCGAGCGTGAGCGTGGTATCACCATCGATATTGCTCTCTGGAAGTTCGAGACTCCTCGCTACTATGTCACCGTCATTGGTATGTTGTCGCTCATGCTTCATTCTACTTCTCTTCGTACTAACATATCACTCAG
>32_EF-1a
-GTCGACCACTGTGAGTACTCTCCTCGACAATGAGCATATCTGCCATCGTCAATCCCGACCAAGACCTGGCGGGGTATTTCTCAAAGTCAACATACTGACATCGTTTCACAGACCGGTCACTTGATCTACCAGTGCGGTGGTATCGACAAGCGAACCATCGAGAAGTTCGAGAAGGTTAGTCACTTTCCCTTCAATCGCGCGTCCTTT-GCCCATCGATTTCCCCT------------------ACGACTCGAAACGTGCCCGCTACCCCGCTCGAGACCAAAAATTTTGCAATATGACCGTAATTTTTTTTGGTGGGGCACTTACCCCGCCACTTGAGCGACGGGAGCGTTTGCCCTCTTA-CCATTCTCACAACCTCAATGAGTGCG--TCGTCACGTGTCAAGCAGTCACTAACCATTCAACAATAGGAAGCCGCTGAGCTCGGTAAGGGTTCCTTCAAGTACGCCTGGGTTCTTGACAAGCTCAAGGCCGAGCGTGAGCGTGGTATCACCATCGATATTGCTCTCTGGAAGTTCGAGACTCCTCGCTACTATGTCACCGTCATTGGTATGTTGTCGCTCATGCTTCATTCTACTTCTCTTCGTACTAACATATCACTCAG
>31_EF-2a
-GTCGACCACTGTGAGTACTCTCCTCGACAATGAGCATATCTGCCATCGTCAATCCCGACCAAGACCTGGCGGGGTATTTCTCAAAGTCAACATACTGACATCGTTTCACAGACCGGTCACTTGATCTACCAGTGCGGTGGTATCGACAAGCGAACCATCGAGAAGTTCGAGAAGGTTAGTCACTTTCCCTTCAATCGCGCGTCCTTT-GCCCATCGATTTCCCCT------------------ACGACTCGAAACGTGCCCGCTACCCCGCTCGAGACCAAAAATTTTGCAATATGACCGTAATTTTTTTTGGTGGGGCACTTACCCCGCCACTTGAGCGACGGGAGCGTTTGCCCTCTTA-CCATTCTCACAACCTCAATGAGTGCG--TCGTCACGTGTCAAGCAGTCACTAACCATTCAACAATAGGAAGCCGCTGAGCTCGGTAAGGGTTCCTTCAAGTACGCCTGGGTTCTTGACAAGCTCAAGGCCGAGCGTGAGCGTGGTATCACCATCGATATTGCTCTCTGGAAGTTCGAGACTCCTCGCTACTATGTCACCGTCATTGGTATGTTGTCGCTCATGCTTCATTCTACTTCTCTTCGTACTAACATATCACTCAG
>30_EF-1a
-GTCGACCACTGTGAGTACTCTCCTCGACAATGAGCTTATCTGCCATCGTCAATCCCGACCAAGACCTGGTGGGGTATTTCTCAAAGTCAACATACTGACATCGTTTCACAGACCGGTCACTTGATCTACCAGTGCGGTGGTATCGACAAGCGAACCATCGAGAAGTTCGAGAAGGTTAGTTACTTTCCCTTCGATCGCGCGTCCTTT-GCCCATCGATTTCCCCT------------------ACGACTCGAAACGTGCCCGCTACCCCTCTCGAGACCAAAAATTTTGCAATATGACCGTAATTTTTTT-GGTGGGGCATTTACCCCGCCCCTCGGGTGCCGGGCGCGTTTGCCCTCTTA-CCATTCTCACAACCTCAATGAGCGCA--TCGTCACGTGTCAAGCAGTCACTAACCATTCAACAATAGGAAGCCGCTGAGCTCGGTAAGGGTTCCTTCAAGTACGCCTGGGTTCTTGACAAGCTCAAGGCCGAGCGTGAGCGTGGTATCACCATCGATATTGCTCTCTGGAAGTTCGAGACTCCTCGCTACTATGTCACCGTCATTGGTATGTTGTCGCTCATGCTTCATTCTACTTCTCTTCGTACTAACACATCACTCAG
>29_EF-2a
-GTCGACCACTGTGAGTACTCTCCTCGACAATGAGCATATCTGCCATCGTCAATCCCGACCAAGACCTGGCGGGGTATTTCTCAAAGTCAACATACTGACATCGTTTCACAGACCGGTCACTTGATCTACCAGTGCGGTGGTATCGACAAGCGAACCATCGAGAAGTTCGAGAAGGTTAGTCACTTTCCCTTCAATCGCGCGTCCTTT-GCCCATCGATTTCCCCT------------------ACGACTCGAAACGTGCCCGCTACCCCGCTCGAGACCAAAAATTTTGCAATATGACCGTAATTTTTTT-GGTGGGGCACTTACCCCGCCACTTGAGCGAAGGGAGCGTTTGCCCTCTTA-CCATTCTCACAACCTCAATGAGTGCG--TCGTCACGTGTCAAGCAGTCACTAACCATTCAACAATAGGAAGCCGCTGAGCTCGGTAAGGGTTCCTTCAAGTACGCCTGGGTTCTTGACAAGCTCAAGGCCGAGCGTGAGCGTGGTATCACCATCGATATTGCTCTCTGGAAGTTCGAGACTCCTCGCTACTATGTCACCGTCATTGGTATGTTGTCGCTCATGCTTCATTCTACTTCTCTTCGTACTAACATATCACTCAG
>28_EF-1a
-GTCGACCACTGTGAGTACTCTCCTCGACAATGAGCATATCTGCCATCGTCAATCCCGACCAAGACCTGGCGGGGTATTTCTCAAAGTCAACATACTGACATCGTTTCACAGACCGGTCACTTGATCTACCAGTGCGGTGGTATCGACAAGCGAACCATCGAGAAGTTCGAGAAGGTTAGTCACTTTCCCTTCAATCGCGCGTCCTTT-GCCCATCGATTTCCCCT------------------ACGACTCGAAACGTGCCCGCTACCCCGCTCGAGACCAAAAATTTTGCAATATGACCGTAATTTTTTT-GGTGGGGCACTTACCCCGCCACTTGAGCGAAGGGAGCGTTTGCCCTCTTA-CCATTCTCACAACCTCAATGAGTGCG--TCGTCACGTGTGAAGCAGTCACTAACCATTCAACAATAGGAAGCCGCTGAGCTCGGTAAGGGTTCCTTCAAGTACGCCTGGGTTCTTGACAAGCTCAAGGCCGAGCGTGAGCGTGGTATCACCATCGATATTGCTCTCTGGAAGTTCGAGACTCCTCGCTACTATGTCACCGTCATTGGTATGTTGTCGCTCATGCTTCATTCTACTTCTCTTCGTACTAACATATCACTCAG
>27_EF-1a
-GTCGACCACTGTGAGTACTCTCCTCGACAATGAGCTTATCTGCCATCGTCAATCCCGACCAAGACCTGGTGGGGTATTTCTCAAAGTCAACATACTGACATCGTTTCACAGACCGGTCACTTGATCTACCAGTGCGGTGGTATCGACAAGCGAACCATCGAGAAGTTCGAGAAGGTTAGTTACTTTCCCTTCGATCGCGCGTCCTTT-GCCCATCGATTTCCCCT------------------ACGACTCGAAACGTGCCCGCTACCCCTCTCGAGACCAAAAATTTTGCAATATGACCGTAATTTTTTT-GGTGGGGCATTTACCCCGCCCCTCGGGTGCCGGGCGCGTTTGCCCTCTTA-CCATTCTCACAACCTCAATGAGCGCA--TCGTCACGTGTCAAGCAGTCACTAACCATTCAACAATAGGAAGCCGCTGAGCTCGGTAAGGGTTCCTTCAAGTACGCCTGGGTTCTTGACAAGCTCAAGGCCGAGCGTGAGCGTGGTATCACCATCGATATTGCTCTCTGGAAGTTCGAGACTCCTCGCTACTATGTCACCGTCATTGGTATGTTGTCGCTCATGCTTCATTCTACTTCTCTTCGTACTAACACATCACTCAG
>26_EF-1a
-GTCGACCACTGTGAGTACTCTCCTCGACAATGAGCATATCTGCCATCGTCAATCCCGACCAAGACCTGGCGGGGTATTTCTCAAAGTCAACATACTGACATCGTTTCACAGACCGGTCACTTGATCTACCAGTGCGGTGGTATCGACAAGCGAACCATCGAGAAGTTCGAGAAGGTTAGTCACTTTCCCTTCAATCGCGCGTCCTTT-GCCCATCGATTTCCCCT------------------ACGACTCGAAACGTGCCCGCTACCCCGCTCGAGACCAAAAATTTTGCAATATGACCGTAATTTTTTT-GGTGGGGCACTTACCCCGCCACTTGAGCGAAGGGAGCGTTTGCCCTCTTA-CCATTCTCACAACCTCAATGAGTGCG--TCGTCACGTGTCAAGCAGTCACTAACCATTCAACAATAGGAAGCCGCTGAGCTCGGTAAGGGTTCCTTCAAGTACGCCTGGGTTCTTGACAAGCTCAAGGCCGAGCGTGAGCGTGGTATCACCATCGATATTGCTCTCTGGAAGTTCGAGACTCCTCGCTACTATGTCACCGTCATTGGTATGTTGTCGCTCATGCTTCATTCTACTTCTCTTCGTACTAACATATCACTCAG
>25_EF-1a
-GTCGACCACTGTGAGTACTCTCCTCGACAATGAGCATATCTGCCATCGTCAATCCCGACCAAGACCTGGCGGGGTATTTCTCAAAGTCAACATACTGACATCGTTTCACAGACCGGTCACTTGATCTACCAGTGCGGTGGTATCGACAAGCGAACCATCGAGAAGTTCGAGAAGGTTAGTCACTTTCCCTTCAATCGCGCGTCCTTT-GCCCATCGATTTCCCCT------------------ACGACTCGAAACGTGCCCGCTACCCCGCTCGAGACCAAAAATTTTGCAATATGACCGTAATTTTTTTTGGTGGGGCACTTACCCCGCCACTTGAGCGACGGGAGCGTTTGCCCTCTTA-CCATTCTCACAACCTCAATGAGTGCG--TCGTCACGTGTCAAGCAGTCACTAACCATTCAACAATAGGAAGCCGCTGAGCTCGGTAAGGGTTCCTTCAAGTACGCCTGGGTTCTTGACAAGCTCAAGGCCGAGCGTGAGCGTGGTATCACCATCGATATTGCTCTCTGGAAGTTCGAGACTCCTCGCTACTATGTCACCGTCATTGGTATGTTGTCGCTCATGCTTCATTCTACTTCTCTTCGTACTAACATATCACTCAG
>24_EF-1a
-GTCGACCACTGTGAGTACTCTCCTCGACAATGAGCATATCTGCCATCGTCAATCCCGACCAAGACCTGGCGGGGTATTTCTCAAAGTCAACATACTGACATCGTTTCACAGACCGGTCACTTGATCTACCAGTGCGGTGGTATCGACAAGCGAACCATCGAGAAGTTCGAGAAGGTTAGTCACTTTCCCTTCAATCGCGCGTCCTTT-GCCCATCGATTTCCCCT------------------ACGACTCGAAACGTGCCCGCTACCCCGCTCGAGACCAAAAATTTTGCAATATGACCGTAATTTTTTT-GGTGGGGCACTTACCCCGCCACTTGAGCGAAGGGAGCGTTTGCCCTCTTA-CCATTCTCACAACCTCAATGAGTGCG--TCGTCACGTGTGAAGCAGTCACTAACCATTCAACAATAGGAAGCCGCTGAGCTCGGTAAGGGTTCCTTCAAGTACGCCTGGGTTCTTGACAAGCTCAAGGCCGAGCGTGAGCGTGGTATCACCATCGATATTGCTCTCTGGAAGTTCGAGACTCCTCGCTACTATGTCACCGTCATTGGTATGTTGTCGCTCATGCTTCATTCTACTTCTCTTCGTACTAACATATCACTCAG
>23_EF-1a
-GTCGACCACTGTGAGTACTCTCCTCGACAATGAGCATATCTGCCATCGTCAATCCCGACCAAGACCTGGCGGGGTATTTCTCAAAGTCAACATACTGACATCGTTTCACAGACCGGTCACTTGATCTACCAGTGCGGTGGTATCGACAAGCGAACCATCGAGAAGTTCGAGAAGGTTAGTCACTTTCCCTTCAATCGCGCGTCCTTT-GCCCATCGATTTCCCCT------------------ACGACTCGAAACGTGCCCGCTACCCCGCTCGAGACCAAAAATTTTGCAATATGACCGTAATTTTTTT-GGTGGGGCACTTACCCCGCCACTTGAGCGAAGGGAGCGTTTGCCCTCTTA-CCATTCTCACAACCTCAATGAGTGCG--TCGTCACGTGTGAAGCAGTCACTAACCATTCAACAATAGGAAGCCGCTGAGCTCGGTAAGGGTTCCTTCAAGTACGCCTGGGTTCTTGACAAGCTCAAGGCCGAGCGTGAGCGTGGTATCACCATCGATATTGCTCTCTGGAAGTTCGAGACTCCTCGCTACTATGTCACCGTCATTGGTATGTTGTCGCTCATGCTTCATTCTACTTCTCTTCGTACTAACATATCACTCAG
>22_EF-1a
-GTCGACCACTGTGAGTACTCTCCTCGACAATGAGCATATCTGCCATCGTCAATCCCGACCAAGACCTGGCGGGGTATTTCTCAAAGTCAACATACTGACATCGTTTCACAGACCGGTCACTTGATCTACCAGTGCGGTGGTATCGACAAGCGAACCATCGAGAAGTTCGAGAAGGTTAGTCACTTTCCCTTCAATCGCGCGTCCTTT-GCCCATCGATTTCCCCT------------------ACGACTCGAAACGTGCCCGCTACCCCGCTCGAGACCAAAAATTTTGCAATATGACCGTAATTTTTTT-GGTGGGGCACTTACCCCGCCACTTGAGCGAAGGGAGCGTTTGCCCTCTTA-CCATTCTCACAACCTCAATGAGTGCG--TCGTCACGTGTGAAGCAGTCACTAACCATTCAACAATAGGAAGCCGCTGAGCTCGGTAAGGGTTCCTTCAAGTACGCCTGGGTTCTTGACAAGCTCAAGGCCGAGCGTGAGCGTGGTATCACCATCGATATTGCTCTCTGGAAGTTCGAGACTCCTCGCTACTATGTCACCGTCATTGGTATGTTGTCGCTCATGCTTCATTCTACTTCTCTTCGTACTAACATATCACTCAG
>21_EF-1a
-GTCGNNCACTGTGAGTACTCTCCTCGACAATGAGCATATCTGCCATCGTCAATCCCGACCAAGACCTGGCGGGGTATTTCTCAAAGTCAACATACTGACATCGTTTCACAGACCGGTCACTTGATCTACCAGTGCGGTGGTATCGACAAGCGAACCATCGAGAAGTTCGAGAAGGTTAGTCACTTTCCCTTCAATCGCGCGTCCTTT-GCCCATCGATTTCCCCT------------------ACGACTCGAAACGTGCCCGCTACCCCGCTCGAGACCAAAAATTTTGCAATATGACCGTAATTTTTTT-GGTGGGGCACTTACCCCGCCACTTGAGCGAAGGGAGCGTTTGCCCTCTTA-CCATTCTCACAACCTCAATGAGTGCG--TCGTCACGTGTGAAGCAGTCACTAACCATTCAACAATAGGAAGCCGCTGAGCTCGGTAAGGGTTCCTTCAAGTACGCCTGGGTTCTTGACAAGCTCAAGGCCGAGCGTGAGCGTGGTATCACCATCGATATTGCTCTCTGGAAGTTCGAGACTCCTCGCTACTATGTCACCGTCATTGGTATGTTGTCGCTCATGCTTCATTCTACTTCTCTTCGTACTAACATATCACTCAG
>20_EF-1a
-GTCGACCACTGTGAGTACTCTCCTCGACAATGAGCATATCTGCCATCGTCAATCCCGACCAAGACCTGGCGGGGTATTTCTCAAAGTCAACATACTGACATCGTTTCACAGACCGGTCACTTGATCTACCAGTGCGGTGGTATCGACAAGCGAACCATCGAGAAGTTCGAGAAGGTTAGTCACTTTCCCTTCAATCGCGCGTCCTTT-GCCCATCGATTTCCCCT------------------ACGACTCGAAACGTGCCCGCTACCCCGCTCGAGACCAAAAATTTTGCAATATGACCGTAATTTTTTT-GGTGGGGCACTTACCCCGCCACTTGAGCGAAGGGAGCGTTTGCCCTCTTA-CCATTCTCACAACCTCAATGAGTGCG--TCGTCACGTGTCAAGCAGTCACTAACCATTCAACAATAGGAAGCCGCTGAGCTCGGTAAGGGTTCCTTCAAGTACGCCTGGGTTCTTGACAAGCTCAAGGCCGAGCGTGAGCGTGGTATCACCATCGATATTGCTCTCTGGAAGTTCGAGACTCCTCGCTACTATGTCACCGTCATTGGTATGTTGTCGCTCATGCTTCATTCTACTTCTCTTCGTACTAACATATCACTCAG
>19_EF-1a
-GTCGACCACTGTGAGTACTCTCCTCGACAATGAGCATATCTGCCATCGTCAATCCCGACCAAGACCTGGCGGGGTATTTCTCAAAGTCAACATACTGACATCGTTTCACAGACCGGTCACTTGATCTACCAGTGCGGTGGTATCGACAAGCGAACCATCGAGAAGTTCGAGAAGGTTAGTCACTTTCCCTTCAATCGCGCGTCCTTT-GCCCATCGATTTCCCCT------------------ACGACTCGAAACGTGCCCGCTACCCCGCTCGAGACCAAAAATTTTGCAATATGACCGTAATTTTTTT-GGTGGGGCACTTACCCCGCCACTTGAGCGACGGGAGCGTTTGCCCTCTTA-CCATTCTCACAACCTCAATGAGTGCG--TCGTCACGTGTCAAGCAGTCACTAACCACTCAACAATAGGAAGCCGCTGAGCTCGGTAAGGGTTCCTTCAAGTACGCCTGGGTTCTTGACAAGCTCAAGGCCGAGCGTGAGCGTGGTATCACCATCGATATTGCTCTCTGGAAGTTCGAGACTCCTCGCTACTATGTCACCGTCATTGGTATGTTGTCGCTCATGCTTCATTCTACTTCTCTTCGTACTAACATATCACCCAG
>18_EF-1a
-GTCGACCACTGTGAGTACTCTCCTCGACAATGAGCATATCTGCCATCGTCAATCCCGACCAAGACCTGGCGGGGTATTTCTCAAAGTCAACATACTGACATCGTTTCACAGACCGGTCACTTGATCTACCAGTGCGGTGGTATCGACAAGCGAACCATCGAGAAGTTCGAGAAGGTTAGTCACTTTCCCTTCAATCGCGCGTCCTTT-GCCCATCGATTTCCCCT------------------ACGACTCGAAACGTGCCCGCTACCCCGCTCGAGACCAAAAATTTTGCAATATGACCGTAATTTTTTTTGGTGGGGCACTTACCCCGCCACTTGAGCGACGGGAGCGTTTGCCCTCTTA-CCATTCTCACAACCTCAATGAGTGCG--TCGTCACGTGTCAAGCAGTCACTAACCATTCAACAATAGGAAGCCGCTGAGCTCGGTAAGGGTTCCTTCAAGTACGCCTGGGTTCTTGACAAGCTCAAGGCCGAGCGTGAGCGTGGTATCACCATCGATATTGCTCTCTGGAAGTTCGAGACTCCTCGCTACTATGTCACCGTCATTGGTATGTTGTCGCTCATGCTTCATTCTACTTCTCTTCGTACTAACATATCACTCAG
>17_EF-1a
-GTCGACCACTGTGAGTACTCTCCTCGACAATGAGCTTATCTGCCATCGTCAATCCCGACCAAGACCTGGTGGGGTATTTCTCAAAGTCAACATACTGACATCGTTTCACAGACCGGTCACTTGATCTACCAGTGCGGTGGTATCGACAAGCGAACCATCGAGAAGTTCGAGAAGGTTAGTTACTTTCCCTTCGATCGCGCGTCCTTT-GCCCATCGATTTCCCCT------------------ACGACTCGAAACGTGCCCGCTACCCCTCTCGAGACCAAAAATTTTGCAATATGACCGTAATTTTTTT-GGTGGGGCATTTACCCCGCCCCTCGGGTGCCGGGCGCGTTTGCCCTCTTA-CCATTCTCACAACCTCAATGAGCGCA--TCGTCACGTGTCAAGCAGTCACTAACCATTCAACAATAGGAAGCCGCTGAGCTCGGTAAGGGTTCCTTCAAGTACGCCTGGGTTCTTGACAAGCTCAAGGCCGAGCGTGAGCGTGGTATCACCATCGATATTGCTCTCTGGAAGTTCGAGACTCCTCGCTACTATGTCACCGTCATTGGTATGTTGTCGCTCATGCTTCATTCTACTTCTCTTCGTACTAACACATCACTCAG
>16_EF-1a
-GTCGACCACTGTGAGTACTCTCCTCGACAATGAGCATATCTGCCATCGTCAATCCCGACCAAGACCTGGCGGGGTATTTCTCAAAGTCAACATACTGACATCGTTTCACAGACCGGTCACTTGATCTACCAGTGCGGTGGTATCGACAAGCGAACCATCGAGAAGTTCGAGAAGGTTAGTCACTTTCCCTTCAATCGCGCGTCCTTT-GCCCATCGATTTCCCCT------------------ACGACTCGAAACGTGCCCGCTACCCCGCTCGAGACCAAAAATTTTGCAATATGACCGTAATTTTTTT-GGTGGGGCACTTACCCCGCCACTTGAGCGAAGGGAGCGTTTGCCCTCTTA-CCATTCTCACAACCTCAATGAGTGCG--TCGTCACGTGTGAAGCAGTCACTAACCATTCAACAATAGGAAGCCGCTGAGCTCGGTAAGGGTTCCTTCAAGTACGCCTGGGTTCTTGACAAGCTCAAGGCCGAGCGTGAGCGTGGTATCACCATCGATATTGCTCTCTGGAAGTTCGAGACTCCTCGCTACTATGTCACCGTCATTGGTATGTTGTCGCTCATGCTTCATTCTACTTCTCTTCGTACTAACATATCACTCAG
>15_EF-1a
-GTCGACCACTGTGAGTACTCTCCTCGACAATGAGCATATCTGCCATCGTCAATCCCGACCAAGACCTGGCGGGGTATTTCTCAAAGTCAACATACTGACATCGTTTCACAGACCGGTCACTTGATCTACCAGTGCGGTGGTATCGACAAGCGAACCATCGAGAAGTTCGAGAAGGTTAGTCACTTTCCCTTCAATCGCGCGTCCTTT-GCCCATCGATTTCCCCT------------------ACGACTCGAAACGTGCCCGCTACCCCGCTCGAGACCAAAAATTTTGCAATATGACCGTAATTTTTTT-GGTGGGGCACTTACCCCGCCACTTGAGCGAAGGGAGCGTTTGCCCTCTTA-CCATTCTCACAACCTCAATGAGTGCG--TCGTCACGTGTGAAGCAGTCACTAACCATTCAACAATAGGAAGCCGCTGAGCTCGGTAAGGGTTCCTTCAAGTACGCCTGGGTTCTTGACAAGCTCAAGGCCGAGCGTGAGCGTGGTATCACCATCGATATTGCTCTCTGGAAGTTCGAGACTCCTCGCTACTATGTCACCGTCATTGGTATGTTGTCGCTCATGCTTCATTCTACTTCTCTTCGTACTAACATATCACTCAG
>14_EF-1a
-GTCGACCACTGTGAGTACTCTCCTCGACAATGAGCATATCTGCCATCGTCAATCCCGACCAAGACCTGGCGGGGTATTTCTCAAAGTCAACATACTGACATCGTTTCACAGACCGGTCACTTGATCTACCAGTGCGGTGGTATCGACAAGCGAACCATCGAGAAGTTCGAGAAGGTTAGTCACTTTCCCTTCAATCGCGCGTCCTTT-GCCCATCGATTTCCCCT------------------ACGACTCGAAACGTGCCCGCTACCCCGCTCGAGACCAAAAATTTTGCAATATGACCGTAATTTTTTT-GGTGGGGCACTTACCCCGCCACTTGAGCGAAGGGAGCGTTTGCCCTCTTA-CCATTCTCACAACCTCAATGAGTGCG--TCGTCACGTGTGAAGCAGTCACTAACCATTCAACAATAGGAAGCCGCTGAGCTCGGTAAGGGTTCCTTCAAGTACGCCTGGGTTCTTGACAAGCTCAAGGCCGAGCGTGAGCGTGGTATCACCATCGATATTGCTCTCTGGAAGTTCGAGACTCCTCGCTACTATGTCACCGTCATTGGTATGTTGTCGCTCATGCTTCATTCTACTTCTCTTCGTACTAACATATCACTCAG
>13_EF-1a
-GTCGACCACTGTGAGTACTCTCCTCGACAATGAGCATATCTGCCATCGTCAATCCCGACCAAGACCTGGCGGGGTATTTCTCAAAGTCAACATACTGACATCGTTTCACAGACCGGTCACTTGATCTACCAGTGCGGTGGTATCGACAAGCGAACCATCGAGAAGTTCGAGAAGGTTAGTCACTTTCCCTTCAATCGCGCGTCCTTT-GCCCATCGATTTCCCCT------------------ACGACTCGAAACGTGCCCGCTACCCCGCTCGAGACCAAAAATTTTGCAATATGACCGTAATTTTTTT-GGTGGGGCACTTACCCCGCCACTTGAGCGAAGGGAGCGTTTGCCCTCTTA-CCATTCTCACAACCTCAATGAGTGCG--TCGTCACGTGTGAAGCAGTCACTAACCATTCAACAATAGGAAGCCGCTGAGCTCGGTAAGGGTTCCTTCAAGTACGCCTGGGTTCTTGACAAGCTCAAGGCCGAGCGTGAGCGTGGTATCACCATCGATATTGCTCTCTGGAAGTTCGAGACTCCTCGCTACTATGTCACCGTCATTGGTATGTTGTCGCTCATGCTTCATTCTACTTCTCTTCGTACTAACATATCACTCAG
>12_EF-1a
-GTCGACCACTGTGAGTACTCTCCTCGACAATGAGCATATCTGCCATCGTCAATCCCGACCAAGACCTGGCGGGGTATTTCTCAAAGTCAACATACTGACATCGTTTCACAGACCGGTCACTTGATCTACCAGTGCGGTGGTATCGACAAGCGAACCATCGAGAAGTTCGAGAAGGTTAGTCACTTTCCCTTCAATCGCGCGTCCTTT-GCCCATCGATTTCCCCT------------------ACGACTCGAAACGTGCCCGCTACCCCGCTCGAGACCAAAAATTTTGCAATATGACCGTAATTTTTTT-GGTGGGGCACTTACCCCGCCACTTGAGCGACGGGAGCGTTTGCCCTCTTA-CCATTCTCACAACCTCAATGAGTGCG--TCGTCACGTGTCAAGCAGTCACTAACCACTCAACAATAGGAAGCCGCTGAGCTCGGTAAGGGTTCCTTCAAGTACGCCTGGGTTCTTGACAAGCTCAAGGCCGAGCGTGAGCGTGGTATCACCATCGATATTGCTCTCTGGAAGTTCGAGACTCCTCGCTACTATGTCACCGTCATTGGTATGTTGTCGCTCATGCTTCATTCTACTTCTCTTCGTACTAACATATCACCCAG
>10_EF-1a
-GTCGACCACTGTGAGTACTCTCCTCGACAATGAGCATATCTGCCATCGTCAATCCCGACCAAGACCTGGCGGGGTATTTCTCAAAGTCAACATACTGACATCGTTTCACAGACCGGTCACTTGATCTACCAGTGCGGTGGTATCGACAAGCGAACCATCGAGAAGTTCGAGAAGGTTAGTCACTTTCCCTTCAATCGCGCGTCCTTT-GCCCATCGATTTCCCCT------------------ACGACTCGAAACGTGCCCGCTACCCCGCTCGAGACCAAAAATTTTGCAATATGACCGTAATTTTTTT-GGTGGGGCACTTACCCCGCCACTTGAGCGAAGGGAGCGTTTGCCCTCTTA-CCATTCTCACAACCTCAATGAGTGCG--TCGTCACGTGTCAAGCAGTCACTAACCATTCAACAATAGGAAGCCGCTGAGCTCGGTAAGGGTTCCTTCAAGTACGCCTGGGTTCTTGACAAGCTCAAGGCCGAGCGTGAGCGTGGTATCACCATCGATATTGCTCTCTGGAAGTTCGAGACTCCTCGCTACTATGTCACCGTCATTGGTATGTTGTCGCTCATGCTTCATTCTACTTCTCTTCGTACTAACATATCACTCAG
>9_EF-1a
-GTCGACCACTGTGAGTACTCTCCTCGACAATGAGCATATCTGCCATCGTCAATCCCGACCAAGACCTGGCGGGGTATTTCTCAAAGTCAACATACTGACATCGTTTCACAGACCGGTCACTTGATCTACCAGTGCGGTGGTATCGACAAGCGAACCATCGAGAAGTTCGAGAAGGTTAGTCACTTTCCCTTCAATCGCGCGTCCTTT-GCCCATCGATTTCCCCT------------------ACGACTCGAAACGTGCCCGCTACCCCGCTCGAGACCAAAAATTTTGCAATATGACCGTAATTTTTTT-GGTGGGGCACTTACCCCGCCACTTGAGCGAAGGGAGCGTTTGCCCTCTTA-CCATTCTCACAACCTCAATGAGTGCG--TCGTCACGTGTGAAGCAGTCACTAACCATTCAACAATAGGAAGCCGCTGAGCTCGGTAAGGGTTCCTTCAAGTACGCCTGGGTTCTTGACAAGCTCAAGGCCGAGCGTGAGCGTGGTATCACCATCGATATTGCTCTCTGGAAGTTCGAGACTCCTCGCTACTATGTCACCGTCATTGGTATGTTGTCGCTCATGCTTCATTCTACTTCTCTTCGTACTAACATATCACTCAG
>8_EF-1a
-GTCGACCACTGTGAGTACTCTCCTCGACAATGAGCATATCTGCCATCGTCAATCCCGACCAAGACCTGGCGGGGTATTTCTCAAAGTCAACATACTGACATCGTTTCACAGACCGGTCACTTGATCTACCAGTGCGGTGGTATCGACAAGCGAACCATCGAGAAGTTCGAGAAGGTTAGTCACTTTCCCTTCAATCGCGCGTCCTTT-GCCCATCGATTTCCCCT------------------ACGACTCGAAACGTGCCCGCTACCCCGCTCGAGACCAAAAATTTTGCAATATGACCGTAATTTTTTT-GGTGGGGCACTTACCCCGCCACTTGAGCGAAGGGAGCGTTTGCCCTCTTA-CCATTCTCACAACCTCAATGAGTGCG--TCGTCACGTGTCAAGCAGTCACTAACCATTCAACAATAGGAAGCCGCTGAGCTCGGTAAGGGTTCCTTCAAGTACGCCTGGGTTCTTGACAAGCTCAAGGCCGAGCGTGAGCGTGGTATCACCATCGATATTGCTCTCTGGAAGTTCGAGACTCCTCGCTACTATGTCACCGTCATTGGTATGTTGTCGCTCATGCTTCATTCTACTTCTCTTCGTACTAACATATCACTCAG
>7_EF-1a
-GTCGACCACTGTGAGTACTCTCCTCGACAATGAGCATATCTGCCATCGTCAATCCCGACCAAGACCTGGCGGGGTATTTCTCAAAGTCAACATACTGACATCGTTTCACAGACCGGTCACTTGATCTACCAGTGCGGTGGTATCGACAAGCGAACCATCGAGAAGTTCGAGAAGGTTAGTCACTTTCCCTTCAATCGCGCGTCCTTT-GCCCATCGATTTCCCCT------------------ACGACTCGAAACGTGCCCGCTACCCCGCTCGAGACCAAAAATTTTGCAATATGACCGTAATTTTTTT-GGTGGGGCACTTACCCCGCCACTTGAGCGAAGGGAGCGTTTGCCCTCTTA-CCATTCTCACAACCTCAATGAGTGCG--TCGTCACGTGTGAAGCAGTCACTAACCATTCAACAATAGGAAGCCGCTGAGCTCGGTAAGGGTTCCTTCAAGTACGCCTGGGTTCTTGACAAGCTCAAGGCCGAGCGTGAGCGTGGTATCACCATCGATATTGCTCTCTGGAAGTTCGAGACTCCTCGCTACTATGTCACCGTCATTGGTATGTTGTCGCTCATGCTTCATTCTACTTCTCTTCGTACTAACATATCACTCAG
>6_EF-1a
-GTCGACCACTGTGAGTACTCTCCTCGACAATGAGCATATCTGCCATCGTCAATCCCGACCAAGACCTGGCGGGGTATTTCTCAAAGTCAACATACTGACATCGTTTCACAGACCGGTCACTTGATCTACCAGTGCGGTGGTATCGACAAGCGAACCATCGAGAAGTTCGAGAAGGTTAGTCACTTTCCCTTCAATCGCGCGTCCTTT-GCCCATCGATTTCCCCT------------------ACGACTCGAAACGTGCCCGCTACCCCGCTCGAGACCAAAAATTTTGCAATATGACCGTAATTTTTTT-GGTGGGGCACTTACCCCGCCACTTGAGCGAAGGGAGCGTTTGCCCTCTTA-CCATTCTCACAACCTCAATGAGTGCG--TCGTCACGTGTGAAGCAGTCACTAACCATTCAACAATAGGAAGCCGCTGAGCTCGGTAAGGGTTCCTTCAAGTACGCCTGGGTTCTTGACAAGCTCAAGGCCGAGCGTGAGCGTGGTATCACCATCGATATTGCTCTCTGGAAGTTCGAGACTCCTCGCTACTATGTCACCGTCATTGGTATGTTGTCGCTCATGCTTCATTCTACTTCTCTTCGTACTAACATATCACTCAG
>5_EF-1a
-GTCGACCACTGTGAGTACTCTCCTCGACAATGAGCATATCTGCCATCGTCAATCCCGACCAAGACCTGGCGGGGTATTTCTCAAAGTCAACATACTGACATCGTTTCACAGACCGGTCACTTGATCTACCAGTGCGGTGGTATCGACAAGCGAACCATCGAGAAGTTCGAGAAGGTTAGTCACTTTCCCTTCAATCGCGCGTCCTTT-GCCCATCGATTTCCCCT------------------ACGACTCGAAACGTGCCCGCTACCCCGCTCGAGACCAAAAATTTTGCAATATGACCGTAATTTTTTT-GGTGGGGCACTTACCCCGCCACTTGAGCGAAGGGAGCGTTTGCCCTCTTA-CCATTCTCACAACCTCAATGAGTGCG--TCGTCACGTGTGAAGCAGTCACTAACCATTCAACAATAGGAAGCCGCTGAGCTCGGTAAGGGTTCCTTCAAGTACGCCTGGGTTCTTGACAAGCTCAAGGCCGAGCGTGAGCGTGGTATCACCATCGATATTGCTCTCTGGAAGTTCGAGACTCCTCGCTACTATGTCACCGTCATTGGTATGTTGTCGCTCATGCTTCATTCTACTTCTCTTCGTACTAACATATCACTCAG
>4_EF-1a
-GTCGACCACTGTGAGTACTCTCCTCGACAATGAGCATATCTGCCATCGTCAATCCCGACCAAGACCTGGCGGGGTATTTCTCAAAGTCAACATACTGACATCGTTTCACAGACCGGTCACTTGATCTACCAGTGCGGTGGTATCGACAAGCGAACCATCGAGAAGTTCGAGAAGGTTAGTCACTTTCCCTTCAATCGCGCGTCCTTT-GCCCATCGATTTCCCCT------------------ACGACTCGAAACGTGCCCGCTACCCCGCTCGAGACCAAAAATTTTGCAATATGACCGTAATTTTTTT-GGTGGGGCACTTACCCCGCCACTTGAGCGACGGGAGCGTTTGCCCTCTTA-CCATTCTCAGAACCTCAATGAGTGCG--TCGTCACGTGTCAAGCAGTCACTAACCATTCAACAATAGGAAGCCGCTGAGCTCGGTAAGGGTTCCTTCAAGTACGCCTGGGTTCTTGACAAGCTCAAGGCCGAGCGTGAGCGTGGTATCACCATCGATATTGCTCTCTGGAAGTTCGAGACTCCTCGCTACTATGTCACCGTCATTGGTATGTTGTCGCTCATGCTTCATTCTACTTCTCTTCGTACTAACATATCACTCAG
>3_EF-1a
-GTCGACCACTGTGAGTACTCTCCTCGACAATGAGCATATCTGCCATCGTCAATCCCGACCAAGACCTGGCGGGGTATTTCTCAAAGTCAACATACTGACATCGTTTCACAGACCGGTCACTTGATCTACCAGTGCGGTGGTATCGACAAGCGAACCATCGAGAAGTTCGAGAAGGTTAGTCACTTTCCCTTCAATCGCGCGTCCTTT-GCCCATCGATTTCCCCT------------------ACGACTCGAAACGTGCCCGCTACCCCGCTCGAGACCAAAAATTTTGCAATATGACCGTAATTTTTTT-GGTGGGGCACTTACCCCGCCACTTGAGCGAAGGGAGCGTTTGCCCTCTTA-CCATTCTCACAACCTCAATGAGTGCG--TCGTCACGTGTCAAGCAGTCACTAACCATTCAACAATAGGAAGCCGCTGAGCTCGGTAAGGGTTCCTTCAAGTACGCCTGGGTTCTTGACAAGCTCAAGGCCGAGCGTGAGCGTGGTATCACCATCGATATTGCTCTCTGGAAGTTCGAGACTCCTCGCTACTATGTCACCGTCATTGGTATGTTGTCGCTCATGCTTCATTCTACTTCTCTTCGTACTAACATATCACTCAG
>1_EF-1a
-GTCGACCACTGTGAGTACTCTCCTCGACAATGAGCATATCTGCCATCGTCAATCCCGACCAAGACCTGGCGGGGTATTTCTCAAAGTCAACATACTGACATCGTTTCACAGACCGGTCACTTGATCTACCAGTGCGGTGGTATCGACAAGCGAACCATCGAGAAGTTCGAGAAGGTTAGTCACTTTCCCTTCAATCGCGCGTCCTTT-GCCCATCGATTTCCCCT------------------ACGACTCGAAACGTGCCCGCTACCCCGCTCGAGACCAAAAATTTTGCAATATGACCGTAATTTTTTT-GGTGGGGCACTTACCCCGCCACTTGAGCGAAGGGAGCGTTTGCCCTCTTA-CCATTCTCACAACCTCAATGAGTGCG--TCGTCACGTGTCAAGCAGTCACTAACCATTCAACAATAGGAAGCCGCTGAGCTCGGTAAGGGTTCCTTCAAGTACGCCTGGGTTCTTGACAAGCTCAAGGCCGAGCGTGAGCGTGGTATCACCATCGATATTGCTCTCTGGAAGTTCGAGACTCCTCGCTACTATGTCACCGTCATTGGTATGTTGTCGCTCATGCTTCATTCTACTTCTCTTCGTACTAACATATCACTCAG
>Race_2
-GTCGACCACTGTGAGTACTCTCCTCGACAATGAGCATATCTGCCATCGTCAATCCCGACCAAGACCTGGCGGGGTATTTCTCAAAGTCAACATACTGACATCGTTTCACAGACCGGTCACTTGATCTACCAGTGCGGTGGTATCGACAAGCGAACCATCGAGAAGTTCGAGAAGGTTAGTCACTTTCCCTTCAATCGCGCGTCCTTT-GCCCATCGATTTCCCCT------------------ACGACTCGAAACGTGCCCGCTACCCCGCTCGAGACCAAAAATTTTGCAATATGACCGTAATTTTTTT-GGTGGGGCACTTACCCCGCCACTTGAGCGAAGGGAGCGTTTGCCCTCTTA-CCATTCTCACAACCTCAATGAGTGCG--TCGTCACGTGTCAAGCAGTCACTAACCATTCAACAATAGGAAGCCGCTGAGCTCGGTAAGGGTTCCTTCAAGTACGCCTGGGTTCTTGACAAGCTCAAGGCCGAGCGTGAGCGTGGTATCACCATCGATATTGCTCTCTGGAAGTTCGAGACTCCTCGCTACTATGTCACCGTCATTGGTATGTTGTCGCTCATGCTTCATTCTACTTCTCTTCGTACTAACATATCACTCAG
>Race_6
-GTCGACCACTGTGAGTACTCTCCTCGACAATGAGCATATCTGCCATCGTCAATCCCGACCAAGACCTGGCGGGGTATTTCTCAAAGTCAACATACTGACATCGTTTCACAGACCGGTCACTTGATCTACCAGTGCGGTGGTATCGACAAGCGAACCATCGAGAAGTTCGAGAAGGTTAGTCACTTTCCCTTCAATCGCGCGTCCTTT-GCCCATCGATTTCCCCT------------------ACGACTCGAAACGTGCCCGCTACCCCGCTCGAGACCAAAAATTTTGCAATATGACCGTAATTTTTTT-GGTGGGGCACTTACCCCGCCACTTGAGCGAAGGGAGCGTTTGCCCTCTTA-CCATTCTCACAACCTCAATGAGTGCG--TCGTCACGTGTGAAGCAGTCACTAACCATTCAACAATAGGAAGCCGCTGAGCTCGGTAAGGGTTCCTTCAAGTACGCCTGGGTTCTTGACAAGCTCAAGGCCGAGCGTGAGCGTGGTATCACCATCGATATTGCTCTCTGGAAGTTCGAGACTCCTCGCTACTATGTCACCGTCATTGGTATGTTGTCGCTCATGCTTCATTCTACTTCTCTTCGTACTAACATATCACTCAG
>Race_1
-GTCGACCACTGTGAGTACTC--CTCGACAATGAGCATATCTGCCATCGTCAATCCCGACCAAGACCTGGCGGGGTATTTCTCAAAGTCAACATACTGACATCGTTTCACAGACCGGTCACTTGATCTACCAGTGCGGTGGTATCGACAAGCGAACCATCGAGAAGTTCGAGAAGGTTAGTCACTTTCCCTTCAATCGCGCGTCCTTT-GCCCATCGATTTCCCCT------------------ACGACTCGAAACGTGCCCGCTACCCCGCTCGAGACCAAAAATTTTGCAATATGACCGTAATTTTTTT-GGTGGGGCACTTACCCCGCCACTTGAGCGAAGGGAGCGTTTGCCCTCTTA-CCATTCTCACAACCTCAATGAGTGCG--TCGTCACGTGTGAAGCAGTCACTAACCATTCAACAATAGGAAGCCGCTGAGCTCGGTAAGGGTTCCTTCAAGTACGCCTGGGTTCTTGACAAGCTCAAGGCCGAGCGTGAGCGTGGTATCACCATCGATATTGCTCTCTGGAAGTTCGAGACTCCTCGCTACTATGTCACCGTCATTGGTATGTTGTCGCTCATGCTTCATTCTACTTCTCTTCGTACTAACATATCACTCAG
>Race_3
-GTCGACCACTGTGAGTACTCTCCTCGACAATGAGCTTATCTGCCATCGTCAATCCCGACCAAGACCTGGTGGGGTATTTCTCAAAGTCAACATACTGACATCGTTTCACAGACCGGTCACTTGATCTACCAGTGCGGTGGTATCGACAAGCGAACCATCGAGAAGTTCGAGAAGGTTAGTCACTTTCCCTTCGATCGCGCGTCCTTT-GCCCATCGATTTCCCCT------------------ACGACTCGAAATGTGCCCGCTACCCCGCTCGAGACCAAAAATTTTGCAATATGACCGTAATTTTTTTTGGTGGGGCACTTACCCCGCCACTTGAGCGACGGGAGCGTTTGCCCTCTTAACCATTCTCACAACCTCAATGAGTGCG--TCGTCACGTGTCAAGCAGTCACTAACCATTCAACAATAGGAAGCCGCTGAGCTCGGTAAGGGTTCCTTCAAGTACGCCTGGGTTCTTGACAAGCTCAAGGCCGAGCGTGAGCGTGGTATCACCATCGATATTGCTCTCTGGAAGTTCGAGACTCCTCGCTACTATGTCACCGTCATTGGTATGTTGTCGCTCATGCTTCATTCTACTTCTCTTCGTACTAACATATCACTCAG
>F._redolens
-GTCGACCACTGTAAGTACAACCCTCGACGATATGCTTATCTGCTTTCGTCAATCCCGACCAAGACCTGGTGGGGTATGCTTCAATCGCAACATGCTGACAGTATTTCACAGACCGGTCACTTGATCTACCAGTGCGGTGGTATCGACAAGCGAACCATCGAGAAGTTCGAGAAGGTTAGTCACTTTCCCTTCGATCGCGCGCCCTTTTGCCCATCGATTTCCCCTTCGACTCGCCGCTCCCATACAACTCGAAACCTGCCCGCTACCCCGCTCGAGGCCAAAAATTTTGCGGTGCGACCGTAATATTTTTTGGTGGGGCATTTACCCCGCCACTCGAG--ACGGGCGCGCTTGCCCTCTTC-----CCACACAATCACAATGAGCGCGGATCATCACGTGTCAAACAGTAACTAACCACTCAATAATAGGAAGCCGCTGAGCTCGGTAAGGGTTCCTTCAAGTACGCCTGGGTTCTTGACAAGCTCAAAGCCGAGCGTGAGCGTGGTATCACCATCGATATTGCTCTCTGGAAGTTCGAGACTCCTCGCTACTATGTCACCGTCATTGGTATGTTGTCGCTAATGTCTCATCACAATCATCATTGTACTAACGTTTCATCCAG
>Race_8
-GTCGACCACTGTGAGTACTCTCCTCGACAATGAGCATATCTGCCATCGTCAATCCCGACCAAGACCTGGCGGGGTATTTCTCAAAGTCAACATACTGACATCGTTTCACAGACCGGTCACTTGATCTACCAGTGCGGTGGTATCGACAAGCGAACCATCGAGAAGTTCGAGAAGGTTAGTCACTTTCCCTTCAATCGCGCGTCCTTT-GCCCATCGATTTCCCCT------------------ACGACTCGAAACGTGCCCGCTACCCCGCTCGAGACCAAAAATTTTGCAATATGACCGTAATTTTTTT-GGTGGGGCACTTACCCCGCCACTTGAGCGACGGGAGCGTTTGCCCTCTTA-CCATTCTCACAACCTCAATGAGTGCG--TCGTCACGTGTCAAGCAGTCACTAACCACTCAACAATAGGAAGCCGCTGAGCTCGGTAAGGGTTCCTTCAAGTACGCCTGGGTTCTTGACAAGCTCAAGGCCGAGCGTGAGCGTGGTATCACCATCGATATTGCTCTCTGGAAGTTCGAGACTCCTCGCTACTATGTCACCGTCATTGGTATGTTGTCGCTCATGCTTCATTCTACTTCTCTTCGTACTAACATATCACCCAG
>LA_108
-GTCGACCACTGTGAGTACTCTCCTCGACAATGAGCATATCTGCCATCGTCAATCCCGACCAAGACCTGGCGGGGTATTTCTCAAAGTCAACATACTGACATCGTTTCACAGACCGGTCACTTGATCTACCAGTGCGGTGGTATCGACAAGCGAACCATCGAGAAGTTCGAGAAGGTTAGTCACTTTCCCTTCAATCGCGCGTCCTTT-GCCCATCGATTTCCCCT------------------ACGACTCGAAACGTGCCCGCTACCCCGCTCGAGACCAAAAATTTTGCAATATGACCGTAATTTTTTTTGGTGGGGCACTTACCCCGCCACTTGAGCGACGGGAGCGTTTGCCCTCTTA-CCATTCTCACAACCTCAATGAGTGCG--TCGTCACGTGTCAAGCAGTCACTAACCATTCAACAATAGGAAGCCGCTGAGCTCGGTAAGGGTTCCTTCAAGTACGCCTGGGTTCTTGACAAGCTCAAGGCCGAGCGTGAGCGTGGTATCACCATCGATATTGCTCTCTGGAAGTTCGAGACTCCTCGCTACTATGTCACCGTCATTGGTATGTTGTCGCTCATGCTTCATTCTACTTCTCTTCGTACTAACATATCACTCAG
>LA_110
-GTCGACCACTGTGAGTACTCTCCTCGACAATGAGCATATCTGCCATCGTCAATCCCGACCAAGACCTGGCGGGGTATTTCTCAAAGTCAACATACTGACATCGTTTCACAGACCGGTCACTTGATCTACCAGTGCGGTGGTATCGACAAGCGAACCATCGAGAAGTTCGAGAAGGTTAGTCACTTTCCCTTCAATCGCGCGTCCTTT-GCCCATCGATTTCCCCT------------------ACGACTCGAAACGTGCCCGCAACCCCGCTCGAGACCAAAAATTTTGCAATATGACCGTAATTTTTTTTGGTGGGGCACTTACCCCGCCACTTGAGCGACGGGAGCGTTTGCCCTCTTA-CCATTCTCACAACCTCAATGAGTGCG--TCGTCACGTGTCAAGCAGTCACTAACCATTCAACAATAGGAAGCCGCTGAGCTCGGTAAGGGTTCCTTCAAGTACGCCTGGGTTCTTGACAAGCTCAAGGCCGAGCGTGAGCGTGGTATCACCATCGATATTGCTCTCTGGAAGTTCGAGACTCCTCGCTACTATGTCACCGTCATTGGTATGTTGTCGCTCATGCTTCATTCTACTTCTCTTCGTACTAACATATCACTCAG
>LA_127/140
-GTCGACCACTGTGAGTACTCTCCTCGACAATGAGCTTATCTGCCATCGTCAATCCCGACCAAGACCTGGTGGGGTATTTCTCAAAGTCAACATACTGACATCGTTTCACAGACCGGTCACTTGATCTACCAGTGCGGTGGTATCGACAAGCGAACCATCGAGAAGTTCGAGAAGGTTAGTTACTTTCCCTTCGATCGCGCGTCCTTT-GCCCATCGATTTCCCCT------------------ACGACTCGAAACGTGCCCGCTACCCCTCTCGAGACCAAAAATTTTGCAATATGACCGTAATTTTTTT-GGTGGGGCATTTACCCCGCCCCTCGGGTGCCGGGCGCGTTTGCCCTCTTA-CCATTCTCACAACCTCAATGAGCGCA--TCGTCACGTGTCAAGCAGTCACTAACCATTCAACAATAGGAAGCCGCTGAGCTCGGTAAGGGTTCCTTCAAGTACGCCTGGGTTCTTGACAAGCTCAAGGCCGAGCGTGAGCGTGGTATCACCATCGATATTGCTCTCTGGAAGTTCGAGACTCCTCGCTACTATGTCACCGTCATTGGTATGTTGTCGCTCATGCTTCATTCTACTTCTCTTCGTACTAACACATCACTCAG
>LA_112
-GTCGACCACTGTGAGTACTCTCCTCGACAATGAGCTTATCTGCCATCGTCAATCCCGACCAAGACCTGGCGGGGTATTTCTCAAAGTCAACATACTGACATCGTTTCACAGACCGGTCACTTGATCTACCAGTGCGGTGGTATTGACAAGCGAACCATCGAGAAGTTCGAGAAGGTTAGTCACTTTCCCTTCGATCGCGCGTCCTTT-GCCCATCGATTTCACCT------------------ACGACTCGAAACGTGCCCGCTACCCCGCTCGAGACCAAAAATTTTGCAATATGACCGTAATTTTTTTTGGTGGGGCACTTACCCCGCCACTTGAGCGACGGGAGCGTTTGCCCTCTTAACCATTCTCACAACCTCAATCAGTGCG--TCGTCACGTGTCAAGCAGTCACTAACCATTCAACAATAGGAAGCCGCTGAGCTCGGTAAGGGTTCCTTCAAGTACGCCTGGGTTCTTGACAAGCTCAAGGCCGAGCGTGAGCGTGGTATCACCATCGATATTGCTCTCTGGAAGTTCGAGACTCCTCGCTACTATGTCACCGTCATTGGTATGTTGTCTCTCATGCTTCATTCTACTTCTCTTCGTACTAACATATCACTCAG
>Race_4
-GTCGACCACTGTGAGTACTCTCCTCGACAATGAGCATATCTGCCATCGTCAATCCCGACCAAGACCTGGCGGGGTATTTCTCAAAGTCAACATACTGACATCGTTTCACAGACCGGTCACTTGATCTACCAGTGCGGTGGTATCGACAAGCGAACCATCGAGAAGTTCGAGAAGGTTAGTCACTTTCCCTTCAATCGCGCGTCCTTT-GCCCATCGATTTCCCCT------------------ACGACTCGAAACGTGCCCGCTACCCCGCTCGAGACCAAAAATTTTGCAATATGACCGTAATTTTTTT-GGTGGGGCACTTACCCCGCCACTTGAGCGACGGGAGCGTTTGCCCTCTTA-CCATTCTCAGAACCTCAATGAGTGCG--TCGTCACGTGTCAAGCAGTCACTAACCATTCAACAATAGGAAGCCGCTGAGCTCGGTAAGGGTTCCTTCAAGTACGCCTGGGTTCTTGACAAGCTCAAGGCCGAGCGTGAGCGTGGTATCACCATCGATATTGCTCTCTGGAAGTTCGAGACTCCTCGCTACTATGTCACCGTCATTGGTATGTTGTCGCTCATGCTTCATTCTACTTCTCTTCGTACTAACATATCACTCAG
>11_EF-1_EF-2
GTCGACCACTGTGAGTACTCTCCTCGACAATGAGCATATCTGCCATCGTCAATCCCGACCAAGACCTGGCGGGGTATTTCTCAAAGTCAACATACTGACATCGTTTCACAGACCGGTCACTTGATCTACCAGTGCGGTGGTATCGACAAGCGAACCATCGAGAAGTTCGAGAAGGTTAGTCACTTTCCCTTCAATCGCGCGTCCTTT-GCCCATCGATTTCCCCT------------------ACGACTCGAAACGTGCCCGCTACCCCGCTCGAGACCAAAAATTTTGCAATATGACCGTAATTTTTTT-GGTGGGGCACTTACCCCGCCACTTGAGCGACGGGAGCGTTTGCCCTCTTA-CCATTCTCACAACCTCAATGAGTGCG--TCGTCACGTGTCAAGCAGTCACTAACCACTCAACAATAGGAAGCCGCTGAGCTCGGTAAGGGTTCCTTCAAGTACGCCTGGGTTCTTGACAAGCTCAAGGCCGAGCGTGAGCGTGGTATCACCATCGATATTGCTCTCTGGAAGTTCGAGACTCCTCGCTACTATGTCACCGTCATTGGTATGTTGTCGCTCATGCTTCATTCTACTTCTCTTCGTACTAACATATCACCCAG
>38_EF-1
GTCGACCACTGTGAGTACTCTCCTCGACAATGAGCATATCTGCCATCGTCAATCCCGACCAAGACCTGGCGGGGTATTTCTCAAAGTCAACATACTGACATCGTTTCACAGACCGGTCACTTGATCTACCAGTGCGGTGGTATCGACAAGCGAACCATCGAGAAGTTCGAGAAGGTTAGTCACTTTCCCTTCAATCGCGCGTCCTTT-GCCCATCGATTTCCCCT------------------ACGACTCGAAACGTGCCCGCTACCCCGCTCGAGACCAAAAATTTTGCAATATGACCGTAATTTTTTTTGGTGGGGCACTTACCCCGCCACTTGAGCGACGGGAGCGTTTGCCCTCTTA-CCATTCTCACAACCTCAATGAGTGCG--TCGTCACGTGTCAAGCAGTCACTAACCATTCAACAATAGGAAGCCGCTGAGCTCGGTAAGGGTTCCTTCAAGTACGCCTGGGTTCTTGACAAGCTCAAGGCCGAGCGTGAGCGTGGTATCACCATCGATATTGCTCTCTGGAAGTTCGAGACTCCTCGCTACTATGTCACCGTCATTGGTATGTTGTCGCTCATGCTTCATTCTACTTCTCTTCGTACTAACATATCACTCAG
>46_EF-1_EF-2
GTCGACCACTGTGAGTACTCTCCTCGACAATGAGCATATCTGCCATCGTCAATCCCGACCAAGACCTGGCGGGGTATTTCTCAAAGTCAACATACTGACATCGTTTCACAGACCGGTCACTTGATCTACCAGTGCGGTGGTATCGACAAGCGAACCATCGAGAAGTTCGAGAAGGTTAGTCACTTTCCCTTCAATCGCGCGTCCTTT-GCCCATCGATTTCCCCT------------------ACGACTCGAAACGTGCCCGCTACCCCGCTCGAGACCAAAAATTTTGCAATATGACCGTAATTTTTTT-GGTGGGGCACTTACCCCGCCACTTGAGCGAAGGGAGCGTTTGCCCTCTTA-CCATTCTCACAACCTCAATGAGTGCG--TCGTCACGTGTGAAGCAGTCACTAACCATTCAACAATAGGAAGCCGCTGAGCTCGGTAAGGGTTCCTTCAAGTACGCCTGGGTTCTTGACAAGCTCAAGGCCGAGCGTGAGCGTGGTATCACCATCGATATTGCTCTCTGGAAGTTCGAGACTCCTCGCTACTATGTCACCGTCATTGGTATGTTGTCGCTCATGCTTCATTCTACTTCTCTTCGTACTAACATATCACTCAG
>56_EF-1
GTCGACCACTGTGAGTACTCTCCTCGACAATGAGCATATCTGCCATCGTCAATCCCGACCAAGACCTGGCGGGGTATTTCTCAAAGTCAACATACTGACATCGTTTCACAGACCGGTCACTTGATCTACCAGTGCGGTGGTATCGACAAGCGAACCATCGAGAAGTTCGAGAAGGTTAGTCACTTTCCCTTCAATCGCGCGTCCTTT-GCCCATCGATTTCCCCT------------------ACGACTCGAAACGTGCCCGCTACCCCGCTCGAGACCAAAAATTTTGCAATATGACCGTAATTTTTTTTGGTGGGGCACTTACCCCGCCACTTGAGCGACGGGAGCGTTTGCCCTCTTA-CCATTCTCACAACCTCAATGAGTGCG--TCGTCACGTGTCAAGCAGTCACTAACCATTCAACAATAGGAAGCCGCTGAGCTCGGTAAGGGTTCCTTCAAGTACGCCTGGGTTCTTGACAAGCTCAAGGCCGAGCGTGAGCGTGGTATCACCATCGATATTGCTCTCTGGAAGTTCGAGACTCCTCGCTACTATGTCACCGTCATTGGTATGTTGTCGCTCATGCTTCATTCTACTTCTCTTCGTACTAACATATCACTCAG
>78_EF-1
GTCGACCACTGTGAGTACTCTCCTCGACAATGAGCATATCTGCCATCGTCAATCCCGACCAAGACCTGGCGGGGTATTTCTCAAAGTCAACATACTGACATCGTTTCACAGACCGGTCACTTGATCTACCAGTGCGGTGGTATCGACAAGCGAACCATCGAGAAGTTCGAGAAGGTTAGTCACTTTCCCTTCAATCGCGCGTCCTTT-GCCCATCGATTTCCCCT------------------ACGACTCGAAACGTGCCCGCTACCCCGCTCGAGACCAAAAATTTTGCAATATGACCGTAATTTTTTT-GGTGGGGCACTTACCCCGCCACTTGAGCGAAGGGAGCGTTTGCCCTCTTA-CCATTCTCACAACCTCAATGAGTGCG--TCGTCACGTGTCAAGCAGTCACTAACCATTCAACAATAGGAAGCCGCTGAGCTCGGTAAGGGTTCCTTCAAGTACGCCTGGGTTCTTGACAAGCTCAAGGCCGAGCGTGAGCGTGGTATCACCATCGATATTGCTCTCTGGAAGTTCGAGACTCCTCGCTACTATGTCACCGTCATTGGTATGTTGTCGCTCATGCTTCATTCTACTTCTCTTCGTACTAACATATCACTCAG
>128_EF-1_EF-2
GTCGACCACTGTGAGTACTCTCCTCGACAATGAGCATATCTGCCATCGTCAATCCCGACCAAGACCTGGCGGGGTATTTCTCAAAGTCAACATACTGACATCGTTTCACAGACCGGTCACTTGATCTACCAGTGCGGTGGTATCGACAAGCGAACCATCGAGAAGTTCGAGAAGGTTAGTCACTTTCCCTTCAATCGCGCGTCCTTT-GCCCATCGATTTCCCCT------------------ACGACTCGAAACGTGCCCGCTACCCCGCTCGAGACCAAAAATTTTGCAATATGACCGTAATTTTTTTTGGTGGGGCACTTACCCCGCCACTTGAGCGACGGGAGCGTTTGCCCTCTTA-CCATTCTCACAACCTCAATGAGTGCG--TCGTCACGTGTCAAGCAGTCACTAACCATTCAACAATAGGAAGCCGCTGAGCTCGGTAAGGGTTCCTTCAAGTACGCCTGGGTTCTTGACAAGCTCAAGGCCGAGCGTGAGCGTGGTATCACCATCGATATTGCTCTCTGGAAGTTCGAGACTCCTCGCTACTATGTCACCGTCATTGGTATGTTGTCGCTCATGCTTCATTCTACTTCTCTTCGTACTAACATATCACTCAG
>134_EF-1_EF-2
GTCGACCACTGTGAGTACTCTCCTCGACAATGAGCATATCTGCCATCGTCAATCCCGACCAAGACCTGGCGGGGTATTTCTCAAAGTCAACATACTGACATCGTTTCACAGACCGGTCACTTGATCTACCAGTGCGGTGGTATCGACAAGCGAACCATCGAGAAGTTCGAGAAGGTTAGTCACTTTCCCTTCAATCGCGCGTCCTTT-GCCCATCGATTTCCCCT------------------ACGACTCGAAACGTGCCCGCTACCCCGCTCGAGACCAAAAATTTTGCAATATGACCGTAATTTTTTT-GGTGGGGCACTTACCCCGCCACTTGAGCGAAGGGAGCGTTTGCCCTCTTA-CCATTCTCACAACCTCAATGAGTGCG--TCGTCACGTGTGAAGCAGTCACTAACCATTCAACAATAGGAAGCCGCTGAGCTCGGTAAGGGTTCCTTCAAGTACGCCTGGGTTCTTGACAAGCTCAAGGCCGAGCGTGAGCGTGGTATCACCATCGATATTGCTCTCTGGAAGTTCGAGACTCCTCGCTACTATGTCACCGTCATTGGTATGTTGTCGCTCATGCTTCATTCTACTTCTCTTCGTACTAACATATCACTCAG
>138_EF-1_EF-2
GTCGACCACTGTGAGTACTCTCCTCGACAATGAGCATATCTGCCATCGTCAATCCCGACCAAGACCTGGCGGGGTATTTCTCAAAGTCAACATACTGACATCGTTTCACAGACCGGTCACTTGATCTACCAGTGCGGTGGTATCGACAAGCGAACCATCGAGAAGTTCGAGAAGGTTAGTCACTTTCCCTTCAATCGCGCGTCCTTT-GCCCATCGATTTCCCCT------------------ACGACTCGAAACGTGCCCGCTACCCCGCTCGAGACCAAAAATTTTGCAATATGACCGTAATTTTTTT-GGTGGGGCACTTACCCCGCCACTTGAGCGACGGGAGCGTTTGCCCTCTTA-CCATTCTCACAACCTCAATGAGTGCG--TCGTCACGTGTCAAGCAGTCACTAACCACTCAACAATAGGAAGCCGCTGAGCTCGGTAAGGGTTCCTTCAAGTACGCCTGGGTTCTTGACAAGCTCAAGGCCGAGCGTGAGCGTGGTATCACCATCGATATTGCTCTCTGGAAGTTCGAGACTCCTCGCTACTATGTCACCGTCATTGGTATGTTGTCGCTCATGCTTCATTCTACTTCTCTTCGTACTAACATATCACCCAG
>CA_10_(race_1)
GTCGACCACTGTGAGTACTCTCCTCGACAATGAGCATATCTGCCATCGTCAATCCCGACCAAGACCTGGCGGGGTATTTCTCAAAGTCAACATACTGACATCGTTTCACAGACCGGTCACTTGATCTACCAGTGCGGTGGTATCGACAAGCGAACCATCGAGAAGTTCGAGAAGGTTAGTCACTTTCCCTTCAATCGCGCGTCCTTT-GCCCATCGATTTCCCCT------------------ACGACTCGAAACGTGCCCGCTACCCCGCTCGAGACCAAAAATTTTGCAATATGACCGTAATTTTTTT-GGTGGGGCACTTACCCCGCCACTTGAGCGAAGGGAGCGTTTGCCCTCTTA-CCATTCTCACAACCTCAATGAGTGCG--TCGTCACGTGTGAAGCAGTCACTAACCATTCAACAATAGGAAGCCGCTGAGCTCGGTAAGGGTTCCTTCAAGTACGCCTGGGTTCTTGACAAGCTCAAGGCCGAGCGTGAGCGTGGTATCACCATCGATATTGCTCTCTGGAAGTTCGAGACTCCTCGCTACTATGTCACCGTCATTGGTATGTTGTCGCTCATGCTTCATTCTACTTCTCTTCGTACTAACATATCACTCAG
>CA_3_(Race_3)
GTCGACCACTGTGAGTACTCTCCTCGACAATGAGCTTATCTGCCATCGTCAATCCCGACCAAGACCTGGTGGGGTATTTCTCAAAGTCAACATACTGACATCGTTTCACAGACCGGTCACTTGATCTACCAGTGCGGTGGTATCGATAAGCGAACCATCGAGAAGTTCGAGAAGGTTAGTCACTTTCCCTTCGATCGCGCGTCCTTT-GCCCATCGATTTCCCCT------------------ACGACTCGAAACGTGCCCGCTACCCCGCTCGAGACCAAAAATTTTGCAATATGACTGTAATTTTTTTTGGTGGGGCACTTACCCCGCCACTTGAGCGACGGGAGCGTTTGCCCTCTTAACCATTCTCACAACCTCAATGAGTGCG--TCGTCACGTGTCAAGTAGTCACTAACCATTCAACAATAGGAAGCCGCTGAGCTCGGTAAGGGTTCCTTCAAGTACGCCTGGGTTCTTGACAAGCTCAAGGCCGAGCGTGAGCGTGGTATCACCATCGATATTGCTCTCTGGAAGTTCGAGACTCCTCGCTACTATGTCACCGTCATTGGTATGTTGTCGCTCATGCTTCATTCTACTTCTCTTCGTACTAACAtaTCACTCAG
>CA_14_(race_4)
GTCGACCACTGTGAGTACTCTCCTCGACAATGAGCATATCTGCCATCGTCAATCCCGACCAAGACCTGGCGGGGTATTTCTCAAAGTCAACATACTGACATCGTTTCACAGACCGGTCACTTGATCTACCAGTGCGGTGGTATCGACAAGCGAACCATCGAGAAGTTCGAGAAGGTTAGTCACTTTCCCTTCAATCGCGCGTCCTTT-GCCCATCGATTTCCCCT------------------ACGACTCGAAACGTGCCCGCTACCCCGCTCGAGACCAAAAATTTTGCAATATGACCGTAATTTTTTT-GGTGGGGCACTTACCCCGCCACTTGAGCGACGGGAGCGTTTGCCCTCTTA-CCATTCTCAGAACCTCAATGAGTGCG--TCGTCACGTGTCAAGCAGTCACTAACCATTCAACAATAGGAAGCCGCTGAGCTCGGTAAGGGTTCCTTCAAGTACGCCTGGGTTCTTGACAAGCTCAAGGCCGAGCGTGAGCGTGGTATCACCATCGATATTGCTCTCTGGAAGTTCGAGACTCCTCGCTACTATGTCACCGTCATTGGTATGTTGTCGCTCATGCTTCATTCTACTTCTCTTCGTACTAACATATCACTCAG
>AL-KL11_(MDS-12)
GTCGACCACTGTGAGTACTCTCCTCGACAATGAGCATATCTGCCATCGTCAATCCCGACCAAGACCTGGCGGGGTATTTCTCAAAGTCAACATACTGACATCGTTTCACAGACCGGTCACTTGATCTACCAGTGCGGTGGTATCGACAAGCGAACCATCGAGAAGTTCGAGAAGGTTAGTCACTTTCCCTTCAATCGCGCGTCCTTT-GCCCATCGATTTCCCCT------------------ACGACTCGAAACGTGCCCGCTACCCCGCTCGAGACCAAAAATTTTGCAATATGACCGTAATTTTTTT-GGTGGGGCACTTACCCCGCCACTTGAGCGACGGGAGCGTTTGCCCTCTTA-CCATTCTCAGAACCTCAATGAGTGCG--TCGTCACGTGTCAAGCAGTCACTAACCATTCAACAATAGGAAGCCGCTGAGCTCGGTAAGGGTTCCTTCAAGTACGCCTGGGTTCTTGACAAGCTCAAGGCCGAGCGTGAGCGTGGTATCACCATCGATATTGCTCTCTGGAAGTTCGAGACTCCTCGCTACTATGTCACCGTCATTGGTATGTTGTCGCTCATGCTTCATTCTACTTCTCTTCGTACTAACATATCACTCAG
>MS_GL10_(MDS-12)
GTCGACCACTGTGAGTACTCTCCTCGACAATGAGCATATCTGCCATCGTCAATCCCGACCAAGACCTGGCGGGGTATTTCTCAAAGTCAACATACTGACATCGTTTCACAGACCGGTCACTTGATCTACCAGTGCGGTGGTATCGACAAGCGAACCATCGAGAAGTTCGAGAAGGTTAGTCACTTTCCCTTCAATCGCGCGTCCTTT-GCCCATCGATTTCCCCT------------------ACGACTCGAAACGTGCCCGCTACCCCGCTCGAGACCAAAAATTTTGCAATATGACCGTAATTTTTTT-GGTGGGGCACTTACCCCGCCACTTGAGCGACGGGAGCGTTTGCCCTCTTA-CCATTCTCAGAACCTCAATGAGTGCG--TCGTCACGTGTCAAGCAGTCACTAACCATTCAACAATAGGAAGCCGCTGAGCTCGGTAAGGGTTCCTTCAAGTACGCCTGGGTTCTTGACAAGCTCAAGGCCGAGCGTGAGCGTGGTATCACCATCGATATTGCTCTCTGGAAGTTCGAGACTCCTCGCTACTATGTCACCGTCATTGGTATGTTGTCGCTCATGCTTCATTCTACTTCTCTTCGTACTAACATATCACTCAG
>CA1(Race_8)
GTCGACCACTGTGAGTACTCTCCTCGACAATGAGCATATCTGCCATCGTCAATCCCGACCAAGACCTGGCGGGGTATTTCTCAAAGTCAACATACTGACATCGTTTCACAGACCGGTCACTTGATCTACCAGTGCGGTGGTATCGACAAGCGAACCATCGAGAAGTTCGAGAAGGTTAGTCACTTTCCCTTCAATCGCGCGTCCTTT-GCCCATCGATTTCCCCT------------------ACGACTCGAAACGTGCCCGCTACCCCGCTCGAGACCAAAAATTTTGCAATATGACCGTAATTTTTTT-GGTGGGGCACTTACCCCGCCACTTGAGCGACGGGAGCGTTTGCCCTCTTA-CCATTCTCACAACCTCAATGAGTGCG--TCGTCACGTGTCAAGCAGTCACTAACCACTCAACAATAGGAAGCCGCTGAGCTCGGTAAGGGTTCCTTCAAGTACGCCTGGGTTCTTGACAAGCTCAAGGCCGAGCGTGAGCGTGGTATCACCATCGATATTGCTCTCTGGAAGTTCGAGACTCCTCGCTACTATGTCACCGTCATTGGTATGTTGTCGCTCATGCTTCATTCTACTTCTCTTCGTACTAACATATCACCCAG
