# Supplementary material for: Diversity and temporal distribution of Fusarium oxysporum f. sp. vasinfectum races and genotypes as influenced by Gossypium cultivar
Source: Front Fungal Biol. 2022 Oct 20;3:1022761. doi: 10.3389/ffunb.2022.1022761 (PMC10512365; doi:10.3389/ffunb.2022.1022761)
Supplement: Supplementary file 1 [file DataSheet_1.zip › sequience data/2018/PHO.fas]

>031665_(Race_8)
TACAAGAACTCGTACATGTTATTGGCATCCTTAGAAGAGTAACCGATGACCTTGAGGATAGTACCGTTGTTCAAGCTGAGACCATAAAAGGCAACATCAAGACAGAACCATGAACCAGCGGTACCGATGAGGATGGACAGGTTCTTCCACTTGCTGTAGTGCTGGCAGAAGTCGCTCCAGCTGGCCTTGGGGACCTGGAGGTTCGACTTGGCGCTGGCGTGGACTTGAGCACGGGCGATCTCGTCGGTGTCGCCCTCACGCTTTCCGGTCATGTAGGCCTTGACGTCCTCGTCGGCTTGCTCAACGTCACGGGCGACATCGAAGGTGTAACGGGGAGTCTCGGGGATGGTGAGACGGTCTATACCA-TGTCAGTGTTTGTTGAGAGGTCGAGATGTAAGTGACTTACAGTAGAGGGCAATGCAAGCAGGGACGGCACCGAAACCAACAAGGGTACGCCACATCTTGTCAACGGCGACCTGGCAGTCTCCAGTGCAGTGCTTGGTATCAGGGGCA
>ATCC_16421_(Race1)
TACAAGAACTCGTACATGTTATTGGCATCCTTAGAAGAGTAACCGATGACCTTGAGGATAGTACCGTTGTTCAAGCTGAGACCATAAAAGGCAACATCAAGACAGAACCATGAACCAGCGGTACCGATGAGGATGGACAGGTTCTTCCACTTGCTGTAGTGCTGGCAGAAGTCGCTCCAGCTGGCCTTGGGGACCTGGAGGTTCGACTTGGCGCTGGCGTGGACTTGAGCACGGGCGATCTCGTCGGTGTCGCCCTCACGCTTTCCGGTCATGTAGGCCTTGACGTCCTCGTCGGCTTGCTCAACGTCACGGGCGACATCGAAGGTGTAACGGGGAGTCTCGGGGATGGTGAGACGGTCTATACCA-TGTCAGTGTTTGTTGAGAGGTCGAGATGTAAGTGACTTACAGTAGAGGGCAATGCAAGCAGGGACGGCACCGAAACCAACAAGGGTACGCCACATCTTGTCAACGGCGACCTGGCAGTCTCCAGTGCAGTGCTTGGTATCAGGGGCA
>ATCC_16611_(race_2)
TACAAGAACTCGTACATGTTATTGGCATCCTTAGAAGAGTAACCGATGACCTTGAGGATAGTACCGTTGTTCAAGCTGAGACCATAAAAGGCAACATCAAGACAGAACCATGAACCAGCGGTACCGATGAGGATGGACAGGTTCTTCCACTTGCTGTAGTGCTGGCAGAAGTCGCTCCAGCTGGCCTTGGGGACCTGGAGGTTCGACTTGGCGCTGGCGTGGACTTGAGCACGGGCGATCTCGTCGGTGTCGCCCTCACGCTTTCCGGTCATGTAGGCCTTGACGTCCTCGTCGGCTTGCTCAACGTCACGGGCGACATCGAAGGTGTAACGGGGAGTCTCGGGGATGGTGAGACGGTCTATACCA-TGTCAGTGTTTGTTGAGAGGTCGAGATGTGAGTGACTTACAGTAGAGGGCAATGCAAGCAGGGACGGCACCGAAACCAACAAGGGTACGCCACATCTTGTCAACGGCGACCTGGCAGTCTCCAGTGCAGTGCTTGGTATCAGGGGCA
>ATCC_16612_(Race_3)
TACAAGAACTCGTACATGTTATTGGCATCCTTAGAAGAGTAACCGATGACCTTGAGGATAGTACCGTTATTCAAGCTGAGACCATAAAAGGCAACATCAAGACAGAACCATGAGCCAGCAGTACCGATGAGGATGGACAGGTTCTTCCACTTGCTGTAGTGCTGGCAGAAGTCGCTCCAGCTGGCCTTGGGGACCTGGAGGTTCGACTTGGCGCTGGCGTGGACTTGAGCACGGGCGATCTCGTCGGTGTCGCCCTCACGCTTTCCAGTCATGTAGGCCTTGACGTCCTCGTCGGCTTGCTCAACGTCACGGGCGACATCGAAGGTGTAACGGGGGGTCTCGGGGATGGTGAGACGGTCTATACCA-TGTCAGTGTTTGTTGAGAGGTCGAGATGTAAGTGACTTACAGTAGAGGGCAATGCAAGCAGGGACGGCACCGAAACCAACAAGGGTACGCCACATCTTGTCAACGGCGACCTGGCAGTCTCCAGTGCAGTGCTTGGTATCAGGGGCA
>ATCC_16613_(Race_4)
TACAAGAACTCGTACATGTTATTGGCATCCTTAGAAGAGTAACCGATGACCTTGAGGATAGTACCGTTGTTCAAGCTGAGACCATAAAAGGCAACATCAAGACAGAACCATGAACCAGCGGTACCGATGAGGATGGACAGGTTCTTCCACTTGCTGTAGTGCTGGCAGAAGTCGCTCCAGCTGGCCTTGGGGACCTGGAGGTTCGACTTGGCGCTGGCGTGGACTTGAGCACGGGCGATCTCGTCGGTGTCGCCCTCACGCTTTCCGGTCATGTAGGCCTTGACGTCCTCGTCGGCTTGCTCAACGTCACGGGCGACATCGAAGGTGTAACGGGGAGTCTCGGGGATGGTGAGACGGTCTATACCA-TGTCAGTGTTTGTTGAGAGGTCGAGATGTAAGTGACTTACAGTAGAGGGCAATGCAAGCAGGGACGGCACCGAAACCAACAAGGGTACGCCACATCTTGTCAACGGCGACCTGGCAGTCTCCAGTGCAGTGCTTGGTATCAGGGGCA
>AUST16
TACAAGAACTCGTACATGTTATTGGCATCCTTAGAAGAGTAACCGATGACCTTGAGGATAGTACCGTTGTTCAAGCTGAGACCATAAAAGGCAACATCAAGACAGAACCATGAACCAGCGGTACCGATGAGGATGGACAGGTTCTTCCACTTGCTGTAGTGCTGGCAGAAGTCGCTCCAGCTGGCCTTGGGGACCTGGAGGTTCGACTTGGCGCTGGCGTGGACTTGAGCACGGGCGATCTCGTCGGTGTCGCCCTCACGCTTTCCGGTCATGTAGGCCTTGACGTCCTCGTCGGCTTGCTCAACGTCACGGGCGACATCGAAGGTGTAACGGGGAGTCTCGGGGATGGTGAGACGGTCTATACCA-TGTCAGTGTTTGTTGAGAGGTCGAGATGTAAGTGACTTACAGTAGAGGGCAATGCAAGCAGGGACGGCACCGAAACCAACAAGGGTACGCCACATCTTGTCAACGGCGACCTGGCAGTCTCCAGTGCAGTGCTTGGTATCAGGGGCA
>AUST19
TACAAGAACTCGTACATGTTATTGGCATCCTTAGAAGAGTAACCGATGACCTTGAGGATAGTACCGTTGTTCAAGCTGAGACCATAAAAGGCAACATCAAGACAGAACCATGAACCAGCGGTACCGATGAGGATGGACAGGTTCTTCCACTTGCTGTAGTGCTGGCAGAAGTCGCTCCAGCTGGCCTTGGGGACCTGGAGGTTCGACTTGGCGCTGGCGTGGACTTGAGCACGGGCGATCTCGTCGGTGTCGCCCTCACGCTTTCCGGTCATGTAGGCCTTGACGTCCTCGTCGGCTTGCTCAACGTCACGGGCGACATCGAAGGTGTAACGGGGAGTCTCGGGGATGGTGAGACGGTCTATACCA-TGTCAGTGTTTGTTGAGAGGTCGAGATGTAAGTGACTTACAGTAGAGGGCAATGCAAGCAGGGACGGCACCGAAACCAACAAGGGTACGCCACATCTTGTCAACGGCGACCTGGCAGTCTCCAGTGCAGTGCTTGGTATCAGGGGCA
>Fo1502
TACAAGAACTCGTACATGTTGTTGGCATCCTTGGAAGAGTAACCAATGACCTTGAGGATAGTACCGTTGTTCAAGCTGAGACCATAAAAGGCCACATCAAGACAGAACCATGAACCAGCAGTACCGATGAGGATGGACAGGTTCTTCCACTTGCTGTAGTGCTGGCAGAAGTCGCTCCAGCTGGCCTTGGGGACCTGGAGGTTGGACTTGGCGCTGGCGTGGACTTGGGCACGGGCGATCTCGTCGGTGTCGCCTTCACGCTTGCCGGTCATGTAGGCCTTGACGTCCTCGTCGGTTTGCTCAACGTCGCGGGCGACATCGAAGGTGAAACGGGGAGTCTCACGGATGGTGAGACTATCTACACCAATATCACTATGTGTTGAGAGGTCAAGATGTAATTGACTTACAGTAGAGGGCAATGCAAGCAGGGACGGCACCGAAACCAACAAGGGTACGCCACATCTTGTCGACGGCGACCTGGCAGTCTCCAGTGCAGTGCTTGGTATCAGGGGCA
>LA_108
TACAAGAACTCGTACATGTTATTGGCATCCTTAGAAGAGTAACCGATGACCTTGAGGATAGTACCGTTGTTCAAGCTGAGACCATAAAAGGCAACATCAAGACAGAACCATGAACCAGCGGTACCGATGAGGATGGACAGGTTCTTCCACTTGCTGTAGTGCTGGCAGAAGTCGCTCCAGCTGGCCTTGGGGACCTGGAGGTTCGACTTGGCGCTGGCGTGGACTTGAGCACGGGCGATCTCGTCGGTGTCGCCCTCACGCTTTCCGGTCATGTAGGCCTTGACGTCCTCGTCGGCTTGCTCAACGTCACGGGCGACATCGAAGGTGTAACGGGGAGTCTCGGGGATGGTGAGACGGTCTATACCA-TGTCAGTGTTTGTTGAGAGGTCGAGATGTAAGTGACTTACAGTAGAGGGCAATGCAAGCAGGGACGGCACCGAAACCAACAAGGGTACGCCACATCTTGTCAACGGCGACCTGGCAGTCTCCAGTGCAGTGCTTGGTATCAGGGGCA
>LA_110
TACAAGAACTCGTACATGTTATTGGCATCCTTAGAAGAGTAACCGATGACCTTGAGGATAGTACCGTTGTTCAAGCTGAGACCATAAAAGGCAACATCAAGACAGAACCATGAACCAGCGGTACCGATGAGGATGGACAGGTTCTTCCACTTGCTGTAGTGCTGGCAGAAGTCGCTCCAGCTGGCCTTGGGGACCTGGAGGTTCGACTTGGCGCTGGCGTGGACTTGAGCACGGGCGATCTCGTCGGTGTCGCCCTCACGCTTTCCGGTCATGTAGGCCTTGACGTCCTCGTCGGCTTGCTCAACGTCACGGGCGACATCGAAGGTGTAACGGGGAGTCTCGGGGATGGTGAGACGGTCTATACCA-TGTCAGTGTTTGTTGAGAGGTCGAGATGTAAGTGACTTACAGTAGAGGGCAATGCAAGCAGGGACGGCACCGAAACCAACAAGGGTACGCCACATCTTGTCAACGGCGACCTGGCAGTCTCCAGTGCAGTGCTTGGTATCAGGGGCA
>LA_112
TACAAGAACTCGTACATGTTATTGGCATCCTTAGAAGAGTAACCGATGACCTTGAGGATAGTACCGTTATTCAAGCTGAGACCATAAAAGGCAACATCAAGACAGAACCATGAGCCAGCAGTACCGATGAGGATGGACAGGTTCTTCCACTTGCTGTAGTGCTGGCAGAAGTCGCTCCAGCTGGCCTTGGGGACCTGGAGGTTCGACTTGGCGCTGGCGTGGACTTGAGCACGGGCGATCTCGTCGGTGTCGCCCTCACGCTTTCCAGTCATGTAGGCCTTGACGTCCTCGTCGGCTTGCTCAACGTCACGGGCGACATCGAAGGTGTAACGGGGGGTCTCGGGGATGGTGAGACGGTCTATACCA-TGTCAGTGTTTGTTGAGAGGTCGAGATGTAAGTGACTTACAGTAGAGGGCAATGCAAGCAGGGACGGCACCGAAACCAACAAGGGTACGCCACATCTTGTCAACGGCGACCTGGCAGTCTCCAGTGCAGTGCTTGGTATCAGGGGCA
>LA_127
TACAAGAACTCGTACATGTTATTGGCATCCTTAGAAGAGTAACCGATGACCTTGAGGATAGTACCGTTATTCAAGCTGAGACCATAAAAGGCAACATCAAGACAGAACCATGAGCCAGCAGTACCGATGAGGATGGACAGGTTCTTCCACTTGCTGTAGTGCTGGAAGAAGTCGCTCCAGCTGGCCTTGGGGACCTGGAGGTTCGACTTGGCGCTGGCGTGGACTTGAGCACGGGCGATCTCGTCGGTGTCGCCCTCACGCTTTCCAGTCATGTAGGCCTTGACGTCCTCGTCGGCTTGCTCAACGTCACGGGCGACATCGAAGGTGTAACGGGGAGTCTCGGGGATGGTGAGACGGTCTATACCA-TGTCAGTGTTTGTTGAGAGGTCGAGATGTAAGTGACTTACAGTAGAGGGCAATGCAAGCAGGGACGGCACCGAAACCAACAAGGGTACGCCACATCTTGTCAACGGCGACCTGGCAGTCTCCAGTGCAGTGCTTGGTATCAGGGGCA
>LA_140
TACAAGAACTCGTACATGTTATTGGCATCCTTAGAAGAGTAACCGATGACCTTGAGGATAGTACCGTTATTCAAGCTGAGACCATAAAAGGCAACATCAAGACAGAACCATGAGCCAGCAGTACCGATGAGGATGGACAGGTTCTTCCACTTGCTGTAGTGCTGGAAGAAGTCGCTCCAGCTGGCCTTGGGGACCTGGAGGTTCGACTTGGCGCTGGCGTGGACTTGAGCACGGGCGATCTCGTCGGTGTCGCCCTCACGCTTTCCAGTCATGTAGGCCTTGACGTCCTCGTCGGCTTGCTCAACGTCACGGGCGACATCGAAGGTGTAACGGGGAGTCTCGGGGATGGTGAGACGGTCTATACCA-TGTCAGTGTTTGTTGAGAGGTCGAGATGTAAGTGACTTACAGTAGAGGGCAATGCAAGCAGGGACGGCACCGAAACCAACAAGGGTACGCCACATCTTGTCAACGGCGACCTGGCAGTCTCCAGTGCAGTGCTTGGTATCAGGGGCA
>PHO_1_PHO1
TACAAGAACTCGTACATGTTATTGGCATCCTTAGAAGAGTAACCGATGACCTTGAGGATAGTACCGTTGTTCAAGCTGAGACCATAAAAGGCAACATCAAGACAGAACCATGAACCAGCGGTACCGATGAGGATGGACAGGTTCTTCCACTTGCTGTAGTGCTGGCAGAAGTCGCTCCAGCTGGCCTTGGGGACCTGGAGGTTCGACTTGGCGCTGGCGTGGACTTGAGCACGGGCGATCTCGTCGGTGTCGCCCTCACGCTTTCCGGTCATGTAGGCCTTGACGTCCTCGTCGGCTTGCTCAACGTCACGGGCGACATCGAAGGTGTAACGGGGAGTCTCGGGGATGGTGAGACGGTCTATACCA-TGTCAGTGTTTGTTGAGAGGTCGAGATGTGAGTGACTTACAGTAGAGGGCAATGCAAGCAGGGACGGCACCGAAACCAACAAGGGTACGCCACATCTTGTCAACGGCGACCTGGCAGTCTCCAGTGCAGTGCTTGGTATCAGGGGCA
>PHO_10_PHO1
TACAAGAACTCGTACATGTTATTGGCATCCTTAGAAGAGTAACCGATGACCTTGAGGATAGTACCGTTGTTCAAGCTGAGACCATAAAAGGCAACATCAAGACAGAACCATGAACCAGCGGTACCGATGAGGATGGACAGGTTCTTCCACTTGCTGTAGTGCTGGCAGAAGTCGCTCCAGCTGGCCTTGGGGACCTGGAGGTTCGACTTGGCGCTGGCGTGGACTTGAGCACGGGCGATCTCGTCGGTGTCGCCCTCACGCTTTCCGGTCATGTAGGCCTTGACGTCCTCGTCGGCTTGCTCAACGTCACGGGCGACATCGAAGGTGTAACGGGGAGTCTCGGGGATGGTGAGACGGTCTATACCA-TGTCAGTGTTTGTTGAGAGGTCGAGATGTGAGTGACTTACAGTAGAGGGCAATGCAAGCAGGGACGGCACCGAAACCAACAAGGGTACGCCACATCTTGTCAACGGCGACCTGGCAGTCTCCAGTGCAGTGCTTGGTATCAGGGGCA
>PHO_11_PHO1
TACAAGAACTCGTACATGTTATTGGCATCCTTAGAAGAGTAACCGATGACCTTGAGGATAGTACCGTTGTTCAAGCTGAGACCATAAAAGGCAACATCAAGACAGAACCATGAACCAGCGGTACCGATGAGGATGGACAGGTTCTTCCACTTGCTGTAGTGCTGGCAGAAGTCGCTCCAGCTGGCCTTGGGGACCTGGAGGTTCGACTTGGCGCTGGCGTGGACTTGAGCACGGGCGATCTCGTCGGTGTCGCCCTCACGCTTTCCGGTCATGTAGGCCTTGACGTCCTCGTCGGCTTGCTCAACGTCACGGGCGACATCGAAGGTGTAACGGGGAGTCTCGGGGATGGTGAGACGGTCTATACCA-TGTCAGTGTTTGTTGAGAGGTCGAGATGTAAGTGACTTACAGTAGAGGGCAATGCAAGCAGGGACGGCACCGAAACCAACAAGGGTACGCCACATCTTGTCAACGGCGACCTGGCAGTCTCCAGTGCAGTGCTTGGTATCAGGGGCA
>PHO_3_PHO1
TACAAGAACTCGTACATGTTATTGGCATCCTTAGAAGAGTAACCGATGACCTTGAGGATAGTACCGTTGTTCAAGCTGAGACCATAAAAGGCAACATCAAGACAGAACCATGAACCAGCGGTACCGATGAGGATGGACAGGTTCTTCCACTTGCTGTAGTGCTGGCAGAAGTCGCTCCAGCTGGCCTTGGGGACCTGGAGGTTCGACTTGGCGCTGGCGTGGACTTGAGCACGGGCGATCTCGTCGGTGTCGCCCTCACGCTTTCCGGTCATGTAGGCCTTGACGTCCTCGTCGGCTTGCTCAACGTCACGGGCGACATCGAAGGTGTAACGGGGAGTCTCGGGGATGGTGAGACGGTCTATACCA-TGTCAGTGTTTGTTGAGAGGTCGAGATGTGAGTGACTTACAGTAGAGGGCAATGCAAGCAGGGACGGCACCGAAACCAACAAGGGTACGCCACATCTTGTCAACGGCGACCTGGCAGTCTCCAGTGCAGTGCTTGGTATCAGGGGCA
>PHO_4_PHO1
TACAAGAACTCGTACATGTTATTGGCATCCTTAGAAGAGTAACCGATGACCTTGAGGATAGTACCGTTGTTCAAGCTGAGACCATAAAAGGCAACATCAAGACAGAACCATGAACCAGCGGTACCGATGAGGATGGACAGGTTCTTCCACTTGCTGTAGTGCTGGCAGAAGTCGCTCCAGCTGGCCTTGGGGACCTGGAGGTTCGACTTGGCGCTGGCGTGGACTTGAGCACGGGCGATCTCGTCGGTGTCGCCCTCACGCTTTCCGGTCATGTAGGCCTTGACGTCCTCGTCGGCTTGCTCAACGTCACGGGCGACATCGAAGGTGTAACGGGGAGTCTCGGGGATGGTGAGACGGTCTATACCA-TGTCAGTGTTTGTTGAGAGGTCGAGATGTAAGTGACTTACAGTAGAGGGCAATGCAAGCAGGGACGGCACCGAAACCAACAAGGGTACGCCACATCTTGTCAACGGCGACCTGGCAGTCTCCAGTGCAGTGCTTGGTATCAGGGGCA
>PHO_5_PHO1
TACAAGAACTCGTACATGTTATTGGCATCCTTAGAAGAGTAACCGATGACCTTGAGGATAGTACCGTTGTTCAAGCTGAGACCATAAAAGGCAACATCAAGACAGAACCATGAACCAGCGGTACCGATGAGGATGGACAGGTTCTTCCACTTGCTGTAGTGCTGGCAGAAGTCGCTCCAGCTGGCCTTGGGGACCTGGAGGTTCGACTTGGCGCTGGCGTGGACTTGAGCACGGGCGATCTCGTCGGTGTCGCCCTCACGCTTTCCGGTCATGTAGGCCTTGACGTCCTCGTCGGCTTGCTCAACGTCACGGGCGACATCGAAGGTGTAACGGGGAGTCTCGGGGATGGTGAGACGGTCTATACCA-TGTCAGTGTTTGTTGAGAGGTCGAGATGTAAGTGACTTACAGTAGAGGGCAATGCAAGCAGGGACGGCACCGAAACCAACAAGGGTACGCCACATCTTGTCAACGGCGACCTGGCAGTCTCCAGTGCAGTGCTTGGTATCAGGGGCA
>PHO_6_PHO1
TACAAGAACTCATACATGTTATTGGCATCCTTAGAAGAGTAACCGATGACCTTGAGGATAGTACCGTTGTTCAAGCTGAGACCATAAAAGGCAACATCAAGACAGAACCATGAACCAGCGGTACCGATGAGGATGGACAGGTTCTTCCACTTGCTGTAGTGCTGGCAGAAGTCGCTCCAGCTGGCCTTGGGGACCTGGAGGTTCGACTTGGCGCTGGCGTGGACTTGAGCACGGGCGATCTCGTCGGTGTCGCCCTCACGCTTTCCGGTCATGTAGGCCTTGACGTCCTCGTCGGCTTGCTCAACGTCACGGGCGACATCGAAGGTGTAACGGGGAGTCTCGGGGATGGTGAGACGGTCTATACCA-TGTCAGTGTTTGTTGAGAGGTCGAGATGTAAGTGACTTACAGTAGAGGGCAATGCAAGCAGGGACGGCACCGAAACCAACAAGGGTACGCCACATCTTGTCAACGGCGACCTGGCAGTCTCCAGTGCAGTGCTTGGTATCAGGGGCA
>PHO_7_PHO1
TACAAGAACTCGTACATGTTATTGGCATCCTTAGAAGAGTAACCGATGACCTTGAGGATAGTACCGTTGTTCAAGCTGAGACCATAAAAGGCAACATCAAGACAGAACCATGAACCAGCGGTACCGATGAGGATGGACAGGTTCTTCCACTTGCTGTAGTGCTGGCAGAAGTCGCTCCAGCTGGCCTTGGGGACCTGGAGGTTCGACTTGGCGCTGGCGTGGACTTGAGCACGGGCGATCTCGTCGGTGTCGCCCTCACGCTTTCCGGTCATGTAGGCCTTGACGTCCTCGTCGGCTTGCTCAACGTCACGGGCGACATCGAAGGTGTAACGGGGAGTCTCGGGGATGGTGAGACGGTCTATACCA-TGTCAGTGTTTGTTGAGAGGTCGAGATGTAAGTGACTTACAGTAGAGGGCAATGCAAGCAGGGACGGCACCGAAACCAACAAGGGTACGCCACATCTTGTCAACGGCGACCTGGCAGTCTCCAGTGCAGTGCTTGGTATCAGGGGCA
>PHO_8_PHO1
TACAAGAACTCGTACATGTTATTGGCATCCTTAGAAGAGTAACCGATGACCTTGAGGATAGTACCGTTGTTCAAGCTGAGACCATAAAAGGCAACATCAAGACAGAACCATGAACCAGCGGTACCGATGAGGATGGACAGGTTCTTCCACTTGCTGTAGTGCTGGCAGAAGTCGCTCCAGCTGGCCTTGGGGACCTGGAGGTTCGACTTGGCGCTGGCGTGGACTTGAGCACGGGCGATCTCGTCGGTGTCGCCCTCACGCTTTCCGGTCATGTAGGCCTTGACGTCCTCGTCGGCTTGCTCAACGTCACGGGCGACATCGAAGGTGTAACGGGGAGTCTCGGGGATGGTGAGACGGTCTATACCA-TGTCAGTGTTTGTTGAGAGGTCGAGATGTGAGTGACTTACAGTAGAGGGCAATGCAAGCAGGGACGGCACCGAAACCAACAAGGGTACGCCACATCTTGTCAACGGCGACCTGGCAGTCTCCAGTGCAGTGCTTGGTATCAGGGGCA
>PHO_9_PHO1
TACAAGAACTCGTACATGTTATTGGCATCCTTAGAAGAGTAACCGATGACCTTGAGGATAGTACCGTTGTTCAAGCTGAGACCATAAAAGGCAACATCAAGACAGAACCATGAACCAGCGGTACCGATGAGGATGGACAGGTTCTTCCACTTGCTGTAGTGCTGGCAGAAGTCGCTCCAGCTGGCCTTGGGGACCTGGAGGTTCGACTTGGCGCTGGCGTGGACTTGAGCACGGGCGATCTCGTCGGTGTCGCCCTCACGCTTTCCGGTCATGTAGGCCTTGACGTCCTCGTCGGCTTGCTCAACGTCACGGGCGACATCGAAGGTGTAACGGGGAGTCTCGGGGATGGTGAGACGGTCTATACCA-TGTCAGTGTTTGTTGAGAGGTCGAGATGTAAGTGACTTACAGTAGAGGGCAATGCAAGCAGGGACGGCACCGAAACCAACAAGGGTACGCCACATCTTGTCAACGGCGACCTGGCAGTCTCCAGTGCAGTGCTTGGTATCAGGGGCA
>PHO100_PHO11
TACAAGAACTCGTACATGTTATTGGCATCCTTAGAAGAGTAACCGATGACCTTGAGGATAGTACCGTTGTTCAAGCTGAGACCATAAAAGGCAACATCAAGACAGAACCATGAACCAGCGGTACCGATGAGGATGGACAGGTTCTTCCACTTGCTGTAGTGCTGGCAGAAGTCGCTCCAGCTGGCCTTGGGGACCTGGAGGTTCGACTTGGCGCTGGCGTGGACTTGAGCACGGGCGATCTCGTCGGTGTCGCCCTCACGCTTTCCGGTCATGTAGGCCTTGACGTCCTCGTCGGCTTGCTCAACGTCACGGGCGACATCGAAGGTGTAACGGGGAGTCTCGGGGATGGTGAGACGGTCTATACCA-TGTCAGTGTTTGTTGAGAGGTCGAGATGTAAGTGACTTACAGTAGAGGGCAATGCAAGCAGGGACGGCACCGAAACCAACAAGGGTACGCCACATCTTGTCAACGGCGACCTGGCAGTCTCCAGTGCAGTGCTTGGTATCAGGGGCA
>PHO101_PHO11
TACAAGAACTCGTACATGTTATTGGCATCCTTAGAAGAGTAACCGATGACCTTGAGGATAGTACCGTTGTTCAAGCTGAGACCATAAAAGGCAACATCAAGACAGAACCATGAACCAGCGGTACCGATGAGGATGGACAGGTTCTTCCACTTGCTGTAGTGCTGGCAGAAGTCGCTCCAGCTGGCCTTGGGGACCTGGAGGTTCGACTTGGCGCTGGCGTGGACTTGAGCACGGGCGATCTCGTCGGTGTCGCCCTCACGCTTTCCGGTCATGTAGGCCTTGACGTCCTCGTCGGCTTGCTCAACGTCACGGGCGACATCGAAGGTGTAACGGGGAGTCTCGGGGATGGTGAGACGGTCTATACCA-TGTCAGTGTTTGTTGAGAGGTCGAGATGTGAGTGACTTACAGTAGAGGGCAATGCAAGCAGGGACGGCACCGAAACCAACAAGGGTACGCCACATCTTGTCAACGGCGACCTGGCAGTCTCCAGTGCAGTGCTTGGTATCAGGGGCA
>PHO102_PHO11
TACAAGAACTCGTACATGTTATTGGCATCCTTAGAAGAGTAACCGATGACCTTGAGGATAGTACCGTTGTTCAAGCTGAGACCATAAAAGGCAACATCAAGACAGAACCATGAACCAGCGGTACCGATGAGGATGGACAGGTTCTTCCACTTGCTGTAGTGCTGGCAGAAGTCGCTCCAGCTGGCCTTGGGGACCTGGAGGTTCGACTTGGCGCTGGCGTGGACTTGAGCACGGGCGATCTCGTCGGTGTCGCCCTCACGCTTTCCGGTCATGTAGGCCTTGACGTCCTCGTCGGCTTGCTCAACGTCACGGGCGACATCGAAGGTGTAACGGGGAGTCTCGGGGATGGTGAGACGGTCTATACCA-TGTCAGTGTTTGTTGAGAGGTCGAGATGTAAGTGACTTACAGTAGAGGGCAATGCAAGCAGGGACGGCACCGAAACCAACAAGGGTACGCCACATCTTGTCAACGGCGACCTGGCAGTCTCCAGTGCAGTGCTTGGTATCAGGGGCA
>PHO103_PHO11
TACAAGAACTCGTACATGTTATTGGCATCCTTAGAAGAGTAACCGATGACCTTGAGGATAGTACCGTTGTTCAAGCTGAGACCATAAAAGGCAACATCAAGACAGAACCATGAACCAGCGGTACCGATGAGGATGGACAGGTTCTTCCACTTGCTGTAGTGCTGGCAGAAGTCGCTCCAGCTGGCCTTGGGGACCTGGAGGTTCGACTTGGCGCTGGCGTGGACTTGAGCACGGGCGATCTCGTCGGTGTCGCCCTCACGCTTTCCGGTCATGTAGGCCTTGACGTCCTCGTCGGCTTGCTCAACGTCACGGGCGACATCGAAGGTGTAACGGGGAGTCTCGGGGATGGTGAGACGGTCTATACCA-TGTCAGTGTTTGTTGAGAGGTCGAGATGTAAGTGACTTACAGTAGAGGGCAATGCAAGCAGGGACGGCACCGAAACCAACAAGGGTACGCCACATCTTGTCAACGGCGACCTGGCAGTCTCCAGTGCAGTGCTTGGTATCAGGGGCA
>PHO104_PHO11
TACAAGAACTCGTACATGTTATTGGCATCCTTAGAAGAGTAACCGATGACCTTGAGGATAGTACCGTTGTTCAAGCTGAGACCATAAAAGGCAACATCAAGACAGAACCATGAACCAGCGGTACCGATGAGGATGGACAGGTTCTTCCACTTGCTGTAGTGCTGGCAGAAGTCGCTCCAGCTGGCCTTGGGGACCTGGAGGTTCGACTTGGCGCTGGCGTGGACTTGAGCACGGGCGATCTCGTCGGTGTCGCCCTCACGCTTTCCGGTCATGTAGGCCTTGACGTCCTCGTCGGCTTGCTCAACGTCACGGGCGACATCGAAGGTGTAACGGGGAGTCTCGGGGATGGTGAGACGGTCTATACCA-TGTCAGTGTTTGTTGAGAGGTCGAGATGTAAGTGACTTACAGTAGAGGGCAATGCAAGCAGGGACGGCACCGAAACCAACAAGGGTACGCCACATCTTGTCAACGGCGACCTGGCAGTCTCCAGTGCAGTGCTTGGTATCAGGGGCA
>PHO105_PHO11
TACAAGAACTCGTACATGTTATTGGCATCCTTAGAAGAGTAACCGATGACCTTGAGGATAGTACCGTTGTTCAAGCTGAGACCATAAAAGGCAACATCAAGACAGAACCATGAACCAGCGGTACCGATGAGGATGGACAGGTTCTTCCACTTGCTGTAGTGCTGGCAGAAGTCGCTCCAGCTGGCCTTGGGGACCTGGAGGTTCGACTTGGCGCTGGCGTGGACTTGAGCACGGGCGATCTCGTCGGTGTCGCCCTCACGCTTTCCGGTCATGTAGGCCTTGACGTCCTCGTCGGCTTGCTCAACGTCACGGGCGACATCGAAGGTGTAACGGGGAGTCTCGGGGATGGTGAGACGGTCTATACCA-TGTCAGTGTTTGTTGAGAGGTCGAGATGTAAGTGACTTACAGTAGAGGGCAATGCAAGCAGGGACGGCACCGAAACCAACAAGGGTACGCCACATCTTGTCAACGGCGACCTGGCAGTCTCCAGTGCAGTGCTTGGTATCAGGGGCA
>PHO109_PHO11
TACAAGAACTCGTACATGTTATTGGCATCCTTAGAAGAGTAACCGATGACCTTGAGGATAGTACCGTTGTTCAAGCTGAGACCATAAAAGGCAACATCAAGACAGAACCATGAACCAGCGGTACCGATGAGGATGGACAGGTTCTTCCACTTGCTGTAGTGCTGGCAGAAGTCGCTCCAGCTGGCCTTGGGGACCTGGAGGTTCGACTTGGCGCTGGCGTGGACTTGAGCACGGGCGATCTCGTCGGTGTCGCCCTCACGCTTTCCGGTCATGTAGGCCTTGACGTCCTCGTCGGCTTGCTCAACGTCACGGGCGACATCGAAGGTGTAACGGGGAGTCTCGGGGATGGTGAGACGGTCTATACCA-TGTCAGTGTTTGTTGAGAGGTCGAGATGTAAGTGACTTACAGTAGAGGGCAATGCAAGCAGGGACGGCACCGAAACCAACAAGGGTACGCCACATCTTGTCAACGGCGACCTGGCAGTCTCCAGTGCAGTGCTTGGTATCAGGGGCA
>PHO110_PHO11
TACAAGAACTCGTACATGTTATTGGCATCCTTAGAAGAGTAACCGATGACCTTGAGGATAGTACCGTTGTTCAAGCTGAGACCATAAAAGGCAACATCAAGACAGAACCATGAACCAGCGGTACCGATGAGGATGGACAGGTTCTTCCACTTGCTGTAGTGCTGGCAGAAGTCGCTCCAGCTGGCCTTGGGGACCTGGAGGTTCGACTTGGCGCTGGCGTGGACTTGAGCACGGGCGATCTCGTCGGTGTCGCCCTCACGCTTTCCGGTCATGTAGGCCTTGACGTCCTCGTCGGCTTGCTCAACGTCACGGGCGACATCGAAGGTGTAACGGGGAGTCTCGGGGATGGTGAGACGGTCTATACCA-TGTCAGTGTTTGTTGAGAGGTCGAGATGTAAGTGACTTACAGTAGAGGGCAATGCAAGCAGGGACGGCACCGAAACCAACAAGGGTACGCCACATCTTGTCAACGGCGACCTGGCAGTCTCCAGTGCAGTGCTTGGTATCAGGGGCA
>PHO111_PHO11
TACAAGAACTCGTACATGTTATTGGCATCCTTAGAAGAGTAACCGATGACCTTGAGGATAGTACCGTTGTTCAAGCTGAGACCATAAAAGGCAACATCAAGACAGAACCATGAACCAGCGGTACCGATGAGGATGGACAGGTTCTTCCACTTGCTGTAGTGCTGGCAGAAGTCGCTCCAGCTGGCCTTGGGGACCTGGAGGTTCGACTTGGCGCTGGCGTGGACTTGAGCACGGGCGATCTCGTCGGTGTCGCCCTCACGCTTTCCGGTCATGTAGGCCTTGACGTCCTCGTCGGCTTGCTCAACGTCACGGGCGACATCGAAGGTGTAACGGGGAGTCTCGGGGATGGTGAGACGGTCTATACCA-TGTCAGTGTTTGTTGAGAGGTCGAGATGTAAGTGACTTACAGTAGAGGGCAATGCAAGCAGGGACGGCACCGAAACCAACAAGGGTACGCCACATCTTGTCAACGGCGACCTGGCAGTCTCCAGTGCAGTGCTTGGTATCAGGGGCA
>PHO112_PHO11
TACAAGAACTCGTACATGTTATTGGCATCCTTAGAAGAGTAACCGATGACCTTGAGGATAGTACCGTTGTTCAAGCTGAGACCATAAAAGGCAACATCAAGACAGAACCATGAACCAGCGGTACCGATGAGGATGGACAGGTTCTTCCACTTGCTGTAGTGCTGGCAGAAGTCGCTCCAGCTGGCCTTGGGGACCTGGAGGTTCGACTTGGCGCTGGCGTGGACTTGAGCACGGGCGATCTCGTCGGTGTCGCCCTCACGCTTTCCGGTCATGTAGGCCTTGACGTCCTCGTCGGCTTGCTCAACGTCACGGGCGACATCGAAGGTGTAACGGGGAGTCTCGGGGATGGTGAGACGGTCTATACCA-TGTCAGTGTTTGTTGAGAGGTCGAGATGTAAGTGACTTACAGTAGAGGGCAATGCAAGCAGGGACGGCACCGAAACCAACAAGGGTACGCCACATCTTGTCAACGGCGACCTGGCAGTCTCCAGTGCAGTGCTTGGTATCAGGGGCA
>PHO113_PHO11
TACAAGAACTCGTACATGTTATTGGCATCCTTAGAAGAGTAACCGATGACCTTGAGGATAGTACCGTTGTTCAAGCTGAGACCATAAAAGGCAACATCAAGACAGAACCATGAACCAGCGGTACCGATGAGGATGGACAGGTTCTTCCACTTGCTGTAGTGCTGGCAGAAGTCGCTCCAGCTGGCCTTGGGGACCTGGAGGTTCGACTTGGCGCTGGCGTGGACTTGAGCACGGGCGATCTCGTCGGTGTCGCCCTCACGCTTTCCGGTCATGTAGGCCTTGACGTCCTCGTCGGCTTGCTCAACGTCACGGGCGACATCGAAGGTGTAACGGGGAGTCTCGGGGATGGTGAGACGGTCTATACCA-TGTCAGTGTTTGTTGAGAGGTCGAGATGTAAGTGACTTACAGTAGAGGGCAATGCAAGCAGGGACGGCACCGAAACCAACAAGGGTACGCCACATCTTGTCAACGGCGACCTGGCAGTCTCCAGTGCAGTGCTTGGTATCAGGGGCA
>PHO116_PHO11
TACAAGAACTCGTACATGTTATTGGCATCCTTAGAAGAGTAACCGATGACCTTGAGGATAGTACCGTTGTTCAAGCTGAGACCATAAAAGGCAACATCAAGACAGAACCATGAACCAGCGGTACCGATGAGGATGGACAGGTTCTTCCACTTGCTGTAGTGCTGGCAGAAGTCGCTCCAGCTGGCCTTGGGGACCTGGAGGTTCGACTTGGCGCTGGCGTGGACTTGAGCACGGGCGATCTCGTCGGTGTCGCCCTCACGCTTTCCGGTCATGTAGGCCTTGACGTCCTCGTCGGCTTGCTCAACGTCACGGGCGACATCGAAGGTGTAACGGGGAGTCTCGGGGATGGTGAGACGGTCTATACCA-TGTCAGTGTTTGTTGAGAGGTCGAGATGTAAGTGACTTACAGTAGAGGGCAATGCAAGCAGGGACGGCACCGAAACCAACAAGGGTACGCCACATCTTGTCAACGGCGACCTGGCAGTCTCCAGTGCAGTGCTTGGTATCAGGGGCA
>PHO118_PHO11
TACAAGAACTCGTACATGTTATTGGCATCCTTAGAAGAGTAACCGATGACCTTGAGGATAGTACCGTTGTTCAAGCTGAGACCATAAAAGGCAACATCAAGACAGAACCATGAACCAGCGGTACCGATGAGGATGGACAGGTTCTTCCACTTGCTGTAGTGCTGGCAGAAGTCGCTCCAGCTGGCCTTGGGGACCTGGAGGTTCGACTTGGCGCTGGCGTGGACTTGAGCACGGGCGATCTCGTCGGTGTCGCCCTCACGCTTTCCGGTCATGTAGGCCTTGACGTCCTCGTCGGCTTGCTCAACGTCACGGGCGACATCGAAGGTGTAACGGGGAGTCTCGGGGATGGTGAGACGGTCTATACCA-TGTCAGTGTTTGTTGAGAGGTCGAGATGTAAGTGACTTACAGTAGAGGGCAATGCAAGCAGGGACGGCACCGAAACCAACAAGGGTACGCCACATCTTGTCAACGGCGACCTGGCAGTCTCCAGTGCAGTGCTTGGTATCAGGGGCA
>PHO120_PHO11
TACAAGAACTCGTACATGTTATTGGCATCCTTAGAAGAGTAACCGATGACCTTGAGGATAGTACCGTTGTTCAAGCTGAGACCATAAAAGGCAACATCAAGACAGAACCATGAACCAGCGGTACCGATGAGGATGGACAGGTTCTTCCACTTGCTGTAGTGCTGGCAGAAGTCGCTCCAGCTGGCCTTGGGGACCTGGAGGTTCGACTTGGCGCTGGCGTGGACTTGAGCACGGGCGATCTCGTCGGTGTCGCCCTCACGCTTTCCGGTCATGTAGGCCTTGACGTCCTCGTCGGCTTGCTCAACGTCACGGGCGACATCGAAGGTGTAACGGGGAGTCTCGGGGATGGTGAGACGGTCTATACCA-TGTCAGTGTTTGTTGAGAGGTCGAGATGTAAGTGACTTACAGTAGAGGGCAATGCAAGCAGGGACGGCACCGAAACCAACAAGGGTACGCCACATCTTGTCAACGGCGACCTGGCAGTCTCCAGTGCAGTGCTTGGTATCAGGGGCA
>PHO121_PHO11
TACAAGAACTCGTACATGTTATTGGCATCCTTAGAAGAGTAACCGATGACCTTGAGGATAGTACCGTTGTTCAAGCTGAGACCATAAAAGGCAACATCAAGACAGAACCATGAACCAGCGGTACCGATGAGGATGGACAGGTTCTTCCACTTGCTGTAGTGCTGGCAGAAGTCGCTCCAGCTGGCCTTGGGGACCTGGAGGTTCGACTTGGCGCTGGCGTGGACTTGAGCACGGGCGATCTCGTCGGTGTCGCCCTCACGCTTTCCGGTCATGTAGGCCTTGACGTCCTCGTCGGCTTGCTCAACGTCACGGGCGACATCGAAGGTGTAACGGGGAGTCTCGGGGATGGTGAGACGGTCTATACCA-TGTCAGTGTTTGTTGAGAGGTCGAGATGTAAGTGACTTACAGTAGAGGGCAATGCAAGCAGGGACGGCACCGAAACCAACAAGGGTACGCCACATCTTGTCAACGGCGACCTGGCAGTCTCCAGTGCAGTGCTTGGTATCAGGGGCA
>PHO123_PHO11
TACAAGAACTCGTACATGTTATTGGCATCCTTAGAAGAGTAACCGATGACCTTGAGGATAGTACCGTTGTTCAAGCTGAGACCATAAAAGGCAACATCAAGACAGAACCATGAACCAGCGGTACCGATGAGGATGGACAGGTTCTTCCACTTGCTGTAGTGCTGGCAGAAGTCGCTCCAGCTGGCCTTGGGGACCTGGAGGTTCGACTTGGCGCTGGCGTGGACTTGAGCACGGGCGATCTCGTCGGTGTCGCCCTCACGCTTTCCGGTCATGTAGGCCTTGACGTCCTCGTCGGCTTGCTCAACGTCACGGGCGACATCGAAGGTGTAACGGGGAGTCTCGGGGATGGTGAGACGGTCTATACCA-TGTCAGTGTTTGTTGAGAGGTCGAGATGTAAGTGACTTACAGTAGAGGGCAATGCAAGCAGGGACGGCACCGAAACCAACAAGGGTACGCCACATCTTGTCAACGGCGACCTGGCAGTCTCCAGTGCAGTGCTTGGTATCAGGGGCA
>PHO124_PHO11
TACAAGAACTCGTACATGTTATTGGCATCCTTAGAAGAGTAACCGATGACCTTGAGGATAGTACCGTTGTTCAAGCTGAGACCATAAAAGGCAACATCAAGACAGAACCATGAACCAGCGGTACCGATGAGGATGGACAGGTTCTTCCACTTGCTGTAGTGCTGGCAGAAGTCGCTCCAGCTGGCCTTGGGGACCTGGAGGTTCGACTTGGCGCTGGCGTGGACTTGAGCACGGGCGATCTCGTCGGTGTCGCCCTCACGCTTTCCGGTCATGTAGGCCTTGACGTCCTCGTCGGCTTGCTCAACGTCACGGGCGACATCGAAGGTGTAACGGGGAGTCTCGGGGATGGTGAGACGGTCTATACCA-TGTCAGTGTTTGTTGAGAGGTCGAGATGTGAGTGACTTACAGTAGAGGGCAATGCAAGCAGGGACGGCACCGAAACCAACAAGGGTACGCCACATCTTGTCAACGGCGACCTGGCAGTCTCCAGTGCAGTGCTTGGTATCAGGGGCA
>PHO125_PHO11
TACAAGAACTCGTACATGTTATTGGCATCCTTAGAAGAGTAACCGATGACCTTGAGGATAGTACCGTTGTTCAAGCTGAGACCATAAAAGGCAACATCAAGACAGAACCATGAACCAGCGGTACCGATGAGGATGGACAGGTTCTTCCACTTGCTGTAGTGCTGGCAGAAGTCGCTCCAGCTGGCCTTGGGGACCTGGAGGTTCGACTTGGCGCTGGCGTGGACTTGAGCACGGGCGATCTCGTCGGTGTCGCCCTCACGCTTTCCGGTCATGTAGGCCTTGACGTCCTCGTCGGCTTGCTCAACGTCACGGGCGACATCGAAGGTGTAACGGGGAGTCTCGGGGATGGTGAGACGGTCTATACCA-TGTCAGTGTTTGTTGAGAGGTCGAGATGTAAGTGACTTACAGTAGAGGGCAATGCAAGCAGGGACGGCACCGAAACCAACAAGGGTACGCCACATCTTGTCAACGGCGACCTGGCAGTCTCCAGTGCAGTGCTTGGTATCAGGGGCA
>PHO126_PHO11
TACAAGAACTCGTACATGTTATTGGCATCCTTAGAAGAGTAACCGATGACCTTGAGGATAGTACCGTTGTTCAAGCTGAGACCATAAAAGGCAACATCAAGACAGAACCATGAACCAGCGGTACCGATGAGGATGGACAGGTTCTTCCACTTGCTGTAGTGCTGGCAGAAGTCGCTCCAGCTGGCCTTGGGGACCTGGAGGTTCGACTTGGCGCTGGCGTGGACTTGAGCACGGGCGATCTCGTCGGTGTCGCCCTCACGCTTTCCGGTCATGTAGGCCTTGACGTCCTCGTCGGCTTGCTCAACGTCACGGGCGACATCGAAGGTGTAACGGGGAGTCTCGGGGATGGTGAGACGGTCTATACCA-TGTCAGTGTTTGTTGAGAGGTCGAGATGTAAGTGACTTACAGTAGAGGGCAATGCAAGCAGGGACGGCACCGAAACCAACAAGGGTACGCCACATCTTGTCAACGGCGACCTGGCAGTCTCCAGTGCAGTGCTTGGTATCAGGGGCA
>PHO127_PHO11
TACAAGAACTCGTACATGTTATTGGCATCCTTAGAAGAGTAACCGATGACCTTGAGGATAGTACCGTTGTTCAAGCTGAGACCATAAAAGGCAACATCAAGACAGAACCATGAACCAGCGGTACCGATGAGGATGGACAGGTTCTTCCACTTGCTGTAGTGCTGGCAGAAGTCGCTCCAGCTGGCCTTGGGGACCTGGAGGTTCGACTTGGCGCTGGCGTGGACTTGAGCACGGGCGATCTCGTCGGTGTCGCCCTCACGCTTTCCGGTCATGTAGGCCTTGACGTCCTCGTCGGCTTGCTCAACGTCACGGGCGACATCGAAGGTGTAACGGGGAGTCTCGGGGATGGTGAGACGGTCTATACCA-TGTCAGTGTTTGTTGAGAGGTCGAGATGTAAGTGACTTACAGTAGAGGGCAATGCAAGCAGGGACGGCACCGAAACCAACAAGGGTACGCCACATCTTGTCAACGGCGACCTGGCAGTCTCCAGTGCAGTGCTTGGTATCAGGGGCA
>PHO128_PHO11
TACAAGAACTCGTACATGTTATTGGCATCCTTAGAAGAGTAACCGATGACCTTGAGGATAGTACCGTTGTTCAAGCTGAGACCATAAAAGGCAACATCAAGACAGAACCATGAACCAGCGGTACCGATGAGGATGGACAGGTTCTTCCACTTGCTGTAGTGCTGGCAGAAGTCGCTCCAGCTGGCCTTGGGGACCTGGAGGTTCGACTTGGCGCTGGCGTGGACTTGAGCACGGGCGATCTCGTCGGTGTCGCCCTCACGCTTTCCGGTCATGTAGGCCTTGACGTCCTCGTCGGCTTGCTCAACGTCACGGGCGACATCGAAGGTGTAACGGGGAGTCTCGGGGATGGTGAGACGGTCTATACCA-TGTCAGTGTTTGTTGAGAGGTCGAGATGTAAGTGACTTACAGTAGAGGGCAATGCAAGCAGGGACGGCACCGAAACCAACAAGGGTACGCCACATCTTGTCAACGGCGACCTGGCAGTCTCCAGTGCAGTGCTTGGTATCAGGGGCA
>PHO130_PHO11
TACAAGAACTCGTACATGTTATTGGCATCCTTAGAAGAGTAACCGATGACCTTGAGGATAGTACCGTTGTTCAAGCTGAGACCATAAAAGGCAACATCAAGACAGAACCATGAACCAGCGGTACCGATGAGGATGGACAGGTTCTTCCACTTGCTGTAGTGCTGGCAGAAGTCGCTCCAGCTGGCCTTGGGGACCTGGAGGTTCGACTTGGCGCTGGCGTGGACTTGAGCACGGGCGATCTCGTCGGTGTCGCCCTCACGCTTTCCGGTCATGTAGGCCTTGACGTCCTCGTCGGCTTGCTCAACGTCACGGGCGACATCGAAGGTGTAACGGGGAGTCTCGGGGATGGTGAGACGGTCTATACCA-TGTCAGTGTTTGTTGAGAGGTCGAGATGTAAGTGACTTACAGTAGAGGGCAATGCAAGCAGGGACGGCACCGAAACCAACAAGGGTACGCCACATCTTGTCAACGGCGACCTGGCAGTCTCCAGTGCAGTGCTTGGTATCAGGGGCA
>PHO131_PHO11
TACAAGAACTCGTACATGTTATTGGCATCCTTAGAAGAGTAACCGATGACCTTGAGGATAGTACCGTTGTTCAAGCTGAGACCATAAAAGGCAACATCAAGACAGAACCATGAACCAGCGGTACCGATGAGGATGGACAGGTTCTTCCACTTGCTGTAGTGCTGGCAGAAGTCGCTCCAGCTGGCCTTGGGGACCTGGAGGTTCGACTTGGCGCTGGCGTGGACTTGAGCACGGGCGATCTCGTCGGTGTCGCCCTCACGCTTTCCGGTCATGTAGGCCTTGACGTCCTCGTCGGCTTGCTCAACGTCACGGGCGACATCGAAGGTGTAACGGGGAGTCTCGGGGATGGTGAGACGGTCTATACCA-TGTCAGTGTTTGTTGAGAGGTCGAGATGTAAGTGACTTACAGTAGAGGGCAATGCAAGCAGGGACGGCACCGAAACCAACAAGGGTACGCCACATCTTGTCAACGGCGACCTGGCAGTCTCCAGTGCAGTGCTTGGTATCAGGGGCA
>PHO132_PHO11
TACAAGAACTCGTACATGTTATTGGCATCCTTAGAAGAGTAACCGATGACCTTGAGGATAGTACCGTTGTTCAAGCTGAGACCATAAAAGGCAACATCAAGACAGAACCATGAACCAGCGGTACCGATGAGGATGGACAGGTTCTTCCACTTGCTGTAGTGCTGGCAGAAGTCGCTCCAGCTGGCCTTGGGGACCTGGAGGTTCGACTTGGCGCTGGCGTGGACTTGAGCACGGGCGATCTCGTCGGTGTCGCCCTCACGCTTTCCGGTCATGTAGGCCTTGACGTCCTCGTCGGCTTGCTCAACGTCACGGGCGACATCGAAGGTGTAACGGGGAGTCTCGGGGATGGTGAGACGGTCTATACCA-TGTCAGTGTTTGTTGAGAGGTCGAGATGTGAGTGACTTACAGTAGAGGGCAATGCAAGCAGGGACGGCACCGAAACCAACAAGGGTACGCCACATCTTGTCAACGGCGACCTGGCAGTCTCCAGTGCAGTGCTTGGTATCAGGGGCA
>PHO133_PHO11
TACAAGAACTCGTACATGTTATTGGCATCCTTAGAAGAGTAACCGATGACCTTGAGGATAGTACCGTTGTTCAAGCTGAGACCATAAAAGGCAACATCAAGACAGAACCATGAACCAGCGGTACCGATGAGGATGGACAGGTTCTTCCACTTGCTGTAGTGCTGGCAGAAGTCGCTCCAGCTGGCCTTGGGGACCTGGAGGTTCGACTTGGCGCTGGCGTGGACTTGAGCACGGGCGATCTCGTCGGTGTCGCCCTCACGCTTTCCGGTCATGTAGGCCTTGACGTCCTCGTCGGCTTGCTCAACGTCACGGGCGACATCGAAGGTGTAACGGGGAGTCTCGGGGATGGTGAGACGGTCTATACCA-TGTCAGTGTTTGTTGAGAGGTCGAGATGTAAGTGACTTACAGTAGAGGGCAATGCAAGCAGGGACGGCACCGAAACCAACAAGGGTACGCCACATCTTGTCAACGGCGACCTGGCAGTCTCCAGTGCAGTGCTTGGTATCAGGGGCA
>PHO134_PHO11
TACAAGAACTCGTACATGTTATTGGCATCCTTAGAAGAGTAACCGATGACCTTGAGGATAGTACCGTTGTTCAAGCTGAGACCATAAAAGGCAACATCAAGACAGAACCATGAACCAGCGGTACCGATGAGGATGGACAGGTTCTTCCACTTGCTGTAGTGCTGGCAGAAGTCGCTCCAGCTGGCCTTGGGGACCTGGAGGTTCGACTTGGCGCTGGCGTGGACTTGAGCACGGGCGATCTCGTCGGTGTCGCCCTCACGCTTTCCGGTCATGTAGGCCTTGACGTCCTCGTCGGCTTGCTCAACGTCACGGGCGACATCGAAGGTGTAACGGGGAGTCTCGGGGATGGTGAGACGGTCTATACCA-TGTCAGTGTTTGTTGAGAGGTCGAGATGTAAGTGACTTACAGTAGAGGGCAATGCAAGCAGGGACGGCACCGAAACCAACAAGGGTACGCCACATCTTGTCAACGGCGACCTGGCAGTCTCCAGTGCAGTGCTTGGTATCAGGGGCA
>PHO135_PHO11
TACAAGAACTCGTACATGTTATTGGCATCCTTAGAAGAGTAACCGATGACCTTGAGGATAGTACCGTTGTTCAAGCTGAGACCATAAAAGGCAACATCAAGACAGAACCATGAACCAGCGGTACCGATGAGGATGGACAGGTTCTTCCACTTGCTGTAGTGCTGGCAGAAGTCGCTCCAGCTGGCCTTGGGGACCTGGAGGTTCGACTTGGCGCTGGCGTGGACTTGAGCACGGGCGATCTCGTCGGTGTCGCCCTCACGCTTTCCGGTCATGTAGGCCTTGACGTCCTCGTCGGCTTGCTCAACGTCACGGGCGACATCGAAGGTGTAACGGGGAGTCTCGGGGATGGTGAGACGGTCTATACCA-TGTCAGTGTTTGTTGAGAGGTCGAGATGTAAGTGACTTACAGTAGAGGGCAATGCAAGCAGGGACGGCACCGAAACCAACAAGGGTACGCCACATCTTGTCAACGGCGACCTGGCAGTCTCCAGTGCAGTGCTTGGTATCAGGGGCA
>PHO137_PHO11
TACAAGAACTCGTACATGTTATTGGCATCCTTAGAAGAGTAACCGATGACCTTGAGGATAGTACCGTTGTTCAAGCTGAGACCATAAAAGGCAACATCAAGACAGAACCATGAACCAGCGGTACCGATGAGGATGGACAGGTTCTTCCACTTGCTGTAGTGCTGGCAGAAGTCGCTCCAGCTGGCCTTGGGGACCTGGAGGTTCGACTTGGCGCTGGCGTGGACTTGAGCACGGGCGATCTCGTCGGTGTCGCCCTCACGCTTTCCGGTCATGTAGGCCTTGACGTCCTCGTCGGCTTGCTCAACGTCACGGGCGACATCGAAGGTGTAACGGGGAGTCTCGGGGATGGTGAGACGGTCTATACCA-TGTCAGTGTTTGTTGAGAGGTCGAGATGTAAGTGACTTACAGTAGAGGGCAATGCAAGCAGGGACGGCACCGAAACCAACAAGGGTACGCCACATCTTGTCAACGGCGACCTGGCAGTCTCCAGTGCAGTGCTTGGTATCAGGGGCA
>PHO138_PHO11
TACAAGAACTCGTACATGTTATTGGCATCCTTAGAAGAGTAACCGATGACCTTGAGGATAGTACCGTTGTTCAAGCTGAGACCATAAAAGGCAACATCAAGACAGAACCATGAACCAGCGGTACCGATGAGGATGGACAGGTTCTTCCACTTGCTGTAGTGCTGGCAGAAGTCGCTCCAGCTGGCCTTGGGGACCTGGAGGTTCGACTTGGCGCTGGCGTGGACTTGAGCACGGGCGATCTCGTCGGTGTCGCCCTCACGCTTTCCGGTCATGTAGGCCTTGACGTCCTCGTCGGCTTGCTCAACGTCACGGGCGACATCGAAGGTGTAACGGGGAGTCTCGGGGATGGTGAGACGGTCTATACCA-TGTCAGTGTTTGTTGAGAGGTCGAGATGTAAGTGACTTACAGTAGAGGGCAATGCAAGCAGGGACGGCACCGAAACCAACAAGGGTACGCCACATCTTGTCAACGGCGACCTGGCAGTCTCCAGTGCAGTGCTTGGTATCAGGGGCA
>PHO139_PHO11
TACAAGAACTCGTACATGTTATTGGCATCCTTAGAAGAGTAACCGATGACCTTGAGGATAGTACCGTTGTTCAAGCTGAGACCATAAAAGGCAACATCAAGACAGAACCATGAACCAGCGGTACCGATGAGGATGGACAGGTTCTTCCACTTGCTGTAGTGCTGGCAGAAGTCGCTCCAGCTGGCCTTGGGGACCTGGAGGTTCGACTTGGCGCTGGCGTGGACTTGAGCACGGGCGATCTCGTCGGTGTCGCCCTCACGCTTTCCGGTCATGTAGGCCTTGACGTCCTCGTCGGCTTGCTCAACGTCACGGGCGACATCGAAGGTGTAACGGGGAGTCTCGGGGATGGTGAGACGGTCTATACCA-TGTCAGTGTTTGTTGAGAGGTCGAGATGTAAGTGACTTACAGTAGAGGGCAATGCAAGCAGGGACGGCACCGAAACCAACAAGGGTACGCCACATCTTGTCAACGGCGACCTGGCAGTCTCCAGTGCAGTGCTTGGTATCAGGGGCA
>PHO140_PHO11
TACAAGAACTCGTACATGTTATTGGCATCCTTAGAAGAGTAACCGATGACCTTGAGGATAGTACCGTTGTTCAAGCTGAGACCATAAAAGGCAACATCAAGACAGAACCATGAACCAGCGGTACCGATGAGGATGGACAGGTTCTTCCACTTGCTGTAGTGCTGGCAGAAGTCGCTCCAGCTGGCCTTGGGGACCTGGAGGTTCGACTTGGCGCTGGCGTGGACTTGAGCACGGGCGATCTCGTCGGTGTCGCCCTCACGCTTTCCGGTCATGTAGGCCTTGACGTCCTCGTCGGCTTGCTCAACGTCACGGGCGACATCGAAGGTGTAACGGGGAGTCTCGGGGATGGTGAGACGGTCTATACCA-TGTCAGTGTTTGTTGAGAGGTCGAGATGTAAGTGACTTACAGTAGAGGGCAATGCAAGCAGGGACGGCACCGAAACCAACAAGGGTACGCCACATCTTGTCAACGGCGACCTGGCAGTCTCCAGTGCAGTGCTTGGTATCAGGGGCA
>PHO16_PHO11
TACAAGAACTCGTACATGTTATTGGCATCCTTAGAAGAGTAACCGATGACCTTGAGGATAGTACCGTTGTTCAAGCTGAGACCATAAAAGGCAACATCAAGACAGAACCATGAACCAGCGGTACCGATGAGGATGGACAGGTTCTTCCACTTGCTGTAGTGCTGGCAGAAGTCGCTCCAGCTGGCCTTGGGGACCTGGAGGTTCGACTTGGCGCTGGCGTGGACTTGAGCACGGGCGATCTCGTCGGTGTCGCCCTCACGCTTTCCGGTCATGTAGGCCTTGACGTCCTCGTCGGCTTGCTCAACGTCACGGGCGACATCGAAGGTGTAACGGGGAGTCTCGGGGATGGTGAGACGGTCTATACCA-TGTCAGTGTTTGTTGAGAGGTCGAGATGTAAGTGACTTACAGTAGAGGGCAATGCAAGCAGGGACGGCACCGAAACCAACAAGGGTACGCCACATCTTGTCAACGGCGACCTGGCAGTCTCCAGTGCAGTGCTTGGTATCAGGGGCA
>PHO17_PHO11
TACAAGAACTCGTACATGTTATTGGCATCCTTAGAAGAGTAACCGATGACCTTGAGGATAGTACCGTTATTCAAGCTGAGACCATAAAAGGCAACATCAAGACAGAACCATGAGCCAGCAGTACCGATGAGGATGGACAGGTTCTTCCACTTGCTGTAGTGCTGGAAGAAGTCGCTCCAGCTGGCCTTGGGGACCTGGAGGTTCGACTTGGCGCTGGCGTGGACTTGAGCACGGGCGATCTCGTCGGTGTCGCCCTCACGCTTTCCAGTCATGTAGGCCTTGACGTCCTCGTCGGCTTGCTCAACGTCACGGGCGACATCGAAGGTGTAACGGGGAGTCTCGGGGATGGTGAGACGGTCTATACCA-TGTCAGTGTTTGTTGAGAGGTCGAGATGTAAGTGACTTACAGTAGAGGGCAATGCAAGCAGGGACGGCACCGAAACCAACAAGGGTACGCCACATCTTGTCAACGGCGACCTGGCAGTCTCCAGTGCAGTGCTTGGTATCAGGGGCA
>PHO18_PHO11
TACAAGAACTCGTACATGTTATTGGCATCCTTAGAAGAGTAACCGATGACCTTGAGGATAGTACCGTTGTTCAAGCTGAGACCATAAAAGGCAACATCAAGACAGAACCATGAACCAGCGGTACCGATGAGGATGGACAGGTTCTTCCACTTGCTGTAGTGCTGGCAGAAGTCGCTCCAGCTGGCCTTGGGGACCTGGAGGTTCGACTTGGCGCTGGCGTGGACTTGAGCACGGGCGATCTCGTCGGTGTCGCCCTCACGCTTTCCGGTCATGTAGGCCTTGACGTCCTCGTCGGCTTGCTCAACGTCACGGGCGACATCGAAGGTGTAACGGGGAGTCTCGGGGATGGTGAGACGGTCTATACCA-TGTCAGTGTTTGTTGAGAGGTCGAGATGTAAGTGACTTACAGTAGAGGGCAATGCAAGCAGGGACGGCACCGAAACCAACAAGGGTACGCCACATCTTGTCAACGGCGACCTGGCAGTCTCCAGTGCAGTGCTTGGTATCAGGGGCA
>PHO19_PHO11
TACAAGAACTCGTACATGTTATTGGCATCCTTAGAAGAGTAACCGATGACCTTGAGGATAGTACCGTTGTTCAAGCTGAGACCATAAAAGGCAACATCAAGACAGAACCATGAACCAGCGGTACCGATGAGGATGGACAGGTTCTTCCACTTGCTGTAGTGCTGGCAGAAGTCGCTCCAGCTGGCCTTGGGGACCTGGAGGTTCGACTTGGCGCTGGCGTGGACTTGAGCACGGGCGATCTCGTCGGTGTCGCCCTCACGCTTTCCGGTCATGTAGGCCTTGACGTCCTCGTCGGCTTGCTCAACGTCACGGGCGACATCGAAGGTGTAACGGGGAGTCTCGGGGATGGTGAGACGGTCTATACCA-TGTCAGTGTTTGTTGAGAGGTCGAGATGTAAGTGACTTACAGTAGAGGGCAATGCAAGCAGGGACGGCACCGAAACCAACAAGGGTACGCCACATCTTGTCAACGGCGACCTGGCAGTCTCCAGTGCAGTGCTTGGTATCAGGGGCA
>PHO20_PHO11
TACAAGAACTCGTACATGTTATTGGCATCCTTAGAAGAGTAACCGATGACCTTGAGGATAGTACCGTTGTTCAAGCTGAGACCATAAAAGGCAACATCAAGACAGAACCATGAACCAGCGGTACCGATGAGGATGGACAGGTTCTTCCACTTGCTGTAGTGCTGGCAGAAGTCGCTCCAGCTGGCCTTGGGGACCTGGAGGTTCGACTTGGCGCTGGCGTGGACTTGAGCACGGGCGATCTCGTCGGTGTCGCCCTCACGCTTTCCGGTCATGTAGGCCTTGACGTCCTCGTCGGCTTGCTCAACGTCACGGGCGACATCGAAGGTGTAACGGGGAGTCTCGGGGATGGTGAGACGGTCTATACCA-TGTCAGTGTTTGTTGAGAGGTCGAGATGTGAGTGACTTACAGTAGAGGGCAATGCAAGCAGGGACGGCACCGAAACCAACAAGGGTACGCCACATCTTGTCAACGGCGACCTGGCAGTCTCCAGTGCAGTGCTTGGTATCAGGGGCA
>PHO21_PHO11
TACAAGAACTCGTACATGTTATTGGCATCCTTAGAAGAGTAACCGATGACCTTGAGGATAGTACCGTTGTTCAAGCTGAGACCATAAAAGGCAACATCAAGACAGAACCATGAACCAGCGGTACCGATGAGGATGGACAGGTTCTTCCACTTGCTGTAGTGCTGGCAGAAGTCGCTCCAGCTGGCCTTGGGGACCTGGAGGTTCGACTTGGCGCTGGCGTGGACTTGAGCACGGGCGATCTCGTCGGTGTCGCCCTCACGCTTTCCGGTCATGTAGGCCTTGACGTCCTCGTCGGCTTGCTCAACGTCACGGGCGACATCGAAGGTGTAACGGGGAGTCTCGGGGATGGTGAGACGGTCTATACCA-TGTCAGTGTTTGTTGAGAGGTCGAGATGTAAGTGACTTACAGTAGAGGGCAATGCAAGCAGGGACGGCACCGAAACCAACAAGGGTACGCCACATCTTGTCAACGGCGACCTGGCAGTCTCCAGTGCAGTGCTTGGTATCAGGGGCA
>PHO22_PHO11
TACAAGAACTCGTACATGTTATTGGCATCCTTAGAAGAGTAACCGATGACCTTGAGGATAGTACCGTTGTTCAAGCTGAGACCATAAAAGGCAACATCAAGACAGAACCATGAACCAGCGGTACCGATGAGGATGGACAGGTTCTTCCACTTGCTGTAGTGCTGGCAGAAGTCGCTCCAGCTGGCCTTGGGGACCTGGAGGTTCGACTTGGCGCTGGCGTGGACTTGAGCACGGGCGATCTCGTCGGTGTCGCCCTCACGCTTTCCGGTCATGTAGGCCTTGACGTCCTCGTCGGCTTGCTCAACGTCACGGGCGACATCGAAGGTGTAACGGGGAGTCTCGGGGATGGTGAGACGGTCTATACCA-TGTCAGTGTTTGTTGAGAGGTCGAGATGTAAGTGACTTACAGTAGAGGGCAATGCAAGCAGGGACGGCACCGAAACCAACAAGGGTACGCCACATCTTGTCAACGGCGACCTGGCAGTCTCCAGTGCAGTGCTTGGTATCAGGGGCA
>PHO23_PHO11
TACAAGAACTCGTACATGTTATTGGCATCCTTAGAAGAGTAACCGATGACCTTGAGGATAGTACCGTTGTTCAAGCTGAGACCATAAAAGGCAACATCAAGACAGAACCATGAACCAGCGGTACCGATGAGGATGGACAGGTTCTTCCACTTGCTGTAGTGCTGGCAGAAGTCGCTCCAGCTGGCCTTGGGGACCTGGAGGTTCGACTTGGCGCTGGCGTGGACTTGAGCACGGGCGATCTCGTCGGTGTCGCCCTCACGCTTTCCGGTCATGTAGGCCTTGACGTCCTCGTCGGCTTGCTCAACGTCACGGGCGACATCGAAGGTGTAACGGGGAGTCTCGGGGATGGTGAGACGGTCTATACCA-TGTCAGTGTTTGTTGAGAGGTCGAGATGTAAGTGACTTACAGTAGAGGGCAATGCAAGCAGGGACGGCACCGAAACCAACAAGGGTACGCCACATCTTGTCAACGGCGACCTGGCAGTCTCCAGTGCAGTGCTTGGTATCAGGGGCA
>PHO24_PHO11
TACAAGAACTCGTACATGTTATTGGCATCCTTAGAAGAGTAACCGATGACCTTGAGGATAGTACCGTTGTTCAAGCTGAGACCATAAAAGGCAACATCAAGACAGAACCATGAACCAGCGGTACCGATGAGGATGGACAGGTTCTTCCACTTGCTGTAGTGCTGGCAGAAGTCGCTCCAGCTGGCCTTGGGGACCTGGAGGTTCGACTTGGCGCTGGCGTGGACTTGAGCACGGGCGATCTCGTCGGTGTCGCCCTCACGCTTTCCGGTCATGTAGGCCTTGACGTCCTCGTCGGCTTGCTCAACGTCACGGGCGACATCGAAGGTGTAACGGGGAGTCTCGGGGATGGTGAGACGGTCTATACCA-TGTCAGTGTTTGTTGAGAGGTCGAGATGTAAGTGACTTACAGTAGAGGGCAATGCAAGCAGGGACGGCACCGAAACCAACAAGGGTACGCCACATCTTGTCAACGGCGACCTGGCAGTCTCCAGTGCAGTGCTTGGTATCAGGGGCA
>PHO25_PHO11
TACAAGAACTCGTACATGTTATTGGCATCCTTAGAAGAGTAACCGATGACCTTGAGGATAGTACCGTTGTTCAAGCTGAGACCATAAAAGGCAACATCAAGACAGAACCATGAACCAGCGGTACCGATGAGGATGGACAGGTTCTTCCACTTGCTGTAGTGCTGGCAGAAGTCGCTCCAGCTGGCCTTGGGGACCTGGAGGTTCGACTTGGCGCTGGCGTGGACTTGAGCACGGGCGATCTCGTCGGTGTCGCCCTCACGCTTTCCGGTCATGTAGGCCTTGACGTCCTCGTCGGCTTGCTCAACGTCACGGGCGACATCGAAGGTGTAACGGGGAGTCTCGGGGATGGTGAGACGGTCTATACCA-TGTCAGTGTTTGTTGAGAGGTCGAGATGTAAGTGACTTACAGTAGAGGGCAATGCAAGCAGGGACGGCACCGAAACCAACAAGGGTACGCCACATCTTGTCAACGGCGACCTGGCAGTCTCCAGTGCAGTGCTTGGTATCAGGGGCA
>PHO27_PHO11
TACAAGAACTCGTACATGTTATTGGCATCCTTAGAAGAGTAACCGATGACCTTGAGGATAGTACCGTTATTCAAGCTGAGACCATAAAAGGCAACATCAAGACAGAACCATGAGCCAGCAGTACCGATGAGGATGGACAGGTTCTTCCACTTGCTGTAGTGCTGGAAGAAGTCGCTCCAGCTGGCCTTGGGGACCTGGAGGTTCGACTTGGCGCTGGCGTGGACTTGAGCACGGGCGATCTCGTCGGTGTCGCCCTCACGCTTTCCAGTCATGTAGGCCTTGACGTCCTCGTCGGCTTGCTCAACGTCACGGGCGACATCGAAGGTGTAACGGGGAGTCTCGGGGATGGTGAGACGGTCTATACCA-TGTCAGTGTTTGTTGAGAGGTCGAGATGTAAGTGACTTACAGTAGAGGGCAATGCAAGCAGGGACGGCACCGAAACCAACAAGGGTACGCCACATCTTGTCAACGGCGACCTGGCAGTCTCCAGTGCAGTGCTTGGTATCAGGGGCA
>PHO30_PHO11
TACAAGAACTCGTACATGTTATTGGCATCCTTAGAAGAGTAACCGATGACCTTGAGGATAGTACCGTTATTCAAGCTGAGACCATAAAAGGCAACATCAAGACAGAACCATGAGCCAGCAGTACCGATGAGGATGGACAGGTTCTTCCACTTGCTGTAGTGCTGGAAGAAGTCGCTCCAGCTGGCCTTGGGGACCTGGAGGTTCGACTTGGCGCTGGCGTGGACTTGAGCACGGGCGATCTCGTCGGTGTCGCCCTCACGCTTTCCAGTCATGTAGGCCTTGACGTCCTCGTCGGCTTGCTCAACGTCACGGGCGACATCGAAGGTGTAACGGGGAGTCTCGGGGATGGTGAGACGGTCTATACCA-TGTCAGTGTTTGTTGAGAGGTCGAGATGTAAGTGACTTACAGTAGAGGGCAATGCAAGCAGGGACGGCACCGAAACCAACAAGGGTACGCCACATCTTGTCAACGGCGACCTGGCAGTCTCCAGTGCAGTGCTTGGTATCAGGGGCA
>PHO31_PHO11
TACAAGAACTCGTACATGTTATTGGCATCCTTAGAAGAGTAACCGATGACCTTGAGGATAGTACCGTTGTTCAAGCTGAGACCATAAAAGGCAACATCAAGACAGAACCATGAACCAGCGGTACCGATGAGGATGGACAGGTTCTTCCACTTGCTGTAGTGCTGGCAGAAGTCGCTCCAGCTGGCCTTGGGGACCTGGAGGTTCGACTTGGCGCTGGCGTGGACTTGAGCACGGGCGATCTCGTCGGTGTCGCCCTCACGCTTTCCGGTCATGTAGGCCTTGACGTCCTCGTCGGCTTGCTCAACGTCACGGGCGACATCGAAGGTGTAACGGGGAGTCTCGGGGATGGTGAGACGGTCTATACCA-TGTCAGTGTTTGTTGAGAGGTCGAGATGTAAGTGACTTACAGTAGAGGGCAATGCAAGCAGGGACGGCACCGAAACCAACAAGGGTACGCCACATCTTGTCAACGGCGACCTGGCAGTCTCCAGTGCAGTGCTTGGTATCAGGGGCA
>PHO32_PHO11
TACAAGAACTCGTACATGTTATTGGCATCCTTAGAAGAGTAACCGATGACCTTGAGGATAGTACCGTTGTTCAAGCTGAGACCATAAAAGGCAACATCAAGACAGAACCATGAACCAGCGGTACCGATGAGGATGGACAGGTTCTTCCACTTGCTGTAGTGCTGGCAGAAGTCGCTCCAGCTGGCCTTGGGGACCTGGAGGTTCGACTTGGCGCTGGCGTGGACTTGAGCACGGGCGATCTCGTCGGTGTCGCCCTCACGCTTTCCGGTCATGTAGGCCTTGACGTCCTCGTCGGCTTGCTCAACGTCACGGGCGACATCGAAGGTGTAACGGGGAGTCTCGGGGATGGTGAGACGGTCTATACCA-TGTCAGTGTTTGTTGAGAGGTCGAGATGTAAGTGACTTACAGTAGAGGGCAATGCAAGCAGGGACGGCACCGAAACCAACAAGGGTACGCCACATCTTGTCAACGGCGACCTGGCAGTCTCCAGTGCAGTGCTTGGTATCAGGGGCA
>PHO34_PHO11
TACAAGAACTCGTACATGTTATTGGCATCCTTAGAAGAGTAACCGATGACCTTGAGGATAGTACCGTTGTTCAAGCTGAGACCATAAAAGGCAACATCAAGACAGAACCATGAACCAGCGGTACCGATGAGGATGGACAGGTTCTTCCACTTGCTGTAGTGCTGGCAGAAGTCGCTCCAGCTGGCCTTGGGGACCTGGAGGTTCGACTTGGCGCTGGCGTGGACTTGAGCACGGGCGATCTCGTCGGTGTCGCCCTCACGCTTTCCGGTCATGTAGGCCTTGACGTCCTCGTCGGCTTGCTCAACGTCACGGGCGACATCGAAGGTGTAACGGGGAGTCTCGGGGATGGTGAGACGGTCTATACCA-TGTCAGTGTTTGTTGAGAGGTCGAGATGTAAGTGACTTACAGTAGAGGGCAATGCAAGCAGGGACGGCACCGAAACCAACAAGGGTACGCCACATCTTGTCAACGGCGACCTGGCAGTCTCCAGTGCAGTGCTTGGTATCAGGGGCA
>PHO35_PHO11
TACAAGAACTCGTACATGTTATTGGCATCCTTAGAAGAGTAACCGATGACCTTGAGGATAGTACCGTTGTTCAAGCTGAGACCATAAAAGGCAACATCAAGACAGAACCATGAACCAGCGGTACCGATGAGGATGGACAGGTTCTTCCACTTGCTGTAGTGCTGGCAGAAGTCGCTCCAGCTGGCCTTGGGGACCTGGAGGTTCGACTTGGCGCTGGCGTGGACTTGAGCACGGGCGATCTCGTCGGTGTCGCCCTCACGCTTTCCGGTCATGTAGGCCTTGACGTCCTCGTCGGCTTGCTCAACGTCACGGGCGACATCGAAGGTGTAACGGGGAGTCTCGGGGATGGTGAGACGGTCTATACCA-TGTCAGTGTTTGTTGAGAGGTCGAGATGTAAGTGACTTACAGTAGAGGGCAATGCAAGCAGGGACGGCACCGAAACCAACAAGGGTACGCCACATCTTGTCAACGGCGACCTGGCAGTCTCCAGTGCAGTGCTTGGTATCAGGGGCA
>PHO36_PHO11
TACAAGAACTCGTACATGTTATTGGCATCCTTAGAAGAGTAACCGATGACCTTGAGGATAGTACCGTTGTTCAAGCTGAGACCATAAAAGGCAACATCAAGACAGAACCATGAACCAGCGGTACCGATGAGGATGGACAGGTTCTTCCACTTGCTGTAGTGCTGGCAGAAGTCGCTCCAGCTGGCCTTGGGGACCTGGAGGTTCGACTTGGCGCTGGCGTGGACTTGAGCACGGGCGATCTCGTCGGTGTCGCCCTCACGCTTTCCGGTCATGTAGGCCTTGACGTCCTCGTCGGCTTGCTCAACGTCACGGGCGACATCGAAGGTGTAACGGGGAGTCTCGGGGATGGTGAGACGGTCTATACCA-TGTCAGTGTTTGTTGAGAGGTCGAGATGTAAGTGACTTACAGTAGAGGGCAATGCAAGCAGGGACGGCACCGAAACCAACAAGGGTACGCCACATCTTGTCAACGGCGACCTGGCAGTCTCCAGTGCAGTGCTTGGTATCAGGGGCA
>PHO37_PHO11
TACAAGAACTCGTACATGTTATTGGCATCCTTAGAAGAGTAACCGATGACCTTGAGGATAGTACCGTTGTTCAAGCTGAGACCATAAAAGGCAACATCAAGACAGAACCATGAACCAGCGGTACCGATGAGGATGGACAGGTTCTTCCACTTGCTGTAGTGCTGGCAGAAGTCGCTCCAGCTGGCCTTGGGGACCTGGAGGTTCGACTTGGCGCTGGCGTGGACTTGAGCACGGGCGATCTCGTCGGTGTCGCCCTCACGCTTTCCGGTCATGTAGGCCTTGACGTCCTCGTCGGCTTGCTCAACGTCACGGGCGACATCGAAGGTGTAACGGGGAGTCTCGGGGATGGTGAGACGGTCTATACCA-TGTCAGTGTTTGTTGAGAGGTCGAGATGTAAGTGACTTACAGTAGAGGGCAATGCAAGCAGGGACGGCACCGAAACCAACAAGGGTACGCCACATCTTGTCAACGGCGACCTGGCAGTCTCCAGTGCAGTGCTTGGTATCAGGGGCA
>PHO38_PHO11
TACAAGAACTCGTACATGTTATTGGCATCCTTAGAAGAGTAACCGATGACCTTGAGGATAGTACCGTTGTTCAAGCTGAGACCATAAAAGGCAACATCAAGACAGAACCATGAACCAGCGGTACCGATGAGGATGGACAGGTTCTTCCACTTGCTGTAGTGCTGGCAGAAGTCGCTCCAGCTGGCCTTGGGGACCTGGAGGTTCGACTTGGCGCTGGCGTGGACTTGAGCACGGGCGATCTCGTCGGTGTCGCCCTCACGCTTTCCGGTCATGTAGGCCTTGACGTCCTCGTCGGCTTGCTCAACGTCACGGGCGACATCGAAGGTGTAACGGGGAGTCTCGGGGATGGTGAGACGGTCTATACCA-TGTCAGTGTTTGTTGAGAGGTCGAGATGTAAGTGACTTACAGTAGAGGGCAATGCAAGCAGGGACGGCACCGAAACCAACAAGGGTACGCCACATCTTGTCAACGGCGACCTGGCAGTCTCCAGTGCAGTGCTTGGTATCAGGGGCA
>PHO40_PHO11
TACAAGAACTCGTACATGTTATTGGCATCCTTAGAAGAGTAACCGATGACCTTGAGGATAGTACCGTTGTTCAAGCTGAGACCATAAAAGGCAACATCAAGACAGAACCATGAACCAGCGGTACCGATGAGGATGGACAGGTTCTTCCACTTGCTGTAGTGCTGGCAGAAGTCGCTCCAGCTGGCCTTGGGGACCTGGAGGTTCGACTTGGCGCTGGCGTGGACTTGAGCACGGGCGATCTCGTCGGTGTCGCCCTCACGCTTTCCGGTCATGTAGGCCTTGACGTCCTCGTCGGCTTGCTCAACGTCACGGGCGACATCGAAGGTGTAACGGGGAGTCTCGGGGATGGTGAGACGGTCTATACCA-TGTCAGTGTTTGTTGAGAGGTCGAGATGTAAGTGACTTACAGTAGAGGGCAATGCAAGCAGGGACGGCACCGAAACCAACAAGGGTACGCCACATCTTGTCAACGGCGACCTGGCAGTCTCCAGTGCAGTGCTTGGTATCAGGGGCA
>PHO44_PHO11
TACAAGAACTCGTACATGTTATTGGCATCCTTAGAAGAGTAACCGATGACCTTGAGGATAGTACCGTTGTTCAAGCTGAGACCATAAAAGGCAACATCAAGACAGAACCATGAACCAGCGGTACCGATGAGGATGGACAGGTTCTTCCACTTGCTGTAGTGCTGGCAGAAGTCGCTCCAGCTGGCCTTGGGGACCTGGAGGTTCGACTTGGCGCTGGCGTGGACTTGAGCACGGGCGATCTCGTCGGTGTCGCCCTCACGCTTTCCGGTCATGTAGGCCTTGACGTCCTCGTCGGCTTGCTCAACGTCACGGGCGACATCGAAGGTGTAACGGGGAGTCTCGGGGATGGTGAGACGGTCTATACCA-TGTCAGTGTTTGTTGAGAGGTCGAGATGTAAGTGACTTACAGTAGAGGGCAATGCAAGCAGGGACGGCACCGAAACCAACAAGGGTACGCCACATCTTGTCAACGGCGACCTGGCAGTCTCCAGTGCAGTGCTTGGTATCAGGGGCA
>PHO45_PHO11
TACAAGAACTCGTACATGTTATTGGCATCCTTAGAAGAGTAACCGATGACCTTGAGGATAGTACCGTTGTTCAAGCTGAGACCATAAAAGGCAACATCAAGACAGAACCATGAACCAGCGGTACCGATGAGGATGGACAGGTTCTTCCACTTGCTGTAGTGCTGGCAGAAGTCGCTCCAGCTGGCCTTGGGGACCTGGAGGTTCGACTTGGCGCTGGCGTGGACTTGAGCACGGGCGATCTCGTCGGTGTCGCCCTCACGCTTTCCGGTCATGTAGGCCTTGACGTCCTCGTCGGCTTGCTCAACGTCACGGGCGACATCGAAGGTGTAACGGGGAGTCTCGGGGATGGTGAGACGGTCTATACCA-TGTCAGTGTTTGTTGAGAGGTCGAGATGTAAGTGACTTACAGTAGAGGGCAATGCAAGCAGGGACGGCACCGAAACCAACAAGGGTACGCCACATCTTGTCAACGGCGACCTGGCAGTCTCCAGTGCAGTGCTTGGTATCAGGGGCA
>PHO46_PHO11
TACAAGAACTCGTACATGTTATTGGCATCCTTAGAAGAGTAACCGATGACCTTGAGGATAGTACCGTTGTTCAAGCTGAGACCATAAAAGGCAACATCAAGACAGAACCATGAACCAGCGGTACCGATGAGGATGGACAGGTTCTTCCACTTGCTGTAGTGCTGGCAGAAGTCGCTCCAGCTGGCCTTGGGGACCTGGAGGTTCGACTTGGCGCTGGCGTGGACTTGAGCACGGGCGATCTCGTCGGTGTCGCCCTCACGCTTTCCGGTCATGTAGGCCTTGACGTCCTCGTCGGCTTGCTCAACGTCACGGGCGACATCGAAGGTGTAACGGGGAGTCTCGGGGATGGTGAGACGGTCTATACCA-TGTCAGTGTTTGTTGAGAGGTCGAGATGTAAGTGACTTACAGTAGAGGGCAATGCAAGCAGGGACGGCACCGAAACCAACAAGGGTACGCCACATCTTGTCAACGGCGACCTGGCAGTCTCCAGTGCAGTGCTTGGTATCAGGGGCA
>PHO49_PHO11
TACAAGAACTCGTACATGTTATTGGCATCCTTAGAAGAGTAACCGATGACCTTGAGGATAGTACCGTTGTTCAAGCTGAGACCATAAAAGGCAACATCAAGACAGAACCATGAACCAGCGGTACCGATGAGGATGGACAGGTTCTTCCACTTGCTGTAGTGCTGGCAGAAGTCGCTCCAGCTGGCCTTGGGGACCTGGAGGTTCGACTTGGCGCTGGCGTGGACTTGAGCACGGGCGATCTCGTCGGTGTCGCCCTCACGCTTTCCGGTCATGTAGGCCTTGACGTCCTCGTCGGCTTGCTCAACGTCACGGGCGACATCGAAGGTGTAACGGGGAGTCTCGGGGATGGTGAGACGGTCTATACCA-TGTCAGTGTTTGTTGAGAGGTCGAGATGTAAGTGACTTACAGTAGAGGGCAATGCAAGCAGGGACGGCACCGAAACCAACAAGGGTACGCCACATCTTGTCAACGGCGACCTGGCAGTCTCCAGTGCAGTGCTTGGTATCAGGGGCA
>PHO50_PHO11
TACAAGAACTCGTACATGTTATTGGCATCCTTAGAAGAGTAACCGATGACCTTGAGGATAGTACCGTTGTTCAAGCTGAGACCATAAAAGGCAACATCAAGACAGAACCATGAACCAGCGGTACCGATGAGGATGGACAGGTTCTTCCACTTGCTGTAGTGCTGGCAGAAGTCGCTCCAGCTGGCCTTGGGGACCTGGAGGTTCGACTTGGCGCTGGCGTGGACTTGAGCACGGGCGATCTCGTCGGTGTCGCCCTCACGCTTTCCGGTCATGTAGGCCTTGACGTCCTCGTCGGCTTGCTCAACGTCACGGGCGACATCGAAGGTGTAACGGGGAGTCTCGGGGATGGTGAGACGGTCTATACCA-TGTCAGTGTTTGTTGAGAGGTCGAGATGTAAGTGACTTACAGTAGAGGGCAATGCAAGCAGGGACGGCACCGAAACCAACAAGGGTACGCCACATCTTGTCAACGGCGACCTGGCAGTCTCCAGTGCAGTGCTTGGTATCAGGGGCA
>PHO51_PHO11
TACAAGAACTCGTACATGTTATTGGCATCCTTAGAAGAGTAACCGATGACCTTGAGGATAGTACCGTTGTTCAAGCTGAGACCATAAAAGGCAACATCAAGACAGAACCATGAACCAGCGGTACCGATGAGGATGGACAGGTTCTTCCACTTGCTGTAGTGCTGGCAGAAGTCGCTCCAGCTGGCCTTGGGGACCTGGAGGTTCGACTTGGCGCTGGCGTGGACTTGAGCACGGGCGATCTCGTCGGTGTCGCCCTCACGCTTTCCGGTCATGTAGGCCTTGACGTCCTCGTCGGCTTGCTCAACGTCACGGGCGACATCGAAGGTGTAACGGGGAGTCTCGGGGATGGTGAGACGGTCTATACCA-TGTCAGTGTTTGTTGAGAGGTCGAGATGTAAGTGACTTACAGTAGAGGGCAATGCAAGCAGGGACGGCACCGAAACCAACAAGGGTACGCCACATCTTGTCAACGGCGACCTGGCAGTCTCCAGTGCAGTGCTTGGTATCAGGGGCA
>PHO52_PHO11
TACAAGAACTCGTACATGTTATTGGCATCCTTAGAAGAGTAACCGATGACCTTGAGGATAGTACCGTTGTTCAAGCTGAGACCATAAAAGGCAACATCAAGACAGAACCATGAACCAGCGGTACCGATGAGGATGGACAGGTTCTTCCACTTGCTGTAGTGCTGGCAGAAGTCGCTCCAGCTGGCCTTGGGGACCTGGAGGTTCGACTTGGCGCTGGCGTGGACTTGAGCACGGGCGATCTCGTCGGTGTCGCCCTCACGCTTTCCGGTCATGTAGGCCTTGACGTCCTCGTCGGCTTGCTCAACGTCACGGGCGACATCGAAGGTGTAACGGGGAGTCTCGGGGATGGTGAGACGGTCTATACCA-TGTCAGTGTTTGTTGAGAGGTCGAGATGTAAGTGACTTACAGTAGAGGGCAATGCAAGCAGGGACGGCACCGAAACCAACAAGGGTACGCCACATCTTGTCAACGGCGACCTGGCAGTCTCCAGTGCAGTGCTTGGTATCAGGGGCA
>PHO53_PHO11
TACAAGAACTCGTACATGTTATTGGCATCCTTAGAAGAGTAACCGATGACCTTGAGGATAGTACCGTTGTTCAAGCTGAGACCATAAAAGGCAACATCAAGACAGAACCATGAACCAGCGGTACCGATGAGGATGGACAGGTTCTTCCACTTGCTGTAGTGCTGGCAGAAGTCGCTCCAGCTGGCCTTGGGGACCTGGAGGTTCGACTTGGCGCTGGCGTGGACTTGAGCACGGGCGATCTCGTCGGTGTCGCCCTCACGCTTTCCGGTCATGTAGGCCTTGACGTCCTCGTCGGCTTGCTCAACGTCACGGGCGACATCGAAGGTGTAACGGGGAGTCTCGGGGATGGTGAGACGGTCTATACCA-TGTCAGTGTTTGTTGAGAGGTCGAGATGTGAGTGACTTACAGTAGAGGGCAATGCAAGCAGGGACGGCACCGAAACCAACAAGGGTACGCCACATCTTGTCAACGGCGACCTGGCAGTCTCCAGTGCAGTGCTTGGTATCAGGGGCA
>PHO54_PHO11
TACAAGAACTCGTACATGTTATTGGCATCCTTAGAAGAGTAACCGATGACCTTGAGGATAGTACCGTTGTTCAAGCTGAGACCATAAAAGGCAACATCAAGACAGAACCATGAACCAGCGGTACCGATGAGGATGGACAGGTTCTTCCACTTGCTGTAGTGCTGGCAGAAGTCGCTCCAGCTGGCCTTGGGGACCTGGAGGTTCGACTTGGCGCTGGCGTGGACTTGAGCACGGGCGATCTCGTCGGTGTCGCCCTCACGCTTTCCGGTCATGTAGGCCTTGACGTCCTCGTCGGCTTGCTCAACGTCACGGGCGACATCGAAGGTGTAACGGGGAGTCTCGGGGATGGTGAGACGGTCTATACCA-TGTCAGTGTTTGTTGAGAGGTCGAGATGTAAGTGACTTACAGTAGAGGGCAATGCAAGCAGGGACGGCACCGAAACCAACAAGGGTACGCCACATCTTGTCAACGGCGACCTGGCAGTCTCCAGTGCAGTGCTTGGTATCAGGGGCA
>PHO55_PHO11
TACAAGAACTCGTACATGTTATTGGCATCCTTAGAAGAGTAACCGATGACCTTGAGGATAGTACCGTTGTTCAAGCTGAGACCATAAAAGGCAACATCAAGACAGAACCATGAACCAGCGGTACCGATGAGGATGGACAGGTTCTTCCACTTGCTGTAGTGCTGGCAGAAGTCGCTCCAGCTGGCCTTGGGGACCTGGAGGTTCGACTTGGCGCTGGCGTGGACTTGAGCACGGGCGATCTCGTCGGTGTCGCCCTCACGCTTTCCGGTCATGTAGGCCTTGACGTCCTCGTCGGCTTGCTCAACGTCACGGGCGACATCGAAGGTGTAACGGGGAGTCTCGGGGATGGTGAGACGGTCTATACCA-TGTCAGTGTTTGTTGAGAGGTCGAGATGTAAGTGACTTACAGTAGAGGGCAATGCAAGCAGGGACGGCACCGAAACCAACAAGGGTACGCCACATCTTGTCAACGGCGACCTGGCAGTCTCCAGTGCAGTGCTTGGTATCAGGGGCA
>PHO56_PHO11
TACAAGAACTCGTACATGTTATTGGCATCCTTAGAAGAGTAACCGATGACCTTGAGGATAGTACCGTTGTTCAAGCTGAGACCATAAAAGGCAACATCAAGACAGAACCATGAACCAGCGGTACCGATGAGGATGGACAGGTTCTTCCACTTGCTGTAGTGCTGGCAGAAGTCGCTCCAGCTGGCCTTGGGGACCTGGAGGTTCGACTTGGCGCTGGCGTGGACTTGAGCACGGGCGATCTCGTCGGTGTCGCCCTCACGCTTTCCGGTCATGTAGGCCTTGACGTCCTCGTCGGCTTGCTCAACGTCACGGGCGACATCGAAGGTGTAACGGGGAGTCTCGGGGATGGTGAGACGGTCTATACCA-TGTCAGTGTTTGTTGAGAGGTCGAGATGTAAGTGACTTACAGTAGAGGGCAATGCAAGCAGGGACGGCACCGAAACCAACAAGGGTACGCCACATCTTGTCAACGGCGACCTGGCAGTCTCCAGTGCAGTGCTTGGTATCAGGGGCA
>PHO57_PHO11
TACAAGAACTCGTACATGTTATTGGCATCCTTAGAAGAGTAACCGATGACCTTGAGGATAGTACCGTTGTTCAAGCTGAGACCATAAAAGGCAACATCAAGACAGAACCATGAACCAGCGGTACCGATGAGGATGGACAGGTTCTTCCACTTGCTGTAGTGCTGGCAGAAGTCGCTCCAGCTGGCCTTGGGGACCTGGAGGTTCGACTTGGCGCTGGCGTGGACTTGAGCACGGGCGATCTCGTCGGTGTCGCCCTCACGCTTTCCGGTCATGTAGGCCTTGACGTCCTCGTCGGCTTGCTCAACGTCACGGGCGACATCGAAGGTGTAACGGGGAGTCTCGGGGATGGTGAGACGGTCTATACCA-TGTCAGTGTTTGTTGAGAGGTCGAGATGTAAGTGACTTACAGTAGAGGGCAATGCAAGCAGGGACGGCACCGAAACCAACAAGGGTACGCCACATCTTGTCAACGGCGACCTGGCAGTCTCCAGTGCAGTGCTTGGTATCAGGGGCA
>PHO58_PHO11
TACAAGAACTCGTACATGTTATTGGCATCCTTAGAAGAGTAACCGATGACCTTGAGGATAGTACCGTTGTTCAAGCTGAGACCATAAAAGGCAACATCAAGACAGAACCATGAACCAGCGGTACCGATGAGGATGGACAGGTTCTTCCACTTGCTGTAGTGCTGGCAGAAGTCGCTCCAGCTGGCCTTGGGGACCTGGAGGTTCGACTTGGCGCTGGCGTGGACTTGAGCACGGGCGATCTCGTCGGTGTCGCCCTCACGCTTTCCGGTCATGTAGGCCTTGACGTCCTCGTCGGCTTGCTCAACGTCACGGGCGACATCGAAGGTGTAACGGGGAGTCTCGGGGATGGTGAGACGGTCTATACCA-TGTCAGTGTTTGTTGAGAGGTCGAGATGTAAGTGACTTACAGTAGAGGGCAATGCAAGCAGGGACGGCACCGAAACCAACAAGGGTACGCCACATCTTGTCAACGGCGACCTGGCAGTCTCCAGTGCAGTGCTTGGTATCAGGGGCA
>PHO59_PHO11
TACAAGAACTCGTACATGTTATTGGCATCCTTAGAAGAGTAACCGATGACCTTGAGGATAGTACCGTTGTTCAAGCTGAGACCATAAAAGGCAACATCAAGACAGAACCATGAACCAGCGGTACCGATGAGGATGGACAGGTTCTTCCACTTGCTGTAGTGCTGGCAGAAGTCGCTCCAGCTGGCCTTGGGGACCTGGAGGTTCGACTTGGCGCTGGCGTGGACTTGAGCACGGGCGATCTCGTCGGTGTCGCCCTCACGCTTTCCGGTCATGTAGGCCTTGACGTCCTCGTCGGCTTGCTCAACGTCACGGGCGACATCGAAGGTGTAACGGGGAGTCTCGGGGATGGTGAGACGGTCTATACCA-TGTCAGTGTTTGTTGAGAGGTCGAGATGTGAGTGACTTACAGTAGAGGGCAATGCAAGCAGGGACGGCACCGAAACCAACAAGGGTACGCCACATCTTGTCAACGGCGACCTGGCAGTCTCCAGTGCAGTGCTTGGTATCAGGGGCA
>PHO62_PHO11
TACAAGAACTCGTACATGTTATTGGCATCCTTAGAAGAGTAACCGATGACCTTGAGGATAGTACCGTTGTTCAAGCTGAGACCATAAAAGGCAACATCAAGACAGAACCATGAACCAGCGGTACCGATGAGGATGGACAGGTTCTTCCACTTGCTGTAGTGCTGGCAGAAGTCGCTCCAGCTGGCCTTGGGGACCTGGAGGTTCGACTTGGCGCTGGCGTGGACTTGAGCACGGGCGATCTCGTCGGTGTCGCCCTCACGCTTTCCGGTCATGTAGGCCTTGACGTCCTCGTCGGCTTGCTCAACGTCACGGGCGACATCGAAGGTGTAACGGGGAGTCTCGGGGATGGTGAGACGGTCTATACCA-TGTCAGTGTTTGTTGAGAGGTCGAGATGTAAGTGACTTACAGTAGAGGGCAATGCAAGCAGGGACGGCACCGAAACCAACAAGGGTACGCCACATCTTGTCAACGGCGACCTGGCAGTCTCCAGTGCAGTGCTTGGTATCAGGGGCA
>PHO64_PHO11
TACAAGAACTCGTACATGTTATTGGCATCCTTAGAAGAGTAACCGATGACCTTGAGGATAGTACCGTTGTTCAAGCTGAGACCATAAAAGGCAACATCAAGACAGAACCATGAACCAGCGGTACCGATGAGGATGGACAGGTTCTTCCACTTGCTGTAGTGCTGGCAGAAGTCGCTCCAGCTGGCCTTGGGGACCTGGAGGTTCGACTTGGCGCTGGCGTGGACTTGAGCACGGGCGATCTCGTCGGTGTCGCCCTCACGCTTTCCGGTCATGTAGGCCTTGACGTCCTCGTCGGCTTGCTCAACGTCACGGGCGACATCGAAGGTGTAACGGGGAGTCTCGGGGATGGTGAGACGGTCTATACCA-TGTCAGTGTTTGTTGAGAGGTCGAGATGTAAGTGACTTACAGTAGAGGGCAATGCAAGCAGGGACGGCACCGAAACCAACAAGGGTACGCCACATCTTGTCAACGGCGACCTGGCAGTCTCCAGTGCAGTGCTTGGTATCAGGGGCA
>PHO65_PHO11
TACAAGAACTCGTACATGTTATTGGCATCCTTAGAAGAGTAACCGATGACCTTGAGGATAGTACCGTTGTTCAAGCTGAGACCATAAAAGGCAACATCAAGACAGAACCATGAACCAGCGGTACCGATGAGGATGGACAGGTTCTTCCACTTGCTGTAGTGCTGGCAGAAGTCGCTCCAGCTGGCCTTGGGGACCTGGAGGTTCGACTTGGCGCTGGCGTGGACTTGAGCACGGGCGATCTCGTCGGTGTCGCCCTCACGCTTTCCGGTCATGTAGGCCTTGACGTCCTCGTCGGCTTGCTCAACGTCACGGGCGACATCGAAGGTGTAACGGGGAGTCTCGGGGATGGTGAGACGGTCTATACCA-TGTCAGTGTTTGTTGAGAGGTCGAGATGTGAGTGACTTACAGTAGAGGGCAATGCAAGCAGGGACGGCACCGAAACCAACAAGGGTACGCCACATCTTGTCAACGGCGACCTGGCAGTCTCCAGTGCAGTGCTTGGTATCAGGGGCA
>PHO67_PHO11
TACAAGAACTCGTACATGTTATTGGCATCCTTAGAAGAGTAACCGATGACCTTGAGGATAGTACCGTTGTTCAAGCTGAGACCATAAAAGGCAACATCAAGACAGAACCATGAACCAGCGGTACCGATGAGGATGGACAGGTTCTTCCACTTGCTGTAGTGCTGGCAGAAGTCGCTCCAGCTGGCCTTGGGGACCTGGAGGTTCGACTTGGCGCTGGCGTGGACTTGAGCACGGGCGATCTCGTCGGTGTCGCCCTCACGCTTTCCGGTCATGTAGGCCTTGACGTCCTCGTCGGCTTGCTCAACGTCACGGGCGACATCGAAGGTGTAACGGGGAGTCTCGGGGATGGTGAGACGGTCTATACCA-TGTCAGTGTTTGTTGAGAGGTCGAGATGTAAGTGACTTACAGTAGAGGGCAATGCAAGCAGGGACGGCACCGAAACCAACAAGGGTACGCCACATCTTGTCAACGGCGACCTGGCAGTCTCCAGTGCAGTGCTTGGTATCAGGGGCA
>PHO68_PHO11
TACAAGAACTCGTACATGTTATTGGCATCCTTAGAAGAGTAACCGATGACCTTGAGGATAGTACCGTTGTTCAAGCTGAGACCATAAAAGGCAACATCAAGACAGAACCATGAACCAGCGGTACCGATGAGGATGGACAGGTTCTTCCACTTGCTGTAGTGCTGGCAGAAGTCGCTCCAGCTGGCCTTGGGGACCTGGAGGTTCGACTTGGCGCTGGCGTGGACTTGAGCACGGGCGATCTCGTCGGTGTCGCCCTCACGCTTTCCGGTCATGTAGGCCTTGACGTCCTCGTCGGCTTGCTCAACGTCACGGGCGACATCGAAGGTGTAACGGGGAGTCTCGGGGATGGTGAGACGGTCTATACCA-TGTCAGTGTTTGTTGAGAGGTCGAGATGTAAGTGACTTACAGTAGAGGGCAATGCAAGCAGGGACGGCACCGAAACCAACAAGGGTACGCCACATCTTGTCAACGGCGACCTGGCAGTCTCCAGTGCAGTGCTTGGTATCAGGGGCA
>PHO69_PHO11
TACAAGAACTCGTACATGTTATTGGCATCCTTAGAAGAGTAACCGATGACCTTGAGGATAGTACCGTTGTTCAAGCTGAGACCATAAAAGGCAACATCAAGACAGAACCATGAACCAGCGGTACCGATGAGGATGGACAGGTTCTTCCACTTGCTGTAGTGCTGGCAGAAGTCGCTCCAGCTGGCCTTGGGGACCTGGAGGTTCGACTTGGCGCTGGCGTGGACTTGAGCACGGGCGATCTCGTCGGTGTCGCCCTCACGCTTTCCGGTCATGTAGGCCTTGACGTCCTCGTCGGCTTGCTCAACGTCACGGGCGACATCGAAGGTGTAACGGGGAGTCTCGGGGATGGTGAGACGGTCTATACCA-TGTCAGTGTTTGTTGAGAGGTCGAGATGTAAGTGACTTACAGTAGAGGGCAATGCAAGCAGGGACGGCACCGAAACCAACAAGGGTACGCCACATCTTGTCAACGGCGACCTGGCAGTCTCCAGTGCAGTGCTTGGTATCAGGGGCA
>PHO71_PHO11
TACAAGAACTCGTACATGTTATTGGCATCCTTAGAAGAGTAACCGATGACCTTGAGGATAGTACCGTTGTTCAAGCTGAGACCATAAAAGGCAACATCAAGACAGAACCATGAACCAGCGGTACCGATGAGGATGGACAGGTTCTTCCACTTGCTGTAGTGCTGGCAGAAGTCGCTCCAGCTGGCCTTGGGGACCTGGAGGTTCGACTTGGCGCTGGCGTGGACTTGAGCACGGGCGATCTCGTCGGTGTCGCCCTCACGCTTTCCGGTCATGTAGGCCTTGACGTCCTCGTCGGCTTGCTCAACGTCACGGGCGACATCGAAGGTGTAACGGGGAGTCTCGGGGATGGTGAGACGGTCTATACCA-TGTCAGTGTTTGTTGAGAGGTCGAGATGTAAGTGACTTACAGTAGAGGGCAATGCAAGCAGGGACGGCACCGAAACCAACAAGGGTACGCCACATCTTGTCAACGGCGACCTGGCAGTCTCCAGTGCAGTGCTTGGTATCAGGGGCA
>PHO73_PHO11
TACAAGAACTCGTACATGTTATTGGCATCCTTAGAAGAGTAACCGATGACCTTGAGGATAGTACCGTTGTTCAAGCTGAGACCATAAAAGGCAACATCAAGACAGAACCATGAACCAGCGGTACCGATGAGGATGGACAGGTTCTTCCACTTGCTGTAGTGCTGGCAGAAGTCGCTCCAGCTGGCCTTGGGGACCTGGAGGTTCGACTTGGCGCTGGCGTGGACTTGAGCACGGGCGATCTCGTCGGTGTCGCCCTCACGCTTTCCGGTCATGTAGGCCTTGACGTCCTCGTCGGCTTGCTCAACGTCACGGGCGACATCGAAGGTGTAACGGGGAGTCTCGGGGATGGTGAGACGGTCTATACCA-TGTCAGTGTTTGTTGAGAGGTCGAGATGTAAGTGACTTACAGTAGAGGGCAATGCAAGCAGGGACGGCACCGAAACCAACAAGGGTACGCCACATCTTGTCAACGGCGACCTGGCAGTCTCCAGTGCAGTGCTTGGTATCAGGGGCA
>PHO74_PHO11
TACAAGAACTCGTACATGTTATTGGCATCCTTAGAAGAGTAACCGATGACCTTGAGGATAGTACCGTTGTTCAAGCTGAGACCATAAAAGGCAACATCAAGACAGAACCATGAACCAGCGGTACCGATGAGGATGGACAGGTTCTTCCACTTGCTGTAGTGCTGGCAGAAGTCGCTCCAGCTGGCCTTGGGGACCTGGAGGTTCGACTTGGCGCTGGCGTGGACTTGAGCACGGGCGATCTCGTCGGTGTCGCCCTCACGCTTTCCGGTCATGTAGGCCTTGACGTCCTCGTCGGCTTGCTCAACGTCACGGGCGACATCGAAGGTGTAACGGGGAGTCTCGGGGATGGTGAGACGGTCTATACCA-TGTCAGTGTTTGTTGAGAGGTCGAGATGTAAGTGACTTACAGTAGAGGGCAATGCAAGCAGGGACGGCACCGAAACCAACAAGGGTACGCCACATCTTGTCAACGGCGACCTGGCAGTCTCCAGTGCAGTGCTTGGTATCAGGGGCA
>PHO75_PHO11
TACAAGAACTCGTACATGTTATTGGCATCCTTAGAAGAGTAACCGATGACCTTGAGGATAGTACCGTTGTTCAAGCTGAGACCATAAAAGGCAACATCAAGACAGAACCATGAACCAGCGGTACCGATGAGGATGGACAGGTTCTTCCACTTGCTGTAGTGCTGGCAGAAGTCGCTCCAGCTGGCCTTGGGGACCTGGAGGTTCGACTTGGCGCTGGCGTGGACTTGAGCACGGGCGATCTCGTCGGTGTCGCCCTCACGCTTTCCGGTCATGTAGGCCTTGACGTCCTCGTCGGCTTGCTCAACGTCACGGGCGACATCGAAGGTGTAACGGGGAGTCTCGGGGATGGTGAGACGGTCTATACCA-TGTCAGTGTTTGTTGAGAGGTCGAGATGTAAGTGACTTACAGTAGAGGGCAATGCAAGCAGGGACGGCACCGAAACCAACAAGGGTACGCCACATCTTGTCAACGGCGACCTGGCAGTCTCCAGTGCAGTGCTTGGTATCAGGGGCA
>PHO76_PHO11
TACAAGAACTCGTACATGTTATTGGCATCCTTAGAAGAGTAACCGATGACCTTGAGGATAGTACCGTTGTTCAAGCTGAGACCATAAAAGGCAACATCAAGACAGAACCATGAACCAGCGGTACCGATGAGGATGGACAGGTTCTTCCACTTGCTGTAGTGCTGGCAGAAGTCGCTCCAGCTGGCCTTGGGGACCTGGAGGTTCGACTTGGCGCTGGCGTGGACTTGAGCACGGGCGATCTCGTCGGTGTCGCCCTCACGCTTTCCGGTCATGTAGGCCTTGACGTCCTCGTCGGCTTGCTCAACGTCACGGGCGACATCGAAGGTGTAACGGGGAGTCTCGGGGATGGTGAGACGGTCTATACCA-TGTCAGTGTTTGTTGAGAGGTCGAGATGTAAGTGACTTACAGTAGAGGGCAATGCAAGCAGGGACGGCACCGAAACCAACAAGGGTACGCCACATCTTGTCAACGGCGACCTGGCAGTCTCCAGTGCAGTGCTTGGTATCAGGGGCA
>PHO80_PHO11
TACAAGAACTCGTACATGTTATTGGCATCCTTAGAAGAGTAACCGATGACCTTGAGGATAGTACCGTTGTTCAAGCTGAGACCATAAAAGGCAACATCAAGACAGAACCATGAACCAGCGGTACCGATGAGGATGGACAGGTTCTTCCACTTGCTGTAGTGCTGGCAGAAGTCGCTCCAGCTGGCCTTGGGGACCTGGAGGTTCGACTTGGCGCTGGCGTGGACTTGAGCACGGGCGATCTCGTCGGTGTCGCCCTCACGCTTTCCGGTCATGTAGGCCTTGACGTCCTCGTCGGCTTGCTCAACGTCACGGGCGACATCGAAGGTGTAACGGGGAGTCTCGGGGATGGTGAGACGGTCTATACCA-TGTCAGTGTTTGTTGAGAGGTCGAGATGTAAGTGACTTACAGTAGAGGGCAATGCAAGCAGGGACGGCACCGAAACCAACAAGGGTACGCCACATCTTGTCAACGGCGACCTGGCAGTCTCCAGTGCAGTGCTTGGTATCAGGGGCA
>PHO83_PHO11
TACAAGAACTCGTACATGTTATTGGCATCCTTAGAAGAGTAACCGATGACCTTGAGGATAGTACCGTTGTTCAAGCTGAGACCATAAAAGGCAACATCAAGACAGAACCATGAACCAGCGGTACCGATGAGGATGGACAGGTTCTTCCACTTGCTGTAGTGCTGGCAGAAGTCGCTCCAGCTGGCCTTGGGGACCTGGAGGTTCGACTTGGCGCTGGCGTGGACTTGAGCACGGGCGATCTCGTCGGTGTCGCCCTCACGCTTTCCGGTCATGTAGGCCTTGACGTCCTCGTCGGCTTGCTCAACGTCACGGGCGACATCGAAGGTGTAACGGGGAGTCTCGGGGATGGTGAGACGGTCTATACCA-TGTCAGTGTTTGTTGAGAGGTCGAGATGTAAGTGACTTACAGTAGAGGGCAATGCAAGCAGGGACGGCACCGAAACCAACAAGGGTACGCCACATCTTGTCAACGGCGACCTGGCAGTCTCCAGTGCAGTGCTTGGTATCAGGGGCA
>PHO84_PHO11
TACAAGAACTCGTACATGTTATTGGCATCCTTAGAAGAGTAACCGATGACCTTGAGGATAGTACCGTTGTTCAAGCTGAGACCATAAAAGGCAACATCAAGACAGAACCATGAACCAGCGGTACCGATGAGGATGGACAGGTTCTTCCACTTGCTGTAGTGCTGGCAGAAGTCGCTCCAGCTGGCCTTGGGGACCTGGAGGTTCGACTTGGCGCTGGCGTGGACTTGAGCACGGGCGATCTCGTCGGTGTCGCCCTCACGCTTTCCGGTCATGTAGGCCTTGACGTCCTCGTCGGCTTGCTCAACGTCACGGGCGACATCGAAGGTGTAACGGGGAGTCTCGGGGATGGTGAGACGGTCTATACCA-TGTCAGTGTTTGTTGAGAGGTCGAGATGTAAGTGACTTACAGTAGAGGGCAATGCAAGCAGGGACGGCACCGAAACCAACAAGGGTACGCCACATCTTGTCAACGGCGACCTGGCAGTCTCCAGTGCAGTGCTTGGTATCAGGGGCA
>PHO86_PHO11
TACAAGAACTCGTACATGTTATTGGCATCCTTAGAAGAGTAACCGATGACCTTGAGGATAGTACCGTTGTTCAAGCTGAGACCATAAAAGGCAACATCAAGACAGAACCATGAACCAGCGGTACCGATGAGGATGGACAGGTTCTTCCACTTGCTGTAGTGCTGGCAGAAGTCGCTCCAGCTGGCCTTGGGGACCTGGAGGTTCGACTTGGCGCTGGCGTGGACTTGAGCACGGGCGATCTCGTCGGTGTCGCCCTCACGCTTTCCGGTCATGTAGGCCTTGACGTCCTCGTCGGCTTGCTCAACGTCACGGGCGACATCGAAGGTGTAACGGGGAGTCTCGGGGATGGTGAGACGGTCTATACCA-TGTCAGTGTTTGTTGAGAGGTCGAGATGTAAGTGACTTACAGTAGAGGGCAATGCAAGCAGGGACGGCACCGAAACCAACAAGGGTACGCCACATCTTGTCAACGGCGACCTGGCAGTCTCCAGTGCAGTGCTTGGTATCAGGGGCA
>PHO87_PHO11
TACAAGAACTCGTACATGTTATTGGCATCCTTAGAAGAGTAACCGATGACCTTGAGGATAGTACCGTTGTTCAAGCTGAGACCATAAAAGGCAACATCAAGACAGAACCATGAACCAGCGGTACCGATGAGGATGGACAGGTTCTTCCACTTGCTGTAGTGCTGGCAGAAGTCGCTCCAGCTGGCCTTGGGGACCTGGAGGTTCGACTTGGCGCTGGCGTGGACTTGAGCACGGGCGATCTCGTCGGTGTCGCCCTCACGCTTTCCGGTCATGTAGGCCTTGACGTCCTCGTCGGCTTGCTCAACGTCACGGGCGACATCGAAGGTGTAACGGGGAGTCTCGGGGATGGTGAGACGGTCTATACCA-TGTCAGTGTTTGTTGAGAGGTCGAGATGTAAGTGACTTACAGTAGAGGGCAATGCAAGCAGGGACGGCACCGAAACCAACAAGGGTACGCCACATCTTGTCAACGGCGACCTGGCAGTCTCCAGTGCAGTGCTTGGTATCAGGGGCA
>PHO89_PHO11
TACAAGAACTCGTACATGTTATTGGCATCCTTAGAAGAGTAACCGATGACCTTGAGGATAGTACCGTTGTTCAAGCTGAGACCATAAAAGGCAACATCAAGACAGAACCATGAACCAGCGGTACCGATGAGGATGGACAGGTTCTTCCACTTGCTGTAGTGCTGGCAGAAGTCGCTCCAGCTGGCCTTGGGGACCTGGAGGTTCGACTTGGCGCTGGCGTGGACTTGAGCACGGGCGATCTCGTCGGTGTCGCCCTCACGCTTTCCGGTCATGTAGGCCTTGACGTCCTCGTCGGCTTGCTCAACGTCACGGGCGACATCGAAGGTGTAACGGGGAGTCTCGGGGATGGTGAGACGGTCTATACCA-TGTCAGTGTTTGTTGAGAGGTCGAGATGTAAGTGACTTACAGTAGAGGGCAATGCAAGCAGGGACGGCACCGAAACCAACAAGGGTACGCCACATCTTGTCAACGGCGACCTGGCAGTCTCCAGTGCAGTGCTTGGTATCAGGGGCA
>PHO90_PHO11
TACAAGAACTCGTACATGTTATTGGCATCCTTAGAAGAGTAACCGATGACCTTGAGGATAGTACCGTTATTCAAGCTGAGACCATAAAAGGCAACATCAAGACAGAACCATGAGCCAGCAGTACCGATGAGGATGGACAGGTTCTTCCACTTGCTGTAGTGCTGGAAGAAGTCGCTCCAGCTGGCCTTGGGGACCTGGAGGTTCGACTTGGCGCTGGCGTGGACTTGAGCACGGGCGATCTCGTCGGTGTCGCCCTCACGCTTTCCAGTCATGTAGGCCTTGACGTCCTCGTCGGCTTGCTCAACGTCACGGGCGACATCGAAGGTGTAACGGGGAGTCTCGGGGATGGTGAGACGGTCTATACCA-TGTCAGTGTTTGTTGAGAGGTCGAGATGTAAGTGACTTACAGTAGAGGGCAATGCAAGCAGGGACGGCACCGAAACCAACAAGGGTACGCCACATCTTGTCAACGGCGACCTGGCAGTCTCCAGTGCAGTGCTTGGTATCAGGGGCA
>PHO92_PHO11
TACAAGAACTCGTACATGTTATTGGCATCCTTAGAAGAGTAACCGATGACCTTGAGGATAGTACCGTTGTTCAAGCTGAGACCATAAAAGGCAACATCAAGACAGAACCATGAACCAGCGGTACCGATGAGGATGGACAGGTTCTTCCACTTGCTGTAGTGCTGGCAGAAGTCGCTCCAGCTGGCCTTGGGGACCTGGAGGTTCGACTTGGCGCTGGCGTGGACTTGAGCACGGGCGATCTCGTCGGTGTCGCCCTCACGCTTTCCGGTCATGTAGGCCTTGACGTCCTCGTCGGCTTGCTCAACGTCACGGGCGACATCGAAGGTGTAACGGGGAGTCTCGGGGATGGTGAGACGGTCTATACCA-TGTCAGTGTTTGTTGAGAGGTCGAGATGTAAGTGACTTACAGTAGAGGGCAATGCAAGCAGGGACGGCACCGAAACCAACAAGGGTACGCCACATCTTGTCAACGGCGACCTGGCAGTCTCCAGTGCAGTGCTTGGTATCAGGGGCA
>PHO93_PHO11
TACAAGAACTCGTACATGTTATTGGCATCCTTAGAAGAGTAACCGATGACCTTGAGGATAGTACCGTTGTTCAAGCTGAGACCATAAAAGGCAACATCAAGACAGAACCATGAACCAGCGGTACCGATGAGGATGGACAGGTTCTTCCACTTGCTGTAGTGCTGGCAGAAGTCGCTCCAGCTGGCCTTGGGGACCTGGAGGTTCGACTTGGCGCTGGCGTGGACTTGAGCACGGGCGATCTCGTCGGTGTCGCCCTCACGCTTTCCGGTCATGTAGGCCTTGACGTCCTCGTCGGCTTGCTCAACGTCACGGGCGACATCGAAGGTGTAACGGGGAGTCTCGGGGATGGTGAGACGGTCTATACCA-TGTCAGTGTTTGTTGAGAGGTCGAGATGTAAGTGACTTACAGTAGAGGGCAATGCAAGCAGGGACGGCACCGAAACCAACAAGGGTACGCCACATCTTGTCAACGGCGACCTGGCAGTCTCCAGTGCAGTGCTTGGTATCAGGGGCA
>PHO94_PHO11
TACAAGAACTCGTACATGTTATTGGCATCCTTAGAAGAGTAACCGATGACCTTGAGGATAGTACCGTTGTTCAAGCTGAGACCATAAAAGGCAACATCAAGACAGAACCATGAACCAGCGGTACCGATGAGGATGGACAGGTTCTTCCACTTGCTGTAGTGCTGGCAGAAGTCGCTCCAGCTGGCCTTGGGGACCTGGAGGTTCGACTTGGCGCTGGCGTGGACTTGAGCACGGGCGATCTCGTCGGTGTCGCCCTCACGCTTTCCGGTCATGTAGGCCTTGACGTCCTCGTCGGCTTGCTCAACGTCACGGGCGACATCGAAGGTGTAACGGGGAGTCTCGGGGATGGTGAGACGGTCTATACCA-TGTCAGTGTTTGTTGAGAGGTCGAGATGTAAGTGACTTACAGTAGAGGGCAATGCAAGCAGGGACGGCACCGAAACCAACAAGGGTACGCCACATCTTGTCAACGGCGACCTGGCAGTCTCCAGTGCAGTGCTTGGTATCAGGGGCA
>PHO96_PHO11
TACAAGAACTCGTACATGTTATTGGCATCCTTAGAAGAGTAACCGATGACCTTGAGGATAGTACCGTTGTTCAAGCTGAGACCATAAAAGGCAACATCAAGACAGAACCATGAACCAGCGGTACCGATGAGGATGGACAGGTTCTTCCACTTGCTGTAGTGCTGGCAGAAGTCGCTCCAGCTGGCCTTGGGGACCTGGAGGTTCGACTTGGCGCTGGCGTGGACTTGAGCACGGGCGATCTCGTCGGTGTCGCCCTCACGCTTTCCGGTCATGTAGGCCTTGACGTCCTCGTCGGCTTGCTCAACGTCACGGGCGACATCGAAGGTGTAACGGGGAGTCTCGGGGATGGTGAGACGGTCTATACCA-TGTCAGTGTTTGTTGAGAGGTCGAGATGTAAGTGACTTACAGTAGAGGGCAATGCAAGCAGGGACGGCACCGAAACCAACAAGGGTACGCCACATCTTGTCAACGGCGACCTGGCAGTCTCCAGTGCAGTGCTTGGTATCAGGGGCA
>PHO97_PHO11
TACAAGAACTCGTACATGTTATTGGCATCCTTAGAAGAGTAACCGATGACCTTGAGGATAGTACCGTTGTTCAAGCTGAGACCATAAAAGGCAACATCAAGACAGAACCATGAACCAGCGGTACCGATGAGGATGGACAGGTTCTTCCACTTGCTGTAGTGCTGGCAGAAGTCGCTCCAGCTGGCCTTGGGGACCTGGAGGTTCGACTTGGCGCTGGCGTGGACTTGAGCACGGGCGATCTCGTCGGTGTCGCCCTCACGCTTTCCGGTCATGTAGGCCTTGACGTCCTCGTCGGCTTGCTCAACGTCACGGGCGACATCGAAGGTGTAACGGGGAGTCTCGGGGATGGTGAGACGGTCTATACCA-TGTCAGTGTTTGTTGAGAGGTCGAGATGTAAGTGACTTACAGTAGAGGGCAATGCAAGCAGGGACGGCACCGAAACCAACAAGGGTACGCCACATCTTGTCAACGGCGACCTGGCAGTCTCCAGTGCAGTGCTTGGTATCAGGGGCA
>PHO_12_PHO1
TACAAGAACTCGTACATGTTATTGGCATCCTTAGAAGAGTAACCGATGACCTTGAGGATAGTACCGTTGTTCAAGCTGAGACCATAAAAGGCAACATCAAGACAGAACCATGAACCAGCGGTACCGATGAGGATGGACAGGTTCTTCCACTTGCTGTAGTGCTGGCAGAAGTCGCTCCAGCTGGCCTTGGGGACCTGGAGGTTCGACTTGGCGCTGGCGTGGACTTGAGCACGGGCGATCTCGTCGGTGTCGCCCTCACGCTTTCCGGTCATGTAGGCCTTGACGTCCTCGTCGGCTTGCTCAACGTCACGGGCGACATCGAAGGTGTAACGGGGAGTCTCGGGGATGGTGAGACGGTCTATACCA-TGTCAGTGTTTGTTGAGAGGTCGAGATGTAAGTGACTTACAGTAGAGGGCAATGCAAGCAGGGACGGCACCGAAACCAACAAGGGTACGCCACATCTTGTCAACGGCGACCTGGCAGTCTCCAGTGCAGTGCTTGGTATCAGGGGCA
>PHO_13_PHO1
TACAAGAACTCGTACATGTTATTGGCATCCTTAGAAGAGTAACCGATGACCTTGAGGATAGTACCGTTGTTCAAGCTGAGACCATAAAAGGCAACATCAAGACAGAACCATGAACCAGCGGTACCGATGAGGATGGACAGGTTCTTCCACTTGCTGTAGTGCTGGCAGAAGTCGCTCCAGCTGGCCTTGGGGACCTGGAGGTTCGACTTGGCGCTGGCGTGGACTTGAGCACGGGCGATCTCGTCGGTGTCGCCCTCACGCTTTCCGGTCATGTAGGCCTTGACGTCCTCGTCGGCTTGCTCAACGTCACGGGCGACATCGAAGGTGTAACGGGGAGTCTCGGGGATGGTGAGACGGTCTATACCA-TGTCAGTGTTTGTTGAGAGGTCGAGATGTAAGTGACTTACAGTAGAGGGCAATGCAAGCAGGGACGGCACCGAAACCAACAAGGGTACGCCACATCTTGTCAACGGCGACCTGGCAGTCTCCAGTGCAGTGCTTGGTATCAGGGGCA
>PHO_14_PHO1
TACAAGAACTCGTACATGTTATTGGCATCCTTAGAAGAGTAACCGATGACCTTGAGGATAGTACCGTTGTTCAAGCTGAGACCATAAAAGGCAACATCAAGACAGAACCATGAACCAGCGGTACCGATGAGGATGGACAGGTTCTTCCACTTGCTGTAGTGCTGGCAGAAGTCGCTCCAGCTGGCCTTGGGGACCTGGAGGTTCGACTTGGCGCTGGCGTGGACTTGAGCACGGGCGATCTCGTCGGTGTCGCCCTCACGCTTTCCGGTCATGTAGGCCTTGACGTCCTCGTCGGCTTGCTCAACGTCACGGGCGACATCGAAGGTGTAACGGGGAGTCTCGGGGATGGTGAGACGGTCTATACCA-TGTCAGTGTTTGTTGAGAGGTCGAGATGTAAGTGACTTACAGTAGAGGGCAATGCAAGCAGGGACGGCACCGAAACCAACAAGGGTACGCCACATCTTGTCAACGGCGACCTGGCAGTCTCCAGTGCAGTGCTTGGTATCAGGGGCA
>PHO_15_PHO1
TACAAGAACTCGTACATGTTATTGGCATCCTTAGAAGAGTAACCGATGACCTTGAGGATAGTACCGTTGTTCAAGCTGAGACCATAAAAGGCAACATCAAGACAGAACCATGAACCAGCGGTACCGATGAGGATGGACAGGTTCTTCCACTTGCTGTAGTGCTGGCAGAAGTCGCTCCAGCTGGCCTTGGGGACCTGGAGGTTCGACTTGGCGCTGGCGTGGACTTGAGCACGGGCGATCTCGTCGGTGTCGCCCTCACGCTTTCCGGTCATGTAGGCCTTGACGTCCTCGTCGGCTTGCTCAACGTCACGGGCGACATCGAAGGTGTAACGGGGAGTCTCGGGGATGGTGAGACGGTCTATACCA-TGTCAGTGTTTGTTGAGAGGTCGAGATGTAAGTGACTTACAGTAGAGGGCAATGCAAGCAGGGACGGCACCGAAACCAACAAGGGTACGCCACATCTTGTCAACGGCGACCTGGCAGTCTCCAGTGCAGTGCTTGGTATCAGGGGCA
>PHO26_PHO11
TACAAGAACTCGTACATGTTATTGGCATCCTTAGAAGAGTAACCGATGACCTTGAGGATAGTACCGTTGTTCAAGCTGAGACCATAAAAGGCAACATCAAGACAGAACCATGAACCAGCGGTACCGATGAGGATGGACAGGTTCTTCCACTTGCTGTAGTGCTGGCAGAAGTCGCTCCAGCTGGCCTTGGGGACCTGGAGGTTCGACTTGGCGCTGGCGTGGACTTGAGCACGGGCGATCTCGTCGGTGTCGCCCTCACGCTTTCCGGTCATGTAGGCCTTGACGTCCTCGTCGGCTTGCTCAACGTCACGGGCGACATCGAAGGTGTAACGGGGAGTCTCGGGGATGGTGAGACGGTCTATACCA-TGTCAGTGTTTGTTGAGAGGTCGAGATGTGAGTGACTTACAGTAGAGGGCAATGCAAGCAGGGACGGCACCGAAACCAACAAGGGTACGCCACATCTTGTCAACGGCGACCTGGCAGTCTCCAGTGCAGTGCTTGGTATCAGGGGCA
>PHO29_PHO11
TACAAGAACTCGTACATGTTATTGGCATCCTTAGAAGAGTAACCGATGACCTTGAGGATAGTACCGTTGTTCAAGCTGAGACCATAAAAGGCAACATCAAGACAGAACCATGAACCAGCGGTACCGATGAGGATGGACAGGTTCTTCCACTTGCTGTAGTGCTGGCAGAAGTCGCTCCAGCTGGCCTTGGGGACCTGGAGGTTCGACTTGGCGCTGGCGTGGACTTGAGCACGGGCGATCTCGTCGGTGTCGCCCTCACGCTTTCCGGTCATGTAGGCCTTGACGTCCTCGTCGGCTTGCTCAACGTCACGGGCGACATCGAAGGTGTAACGGGGAGTCTCGGGGATGGTGAGACGGTCTATACCA-TGTCAGTGTTTGTTGAGAGGTCGAGATGTGAGTGACTTACAGTAGAGGGCAATGCAAGCAGGGACGGCACCGAAACCAACAAGGGTACGCCACATCTTGTCAACGGCGACCTGGCAGTCTCCAGTGCAGTGCTTGGTATCAGGGGCA
>PHO33_PHO11
TACAAGAACTCGTACATGTTATTGGCATCCTTAGAAGAGTAACCGATGACCTTGAGGATAGTACCGTTGTTCAAGCTGAGACCATAAAAGGCAACATCAAGACAGAACCATGAACCAGCGGTACCGATGAGGATGGACAGGTTCTTCCACTTGCTGTAGTGCTGGCAGAAGTCGCTCCAGCTGGCCTTGGGGACCTGGAGGTTCGACTTGGCGCTGGCGTGGACTTGAGCACGGGCGATCTCGTCGGTGTCGCCCTCACGCTTTCCGGTCATGTAGGCCTTGACGTCCTCGTCGGCTTGCTCAACGTCACGGGCGACATCGAAGGTGTAACGGGGAGTCTCGGGGATGGTGAGACGGTCTATACCA-TGTCAGTGTTTGTTGAGAGGTCGAGATGTAAGTGACTTACAGTAGAGGGCAATGCAAGCAGGGACGGCACCGAAACCAACAAGGGTACGCCACATCTTGTCAACGGCGACCTGGCAGTCTCCAGTGCAGTGCTTGGTATCAGGGGCA
>PHO39_PHO11
TACAAGAACTCGTACATGTTATTGGCATCCTTAGAAGAGTAACCGATGACCTTGAGGATAGTACCGTTGTTCAAGCTGAGACCATAAAAGGCAACATCAAGACAGAACCATGAACCAGCGGTACCGATGAGGATGGACAGGTTCTTCCACTTGCTGTAGTGCTGGCAGAAGTCGCTCCAGCTGGCCTTGGGGACCTGGAGGTTCGACTTGGCGCTGGCGTGGACTTGAGCACGGGCGATCTCGTCGGTGTCGCCCTCACGCTTTCCGGTCATGTAGGCCTTGACGTCCTCGTCGGCTTGCTCAACGTCACGGGCGACATCGAAGGTGTAACGGGGAGTCTCGGGGATGGTGAGACGGTCTATACCA-TGTCAGTGTTTGTTGAGAGGTCGAGATGTAAGTGACTTACAGTAGAGGGCAATGCAAGCAGGGACGGCACCGAAACCAACAAGGGTACGCCACATCTTGTCAACGGCGACCTGGCAGTCTCCAGTGCAGTGCTTGGTATCAGGGGCA
>PHO41_PHO11
TACAAGAACTCGTACATGTTATTGGCATCCTTAGAAGAGTAACCGATGACCTTGAGGATAGTACCGTTGTTCAAGCTGAGACCATAAAAGGCAACATCAAGACAGAACCATGAACCAGCGGTACCGATGAGGATGGACAGGTTCTTCCACTTGCTGTAGTGCTGGCAGAAGTCGCTCCAGCTGGCCTTGGGGACCTGGAGGTTCGACTTGGCGCTGGCGTGGACTTGAGCACGGGCGATCTCGTCGGTGTCGCCCTCACGCTTTCCGGTCATGTAGGCCTTGACGTCCTCGTCGGCTTGCTCAACGTCACGGGCGACATCGAAGGTGTAACGGGGAGTCTCGGGGATGGTGAGACGGTCTATACCA-TGTCAGTGTTTGTTGAGAGGTCGAGATGTGAGTGACTTACAGTAGAGGGCAATGCAAGCAGGGACGGCACCGAAACCAACAAGGGTACGCCACATCTTGTCAACGGCGACCTGGCAGTCTCCAGTGCAGTGCTTGGTATCAGGGGCA
>PHO42_PHO11
TACAAGAACTCGTACATGTTATTGGCATCCTTAGAAGAGTAACCGATGACCTTGAGGATAGTACCGTTGTTCAAGCTGAGACCATAAAAGGCAACATCAAGACAGAACCATGAACCAGCGGTACCGATGAGGATGGACAGGTTCTTCCACTTGCTGTAGTGCTGGCAGAAGTCGCTCCAGCTGGCCTTGGGGACCTGGAGGTTCGACTTGGCGCTGGCGTGGACTTGAGCACGGGCGATCTCGTCGGTGTCGCCCTCACGCTTTCCGGTCATGTAGGCCTTGACGTCCTCGTCGGCTTGCTCAACGTCACGGGCGACATCGAAGGTGTAACGGGGAGTCTCGGGGATGGTGAGACGGTCTATACCA-TGTCAGTGTTTGTTGAGAGGTCGAGATGTAAGTGACTTACAGTAGAGGGCAATGCAAGCAGGGACGGCACCGAAACCAACAAGGGTACGCCACATCTTGTCAACGGCGACCTGGCAGTCTCCAGTGCAGTGCTTGGTATCAGGGGCA
>PHO43_PHO11
TACAAGAACTCGTACATGTTATTGGCATCCTTAGAAGAGTAACCGATGACCTTGAGGATAGTACCGTTGTTCAAGCTGAGACCATAAAAGGCAACATCAAGACAGAACCATGAACCAGCGGTACCGATGAGGATGGACAGGTTCTTCCACTTGCTGTAGTGCTGGCAGAAGTCGCTCCAGCTGGCCTTGGGGACCTGGAGGTTCGACTTGGCGCTGGCGTGGACTTGAGCACGGGCGATCTCGTCGGTGTCGCCCTCACGCTTTCCGGTCATGTAGGCCTTGACGTCCTCGTCGGCTTGCTCAACGTCACGGGCGACATCGAAGGTGTAACGGGGAGTCTCGGGGATGGTGAGACGGTCTATACCA-TGTCAGTGTTTGTTGAGAGGTCGAGATGTAAGTGACTTACAGTAGAGGGCAATGCAAGCAGGGACGGCACCGAAACCAACAAGGGTACGCCACATCTTGTCAACGGCGACCTGGCAGTCTCCAGTGCAGTGCTTGGTATCAGGGGCA
>PHO47_PHO11
TACAAGAACTCGTACATGTTATTGGCATCCTTAGAAGAGTAACCGATGACCTTGAGGATAGTACCGTTGTTCAAGCTGAGACCATAAAAGGCAACATCAAGACAGAACCATGAACCAGCGGTACCGATGAGGATGGACAGGTTCTTCCACTTGCTGTAGTGCTGGCAGAAGTCGCTCCAGCTGGCCTTGGGGACCTGGAGGTTCGACTTGGCGCTGGCGTGGACTTGAGCACGGGCGATCTCGTCGGTGTCGCCCTCACGCTTTCCGGTCATGTAGGCCTTGACGTCCTCGTCGGCTTGCTCAACGTCACGGGCGACATCGAAGGTGTAACGGGGAGTCTCGGGGATGGTGAGACGGTCTATACCA-TGTCAGTGTTTGTTGAGAGGTCGAGATGTGAGTGACTTACAGTAGAGGGCAATGCAAGCAGGGACGGCACCGAAACCAACAAGGGTACGCCACATCTTGTCAACGGCGACCTGGCAGTCTCCAGTGCAGTGCTTGGTATCAGGGGCA
>PHO48_PHO11
TACAAGAACTCGTACATGTTATTGGCATCCTTAGAAGAGTAACCGATGACCTTGAGGATAGTACCGTTGTTCAAGCTGAGACCATAAAAGGCAACATCAAGACAGAACCATGAACCAGCGGTACCGATGAGGATGGACAGGTTCTTCCACTTGCTGTAGTGCTGGCAGAAGTCGCTCCAGCTGGCCTTGGGGACCTGGAGGTTCGACTTGGCGCTGGCGTGGACTTGAGCACGGGCGATCTCGTCGGTGTCGCCCTCACGCTTTCCGGTCATGTAGGCCTTGACGTCCTCGTCGGCTTGCTCAACGTCACGGGCGACATCGAAGGTGTAACGGGGAGTCTCGGGGATGGTGAGACGGTCTATACCA-TGTCAGTGTTTGTTGAGAGGTCGAGATGTAAGTGACTTACAGTAGAGGGCAATGCAAGCAGGGACGGCACCGAAACCAACAAGGGTACGCCACATCTTGTCAACGGCGACCTGGCAGTCTCCAGTGCAGTGCTTGGTATCAGGGGCA
>PHO60_PHO11
TACAAGAACTCGTACATGTTATTGGCATCCTTAGAAGAGTAACCGATGACCTTGAGGATAGTACCGTTGTTCAAGCTGAGACCATAAAAGGCAACATCAAGACAGAACCATGAACCAGCGGTACCGATGAGGATGGACAGGTTCTTCCACTTGCTGTAGTGCTGGCAGAAGTCGCTCCAGCTGGCCTTGGGGACCTGGAGGTTCGACTTGGCGCTGGCGTGGACTTGAGCACGGGCGATCTCGTCGGTGTCGCCCTCACGCTTTCCGGTCATGTAGGCCTTGACGTCCTCGTCGGCTTGCTCAACGTCACGGGCGACATCGAAGGTGTAACGGGGAGTCTCGGGGATGGTGAGACGGTCTATACCA-TGTCAGTGTTTGTTGAGAGGTCGAGATGTGAGTGACTTACAGTAGAGGGCAATGCAAGCAGGGACGGCACCGAAACCAACAAGGGTACGCCACATCTTGTCAACGGCGACCTGGCAGTCTCCAGTGCAGTGCTTGGTATCAGGGGCA
>PHO61_PHO11
TACAAGAACTCGTACATGTTATTGGCATCCTTAGAAGAGTAACCGATGACCTTGAGGATAGTACCGTTGTTCAAGCTGAGACCATAAAAGGCAACATCAAGACAGAACCATGAACCAGCGGTACCGATGAGGATGGACAGGTTCTTCCACTTGCTGTAGTGCTGGCAGAAGTCGCTCCAGCTGGCCTTGGGGACCTGGAGGTTCGACTTGGCGCTGGCGTGGACTTGAGCACGGGCGATCTCGTCGGTGTCGCCCTCACGCTTTCCGGTCATGTAGGCCTTGACGTCCTCGTCGGCTTGCTCAACGTCACGGGCGACATCGAAGGTGTAACGGGGAGTCTCGGGGATGGTGAGACGGTCTATACCA-TGTCAGTGTTTGTTGAGAGGTCGAGATGTGAGTGACTTACAGTAGAGGGCAATGCAAGCAGGGACGGCACCGAAACCAACAAGGGTACGCCACATCTTGTCAACGGCGACCTGGCAGTCTCCAGTGCAGTGCTTGGTATCAGGGGCA
>PHO63_PHO11
TACAAGAACTCGTACATGTTATTGGCATCCTTAGAAGAGTAACCGATGACCTTGAGGATAGTACCGTTGTTCAAGCTGAGACCATAAAAGGCAACATCAAGACAGAACCATGAACCAGCGGTACCGATGAGGATGGACAGGTTCTTCCACTTGCTGTAGTGCTGGCAGAAGTCGCTCCAGCTGGCCTTGGGGACCTGGAGGTTCGACTTGGCGCTGGCGTGGACTTGAGCACGGGCGATCTCGTCGGTGTCGCCCTCACGCTTTCCGGTCATGTAGGCCTTGACGTCCTCGTCGGCTTGCTCAACGTCACGGGCGACATCGAAGGTGTAACGGGGAGTCTCGGGGATGGTGAGACGGTCTATACCA-TGTCAGTGTTTGTTGAGAGGTCGAGATGTAAGTGACTTACAGTAGAGGGCAATGCAAGCAGGGACGGCACCGAAACCAACAAGGGTACGCCACATCTTGTCAACGGCGACCTGGCAGTCTCCAGTGCAGTGCTTGGTATCAGGGGCA
>PHO66_PHO11
TACAAGAACTCGTACATGTTATTGGCATCCTTAGAAGAGTAACCGATGACCTTGAGGATAGTACCGTTGTTCAAGCTGAGACCATAAAAGGCAACATCAAGACAGAACCATGAACCAGCGGTACCGATGAGGATGGACAGGTTCTTCCACTTGCTGTAGTGCTGGCAGAAGTCGCTCCAGCTGGCCTTGGGGACCTGGAGGTTCGACTTGGCGCTGGCGTGGACTTGAGCACGGGCGATCTCGTCGGTGTCGCCCTCACGCTTTCCGGTCATGTAGGCCTTGACGTCCTCGTCGGCTTGCTCAACGTCACGGGCGACATCGAAGGTGTAACGGGGAGTCTCGGGGATGGTGAGACGGTCTATACCA-TGTCAGTGTTTGTTGAGAGGTCGAGATGTAAGTGACTTACAGTAGAGGGCAATGCAAGCAGGGACGGCACCGAAACCAACAAGGGTACGCCACATCTTGTCAACGGCGACCTGGCAGTCTCCAGTGCAGTGCTTGGTATCAGGGGCA
>PHO72_PHO11
TACAAGAACTCGTACATGTTATTGGCATCCTTAGAAGAGTAACCGATGACCTTGAGGATAGTACCGTTGTTCAAGCTGAGACCATAAAAGGCAACATCAAGACAGAACCATGAACCAGCGGTACCGATGAGGATGGACAGGTTCTTCCACTTGCTGTAGTGCTGGCAGAAGTCGCTCCAGCTGGCCTTGGGGACCTGGAGGTTCGACTTGGCGCTGGCGTGGACTTGAGCACGGGCGATCTCGTCGGTGTCGCCCTCACGCTTTCCGGTCATGTAGGCCTTGACGTCCTCGTCGGCTTGCTCAACGTCACGGGCGACATCGAAGGTGTAACGGGGAGTCTCGGGGATGGTGAGACGGTCTATACCA-TGTCAGTGTTTGTTGAGAGGTCGAGATGTGAGTGACTTACAGTAGAGGGCAATGCAAGCAGGGACGGCACCGAAACCAACAAGGGTACGCCACATCTTGTCAACGGCGACCTGGCAGTCTCCAGTGCAGTGCTTGGTATCAGGGGCA
>PHO78_PHO11
TACAAGAACTCGTACATGTTATTGGCATCCTTAGAAGAGTAACCGATGACCTTGAGGATAGTACCGTTGTTCAAGCTGAGACCATAAAAGGCAACATCAAGACAGAACCATGAACCAGCGGTACCGATGAGGATGGACAGGTTCTTCCACTTGCTGTAGTGCTGGCAGAAGTCGCTCCAGCTGGCCTTGGGGACCTGGAGGTTCGACTTGGCGCTGGCGTGGACTTGAGCACGGGCGATCTCGTCGGTGTCGCCCTCACGCTTTCCGGTCATGTAGGCCTTGACGTCCTCGTCGGCTTGCTCAACGTCACGGGCGACATCGAAGGTGTAACGGGGAGTCTCGGGGATGGTGAGACGGTCTATACCA-TGTCAGTGTTTGTTGAGAGGTCGAGATGTGAGTGACTTACAGTAGAGGGCAATGCAAGCAGGGACGGCACCGAAACCAACAAGGGTACGCCACATCTTGTCAACGGCGACCTGGCAGTCTCCAGTGCAGTGCTTGGTATCAGGGGCA
>PHO79_PHO11
TACAAGAACTCGTACATGTTATTGGCATCCTTAGAAGAGTAACCGATGACCTTGAGGATAGTACCGTTGTTCAAGCTGAGACCATAAAAGGCAACATCAAGACAGAACCATGAACCAGCGGTACCGATGAGGATGGACAGGTTCTTCCACTTGCTGTAGTGCTGGCAGAAGTCGCTCCAGCTGGCCTTGGGGACCTGGAGGTTCGACTTGGCGCTGGCGTGGACTTGAGCACGGGCGATCTCGTCGGTGTCGCCCTCACGCTTTCCGGTCATGTAGGCCTTGACGTCCTCGTCGGCTTGCTCAACGTCACGGGCGACATCGAAGGTGTAACGGGGAGTCTCGGGGATGGTGAGACGGTCTATACCA-TGTCAGTGTTTGTTGAGAGGTCGAGATGTGAGTGACTTACAGTAGAGGGCAATGCAAGCAGGGACGGCACCGAAACCAACAAGGGTACGCCACATCTTGTCAACGGCGACCTGGCAGTCTCCAGTGCAGTGCTTGGTATCAGGGGCA
>PHO81_PHO11
TACAAGAACTCGTACATGTTATTGGCATCCTTAGAAGAGTAACCGATGACCTTGAGGATAGTACCGTTGTTCAAGCTGAGACCATAAAAGGCAACATCAAGACAGAACCATGAACCAGCGGTACCGATGAGGATGGACAGGTTCTTCCACTTGCTGTAGTGCTGGCAGAAGTCGCTCCAGCTGGCCTTGGGGACCTGGAGGTTCGACTTGGCGCTGGCGTGGACTTGAGCACGGGCGATCTCGTCGGTGTCGCCCTCACGCTTTCCGGTCATGTAGGCCTTGACGTCCTCGTCGGCTTGCTCAACGTCACGGGCGACATCGAAGGTGTAACGGGGAGTCTCGGGGATGGTGAGACGGTCTATACCA-TGTCAGTGTTTGTTGAGAGGTCGAGATGTGAGTGACTTACAGTAGAGGGCAATGCAAGCAGGGACGGCACCGAAACCAACAAGGGTACGCCACATCTTGTCAACGGCGACCTGGCAGTCTCCAGTGCAGTGCTTGGTATCAGGGGCA
>PHO82_PHO11
TACAAGAACTCGTACATGTTATTGGCATCCTTAGAAGAGTAACCGATGACCTTGAGGATAGTACCGTTGTTCAAGCTGAGACCATAAAAGGCAACATCAAGACAGAACCATGAACCAGCGGTACCGATGAGGATGGACAGGTTCTTCCACTTGCTGTAGTGCTGGCAGAAGTCGCTCCAGCTGGCCTTGGGGACCTGGAGGTTCGACTTGGCGCTGGCGTGGACTTGAGCACGGGCGATCTCGTCGGTGTCGCCCTCACGCTTTCCGGTCATGTAGGCCTTGACGTCCTCGTCGGCTTGCTCAACGTCACGGGCGACATCGAAGGTGTAACGGGGAGTCTCGGGGATGGTGAGACGGTCTATACCA-TGTCAGTGTTTGTTGAGAGGTCGAGATGTAAGTGACTTACAGTAGAGGGCAATGCAAGCAGGGACGGCACCGAAACCAACAAGGGTACGCCACATCTTGTCAACGGCGACCTGGCAGTCTCCAGTGCAGTGCTTGGTATCAGGGGCA
>PHO85_PHO11
TACAAGAACTCGTACATGTTATTGGCATCCTTAGAAGAGTAACCGATGACCTTGAGGATAGTACCGTTGTTCAAGCTGAGACCATAAAAGGCAACATCAAGACAGAACCATGAACCAGCGGTACCGATGAGGATGGACAGGTTCTTCCACTTGCTGTAGTGCTGGCAGAAGTCGCTCCAGCTGGCCTTGGGGACCTGGAGGTTCGACTTGGCGCTGGCGTGGACTTGAGCACGGGCGATCTCGTCGGTGTCGCCCTCACGCTTTCCGGTCATGTAGGCCTTGACGTCCTCGTCGGCTTGCTCAACGTCACGGGCGACATCGAAGGTGTAACGGGGAGTCTCGGGGATGGTGAGACGGTCTATACCA-TGTCAGTGTTTGTTGAGAGGTCGAGATGTAAGTGACTTACAGTAGAGGGCAATGCAAGCAGGGACGGCACCGAAACCAACAAGGGTACGCCACATCTTGTCAACGGCGACCTGGCAGTCTCCAGTGCAGTGCTTGGTATCAGGGGCA
>PHO88_PHO11
TACAAGAACTCGTACATGTTATTGGCATCCTTAGAAGAGTAACCGATGACCTTGAGGATAGTACCGTTGTTCAAGCTGAGACCATAAAAGGCAACATCAAGACAGAACCATGAACCAGCGGTACCGATGAGGATGGACAGGTTCTTCCACTTGCTGTAGTGCTGGCAGAAGTCGCTCCAGCTGGCCTTGGGGACCTGGAGGTTCGACTTGGCGCTGGCGTGGACTTGAGCACGGGCGATCTCGTCGGTGTCGCCCTCACGCTTTCCGGTCATGTAGGCCTTGACGTCCTCGTCGGCTTGCTCAACGTCACGGGCGACATCGAAGGTGTAACGGGGAGTCTCGGGGATGGTGAGACGGTCTATACCA-TGTCAGTGTTTGTTGAGAGGTCGAGATGTGAGTGACTTACAGTAGAGGGCAATGCAAGCAGGGACGGCACCGAAACCAACAAGGGTACGCCACATCTTGTCAACGGCGACCTGGCAGTCTCCAGTGCAGTGCTTGGTATCAGGGGCA
>PHO91_PHO11
TACAAGAACTCGTACATGTTATTGGCATCCTTAGAAGAGTAACCGATGACCTTGAGGATAGTACCGTTGTTCAAGCTGAGACCATAAAAGGCAACATCAAGACAGAACCATGAACCAGCGGTACCGATGAGGATGGACAGGTTCTTCCACTTGCTGTAGTGCTGGCAGAAGTCGCTCCAGCTGGCCTTGGGGACCTGGAGGTTCGACTTGGCGCTGGCGTGGACTTGAGCACGGGCGATCTCGTCGGTGTCGCCCTCACGCTTTCCGGTCATGTAGGCCTTGACGTCCTCGTCGGCTTGCTCAACGTCACGGGCGACATCGAAGGTGTAACGGGGAGTCTCGGGGATGGTGAGACGGTCTATACCA-TGTCAGTGTTTGTTGAGAGGTCGAGATGTGAGTGACTTACAGTAGAGGGCAATGCAAGCAGGGACGGCACCGAAACCAACAAGGGTACGCCACATCTTGTCAACGGCGACCTGGCAGTCTCCAGTGCAGTGCTTGGTATCAGGGGCA
>PHO95_PHO11
TACAAGAACTCGTACATGTTATTGGCATCCTTAGAAGAGTAACCGATGACCTTGAGGATAGTACCGTTGTTCAAGCTGAGACCATAAAAGGCAACATCAAGACAGAACCATGAACCAGCGGTACCGATGAGGATGGACAGGTTCTTCCACTTGCTGTAGTGCTGGCAGAAGTCGCTCCAGCTGGCCTTGGGGACCTGGAGGTTCGACTTGGCGCTGGCGTGGACTTGAGCACGGGCGATCTCGTCGGTGTCGCCCTCACGCTTTCCGGTCATGTAGGCCTTGACGTCCTCGTCGGCTTGCTCAACGTCACGGGCGACATCGAAGGTGTAACGGGGAGTCTCGGGGATGGTGAGACGGTCTATACCA-TGTCAGTGTTTGTTGAGAGGTCGAGATGTAAGTGACTTACAGTAGAGGGCAATGCAAGCAGGGACGGCACCGAAACCAACAAGGGTACGCCACATCTTGTCAACGGCGACCTGGCAGTCTCCAGTGCAGTGCTTGGTATCAGGGGCA
>PHO98_PHO11
TACAAGAACTCGTACATGTTATTGGCATCCTTAGAAGAGTAACCGATGACCTTGAGGATAGTACCGTTGTTCAAGCTGAGACCATAAAAGGCAACATCAAGACAGAACCATGAACCAGCGGTACCGATGAGGATGGACAGGTTCTTCCACTTGCTGTAGTGCTGGCAGAAGTCGCTCCAGCTGGCCTTGGGGACCTGGAGGTTCGACTTGGCGCTGGCGTGGACTTGAGCACGGGCGATCTCGTCGGTGTCGCCCTCACGCTTTCCGGTCATGTAGGCCTTGACGTCCTCGTCGGCTTGCTCAACGTCACGGGCGACATCGAAGGTGTAACGGGGAGTCTCGGGGATGGTGAGACGGTCTATACCA-TGTCAGTGTTTGTTGAGAGGTCGAGATGTAAGTGACTTACAGTAGAGGGCAATGCAAGCAGGGACGGCACCGAAACCAACAAGGGTACGCCACATCTTGTCAACGGCGACCTGGCAGTCTCCAGTGCAGTGCTTGGTATCAGGGGCA
>PHO99_PHO11
TACAAGAACTCGTACATGTTATTGGCATCCTTAGAAGAGTAACCGATGACCTTGAGGATAGTACCGTTGTTCAAGCTGAGACCATAAAAGGCAACATCAAGACAGAACCATGAACCAGCGGTACCGATGAGGATGGACAGGTTCTTCCACTTGCTGTAGTGCTGGCAGAAGTCGCTCCAGCTGGCCTTGGGGACCTGGAGGTTCGACTTGGCGCTGGCGTGGACTTGAGCACGGGCGATCTCGTCGGTGTCGCCCTCACGCTTTCCGGTCATGTAGGCCTTGACGTCCTCGTCGGCTTGCTCAACGTCACGGGCGACATCGAAGGTGTAACGGGGAGTCTCGGGGATGGTGAGACGGTCTATACCA-TGTCAGTGTTTGTTGAGAGGTCGAGATGTGAGTGACTTACAGTAGAGGGCAATGCAAGCAGGGACGGCACCGAAACCAACAAGGGTACGCCACATCTTGTCAACGGCGACCTGGCAGTCTCCAGTGCAGTGCTTGGTATCAGGGGCA
>PHO106_PHO11
TACAAGAACTCGTACATGTTATTGGCATCCTTAGAAGAGTAACCGATGACCTTGAGGATAGTACCGTTGTTCAAGCTGAGACCATAAAAGGCAACATCAAGACAGAACCATGAACCAGCGGTACCGATGAGGATGGACAGGTTCTTCCACTTGCTGTAGTGCTGGCAGAAGTCGCTCCAGCTGGCCTTGGGGACCTGGAGGTTCGACTTGGCGCTGGCGTGGACTTGAGCACGGGCGATCTCGTCGGTGTCGCCCTCACGCTTTCCGGTCATGTAGGCCTTGACGTCCTCGTCGGCTTGCTCAACGTCACGGGCGACATCGAAGGTGTAACGGGGAGTCTCGGGGATGGTGAGACGGTCTATACCA-TGTCAGTGTTTGTTGAGAGGTCGAGATGTAAGTGACTTACAGTAGAGGGCAATGCAAGCAGGGACGGCACCGAAACCAACAAGGGTACGCCACATCTTGTCAACGGCGACCTGGCAGTCTCCAGTGCAGTGCTTGGTATCAGGGGCA
>PHO107_PHO11
TACAAGAACTCGTACATGTTATTGGCATCCTTAGAAGAGTAACCGATGACCTTGAGGATAGTACCGTTGTTCAAGCTGAGACCATAAAAGGCAACATCAAGACAGAACCATGAACCAGCGGTACCGATGAGGATGGACAGGTTCTTCCACTTGCTGTAGTGCTGGCAGAAGTCGCTCCAGCTGGCCTTGGGGACCTGGAGGTTCGACTTGGCGCTGGCGTGGACTTGAGCACGGGCGATCTCGTCGGTGTCGCCCTCACGCTTTCCGGTCATGTAGGCCTTGACGTCCTCGTCGGCTTGCTCAACGTCACGGGCGACATCGAAGGTGTAACGGGGAGTCTCGGGGATGGTGAGACGGTCTATACCA-TGTCAGTGTTTGTTGAGAGGTCGAGATGTGAGTGACTTACAGTAGAGGGCAATGCAAGCAGGGACGGCACCGAAACCAACAAGGGTACGCCACATCTTGTCAACGGCGACCTGGCAGTCTCCAGTGCAGTGCTTGGTATCAGGGGCA
>PHO115_PHO11
TACAAGAACTCGTACATGTTATTGGCATCCTTAGAAGAGTAACCGATGACCTTGAGGATAGTACCGTTGTTCAAGCTGAGACCATAAAAGGCAACATCAAGACAGAACCATGAACCAGCGGTACCGATGAGGATGGACAGGTTCTTCCACTTGCTGTAGTGCTGGCAGAAGTCGCTCCAGCTGGCCTTGGGGACCTGGAGGTTCGACTTGGCGCTGGCGTGGACTTGAGCACGGGCGATCTCGTCGGTGTCGCCCTCACGCTTTCCGGTCATGTAGGCCTTGACGTCCTCGTCGGCTTGCTCAACGTCACGGGCGACATCGAAGGTGTAACGGGGAGTCTCGGGGATGGTGAGACGGTCTATACCA-TGTCAGTGTTTGTTGAGAGGTCGAGATGTGAGTGACTTACAGTAGAGGGCAATGCAAGCAGGGACGGCACCGAAACCAACAAGGGTACGCCACATCTTGTCAACGGCGACCTGGCAGTCTCCAGTGCAGTGCTTGGTATCAGGGGCA
>PHO117_PHO11
TACAAGAACTCGTACATGTTATTGGCATCCTTAGAAGAGTAACCGATGACCTTGAGGATAGTACCGTTGTTCAAGCTGAGACCATAAAAGGCAACATCAAGACAGAACCATGAACCAGCGGTACCGATGAGGATGGACAGGTTCTTCCACTTGCTGTAGTGCTGGCAGAAGTCGCTCCAGCTGGCCTTGGGGACCTGGAGGTTCGACTTGGCGCTGGCGTGGACTTGAGCACGGGCGATCTCGTCGGTGTCGCCCTCACGCTTTCCGGTCATGTAGGCCTTGACGTCCTCGTCGGCTTGCTCAACGTCACGGGCGACATCGAAGGTGTAACGGGGAGTCTCGGGGATGGTGAGACGGTCTATACCA-TGTCAGTGTTTGTTGAGAGGTCGAGATGTGAGTGACTTACAGTAGAGGGCAATGCAAGCAGGGACGGCACCGAAACCAACAAGGGTACGCCACATCTTGTCAACGGCGACCTGGCAGTCTCCAGTGCAGTGCTTGGTATCAGGGGCA
>PHO119_PHO11
TACAAGAACTCGTACATGTTATTGGCATCCTTAGAAGAGTAACCGATGACCTTGAGGATAGTACCGTTGTTCAAGCTGAGACCATAAAAGGCAACATCAAGACAGAACCATGAACCAGCGGTACCGATGAGGATGGACAGGTTCTTCCACTTGCTGTAGTGCTGGCAGAAGTCGCTCCAGCTGGCCTTGGGGACCTGGAGGTTCGACTTGGCGCTGGCGTGGACTTGAGCACGGGCGATCTCGTCGGTGTCGCCCTCACGCTTTCCGGTCATGTAGGCCTTGACGTCCTCGTCGGCTTGCTCAACGTCACGGGCGACATCGAAGGTGTAACGGGGAGTCTCGGGGATGGTGAGACGGTCTATACCA-TGTCAGTGTTTGTTGAGAGGTCGAGATGTAAGTGACTTACAGTAGAGGGCAATGCAAGCAGGGACGGCACCGAAACCAACAAGGGTACGCCACATCTTGTCAACGGCGACCTGGCAGTCTCCAGTGCAGTGCTTGGTATCAGGGGCA
>PHO122_PHO11
TACAAGAACTCGTACATGTTATTGGCATCCTTAGAAGAGTAACCGATGACCTTGAGGATAGTACCGTTGTTCAAGCTGAGACCATAAAAGGCAACATCAAGACAGAACCATGAACCAGCGGTACCGATGAGGATGGACAGGTTCTTCCACTTGCTGTAGTGCTGGCAGAAGTCGCTCCAGCTGGCCTTGGGGACCTGGAGGTTCGACTTGGCGCTGGCGTGGACTTGAGCACGGGCGATCTCGTCGGTGTCGCCCTCACGCTTTCCGGTCATGTAGGCCTTGACGTCCTCGTCGGCTTGCTCAACGTCACGGGCGACATCGAAGGTGTAACGGGGAGTCTCGGGGATGGTGAGACGGTCTATACCA-TGTCAGTGTTTGTTGAGAGGTCGAGATGTAAGTGACTTACAGTAGAGGGCAATGCAAGCAGGGACGGCACCGAAACCAACAAGGGTACGCCACATCTTGTCAACGGCGACCTGGCAGTCTCCAGTGCAGTGCTTGGTATCAGGGGCA
>PHO129_PHO11
TACAAGAACTCGTACATGTTATTGGCATCCTTAGAAGAGTAACCGATGACCTTGAGGATAGTACCGTTGTTCAAGCTGAGACCATAAAAGGCAACATCAAGACAGAACCATGAACCAGCGGTACCGATGAGGATGGACAGGTTCTTCCACTTGCTGTAGTGCTGGCAGAAGTCGCTCCAGCTGGCCTTGGGGACCTGGAGGTTCGACTTGGCGCTGGCGTGGACTTGAGCACGGGCGATCTCGTCGGTGTCGCCCTCACGCTTTCCGGTCATGTAGGCCTTGACGTCCTCGTCGGCTTGCTCAACGTCACGGGCGACATCGAAGGTGTAACGGGGAGTCTCGGGGATGGTGAGACGGTCTATACCA-TGTCAGTGTTTGTTGAGAGGTCGAGATGTGAGTGACTTACAGTAGAGGGCAATGCAAGCAGGGACGGCACCGAAACCAACAAGGGTACGCCACATCTTGTCAACGGCGACCTGGCAGTCTCCAGTGCAGTGCTTGGTATCAGGGGCA
>PHO136_PHO11
TACAAGAACTCGTACATGTTATTGGCATCCTTAGAAGAGTAACCGATGACCTTGAGGATAGTACCGTTGTTCAAGCTGAGACCATAAAAGGCAACATCAAGACAGAACCATGAACCAGCGGTACCGATGAGGATGGACAGGTTCTTCCACTTGCTGTAGTGCTGGCAGAAGTCGCTCCAGCTGGCCTTGGGGACCTGGAGGTTCGACTTGGCGCTGGCGTGGACTTGAGCACGGGCGATCTCGTCGGTGTCGCCCTCACGCTTTCCGGTCATGTAGGCCTTGACGTCCTCGTCGGCTTGCTCAACGTCACGGGCGACATCGAAGGTGTAACGGGGAGTCTCGGGGATGGTGAGACGGTCTATACCA-TGTCAGTGTTTGTTGAGAGGTCGAGATGTAAGTGACTTACAGTAGAGGGCAATGCAAGCAGGGACGGCACCGAAACCAACAAGGGTACGCCACATCTTGTCAACGGCGACCTGGCAGTCTCCAGTGCAGTGCTTGGTATCAGGGGCA
>CA10_(Race_1)
TACAAGAACTCGTACATGTTATTGGCATCCTTAGAAGAGTAACCGATGACCTTGAGGATAGTACCGTTGTTCAAGCTGAGACCATAAAAGGCAACATCAAGACAGAACCATGAACCAGCGGTACCGATGAGGATGGACAGGTTCTTCCACTTGCTGTAGTGCTGGCAGAAGTCGCTCCAGCTGGCCTTGGGGACCTGGAGGTTCGACTTGGCGCTGGCGTGGACTTGAGCACGGGCGATCTCGTCGGTGTCGCCCTCACGCTTTCCGGTCATGTAGGCCTTGACGTCCTCGTCGGCTTGCTCAACGTCACGGGCGACATCGAAGGTGTAACGGGGAGTCTCGGGGATGGTGAGACGGTCTATACCA-TGTCAGTGTTTGTTGAGAGGTCGAGATGTAAGTGACTTACAGTAGAGGGCAATGCAAGCAGGGACGGCACCGAAACCAACAAGGGTACGCCACATCTTGTCAACGGCGACCTGGCAGTCTCCAGTGCAGTGCTTGGTATCAGGGGCA
>CA3_(Race_3)
TACAAGAACTCGTACATGTTATTGGCATCCTTAGAAGAGTAACCGATGACCTTGAGGATAGTACCGTTATTCAAGCTGAGACCATAAAAGGCAACATCAAGACAGAACCATGAGCCAGCAGTACCGATGAGGATGGACAGGTTCTTCCACTTGCTGTAGTGCTGGCAGAAGTCGCTCCAGCTGGCCTTGGGGACCTGGAGGTTCGACTTGGCGCTGGCGTGGACTTGAGCACGGGCGATCTCGTCGGTGTCGCCCTCACGCTTTCCAGTCATGTAGGCCTTGACGTCCTCGTCGGCTTGCTCAACGTCACGGGCGACATCGAAGGTGTAACGGGGGGTCTCGGGGATGGTGAGACGGTCTATACCA-TGTCAGTGTTTGTTGAGAGGTCGAGATGTAAGTGACTTACAGTAGAGGGCAATGCAAGCAGGGACGGCACCGAAACCAACAAGGGTACGCCACATCTTGTCAACGGCGACCTGGCAGTCTCCAGTGCAGTGCTTGGTATCAGGGGCA
>CA_14_(Race_4)
TACAAGAACTCGTACATGTTATTGGCATCCTTAGAAGAGTAACCGATGACCTTGAGGATAGTACCGTTGTTCAAGCTGAGACCATAAAAGGCAACATCAAGACAGAACCATGAACCAGCGGTACCGATGAGGATGGACAGGTTCTTCCACTTGCTGTAGTGCTGGCAGAAGTCGCTCCAGCTGGCCTTGGGGACCTGGAGGTTCGACTTGGCGCTGGCGTGGACTTGAGCACGGGCGATCTCGTCGGTGTCGCCCTCACGCTTTCCGGTCATGTAGGCCTTGACGTCCTCGTCGGCTTGCTCAACGTCACGGGCGACATCGAAGGTGTAACGGGGAGTCTCGGGGATGGTGAGACGGTCTATACCA-TGTCAGTGTTTGTTGAGAGGTCGAGATGTAAGTGACTTACAGTAGAGGGCAATGCAAGCAGGGACGGCACCGAAACCAACAAGGGTACGCCACATCTTGTCAACGGCGACCTGGCAGTCTCCAGTGCAGTGCTTGGTATCAGGGGCA
>CA_11_(Race_3)
TACAAGAACTCGTACATGTTATTGGCATCCTTAGAAGAGTAACCGATGACCTTGAGGATAGTACCGTTATTCAAGCTGAGACCATAAAAGGCAACATCAAGACAGAACCATGAGCCAGCAGTACCGATGAGGATGGACAGGTTCTTCCACTTGCTGTAGTGCTGGCAGAAGTCGCTCCAGCTGGCCTTGGGGACCTGGAGGTTCGACTTGGCGCTGGCGTGGACTTGAGCACGGGCGATCTCGTCGGTGTCGCCCTCACGCTTTCCAGTCATGTAGGCCTTGACGTCCTCGTCGGCTTGCTCAACGTCACGGGCGACATCGAAGGTGTAACGGGGGGTCTCGGGGATGGTGAGACGGTCTATACCA-TGTCAGTGTTTGTTGAGAGGTCGAGATGTAAGTGACTTACAGTAGAGGGCAATGCAAGCAGGGACGGCACCGAAACCAACAAGGGTACGCCACATCTTGTCAACGGCGACCTGGCAGTCTCCAGTGCAGTGCTTGGTATCAGGGGCA
>CA_1_(Race_8)
TACAAGAACTCGTACATGTTATTGGCATCCTTAGAAGAGTAACCGATGACCTTGAGGATAGTACCGTTGTTCAAGCTGAGACCATAAAAGGCAACATCAAGACAGAACCATGAACCAGCGGTACCGATGAGGATGGACAGGTTCTTCCACTTGCTGTAGTGCTGGCAGAAGTCGCTCCAGCTGGCCTTGGGGACCTGGAGGTTCGACTTGGCGCTGGCGTGGACTTGAGCACGGGCGATCTCGTCGGTGTCGCCCTCACGCTTTCCGGTCATGTAGGCCTTGACGTCCTCGTCGGCTTGCTCAACGTCACGGGCGACATCGAAGGTGTAACGGGGAGTCTCGGGGATGGTGAGACGGTCTATACCA-TGTCAGTGTTTGTTGAGAGGTCGAGATGTAAGTGACTTACAGTAGAGGGCAATGCAAGCAGGGACGGCACCGAAACCAACAAGGGTACGCCACATCTTGTCAACGGCGACCTGGCAGTCTCCAGTGCAGTGCTTGGTATCAGGGGCA
>PHO28_PHO11
TACAAGAACTCGTACATGTTATTGGCATCCTTAGAAGAGTAACCGATGACCTTGAGGATAGTACCGTTGTTCAAGCTGAGACCATAAAAGGCAACATCAAGACAGAACCATGAACCAGCGGTACCGATGAGGATGGACAGGTTCTTCCACTTGCTGTAGTGCTGGCAGAAGTCGCTCCAGCTGGCCTTGGGGACCTGGAGGTTCGACTTGGCGCTGGCGTGGACTTGAGCACGGGCGATCTCGTCGGTGTCGCCCTCACGCTTTCCGGTCATGTAGGCCTTGACGTCCTCGTCGGCTTGCTCAACGTCACGGGCGACATCGAAGGTGTAACGGGGAGTCTCGGGGATGGTGAGACGGTCTATACCA-TGTCAGTGTTTGTTGAGAGGTCGAGATGTAAGTGACTTACAGTAGAGGGCAATGCAAGCAGGGACGGCACCGAAACCAACAAGGGTACGCCACATCTTGTCAACGGCGACCTGGCAGTCTCCAGTGCAGTGCTTGGTATCAGGGGCA
>PHO70_PHO11
TACAAGAACTCGTACATGTTATTGGCATCCTTAGAAGAGTAACCGATGACCTTGAGGATAGTACCGTTGTTCAAGCTGAGACCATAAAAGGCAACATCAAGACAGAACCATGAACCAGCGGTACCGATGAGGATGGACAGGTTCTTCCACTTGCTGTAGTGCTGGCAGAAGTCGCTCCAGCTGGCCTTGGGGACCTGGAGGTTCGACTTGGCGCTGGCGTGGACTTGAGCACGGGCGATCTCGTCGGTGTCGCCCTCACGCTTTCCGGTCATGTAGGCCTTGACGTCCTCGTCGGCTTGCTCAACGTCACGGGCGACATCGAAGGTGTAACGGGGAGTCTCGGGGATGGTGAGACGGTCTATACCA-TGTCAGTGTTTGTTGAGAGGTCGAGATGTAAGTGACTTACAGTAGAGGGCAATGCAAGCAGGGACGGCACCGAAACCAACAAGGGTACGCCACATCTTGTCAACGGCGACCTGGCAGTCTCCAGTGCAGTGCTTGGTATCAGGGGCA
>PHO114_PHO11
TACAAGAACTCGTACATGTTATTGGCATCCTTAGAAGAGTAACCGATGACCTTGAGGATAGTACCGTTGTTCAAGCTGAGACCATAAAAGGCAACATCAAGACAGAACCATGAACCAGCGGTACCGATGAGGATGGACAGGTTCTTCCACTTGCTGTAGTGCTGGCAGAAGTCGCTCCAGCTGGCCTTGGGGACCTGGAGGTTCGACTTGGCGCTGGCGTGGACTTGAGCACGGGCGATCTCGTCGGTGTCGCCCTCACGCTTTCCGGTCATGTAGGCCTTGACGTCCTCGTCGGCTTGCTCAACGTCACGGGCGACATCGAAGGTGTAACGGGGAGTCTCGGGGATGGTGAGACGGTCTATACCA-TGTCAGTGTTTGTTGAGAGGTCGAGATGTAAGTGACTTACAGTAGAGGGCAATGCAAGCAGGGACGGCACCGAAACCAACAAGGGTACGCCACATCTTGTCAACGGCGACCTGGCAGTCTCCAGTGCAGTGCTTGGTATCAGGGGCA
>CA_10_(race_1)_PHO
TACAAGAACTCGTACATGTTATTGGCATCCTTAGAAGAGTAACCGATGACCTTGAGGATAGTACCGTTGTTCAAGCTGAGACCATAAAAGGCAACATCAAGACAGAACCATGAACCAGCGGTACCGATGAGGATGGACAGGTTCTTCCACTTGCTGTAGTGCTGGCAGAAGTCGCTCCAGCTGGCCTTGGGGACCTGGAGGTTCGACTTGGCGCTGGCGTGGACTTGAGCACGGGCGATCTCGTCGGTGTCGCCCTCACGCTTTCCGGTCATGTAGGCCTTGACGTCCTCGTCGGCTTGCTCAACGTCACGGGCGACATCGAAGGTGTAACGGGGAGTCTCGGGGATGGTGAGACGGTCTATACCA-TGTCAGTGTTTGTTGAGAGGTCGAGATGTAAGTGACTTACAGTAGAGGGCAATGCAAGCAGGGACGGCACCGAAACCAACAAGGGTACGCCACATCTTGTCAACGGCGACCTGGCAGTCTCCAGTGCAGTGCTTGGTATCAGGGGCA
>CA_3_(race_3)_PHO
TACAAGAACTCGTACATGTTATTGGCATCCTTAGAAGAGTAACCGATGACCTTGAGGATAGTACCGTTATTCAAGCTGAGACCATAAAAGGCAACATCAAGACAGAACCATGAGCCAGCAGTACCGATGAGGATGGACAGGTTCTTCCACTTGCTGTAGTGCTGGCAGAAGTCGCTCCAGCTGGCCTTGGGGACCTGGAGGTTCGACTTGGCGCTGGCGTGGACTTGAGCACGGGCGATCTCGTCGGTGTCGCCCTCACGCTTTCCAGTCATGTAGGCCTTGACGTCCTCGTCGGCTTGCTCAACGTCACGGGCGACATCGAAGGTGTAACGGGGGGTCTCGGGGATGGTGAGACGGTCTATACCA-TGTCAGTGTTTGTTGAGAGGTCGAGATGTAAGTGACTTACAGTAGAGGGCAATGCAAGCAGGGACGGCACCGAAACCAACAAGGGTACGCCACATCTTGTCAACGGCGACCTGGCAGTCTCCAGTGCAGTGCTTGGTATCAGGGGCA
>CA_14_(race_4)_PHO
TACAAGAACTCGTACATGTTATTGGCATCCTTAGAAGAGTAACCGATGACCTTGAGGATAGTACCGTTGTTCAAGCTGAGACCATAAAAGGCAACATCAAGACAGAACCATGAACCAGCGGTACCGATGAGGATGGACAGGTTCTTCCACTTGCTGTAGTGCTGGCAGAAGTCGCTCCAGCTGGCCTTGGGGACCTGGAGGTTCGACTTGGCGCTGGCGTGGACTTGAGCACGGGCGATCTCGTCGGTGTCGCCCTCACGCTTTCCGGTCATGTAGGCCTTGACGTCCTCGTCGGCTTGCTCAACGTCACGGGCGACATCGAAGGTGTAACGGGGAGTCTCGGGGATGGTGAGACGGTCTATACCA-TGTCAGTGTTTGTTGAGAGGTCGAGATGTAAGTGACTTACAGTAGAGGGCAATGCAAGCAGGGACGGCACCGAAACCAACAAGGGTACGCCACATCTTGTCAACGGCGACCTGGCAGTCTCCAGTGCAGTGCTTGGTATCAGGGGCA
>AL-KL11_(MDS-12)_PHO
TACAAGAACTCGTACATGTTATTGGCATCCTTAGAAGAGTAACCGATGACCTTGAGGATAGTACCGTTGTTCAAGCTGAGACCATAAAAGGCAACATCAAGACAGAACCATGAACCAGCGGTACCGATGAGGATGGACAGGTTCTTCCACTTGCTGTAGTGCTGGCAGAAGTCGCTCCAGCTGGCCTTGGGGACCTGGAGGTTCGACTTGGCGCTGGCGTGGACTTGAGCACGGGCGATCTCGTCGGTGTCGCCCTCACGCTTTCCGGTCATGTAGGCCTTGACGTCCTCGTCGGCTTGCTCAACGTCACGGGCGACATCGAAGGTGTAACGGGGAGTCTCGGGGATGGTGAGACGGTCTATACCA-TGTCAGTGTTTGTTGAGAGGTCGAGATGTAAGTGACTTACAGTAGAGGGCAATGCAAGCAGGGACGGCACCGAAACCAACAAGGGTACGCCACATCTTGTCAACGGCGACCTGGCAGTCTCCAGTGCAGTGCTTGGTATCAGGGGCA
>MS-GL10_(MDS-12)_PHO
TACAAGAACTCGTACATGTTATTGGCATCCTTAGAAGAGTAACCGATGACCTTGAGGATAGTACCGTTATTCAAGCTGAGACCATAAAAGGCAACATCAAGACAGAACCATGAGCCAGCGGTACCGATGAGGATGGACAGGTTCTTCCACTTGCTGTAGTGCTGGCAGAAGTCGCTCCAGCTGGCCTTGGGGACCTGGAGGTTCGACTTGGCGCTGGCGTGGACTTGAGCACGGGCGATCTCGTCGGTGTCGCCCTCACGCTTTCCGGTCATGTAGGCCTTGACGTCCTCGTCGGCTTGCTCAACGTCACGGGCGACATCGAAGGTGTAACGGGGAGTCTCGGGGATGGTGAGACGGTCTATACCA-TGTCAGTGTTTGTTGAGAGGTCGAGATGTAAGTGACTTACAGTAGAGGGCAATGCAAGCAGGGACGGCACCGAAACCAACAAGGGTACGCCACATCTTGTCAACGGCGACCTGGCAGTCTCCAGTGCAGTGCTTGGTATCAGGGGCA
>CA1_(Race_8)_PHO
TACAAGAACTCGTACATGTTATTGGCATCCTTAGAAGAGTAACCGATGACCTTGAGGATAGTACCGTTGTTCAAGCTGAGACCATAAAAGGCAACATCAAGACAGAACCATGAACCAGCGGTACCGATGAGGATGGACAGGTTCTTCCACTTGCTGTAGTGCTGGCAGAAGTCGCTCCAGCTGGCCTTGGGGACCTGGAGGTTCGACTTGGCGCTGGCGTGGACTTGAGCACGGGCGATCTCGTCGGTGTCGCCCTCACGCTTTCCGGTCATGTAGGCCTTGACGTCCTCGTCGGCTTGCTCAACGTCACGGGCGACATCGAAGGTGTAACGGGGAGTCTCGGGGATGGTGAGACGGTCTATACCA-TGTCAGTGTTTGTTGAGAGGTCGAGATGTAAGTGACTTACAGTAGAGGGCAATGCAAGCAGGGACGGCACCGAAACCAACAAGGGTACGCCACATCTTGTCAACGGCGACCTGGCAGTCTCCAGTGCAGTGCTTGGTATCAGGGGCA
